# Supplementary material for: 3D “Emboli” Culture Models Epithelial Breast Cancer Cell Oxidative Mitochondrial Metabolism with Relevance for Lung Metastasis
Source: Cancer Res Commun. 2026 Mar 19;6(3):600–15. doi: 10.1158/2767-9764.CRC-25-0587 (PMC13012061; doi:10.1158/2767-9764.CRC-25-0587)
Supplement: Supplementary File 1 — scSeq_DEGs_vs_all_others [file crc-25-0587_supplementary_file_1_supps1.xlsx]

## Sheet: IBC3_2DvsOthers
Supplementary File 1a. Single-cell mRNA-Seq analysis of IBC3 cells from 2D compared to SphC and EmC combined. Differentially expressed genes (DEGs) were identified with adjusted P value less than 0.05 and average log2 fold change more than 1 (or less than -1) cutoffs. Differential expression analyses for one group vs others was performed using Seurat FindAllMarkers function with the default Wilco…
p_val	avg_log2FC	pct.1	pct.2	p_val_adj	cluster	gene
0	-4.97379	0.075	0.542	0	IBC_2D	INSIG1
0	1.8414	0.83	0.411	0	IBC_2D	ID1
0	-1.96175	0.365	0.744	0	IBC_2D	SCGB2A1
0	2.06252	0.582	0.222	0	IBC_2D	NANOS1
0	-3.15165	0.117	0.472	0	IBC_2D	KLF2
0	-2.36914	0.524	0.871	0	IBC_2D	RHOB
0	-3.71471	0.151	0.494	0	IBC_2D	MSMO1
0	0.748237	0.867	0.527	0	IBC_2D	GDF15
0	-2.83111	0.449	0.786	0	IBC_2D	LDLR
0	-2.24607	0.474	0.801	0	IBC_2D	KLF6
0	-2.21502	0.366	0.668	0	IBC_2D	DUSP1
0	1.3709	0.534	0.234	0	IBC_2D	AMOTL2
0	1.12115	0.738	0.441	0	IBC_2D	GPCPD1
0	-2.1417	0.591	0.875	0	IBC_2D	JUN
0	1.21707	0.955	0.672	0	IBC_2D	CLGN
0	-2.83822	0.323	0.603	0	IBC_2D	SQLE
0	1.13435	0.787	0.508	0	IBC_2D	SDSL
0	1.61587	0.449	0.173	0	IBC_2D	SH3BGR
0	-3.48693	0.454	0.728	0	IBC_2D	FASN
0	-2.89153	0.38	0.649	0	IBC_2D	FDFT1
0	-3.55851	0.08	0.348	0	IBC_2D	PNPLA3
0	-2.92357	0.452	0.712	0	IBC_2D	IDI1
0	1.17933	0.89	0.631	0	IBC_2D	SNHG8
0	0.892179	0.814	0.569	0	IBC_2D	EPB41L4A-AS1
0	-1.90453	0.411	0.655	0	IBC_2D	LRMDA
0	0.98061	0.89	0.654	0	IBC_2D	ODC1
0	-2.09052	0.537	0.768	0	IBC_2D	TFF3
0	1.01009	0.886	0.66	0	IBC_2D	RBM3
0	-1.51336	0.491	0.716	0	IBC_2D	OLMALINC
0	-3.64827	0.462	0.686	0	IBC_2D	HMGCS1
0	-1.45677	0.473	0.692	0	IBC_2D	TMEM45A
0	-1.17097	0.583	0.787	0	IBC_2D	NPC2
0	0.844776	0.86	0.659	0	IBC_2D	EBNA1BP2
0	-1.94327	0.535	0.72	0	IBC_2D	EBP
0	-4.04247	0.775	0.952	0	IBC_2D	SCD
0	0.832488	0.899	0.727	0	IBC_2D	EGR1
0	1.32442	0.969	0.797	0	IBC_2D	GAS5
0	0.681412	0.963	0.811	0	IBC_2D	SLC3A2
0	0.95192	0.948	0.83	0	IBC_2D	PAWR
0	0.715282	0.93	0.816	0	IBC_2D	ILF3-DT
0	-0.956183	0.764	0.869	0	IBC_2D	GPX3
0	1.28404	0.986	0.887	0	IBC_2D	LCN2
0	0.868349	0.944	0.845	0	IBC_2D	PMEPA1
0	-1.22521	0.755	0.852	0	IBC_2D	SLC12A2
0	0.654431	0.95	0.856	0	IBC_2D	TCEA1
0	-1.63205	0.803	0.892	0	IBC_2D	SFN
0	-0.939975	0.807	0.892	0	IBC_2D	TOB1
0	-2.41713	0.868	0.946	0	IBC_2D	MT1X
0	0.649745	0.955	0.879	0	IBC_2D	CFAP298
0	-1.22584	0.854	0.929	0	IBC_2D	ALOX15B
0	-2.56412	0.78	0.849	0	IBC_2D	FDPS
0	0.678634	0.964	0.906	0	IBC_2D	NDUFAF8
0	0.623786	0.977	0.926	0	IBC_2D	SNHG29
0	0.716231	0.959	0.908	0	IBC_2D	CIRBP
0	0.55512	0.969	0.925	0	IBC_2D	MRPL40
0	-1.31357	0.938	0.972	0	IBC_2D	LGALS1
0	-1.48601	0.937	0.967	0	IBC_2D	DBI
0	0.535889	0.962	0.932	0	IBC_2D	LGALS3
0	0.464213	0.974	0.945	0	IBC_2D	EDF1
0	1.10188	0.987	0.96	0	IBC_2D	ZFAS1
0	0.6579	0.981	0.956	0	IBC_2D	JTB
0	0.559338	0.978	0.955	0	IBC_2D	CHMP2A
0	0.549859	0.979	0.96	0	IBC_2D	HSPA9
0	0.566513	0.983	0.964	0	IBC_2D	EIF1
0	-1.47898	0.982	1	0	IBC_2D	SCGB1D2
0	-1.61811	0.971	0.989	0	IBC_2D	NEAT1
0	-0.972712	0.952	0.97	0	IBC_2D	JUND
0	0.404885	0.99	0.975	0	IBC_2D	NPM1
0	0.446919	0.971	0.956	0	IBC_2D	C9orf16
0	-1.02598	0.962	0.977	0	IBC_2D	PKM
0	0.531887	0.992	0.977	0	IBC_2D	PPDPF
0	-0.854111	0.973	0.988	0	IBC_2D	SAT1
0	0.416223	0.987	0.973	0	IBC_2D	BTF3
0	0.43588	0.981	0.967	0	IBC_2D	TRAPPC5
0	-1.03693	0.975	0.988	0	IBC_2D	ENO1
0	0.470224	0.984	0.971	0	IBC_2D	RPS17
0	0.367534	0.983	0.971	0	IBC_2D	RPS6
0	0.426619	0.992	0.981	0	IBC_2D	RPL10A
0	0.629799	0.992	0.981	0	IBC_2D	RPL12
0	0.55698	0.993	0.982	0	IBC_2D	FTH1
0	0.376107	0.992	0.981	0	IBC_2D	NACA
0	0.538137	0.994	0.983	0	IBC_2D	RPL26
0	-0.502621	0.967	0.957	0	IBC_2D	NDUFB1
0	0.40599	0.995	0.986	0	IBC_2D	RPL5
0	0.467885	0.997	0.988	0	IBC_2D	RPSA
0	0.400358	0.995	0.986	0	IBC_2D	RPL9
0	0.465957	0.999	0.99	0	IBC_2D	RPS23
0	0.7263	0.988	0.979	0	IBC_2D	PABPC1
0	-0.916022	0.975	0.984	0	IBC_2D	LDHA
0	0.519105	0.98	0.971	0	IBC_2D	PPP1R14B
0	-0.630402	0.936	0.945	0	IBC_2D	PET100
0	0.548541	0.996	0.988	0	IBC_2D	KRT7
0	0.351644	0.993	0.985	0	IBC_2D	RPL4
0	0.510661	0.997	0.989	0	IBC_2D	BLVRB
0	0.51192	0.988	0.98	0	IBC_2D	RPL13A
0	-0.645517	0.939	0.947	0	IBC_2D	ROMO1
0	0.683875	0.992	0.985	0	IBC_2D	HSPA5
0	0.384004	0.999	0.993	0	IBC_2D	RPL29
0	0.388532	0.993	0.987	0	IBC_2D	FAU
0	0.499487	0.996	0.99	0	IBC_2D	RPL18
0	0.381839	0.999	0.994	0	IBC_2D	RPL32
0	0.504659	0.998	0.993	0	IBC_2D	RPS16
0	0.317347	0.987	0.982	0	IBC_2D	RPS9
0	0.331903	0.994	0.99	0	IBC_2D	RPL35
0	-0.536229	0.974	0.97	0	IBC_2D	B2M
0	0.800171	0.998	0.994	0	IBC_2D	RPS2
0	0.371971	0.998	0.995	0	IBC_2D	RPL8
0	0.522016	0.994	0.991	0	IBC_2D	RPLP0
0	0.38045	0.999	0.996	0	IBC_2D	RPS15A
0	-0.573494	0.989	0.992	0	IBC_2D	FXYD3
0	0.432954	0.994	0.991	0	IBC_2D	RPS19
0	0.369831	0.997	0.994	0	IBC_2D	RPS5
0	0.505413	0.999	0.997	0	IBC_2D	RPS27A
0	0.341984	1	0.998	0	IBC_2D	RPL14
0	0.460061	0.999	0.997	0	IBC_2D	RPL13
0	0.325487	0.996	0.994	0	IBC_2D	MIEN1
0	0.354881	0.997	0.995	0	IBC_2D	RPL3
0	-0.391468	0.998	0.996	0	IBC_2D	RPL39
0	0.634211	1	0.999	0	IBC_2D	RPS18
0	0.574629	1	0.999	0	IBC_2D	RPS12
0	0.323357	1	0.999	0	IBC_2D	RPLP1
0	-0.460014	0.989	0.988	0	IBC_2D	COX6B1
0	0.413282	1	0.999	0	IBC_2D	RPL28
0	-0.538224	0.987	0.988	0	IBC_2D	MT-ND3
0	-1.67073	1	1	0	IBC_2D	SCGB2A2
0	0.377042	0.988	0.988	0	IBC_2D	MT-ND1
3.64401e-306	0.446033	0.976	0.959	1.33374e-301	IBC_2D	S100A16
1.39924e-305	0.559535	0.951	0.902	5.12137e-301	IBC_2D	ZNF593
7.63596e-305	0.246048	1	1	2.79484e-300	IBC_2D	RPL19
2.48984e-300	0.281583	1	0.997	9.11307e-296	IBC_2D	RPS14
3.37288e-299	-2.07919	0.355	0.591	1.23451e-294	IBC_2D	DHCR7
1.72869e-296	0.301849	0.996	0.991	6.32718e-292	IBC_2D	RPL15
5.66734e-296	0.290272	1	1	2.0743e-291	IBC_2D	RPS3A
5.08169e-295	0.618694	0.935	0.846	1.85995e-290	IBC_2D	SEPHS2
7.17658e-294	-1.46225	0.79	0.903	2.6267e-289	IBC_2D	MGP
7.97999e-292	0.364492	0.977	0.964	2.92076e-287	IBC_2D	NDUFB10
1.25717e-291	1.06254	0.708	0.415	4.60137e-287	IBC_2D	ABCG1
3.6921e-291	0.848684	0.882	0.724	1.35135e-286	IBC_2D	SLC4A11
2.83776e-290	0.547674	0.957	0.917	1.03865e-285	IBC_2D	SSNA1
3.63947e-290	0.340226	0.99	0.978	1.33208e-285	IBC_2D	EEF1B2
3.54156e-289	0.475166	0.986	0.959	1.29625e-284	IBC_2D	NUPR1
2.40773e-288	0.701268	0.915	0.797	8.81253e-284	IBC_2D	EIF6
3.19364e-285	0.629667	0.937	0.892	1.1689e-280	IBC_2D	CLDN7
1.98113e-284	0.529882	0.96	0.911	7.25114e-280	IBC_2D	SRM
3.32908e-284	-2.94322	0.113	0.368	1.21848e-279	IBC_2D	ACAT2
4.16749e-282	-0.524099	0.995	0.997	1.52534e-277	IBC_2D	MIF
2.07806e-278	0.488878	0.983	0.957	7.60592e-274	IBC_2D	HSPD1
1.71078e-276	0.801785	0.872	0.67	6.26161e-272	IBC_2D	ID4
4.82737e-275	-1.34926	0.615	0.751	1.76687e-270	IBC_2D	CYP51A1
7.73495e-275	-4.26563	0.086	0.335	2.83107e-270	IBC_2D	ANKRD37
9.12997e-275	-3.88773	0.069	0.313	3.34166e-270	IBC_2D	ALDOC
2.10503e-273	0.629246	0.923	0.821	7.70461e-269	IBC_2D	NELFE
2.58881e-273	0.774904	0.88	0.712	9.47531e-269	IBC_2D	ALDH3A2
1.24001e-272	-2.62736	0.288	0.518	4.53855e-268	IBC_2D	MVD
1.66516e-272	-3.08038	0.202	0.454	6.09464e-268	IBC_2D	ACSS2
5.64191e-271	-0.910111	0.739	0.822	2.06499e-266	IBC_2D	COX17
6.9905e-271	-1.01657	0.817	0.874	2.55859e-266	IBC_2D	C4orf3
1.34167e-269	-1.39899	0.944	0.958	4.91064e-265	IBC_2D	PGK1
9.36681e-268	-0.641273	0.985	0.989	3.42835e-263	IBC_2D	CALR
1.51751e-263	-0.708585	0.928	0.936	5.55424e-259	IBC_2D	CALM1
3.7794e-263	-0.818685	0.939	0.943	1.3833e-258	IBC_2D	ETFB
9.16989e-263	-0.641449	0.927	0.945	3.35627e-258	IBC_2D	MT-ND4L
2.3489e-262	0.508089	0.957	0.913	8.59722e-258	IBC_2D	NAA10
5.5288e-262	-1.08466	0.533	0.71	2.0236e-257	IBC_2D	CNFN
6.74165e-262	0.268062	0.998	0.994	2.46751e-257	IBC_2D	RPS7
6.66123e-261	-0.827346	0.909	0.943	2.43808e-256	IBC_2D	CRISP3
9.22159e-261	-0.476655	0.979	0.985	3.37519e-256	IBC_2D	XBP1
7.20129e-260	0.760425	0.857	0.681	2.63574e-255	IBC_2D	LARP6
3.26513e-259	0.655972	0.887	0.686	1.19507e-254	IBC_2D	SLC7A5
2.7899e-258	0.388029	0.978	0.968	1.02113e-253	IBC_2D	ANXA2
2.95233e-258	0.259321	0.994	0.986	1.08058e-253	IBC_2D	HINT1
3.56642e-257	0.686285	0.888	0.698	1.30534e-252	IBC_2D	LRATD1
1.54608e-256	-0.382882	0.98	0.974	5.6588e-252	IBC_2D	NDUFA1
2.12894e-256	-0.551124	0.937	0.944	7.79212e-252	IBC_2D	ATP5ME
4.73034e-255	0.807295	0.827	0.603	1.73135e-250	IBC_2D	BEX2
2.27225e-254	0.62571	0.917	0.801	8.31665e-250	IBC_2D	FAM120AOS
8.86368e-254	-0.248733	0.993	0.992	3.24419e-249	IBC_2D	ATP5F1E
2.28484e-253	0.412387	0.97	0.95	8.36275e-249	IBC_2D	EIF3D
2.35745e-252	0.368568	0.977	0.96	8.62851e-248	IBC_2D	APRT
1.01866e-250	-1.05223	0.622	0.77	3.72838e-246	IBC_2D	CLDN4
4.01412e-250	1.27758	0.57	0.309	1.46921e-245	IBC_2D	SPTSSB
2.21343e-248	0.784563	0.818	0.593	8.10139e-244	IBC_2D	SNHG32
2.396e-247	0.338344	0.98	0.963	8.7696e-243	IBC_2D	SPCS1
2.47112e-247	-0.403387	0.981	0.979	9.04455e-243	IBC_2D	COX7B
1.37846e-245	0.557987	0.942	0.844	5.04531e-241	IBC_2D	BTF3L4
6.28407e-245	0.37885	0.974	0.954	2.30003e-240	IBC_2D	PRELID1
7.61713e-245	0.891247	0.767	0.531	2.78795e-240	IBC_2D	RNF144B
2.96129e-243	0.823622	0.795	0.563	1.08386e-238	IBC_2D	NIFK
3.47103e-243	-3.67735	0.107	0.335	1.27043e-238	IBC_2D	CASP14
1.20484e-240	0.287515	0.994	0.99	4.40984e-236	IBC_2D	RACK1
1.52283e-239	0.273091	0.995	0.988	5.57373e-235	IBC_2D	RPL6
2.45712e-239	0.909162	0.68	0.41	8.99331e-235	IBC_2D	LYPD6B
4.08152e-239	-0.613922	0.966	0.961	1.49388e-234	IBC_2D	DYNLL1
2.65923e-238	0.415182	0.97	0.938	9.73304e-234	IBC_2D	NHP2
1.08783e-237	1.29216	0.822	0.699	3.98157e-233	IBC_2D	KRT81
1.38536e-237	-3.78125	0.033	0.244	5.07057e-233	IBC_2D	STARD4
3.93321e-237	0.64902	0.898	0.701	1.43959e-232	IBC_2D	PCK2
3.34909e-235	0.676426	0.756	0.472	1.2258e-230	IBC_2D	UNC5B
7.34083e-235	1.85603	0.271	0.079	2.68682e-230	IBC_2D	KLHDC7B
2.2864e-234	0.429562	0.968	0.945	8.36846e-230	IBC_2D	EEF1A2
5.69314e-233	-0.424986	0.961	0.956	2.08375e-228	IBC_2D	SEC62
1.50338e-231	0.438718	0.973	0.944	5.50253e-227	IBC_2D	VAPA
3.17825e-230	0.722256	0.85	0.667	1.16327e-225	IBC_2D	DDX49
1.46463e-226	0.506988	0.957	0.879	5.3607e-222	IBC_2D	LARS
5.41447e-226	0.628041	0.895	0.753	1.98175e-221	IBC_2D	CHMP4A
1.74739e-225	-0.947427	0.605	0.749	6.39562e-221	IBC_2D	KDELR3
2.60346e-225	0.619602	0.89	0.713	9.52892e-221	IBC_2D	LMO4
4.58229e-225	0.265904	0.982	0.978	1.67717e-220	IBC_2D	EEF1G
6.27187e-225	0.565058	0.918	0.795	2.29557e-220	IBC_2D	MAP1LC3B
9.62285e-224	0.354225	0.98	0.956	3.52206e-219	IBC_2D	CISD3
4.07084e-223	-5.01941	0.018	0.209	1.48997e-218	IBC_2D	FOSB
6.44523e-223	0.731738	0.827	0.624	2.35902e-218	IBC_2D	BAMBI
7.708e-223	0.426394	0.959	0.92	2.82121e-218	IBC_2D	SNF8
2.74961e-220	0.447659	0.963	0.931	1.00639e-215	IBC_2D	UBE2M
3.09008e-220	-1.74444	0.275	0.496	1.131e-215	IBC_2D	LINC00514
7.8858e-220	0.387074	0.97	0.952	2.88628e-215	IBC_2D	CSNK1A1
2.26847e-219	0.449503	0.941	0.878	8.30283e-215	IBC_2D	BRD4
3.43836e-219	-1.05585	0.68	0.773	1.25847e-214	IBC_2D	PGP
7.29155e-219	0.478192	0.924	0.804	2.66878e-214	IBC_2D	RNF19A
1.43255e-217	0.563651	0.92	0.803	5.24329e-213	IBC_2D	OXLD1
2.79654e-217	0.454191	0.957	0.912	1.02356e-212	IBC_2D	MRPL54
3.30468e-217	0.730187	0.827	0.622	1.20955e-212	IBC_2D	SURF2
5.25262e-217	0.444626	0.965	0.917	1.92251e-212	IBC_2D	SSBP1
9.22904e-217	0.453705	0.95	0.897	3.37792e-212	IBC_2D	POLR2J
1.94352e-216	0.551926	0.923	0.823	7.11346e-212	IBC_2D	RSL1D1
7.72404e-216	0.788606	0.775	0.545	2.82708e-211	IBC_2D	EXOSC5
4.04873e-215	0.745529	0.784	0.527	1.48188e-210	IBC_2D	CD55
5.52126e-215	0.211172	0.999	0.998	2.02084e-210	IBC_2D	RPL30
6.56053e-215	-0.72741	0.803	0.853	2.40122e-210	IBC_2D	CD47
2.64802e-214	0.360094	0.987	0.97	9.69202e-210	IBC_2D	NDUFB9
3.62876e-213	0.629077	0.869	0.674	1.32816e-208	IBC_2D	PYGB
2.0026e-211	-1.18188	0.521	0.684	7.32971e-207	IBC_2D	SREBF1
3.99777e-211	0.31941	0.97	0.958	1.46322e-206	IBC_2D	C19orf53
4.91542e-211	-0.341982	0.991	0.995	1.79909e-206	IBC_2D	MT-ND4
7.00992e-211	-2.12845	0.619	0.745	2.5657e-206	IBC_2D	HILPDA
9.38335e-211	-1.59555	0.46	0.623	3.4344e-206	IBC_2D	PHLDA2
2.55242e-208	-2.23157	0.462	0.626	9.34212e-204	IBC_2D	TSC22D3
2.95648e-208	-2.51812	0.213	0.425	1.0821e-203	IBC_2D	EGLN3
5.23636e-208	-2.7689	0.45	0.604	1.91656e-203	IBC_2D	NDRG1
1.30627e-207	0.593506	0.923	0.805	4.78107e-203	IBC_2D	DUSP14
4.41931e-207	-0.95268	0.803	0.861	1.61751e-202	IBC_2D	DHCR24
7.29873e-207	1.49001	0.344	0.135	2.67141e-202	IBC_2D	VPS9D1-AS1
1.4221e-206	0.642184	0.847	0.664	5.20503e-202	IBC_2D	MARS
4.28112e-206	0.372795	0.978	0.963	1.56693e-201	IBC_2D	YBX1
2.85192e-205	0.292823	0.992	0.985	1.04383e-200	IBC_2D	RPS3
1.0044e-203	0.381475	0.968	0.943	3.67621e-199	IBC_2D	EIF3G
2.28098e-203	0.584033	0.901	0.781	8.34861e-199	IBC_2D	NSMCE1
1.92894e-202	0.531847	0.913	0.819	7.06013e-198	IBC_2D	ISCU
6.6712e-201	0.210258	0.995	0.993	2.44173e-196	IBC_2D	NME2
2.42912e-200	0.395746	0.962	0.951	8.89084e-196	IBC_2D	PKN1
3.6081e-200	-2.80564	0.154	0.365	1.3206e-195	IBC_2D	LPIN1
4.20214e-199	-2.73885	0.115	0.323	1.53803e-194	IBC_2D	LSS
2.37699e-198	-0.477709	0.957	0.968	8.70002e-194	IBC_2D	ZFP36L1
4.23467e-197	0.654556	0.834	0.664	1.54993e-192	IBC_2D	FLYWCH2
5.24788e-197	-0.549109	0.948	0.962	1.92078e-192	IBC_2D	GRB7
1.86089e-196	0.516453	0.923	0.84	6.81105e-192	IBC_2D	MRPS18B
7.49056e-196	-0.378393	0.994	0.989	2.74162e-191	IBC_2D	RPS29
4.38e-194	-2.8779	0.139	0.344	1.60312e-189	IBC_2D	BHLHE40
4.40941e-194	-1.47949	0.593	0.722	1.61389e-189	IBC_2D	S100A4
8.94637e-194	0.433679	0.896	0.693	3.27446e-189	IBC_2D	DDIT3
1.21285e-192	0.305489	0.99	0.987	4.43916e-188	IBC_2D	S100A14
1.21474e-192	1.05962	0.471	0.24	4.44605e-188	IBC_2D	MISP
3.18131e-192	-0.35489	0.963	0.959	1.16439e-187	IBC_2D	ATP5MD
3.56506e-192	-0.81811	0.742	0.826	1.30485e-187	IBC_2D	TACSTD2
9.69902e-192	0.289039	0.988	0.972	3.54994e-187	IBC_2D	RPL27
1.56146e-190	0.85771	0.692	0.473	5.7151e-186	IBC_2D	GALNT10
5.32893e-190	0.927093	0.636	0.396	1.95044e-185	IBC_2D	TEX9
9.71936e-189	0.348739	0.975	0.957	3.55738e-184	IBC_2D	TMEM205
2.28713e-188	0.397893	0.964	0.929	8.37113e-184	IBC_2D	MRPL12
8.68838e-187	0.37832	0.974	0.963	3.18003e-182	IBC_2D	APLP2
7.98803e-186	0.809539	0.685	0.462	2.9237e-181	IBC_2D	DTD1
1.50806e-185	0.366348	0.969	0.947	5.51967e-181	IBC_2D	RBCK1
5.19805e-183	0.704315	0.788	0.573	1.90254e-178	IBC_2D	NEBL
2.21687e-182	0.589492	0.844	0.671	8.11397e-178	IBC_2D	NIBAN1
3.5279e-181	0.794779	0.649	0.417	1.29125e-176	IBC_2D	EXOC3-AS1
5.66365e-181	-0.257667	0.999	0.999	2.07295e-176	IBC_2D	RPS21
8.95293e-181	0.415933	0.965	0.921	3.27686e-176	IBC_2D	ECI1
9.83804e-181	2.25702	0.161	0.035	3.60082e-176	IBC_2D	LDLRAD4
1.37781e-180	1.0101	0.63	0.408	5.04294e-176	IBC_2D	RCAN1
1.62409e-180	0.607843	0.842	0.693	5.94432e-176	IBC_2D	EML2
2.24958e-180	-0.43979	0.972	0.971	8.23367e-176	IBC_2D	PRDX2
5.84475e-180	0.320931	0.973	0.952	2.13924e-175	IBC_2D	RPS10
1.69325e-179	0.422117	0.955	0.905	6.19748e-175	IBC_2D	CCDC124
2.69049e-179	0.62867	0.837	0.679	9.84745e-175	IBC_2D	TIMM50
3.1307e-179	0.30249	0.971	0.954	1.14587e-174	IBC_2D	ARL6IP4
1.01509e-177	0.685579	0.824	0.64	3.71533e-173	IBC_2D	B4GALT1
1.28806e-177	0.242496	0.981	0.972	4.71444e-173	IBC_2D	NDUFA11
1.52312e-177	1.2797	0.361	0.16	5.57478e-173	IBC_2D	LRRC8D
1.55355e-177	1.81813	0.193	0.051	5.68616e-173	IBC_2D	TGM1
1.88088e-177	0.484295	0.93	0.845	6.88422e-173	IBC_2D	UBXN1
4.23052e-177	0.675021	0.777	0.588	1.54841e-172	IBC_2D	ADSL
1.13611e-175	1.47055	0.356	0.161	4.15829e-171	IBC_2D	TBATA
1.77746e-175	0.413781	0.957	0.913	6.50566e-171	IBC_2D	RER1
2.5897e-174	0.63105	0.84	0.676	9.47855e-170	IBC_2D	MTIF2
9.00133e-174	0.620783	0.82	0.655	3.29458e-169	IBC_2D	SYTL1
1.15433e-173	-0.563665	0.966	0.966	4.22497e-169	IBC_2D	ACSL3
2.33177e-172	0.462822	0.941	0.865	8.53452e-168	IBC_2D	NOL7
2.53993e-172	-1.55128	0.271	0.457	9.29641e-168	IBC_2D	ALDOA
1.01571e-171	0.926067	0.642	0.44	3.7176e-167	IBC_2D	EFHD1
4.86982e-170	0.744792	0.671	0.45	1.7824e-165	IBC_2D	GPATCH4
2.24856e-169	-0.68921	0.781	0.838	8.22996e-165	IBC_2D	MGST3
4.82594e-168	0.21759	0.999	0.999	1.76634e-163	IBC_2D	RPL18A
1.52263e-167	0.382922	0.976	0.952	5.57298e-163	IBC_2D	NCL
1.70157e-167	0.973055	0.535	0.311	6.22792e-163	IBC_2D	THBS1
4.87757e-167	0.526061	0.884	0.764	1.78524e-162	IBC_2D	TRAPPC6A
1.35618e-166	0.39344	0.954	0.895	4.96376e-162	IBC_2D	CEBPB
1.78567e-166	1.07727	0.407	0.198	6.53572e-162	IBC_2D	DGAT2
1.30827e-165	0.475318	0.878	0.749	4.78839e-161	IBC_2D	NFE2L1
1.69174e-165	0.413909	0.948	0.891	6.19192e-161	IBC_2D	PDAP1
5.27613e-165	0.411136	0.951	0.902	1.93112e-160	IBC_2D	SELENOH
6.01989e-165	0.353183	0.969	0.941	2.20334e-160	IBC_2D	SCAND1
3.06449e-164	0.982356	0.462	0.245	1.12164e-159	IBC_2D	ARHGAP40
3.9013e-164	0.259425	0.976	0.964	1.42791e-159	IBC_2D	ATP5MC2
4.88324e-164	-0.556075	0.972	0.978	1.78731e-159	IBC_2D	S100A10
8.68694e-164	0.717537	0.693	0.484	3.17951e-159	IBC_2D	SNHG5
1.3638e-163	0.54533	0.881	0.763	4.99165e-159	IBC_2D	CHCHD5
1.56838e-163	0.483914	0.93	0.819	5.74041e-159	IBC_2D	DDRGK1
4.86932e-163	1.11197	0.397	0.193	1.78222e-158	IBC_2D	LINC01133
2.34079e-161	0.298532	0.968	0.948	8.56753e-157	IBC_2D	WDR83OS
2.47591e-161	0.523827	0.89	0.763	9.06208e-157	IBC_2D	PSENEN
1.04494e-160	1.88623	0.17	0.043	3.82458e-156	IBC_2D	AL034417.2
2.18606e-160	-0.745387	0.84	0.876	8.00118e-156	IBC_2D	GPI
3.40513e-160	0.454965	0.945	0.879	1.24631e-155	IBC_2D	SELENOM
1.26214e-159	-1.71742	0.166	0.361	4.61956e-155	IBC_2D	HIST1H2BG
2.0453e-158	0.446355	0.915	0.821	7.486e-154	IBC_2D	KIF5B
5.36295e-158	-2.82789	0.072	0.243	1.96289e-153	IBC_2D	HSD17B7
7.23889e-158	0.687735	0.762	0.576	2.64951e-153	IBC_2D	AGAP1-IT1
1.02363e-157	0.583684	0.844	0.698	3.74658e-153	IBC_2D	POLR2G
1.09793e-157	-0.346308	0.992	0.993	4.01855e-153	IBC_2D	MT-ATP6
1.23537e-157	0.279599	0.973	0.963	4.52159e-153	IBC_2D	ATP6V1G1
1.34623e-157	0.453924	0.927	0.835	4.92735e-153	IBC_2D	EIF3I
2.7264e-157	0.507112	0.864	0.72	9.9789e-153	IBC_2D	CBX4
6.66932e-157	-0.449251	0.925	0.928	2.44104e-152	IBC_2D	RHOA
5.38191e-156	0.782486	0.655	0.448	1.96983e-151	IBC_2D	WARS
1.1194e-155	0.192033	1	0.999	4.09713e-151	IBC_2D	NDUFC2
2.97979e-155	-0.848851	0.653	0.735	1.09063e-150	IBC_2D	IDH2
8.46432e-155	0.449381	0.945	0.877	3.09802e-150	IBC_2D	DDOST
1.72466e-154	0.3258	0.968	0.94	6.31243e-150	IBC_2D	TIMM13
4.35e-154	0.597042	0.793	0.608	1.59214e-149	IBC_2D	CCPG1
1.12227e-153	0.7915	0.634	0.429	4.10763e-149	IBC_2D	ZNF667-AS1
1.29309e-153	-1.09944	0.477	0.627	4.73285e-149	IBC_2D	MUC1
1.85842e-153	-1.76492	0.269	0.441	6.80201e-149	IBC_2D	ACLY
5.01136e-152	0.439191	0.922	0.853	1.83421e-147	IBC_2D	KRT10
5.21301e-152	-0.518149	0.807	0.847	1.90801e-147	IBC_2D	NDUFA3
6.16393e-152	-0.443289	0.929	0.934	2.25606e-147	IBC_2D	DPM3
7.86141e-152	0.560645	0.83	0.662	2.87735e-147	IBC_2D	CCAR1
1.04892e-151	0.273888	0.984	0.971	3.83914e-147	IBC_2D	TXN
3.93787e-151	1.40819	0.246	0.091	1.4413e-146	IBC_2D	AC104596.1
9.13034e-151	0.583662	0.807	0.65	3.3418e-146	IBC_2D	MIF4GD
1.00072e-150	0.56458	0.805	0.64	3.66272e-146	IBC_2D	PRMT1
2.02807e-150	0.494014	0.886	0.758	7.42293e-146	IBC_2D	TIMMDC1
3.35222e-150	-0.904445	0.533	0.661	1.22695e-145	IBC_2D	SLC5A3
1.34158e-149	0.510369	0.866	0.715	4.91033e-145	IBC_2D	NGRN
3.87986e-149	-0.363729	0.948	0.957	1.42007e-144	IBC_2D	CUTA
6.91543e-149	0.256773	0.977	0.973	2.53112e-144	IBC_2D	MTRNR2L1
8.51951e-149	0.271149	0.987	0.973	3.11823e-144	IBC_2D	CALM2
1.07234e-148	0.458156	0.909	0.803	3.92489e-144	IBC_2D	TES
1.61866e-148	-1.10014	0.658	0.761	5.92447e-144	IBC_2D	ELF3
1.92339e-148	-2.10818	0.074	0.241	7.03981e-144	IBC_2D	METTL7A
1.95599e-148	0.483738	0.864	0.705	7.15911e-144	IBC_2D	GAB2
2.15624e-148	-0.485629	0.867	0.891	7.89207e-144	IBC_2D	PCBP1
3.63935e-148	1.37162	0.266	0.106	1.33204e-143	IBC_2D	MYL5
4.52165e-148	-1.931	0.226	0.402	1.65497e-143	IBC_2D	TMEM97
6.79572e-148	0.454315	0.875	0.747	2.4873e-143	IBC_2D	LINC00963
6.86451e-148	0.272924	0.979	0.967	2.51248e-143	IBC_2D	MAL2
1.0261e-146	-3.09487	0.049	0.202	3.75562e-142	IBC_2D	CCN5
1.17666e-146	0.372877	0.952	0.912	4.30668e-142	IBC_2D	SURF1
4.45497e-146	0.530863	0.875	0.767	1.63056e-141	IBC_2D	GABPB1-AS1
1.35183e-145	0.486099	0.896	0.782	4.94782e-141	IBC_2D	IMPDH2
2.74155e-145	0.883068	0.54	0.334	1.00343e-140	IBC_2D	ALDH3A1
3.35295e-145	-1.00481	0.492	0.617	1.22721e-140	IBC_2D	MMAB
4.65301e-145	0.213274	0.998	0.992	1.70305e-140	IBC_2D	RPS24
1.98506e-144	-1.24527	0.351	0.512	7.26552e-140	IBC_2D	DEGS2
3.20965e-144	0.935312	0.458	0.254	1.17476e-139	IBC_2D	TP53
6.24237e-144	0.214355	0.984	0.977	2.28477e-139	IBC_2D	RPLP2
9.80005e-144	0.680131	0.721	0.538	3.58692e-139	IBC_2D	TNNI3
4.09024e-143	0.419792	0.951	0.928	1.49707e-138	IBC_2D	TSPAN1
1.28696e-142	-0.493116	0.89	0.909	4.71041e-138	IBC_2D	EMP2
1.47549e-142	1.8314	0.16	0.043	5.40044e-138	IBC_2D	COL16A1
2.86493e-142	0.340208	0.969	0.935	1.04859e-137	IBC_2D	EIF3H
3.5949e-142	-0.252172	0.984	0.981	1.31577e-137	IBC_2D	UQCR10
6.57486e-142	0.493732	0.864	0.725	2.40646e-137	IBC_2D	NOP53
1.10332e-141	0.427032	0.934	0.85	4.03827e-137	IBC_2D	PRR13
1.23428e-141	0.352847	0.956	0.925	4.5176e-137	IBC_2D	CTNNA1
1.76212e-141	0.257683	0.977	0.965	6.44952e-137	IBC_2D	KRTCAP2
5.46437e-141	0.841786	0.528	0.318	2.00002e-136	IBC_2D	TMEM44-AS1
1.2978e-140	0.178975	0.997	0.991	4.75007e-136	IBC_2D	UBA52
1.33239e-140	0.355863	0.95	0.911	4.87666e-136	IBC_2D	REX1BD
1.79038e-140	0.491171	0.896	0.783	6.55296e-136	IBC_2D	BUD23
1.9643e-140	0.308532	0.965	0.941	7.18955e-136	IBC_2D	PGLS
4.40455e-140	0.447593	0.918	0.822	1.61211e-135	IBC_2D	SLTM
5.50748e-140	-2.5271	0.049	0.199	2.01579e-135	IBC_2D	AC106045.1
8.60956e-140	0.733019	0.645	0.44	3.15119e-135	IBC_2D	DMAP1
1.87776e-139	0.702166	0.655	0.453	6.87278e-135	IBC_2D	AC133552.5
5.49979e-139	-0.533961	0.891	0.904	2.01298e-134	IBC_2D	NT5DC2
1.38183e-138	0.28285	0.975	0.954	5.05763e-134	IBC_2D	GADD45GIP1
1.67877e-138	0.890222	0.428	0.231	6.14448e-134	IBC_2D	HBEGF
2.72033e-138	0.407465	0.922	0.838	9.95666e-134	IBC_2D	IFT27
2.86554e-138	0.27189	0.978	0.972	1.04882e-133	IBC_2D	RPL27A
4.23073e-138	-1.10617	0.511	0.641	1.54849e-133	IBC_2D	PDK3
9.84109e-138	0.859829	0.491	0.289	3.60194e-133	IBC_2D	PSMB10
2.11923e-137	0.397098	0.937	0.86	7.7566e-133	IBC_2D	ANKRD11
3.86741e-137	0.470078	0.882	0.777	1.41551e-132	IBC_2D	TMEM14B
4.26616e-137	0.650428	0.538	0.321	1.56146e-132	IBC_2D	GADD45A
1.20144e-136	0.557785	0.861	0.726	4.3974e-132	IBC_2D	C1QBP
7.85009e-136	0.597904	0.789	0.627	2.87321e-131	IBC_2D	GFER
2.99052e-135	0.883924	0.478	0.278	1.09456e-130	IBC_2D	MNX1-AS1
8.37639e-135	-2.47401	0.08	0.234	3.06584e-130	IBC_2D	LRP8
1.24953e-134	0.896643	0.548	0.344	4.5734e-130	IBC_2D	THYN1
5.11017e-134	1.1115	0.34	0.166	1.87037e-129	IBC_2D	CCN2
5.68596e-134	0.758766	0.556	0.353	2.08112e-129	IBC_2D	ID3
6.29866e-134	0.625099	0.75	0.57	2.30537e-129	IBC_2D	MORN2
9.36437e-134	0.75711	0.557	0.355	3.42745e-129	IBC_2D	ASCL2
1.28087e-133	-1.47028	0.286	0.452	4.68812e-129	IBC_2D	CKB
1.38519e-133	0.374777	0.946	0.886	5.06994e-129	IBC_2D	PDCD5
1.38934e-133	0.321069	0.962	0.928	5.08513e-129	IBC_2D	TRIB3
2.10223e-133	-1.11745	0.34	0.505	7.69436e-129	IBC_2D	LIPH
2.77137e-133	-1.21035	0.271	0.442	1.01435e-128	IBC_2D	PADI2
2.83948e-133	0.505896	0.848	0.714	1.03928e-128	IBC_2D	ZFPM1
1.20296e-132	-0.471877	0.948	0.947	4.40294e-128	IBC_2D	TKT
1.5697e-132	-3.06828	0.032	0.168	5.74524e-128	IBC_2D	P2RY6
3.62706e-132	0.47093	0.89	0.778	1.32754e-127	IBC_2D	SLC39A4
2.02969e-131	-2.4758	0.06	0.207	7.42889e-127	IBC_2D	NOXO1
2.92548e-131	0.421039	0.933	0.865	1.07075e-126	IBC_2D	NDUFAF3
5.05223e-131	-0.967411	0.903	0.92	1.84917e-126	IBC_2D	TUBA1B
9.64981e-131	-1.73263	0.147	0.311	3.53193e-126	IBC_2D	MVK
1.35146e-130	-0.719676	0.863	0.893	4.94647e-126	IBC_2D	MT-ND6
1.64819e-130	0.383423	0.934	0.869	6.03253e-126	IBC_2D	TRAPPC2L
1.83616e-130	0.480906	0.821	0.669	6.72054e-126	IBC_2D	MB
1.92031e-130	0.446034	0.945	0.872	7.02854e-126	IBC_2D	DNAJC10
3.15353e-130	-0.272906	0.961	0.954	1.15422e-125	IBC_2D	ATP5PD
3.98227e-130	0.469309	0.872	0.761	1.45755e-125	IBC_2D	FIBP
1.7702e-129	-1.06642	0.398	0.546	6.47911e-125	IBC_2D	RAB17
3.26414e-129	-0.440016	0.882	0.905	1.19471e-124	IBC_2D	PAK1
1.49516e-128	0.425785	0.915	0.837	5.47242e-124	IBC_2D	CDV3
1.91333e-128	1.04079	0.328	0.157	7.00297e-124	IBC_2D	AL121832.2
1.94993e-128	0.764847	0.557	0.361	7.13695e-124	IBC_2D	FGGY
5.93913e-128	0.53222	0.827	0.685	2.17378e-123	IBC_2D	DKC1
1.12689e-127	0.479981	0.819	0.687	4.12454e-123	IBC_2D	LIMCH1
3.47649e-127	0.770427	0.517	0.316	1.27243e-122	IBC_2D	AC007405.3
1.13627e-126	-2.87837	0.036	0.17	4.15885e-122	IBC_2D	CLIC3
2.46232e-126	-1.65788	0.339	0.482	9.01232e-122	IBC_2D	HMGCR
2.71287e-126	-0.778517	0.524	0.663	9.92939e-122	IBC_2D	SLC5A1
3.42451e-126	0.631292	0.72	0.546	1.2534e-121	IBC_2D	FHL2
6.55552e-125	0.472115	0.812	0.664	2.39938e-120	IBC_2D	R3HDM4
1.6526e-124	0.589151	0.696	0.505	6.04868e-120	IBC_2D	BOD1
5.57519e-124	0.434428	0.912	0.81	2.04057e-119	IBC_2D	SNRPC
7.17943e-124	1.31132	0.231	0.092	2.62774e-119	IBC_2D	MAN1B1-DT
1.13818e-123	0.359889	0.924	0.828	4.16586e-119	IBC_2D	GARS
3.11092e-123	0.424329	0.905	0.808	1.13863e-118	IBC_2D	MRPL38
3.51449e-123	0.598371	0.735	0.554	1.28634e-118	IBC_2D	HSPBP1
4.90316e-123	0.582198	0.778	0.614	1.79461e-118	IBC_2D	MAGOH
6.58682e-123	0.360047	0.944	0.899	2.41084e-118	IBC_2D	FIS1
1.0835e-122	0.466032	0.862	0.738	3.96574e-118	IBC_2D	YARS
1.66299e-122	0.485199	0.815	0.671	6.08671e-118	IBC_2D	CCDC85B
3.30394e-122	0.351253	0.945	0.898	1.20928e-117	IBC_2D	MRPS24
3.66935e-122	0.671215	0.594	0.396	1.34302e-117	IBC_2D	PEX11G
7.42325e-122	0.524731	0.793	0.637	2.71698e-117	IBC_2D	CTXN1
1.25474e-121	0.505881	0.83	0.696	4.59249e-117	IBC_2D	HDDC3
2.40873e-121	0.388445	0.933	0.854	8.81619e-117	IBC_2D	HSD17B10
2.51874e-121	0.469695	0.885	0.768	9.21884e-117	IBC_2D	PFDN2
3.23696e-121	-0.214231	0.98	0.983	1.18476e-116	IBC_2D	UQCR11
8.76508e-121	-1.03628	0.451	0.57	3.20811e-116	IBC_2D	CBR3
9.92831e-121	0.303683	0.958	0.943	3.63386e-116	IBC_2D	CSDE1
1.08964e-120	0.822273	0.499	0.306	3.98819e-116	IBC_2D	AC008267.5
1.29764e-120	0.68984	0.599	0.401	4.74948e-116	IBC_2D	WDR74
3.37292e-120	0.420269	0.872	0.754	1.23452e-115	IBC_2D	EMD
5.60173e-120	0.734193	0.519	0.321	2.05029e-115	IBC_2D	RNF185
2.07023e-119	0.457593	0.901	0.816	7.57726e-115	IBC_2D	ST8SIA6-AS1
2.83995e-119	0.344274	0.95	0.894	1.03945e-114	IBC_2D	NUDC
3.24473e-119	-3.53892	0.02	0.137	1.1876e-114	IBC_2D	HYAL1
3.39741e-119	0.462235	0.884	0.776	1.24349e-114	IBC_2D	ZNF580
3.77986e-119	0.498696	0.816	0.677	1.38347e-114	IBC_2D	WNK1
8.85417e-119	0.800995	0.498	0.308	3.24071e-114	IBC_2D	SNHG17
1.35963e-118	0.536996	0.77	0.595	4.97638e-114	IBC_2D	CYHR1
2.39045e-118	-1.4813	0.203	0.367	8.74929e-114	IBC_2D	HSPB1
5.22084e-118	0.379981	0.931	0.847	1.91088e-113	IBC_2D	HAX1
7.98836e-118	0.478934	0.869	0.768	2.92382e-113	IBC_2D	ATP2B1
3.0666e-117	-2.47082	0.058	0.194	1.12241e-112	IBC_2D	TYMS
3.19573e-117	0.86822	0.462	0.278	1.16967e-112	IBC_2D	CASP4
4.94732e-117	-0.686498	0.609	0.712	1.81077e-112	IBC_2D	HIST1H1C
6.52131e-117	1.12101	0.256	0.111	2.38687e-112	IBC_2D	AC007032.1
1.1423e-116	0.456475	0.842	0.715	4.18092e-112	IBC_2D	RPL7L1
1.17549e-116	-2.7463	0.067	0.204	4.30241e-112	IBC_2D	FAM13A
1.17637e-116	-0.420425	0.957	0.95	4.30563e-112	IBC_2D	ATP5MC3
1.50226e-116	0.677595	0.59	0.4	5.49843e-112	IBC_2D	BABAM2
1.845e-116	1.12483	0.205	0.078	6.75288e-112	IBC_2D	SLFN5
2.2982e-116	0.847179	0.493	0.313	8.41163e-112	IBC_2D	TMEM156
2.86057e-116	0.408402	0.908	0.809	1.047e-111	IBC_2D	ZMAT2
2.74708e-115	0.28072	0.97	0.96	1.00546e-110	IBC_2D	PPFIA1
2.81734e-115	-0.708787	0.709	0.76	1.03118e-110	IBC_2D	SLC25A1
7.50843e-115	0.346995	0.959	0.928	2.74816e-110	IBC_2D	C1orf122
7.53908e-115	0.35029	0.937	0.895	2.75938e-110	IBC_2D	MMP24OS
1.31474e-114	0.959841	0.408	0.235	4.81208e-110	IBC_2D	CDC42EP3
1.32351e-114	-1.16408	0.325	0.476	4.84417e-110	IBC_2D	STEAP4
1.9987e-114	0.220146	0.974	0.966	7.31545e-110	IBC_2D	YWHAB
3.16414e-114	0.412898	0.867	0.729	1.15811e-109	IBC_2D	CEBPG
3.5469e-114	-0.203219	0.996	0.997	1.2982e-109	IBC_2D	MT-CO2
5.26057e-114	0.481067	0.842	0.709	1.92542e-109	IBC_2D	PPCS
1.56846e-113	0.351732	0.938	0.854	5.74071e-109	IBC_2D	IARS
2.33932e-113	0.568545	0.749	0.573	8.56215e-109	IBC_2D	BCAS2
2.69655e-113	0.574735	0.77	0.598	9.86964e-109	IBC_2D	RUVBL1
3.96671e-113	0.407456	0.9	0.79	1.45185e-108	IBC_2D	TMEM179B
4.10743e-113	0.276665	0.971	0.948	1.50336e-108	IBC_2D	TXNIP
7.61032e-113	0.277741	0.968	0.945	2.78545e-108	IBC_2D	PDCD6
8.52512e-113	0.617811	0.691	0.518	3.12028e-108	IBC_2D	C7orf50
1.45058e-112	0.448794	0.859	0.74	5.30928e-108	IBC_2D	MRPL3
1.46818e-112	-0.968727	0.351	0.511	5.37369e-108	IBC_2D	CKS2
1.47191e-112	0.307658	0.954	0.918	5.38735e-108	IBC_2D	EPRS
2.46622e-112	0.646566	0.639	0.451	9.02663e-108	IBC_2D	PPAN
2.47373e-112	0.54691	0.74	0.57	9.05409e-108	IBC_2D	NSUN5
3.23444e-112	-0.758568	0.574	0.666	1.18384e-107	IBC_2D	ACTR6
6.19046e-112	0.241139	0.98	0.968	2.26577e-107	IBC_2D	HMGN1
6.70948e-112	-3.09714	0.033	0.152	2.45574e-107	IBC_2D	MIR210HG
1.26822e-111	0.370392	0.93	0.856	4.64183e-107	IBC_2D	BANF1
1.28613e-111	-1.10354	0.264	0.421	4.70737e-107	IBC_2D	ZSCAN16-AS1
1.60927e-111	-1.5759	0.145	0.296	5.89008e-107	IBC_2D	HIST1H2BN
1.88643e-111	-0.778342	0.548	0.651	6.90454e-107	IBC_2D	VEGFB
2.2029e-111	0.530956	0.76	0.605	8.06285e-107	IBC_2D	MRTO4
5.53287e-111	-0.214276	0.975	0.968	2.02509e-106	IBC_2D	ATP5MPL
5.55227e-111	-0.461521	0.905	0.905	2.03219e-106	IBC_2D	AKR1A1
6.07481e-111	0.59301	0.714	0.531	2.22344e-106	IBC_2D	PNPLA4
2.4522e-110	0.365197	0.917	0.846	8.97528e-106	IBC_2D	SRP72
2.54509e-110	0.439844	0.886	0.769	9.31528e-106	IBC_2D	RBM42
2.84262e-110	-1.38172	0.172	0.325	1.04043e-105	IBC_2D	LGALSL
3.72946e-110	-0.800392	0.577	0.68	1.36502e-105	IBC_2D	SCNN1A
3.78164e-110	0.593427	0.658	0.472	1.38412e-105	IBC_2D	PTRH1
4.02226e-110	-2.31078	0.063	0.196	1.47219e-105	IBC_2D	FUT6
4.07871e-110	0.40824	0.889	0.783	1.49285e-105	IBC_2D	LSM14A
4.74713e-110	0.373459	0.928	0.852	1.7375e-105	IBC_2D	ADRM1
5.95958e-110	-5.80594	0.005	0.102	2.18127e-105	IBC_2D	FADS2
6.66945e-110	0.286737	0.955	0.928	2.44108e-105	IBC_2D	RPS19BP1
7.71253e-110	0.595629	0.672	0.487	2.82286e-105	IBC_2D	ITPA
8.29129e-110	0.314281	0.96	0.915	3.0347e-105	IBC_2D	NDUFA12
8.7876e-110	1.93091	0.104	0.023	3.21635e-105	IBC_2D	MAP1B
9.14875e-110	-1.77167	0.123	0.271	3.34853e-105	IBC_2D	ATAD2
1.11756e-109	1.21428	0.234	0.101	4.09039e-105	IBC_2D	AC010542.5
2.73251e-109	0.34043	0.947	0.896	1.00013e-104	IBC_2D	AP2M1
3.10689e-109	0.255802	0.96	0.943	1.13715e-104	IBC_2D	BRK1
4.80521e-109	0.25058	0.98	0.963	1.75876e-104	IBC_2D	SNU13
7.24061e-109	0.219034	0.989	0.982	2.65013e-104	IBC_2D	RPL17
1.29842e-108	0.532294	0.748	0.593	4.75236e-104	IBC_2D	PQBP1
1.51171e-108	0.35857	0.93	0.849	5.53301e-104	IBC_2D	ZC3H15
2.34054e-108	-0.818774	0.511	0.62	8.56661e-104	IBC_2D	ERG28
2.76726e-108	1.15624	0.224	0.093	1.01285e-103	IBC_2D	FGFBP3
6.48388e-108	0.414666	0.867	0.754	2.37317e-103	IBC_2D	PSMF1
1.31747e-107	0.358598	0.939	0.875	4.82206e-103	IBC_2D	EIF1B
1.44889e-107	0.719724	0.502	0.318	5.3031e-103	IBC_2D	ODF3B
1.68003e-107	-1.08586	0.336	0.474	6.14909e-103	IBC_2D	MTFP1
1.89949e-107	0.448722	0.871	0.745	6.95233e-103	IBC_2D	RPP21
2.23225e-107	0.390672	0.832	0.694	8.17027e-103	IBC_2D	JAK1
2.36163e-107	0.601527	0.661	0.479	8.64379e-103	IBC_2D	YDJC
2.39888e-107	0.382266	0.891	0.797	8.78013e-103	IBC_2D	NCOR1
2.76412e-107	0.703042	0.476	0.294	1.0117e-102	IBC_2D	ABCA12
2.81103e-107	0.35408	0.927	0.861	1.02886e-102	IBC_2D	PAM16
3.48501e-107	0.77053	0.442	0.265	1.27555e-102	IBC_2D	RSPH1
4.12946e-107	0.557608	0.707	0.532	1.51143e-102	IBC_2D	CFAP36
4.88262e-107	0.295626	0.96	0.924	1.78709e-102	IBC_2D	EIF4G2
1.49816e-106	-1.1751	0.249	0.404	5.48343e-102	IBC_2D	F2R
2.47334e-106	0.830835	0.429	0.253	9.05269e-102	IBC_2D	SEMA3C
3.26564e-106	-0.539985	0.953	0.946	1.19526e-101	IBC_2D	H2AFZ
6.01308e-106	0.184234	0.991	0.984	2.20085e-101	IBC_2D	RPL24
1.1221e-105	0.291299	0.963	0.934	4.10698e-101	IBC_2D	MAP2K2
3.24865e-105	1.34771	0.162	0.056	1.18904e-100	IBC_2D	AC010327.7
5.51302e-105	-0.324063	0.967	0.973	2.01782e-100	IBC_2D	TTC3
7.20992e-105	0.229028	0.977	0.959	2.6389e-100	IBC_2D	MICOS13
7.66153e-105	0.231141	0.976	0.959	2.8042e-100	IBC_2D	COX5A
7.67216e-105	0.329286	0.953	0.9	2.80809e-100	IBC_2D	MRPL51
8.22333e-105	0.831044	0.443	0.269	3.00982e-100	IBC_2D	CCDC113
9.25915e-105	0.470898	0.813	0.675	3.38894e-100	IBC_2D	MRPS23
1.10817e-104	0.393688	0.927	0.854	4.056e-100	IBC_2D	BUD31
1.35755e-104	0.389256	0.892	0.797	4.96879e-100	IBC_2D	DGCR6L
1.59236e-104	0.522503	0.743	0.591	5.82821e-100	IBC_2D	CLEC11A
1.68501e-104	0.616409	0.654	0.474	6.16732e-100	IBC_2D	ZNF428
1.70541e-104	-1.01294	0.355	0.493	6.24197e-100	IBC_2D	ZFP36
3.07075e-104	0.419808	0.872	0.749	1.12393e-99	IBC_2D	TPM1
4.03155e-104	0.287387	0.953	0.926	1.47559e-99	IBC_2D	CAPNS1
7.13425e-104	0.379889	0.907	0.821	2.61121e-99	IBC_2D	C11orf58
8.875e-104	-0.609969	0.715	0.785	3.24834e-99	IBC_2D	CEACAM6
9.61364e-104	0.270795	0.971	0.953	3.51869e-99	IBC_2D	GNG5
1.33309e-103	0.602984	0.675	0.512	4.87926e-99	IBC_2D	UCP2
1.64896e-103	0.425448	0.869	0.747	6.03537e-99	IBC_2D	EEF1E1
2.44811e-103	0.322347	0.905	0.789	8.96032e-99	IBC_2D	RNF187
2.89468e-103	-0.2859	0.961	0.96	1.05948e-98	IBC_2D	CD9
3.8941e-103	-0.650456	0.686	0.756	1.42528e-98	IBC_2D	CD46
7.4671e-103	0.560744	0.683	0.518	2.73303e-98	IBC_2D	AP002360.1
8.10571e-103	0.652857	0.583	0.4	2.96677e-98	IBC_2D	SPIRE1
9.01726e-103	0.384544	0.891	0.806	3.30041e-98	IBC_2D	INHBB
1.10967e-102	0.52123	0.806	0.674	4.06149e-98	IBC_2D	HSD17B8
1.37187e-102	0.372602	0.912	0.823	5.02117e-98	IBC_2D	C1orf43
1.5677e-102	-0.699391	0.535	0.64	5.73792e-98	IBC_2D	FARP1
1.95056e-102	0.309246	0.947	0.826	7.13925e-98	IBC_2D	PSAT1
2.5781e-102	-1.30994	0.181	0.329	9.43609e-98	IBC_2D	CERCAM
2.73195e-102	0.780623	0.391	0.224	9.99922e-98	IBC_2D	KCNJ12
2.83155e-102	0.354126	0.975	0.951	1.03637e-97	IBC_2D	ANXA1
2.99547e-102	0.319963	0.945	0.841	1.09637e-97	IBC_2D	EIF4EBP3
3.55912e-102	0.384355	0.849	0.74	1.30267e-97	IBC_2D	TBC1D16
3.90023e-102	0.430634	0.871	0.764	1.42752e-97	IBC_2D	YBEY
4.80885e-102	0.797994	0.435	0.26	1.76009e-97	IBC_2D	ZNF749
1.33313e-101	-0.451139	0.856	0.868	4.87937e-97	IBC_2D	SLC9A3R1
1.39312e-101	0.349022	0.821	0.681	5.09894e-97	IBC_2D	ERRFI1
2.29252e-101	-0.353988	0.923	0.917	8.39085e-97	IBC_2D	NDUFB3
3.98372e-101	-1.44674	0.195	0.339	1.45808e-96	IBC_2D	PCLAF
4.35515e-101	-0.268258	0.969	0.968	1.59403e-96	IBC_2D	PPIA
6.30556e-101	0.564105	0.644	0.469	2.3079e-96	IBC_2D	STYXL1
7.37132e-101	0.758222	0.453	0.283	2.69798e-96	IBC_2D	JMJD4
1.12371e-100	0.577296	0.613	0.433	4.1129e-96	IBC_2D	TBL1X
1.15203e-100	-0.468367	0.915	0.924	4.21655e-96	IBC_2D	VMP1
1.27251e-100	1.36334	0.181	0.07	4.65753e-96	IBC_2D	SERPINA3
1.29327e-100	-0.250024	0.987	0.978	4.7335e-96	IBC_2D	RPL38
1.47808e-100	-1.10093	0.268	0.409	5.4099e-96	IBC_2D	PLOD1
2.38879e-100	0.442212	0.846	0.717	8.74322e-96	IBC_2D	PTGES2
2.67641e-100	0.372784	0.912	0.828	9.79594e-96	IBC_2D	MGMT
2.78273e-100	0.394309	0.893	0.797	1.01851e-95	IBC_2D	TATDN1
2.96961e-100	0.583142	0.639	0.463	1.08691e-95	IBC_2D	TBC1D4
3.72473e-100	-0.606934	0.668	0.741	1.36329e-95	IBC_2D	BACE2
5.36406e-100	0.528102	0.712	0.55	1.9633e-95	IBC_2D	AIG1
1.13207e-99	1.77758	0.12	0.034	4.14348e-95	IBC_2D	U62317.1
1.51419e-99	-0.272747	1	1	5.54209e-95	IBC_2D	S100A6
1.57753e-99	0.627124	0.478	0.3	5.77391e-95	IBC_2D	ALPK1
1.79332e-99	0.389067	0.901	0.804	6.56372e-95	IBC_2D	TOMM22
4.27819e-99	0.556123	0.72	0.556	1.56586e-94	IBC_2D	KIF9
4.36068e-99	-0.451131	0.91	0.909	1.59605e-94	IBC_2D	ACER3
4.45236e-99	0.854735	0.307	0.16	1.62961e-94	IBC_2D	SNHG12
1.16461e-98	0.507921	0.735	0.576	4.26259e-94	IBC_2D	ZNF664
1.21903e-98	0.35015	0.925	0.856	4.46177e-94	IBC_2D	MRPS7
1.33349e-98	0.266494	0.969	0.961	4.8807e-94	IBC_2D	SET
1.98709e-98	-0.680134	0.639	0.712	7.27294e-94	IBC_2D	MAGED1
3.8604e-98	0.948558	0.28	0.139	1.41295e-93	IBC_2D	FOXQ1
7.26728e-98	0.526273	0.677	0.502	2.6599e-93	IBC_2D	KIAA1549
7.51629e-98	0.615802	0.598	0.419	2.75104e-93	IBC_2D	AIMP2
9.14295e-98	0.329536	0.593	0.393	3.34641e-93	IBC_2D	SESN2
9.72095e-98	0.383288	0.876	0.749	3.55797e-93	IBC_2D	NOP56
1.68803e-97	0.195511	0.975	0.974	6.17835e-93	IBC_2D	PSMA7
2.10876e-97	0.987505	0.295	0.149	7.71827e-93	IBC_2D	AZIN1-AS1
2.51117e-97	0.543571	0.743	0.588	9.19115e-93	IBC_2D	DCUN1D5
4.17936e-97	0.323056	0.949	0.912	1.52969e-92	IBC_2D	SF3B6
4.99108e-97	0.579675	0.622	0.44	1.82679e-92	IBC_2D	BOP1
5.57949e-97	0.645086	0.539	0.357	2.04215e-92	IBC_2D	EMG1
2.32164e-96	-1.34972	0.286	0.418	8.49742e-92	IBC_2D	P4HA1
3.8343e-96	0.242626	0.967	0.961	1.40339e-91	IBC_2D	MED1
4.00961e-96	0.519806	0.705	0.538	1.46756e-91	IBC_2D	UBTF
1.04562e-95	0.213574	0.992	0.991	3.82709e-91	IBC_2D	MT-ND2
1.0581e-95	0.654256	0.542	0.363	3.87277e-91	IBC_2D	POPDC3
1.46686e-95	0.380159	0.922	0.849	5.36887e-91	IBC_2D	CREB3L4
1.73133e-95	0.557015	0.662	0.485	6.33684e-91	IBC_2D	ZNF326
1.78143e-95	0.590297	0.571	0.391	6.52021e-91	IBC_2D	NOL10
1.98428e-95	0.146292	0.996	0.996	7.26265e-91	IBC_2D	RPL11
2.13758e-95	0.444844	0.83	0.713	7.82375e-91	IBC_2D	IMP4
3.40041e-95	-3.12867	0.075	0.197	1.24458e-90	IBC_2D	RRM2
4.42526e-95	1.48367	0.137	0.045	1.61969e-90	IBC_2D	SMKR1
6.66384e-95	0.490857	0.705	0.529	2.43903e-90	IBC_2D	TP53RK
7.15346e-95	0.70913	0.446	0.276	2.61824e-90	IBC_2D	MED27
8.15237e-95	0.378365	0.899	0.805	2.98385e-90	IBC_2D	RAD50
9.11492e-95	-0.467331	0.872	0.892	3.33615e-90	IBC_2D	MFAP3L
1.14049e-94	-0.496768	0.803	0.846	4.17429e-90	IBC_2D	ZFP36L2
1.6857e-94	0.378065	0.856	0.75	6.16982e-90	IBC_2D	SF1
1.82004e-94	0.454605	0.802	0.674	6.66154e-90	IBC_2D	RTL8A
1.8942e-94	0.262633	0.977	0.952	6.93295e-90	IBC_2D	TRMT112
2.52607e-94	0.568822	0.568	0.389	9.24568e-90	IBC_2D	QTRT1
3.49511e-94	-0.819806	0.543	0.638	1.27924e-89	IBC_2D	KCNK6
3.52648e-94	-0.36226	0.936	0.924	1.29073e-89	IBC_2D	COMT
5.40262e-94	1.6208	0.121	0.036	1.97741e-89	IBC_2D	ABLIM3
5.5197e-94	0.808926	0.403	0.241	2.02027e-89	IBC_2D	KLHDC9
5.75135e-94	-1.09618	0.322	0.449	2.10505e-89	IBC_2D	NSDHL
6.57751e-94	0.91438	0.268	0.132	2.40743e-89	IBC_2D	AL109976.1
9.04203e-94	-1.72342	0.596	0.666	3.30947e-89	IBC_2D	ERO1A
9.28145e-94	0.430011	0.862	0.739	3.3971e-89	IBC_2D	RPL26L1
1.02514e-93	-1.13423	0.304	0.436	3.7521e-89	IBC_2D	RDH11
1.47401e-93	0.930576	0.304	0.161	5.39503e-89	IBC_2D	LINC01550
1.49757e-93	0.288252	0.955	0.906	5.48127e-89	IBC_2D	TAX1BP1
1.79033e-93	-1.51379	0.1	0.233	6.5528e-89	IBC_2D	SPINK8
2.11071e-93	0.52562	0.653	0.485	7.7254e-89	IBC_2D	VAMP2
2.13361e-93	0.427204	0.822	0.689	7.80921e-89	IBC_2D	EBAG9
2.26042e-93	0.252764	0.962	0.948	8.27336e-89	IBC_2D	IER3
2.4786e-93	0.447379	0.817	0.675	9.07191e-89	IBC_2D	MIA2
3.23619e-93	0.528231	0.716	0.558	1.18448e-88	IBC_2D	SULT1A1
3.51588e-93	0.402886	0.845	0.732	1.28685e-88	IBC_2D	DDX27
4.54818e-93	0.30812	0.937	0.89	1.66468e-88	IBC_2D	RALY
5.9582e-93	0.213463	0.969	0.963	2.18076e-88	IBC_2D	MTDH
7.8078e-93	0.361374	0.895	0.812	2.85773e-88	IBC_2D	SMARCC1
1.2046e-92	0.449165	0.784	0.631	4.40896e-88	IBC_2D	MRPL24
1.64446e-92	0.513509	0.721	0.553	6.01888e-88	IBC_2D	MRPS18A
2.38843e-92	0.456631	0.825	0.685	8.7419e-88	IBC_2D	DAZAP1
2.9861e-92	-0.929625	0.505	0.595	1.09294e-87	IBC_2D	BRI3BP
3.40299e-92	0.403863	0.907	0.825	1.24553e-87	IBC_2D	PPT1
4.09824e-92	-0.313728	0.954	0.959	1.5e-87	IBC_2D	RTN4
4.39615e-92	0.464359	0.786	0.657	1.60903e-87	IBC_2D	C12orf10
5.31765e-92	0.309353	0.887	0.793	1.94631e-87	IBC_2D	LONP1
5.48751e-92	-2.53536	0.04	0.147	2.00848e-87	IBC_2D	HIST1H2BF
7.90025e-92	0.356065	0.893	0.787	2.89157e-87	IBC_2D	TPD52L1
8.48691e-92	0.360886	0.922	0.858	3.1063e-87	IBC_2D	GTF3A
8.97729e-92	-1.03747	0.147	0.295	3.28578e-87	IBC_2D	PTTG1
1.50762e-91	0.545901	0.702	0.543	5.51803e-87	IBC_2D	MSRB2
1.7423e-91	0.560029	0.537	0.357	6.37701e-87	IBC_2D	ADM2
3.96964e-91	0.4599	0.777	0.644	1.45293e-86	IBC_2D	GTPBP4
4.01888e-91	0.481369	0.773	0.635	1.47095e-86	IBC_2D	ACOT4
1.30194e-90	0.475559	0.74	0.59	4.76522e-86	IBC_2D	DYNLL2
1.48419e-90	0.369199	0.9	0.822	5.43227e-86	IBC_2D	ENSA
1.82404e-90	0.827555	0.359	0.206	6.67617e-86	IBC_2D	SNHG15
1.94703e-90	0.462528	0.812	0.676	7.12633e-86	IBC_2D	TAF15
2.35519e-90	0.482781	0.651	0.475	8.62024e-86	IBC_2D	ZNF598
2.37581e-90	0.202759	0.984	0.98	8.69569e-86	IBC_2D	CANX
3.12462e-90	0.297191	0.959	0.916	1.14364e-85	IBC_2D	MRPL36
4.27654e-90	0.564627	0.741	0.62	1.56526e-85	IBC_2D	LINC02303
4.62235e-90	0.314698	0.953	0.924	1.69183e-85	IBC_2D	NANS
5.36527e-90	-0.488548	0.819	0.86	1.96374e-85	IBC_2D	RAB3B
8.86723e-90	0.637522	0.513	0.338	3.2455e-85	IBC_2D	DNAL4
9.29622e-90	-0.681244	0.61	0.682	3.40251e-85	IBC_2D	ARL4A
1.24719e-89	-0.285553	0.959	0.958	4.56484e-85	IBC_2D	RABAC1
1.36891e-89	0.210045	0.968	0.966	5.01035e-85	IBC_2D	H3F3B
1.89412e-89	0.231138	0.993	0.985	6.93267e-85	IBC_2D	S100P
2.4753e-89	-0.277077	0.979	0.975	9.05986e-85	IBC_2D	MYL6
2.52531e-89	1.29225	0.172	0.068	9.24288e-85	IBC_2D	CAPG
2.53468e-89	0.997428	0.302	0.166	9.27719e-85	IBC_2D	AC245297.3
2.69831e-89	0.518797	0.732	0.575	9.87608e-85	IBC_2D	RFXANK
4.86609e-89	0.678918	0.503	0.33	1.78104e-84	IBC_2D	SKIL
5.81934e-89	0.31713	0.94	0.887	2.12994e-84	IBC_2D	NQO2
6.20953e-89	0.461775	0.721	0.565	2.27275e-84	IBC_2D	URB1-AS1
1.01984e-88	-0.725524	0.499	0.606	3.7327e-84	IBC_2D	ECT2
1.40036e-88	0.437885	0.714	0.553	5.12548e-84	IBC_2D	JMJD1C
1.55651e-88	0.553265	0.56	0.383	5.69697e-84	IBC_2D	VAV1
1.73835e-88	-0.633007	0.725	0.77	6.36253e-84	IBC_2D	ACADVL
1.7467e-88	-0.26708	0.964	0.959	6.3931e-84	IBC_2D	NDUFA2
3.14355e-88	-0.40891	0.875	0.878	1.15057e-83	IBC_2D	NAA38
3.90486e-88	-0.419132	0.885	0.901	1.42922e-83	IBC_2D	VDAC1
4.17571e-88	0.476748	0.7	0.538	1.52835e-83	IBC_2D	AMZ2
4.48108e-88	-3.6867	0.018	0.109	1.64012e-83	IBC_2D	PFKFB4
4.82486e-88	0.605186	0.604	0.436	1.76595e-83	IBC_2D	RPP25L
5.91854e-88	0.362832	0.85	0.744	2.16625e-83	IBC_2D	PLEC
6.81849e-88	-1.30062	0.187	0.32	2.49563e-83	IBC_2D	PRXL2A
7.28172e-88	0.190515	0.983	0.978	2.66518e-83	IBC_2D	RPS11
7.29381e-88	-1.7859	0.081	0.2	2.66961e-83	IBC_2D	PPP1R1B
9.06065e-88	0.452789	0.766	0.621	3.31629e-83	IBC_2D	LINC00467
9.7589e-88	0.396741	0.85	0.744	3.57185e-83	IBC_2D	OLA1
1.2956e-87	0.391835	0.863	0.754	4.74203e-83	IBC_2D	NMRAL1
1.29562e-87	0.463863	0.738	0.585	4.7421e-83	IBC_2D	DDX42
2.22732e-87	-0.420154	0.877	0.887	8.15222e-83	IBC_2D	PDIA4
4.59463e-87	0.344052	0.915	0.838	1.68168e-82	IBC_2D	SEC11C
7.48298e-87	0.595299	0.515	0.347	2.73885e-82	IBC_2D	WIZ
7.59321e-87	0.215128	0.974	0.958	2.77919e-82	IBC_2D	AURKAIP1
1.34852e-86	0.523356	0.637	0.473	4.93573e-82	IBC_2D	PARL
1.50677e-86	0.427977	0.746	0.59	5.51492e-82	IBC_2D	SERPINH1
1.71784e-86	0.373508	0.863	0.759	6.28748e-82	IBC_2D	TAF10
1.72116e-86	0.398012	0.825	0.697	6.29962e-82	IBC_2D	USP16
2.26939e-86	0.264732	0.963	0.937	8.3062e-82	IBC_2D	NAMPT
2.6318e-86	0.221583	0.973	0.951	9.63265e-82	IBC_2D	NME1
2.67715e-86	0.170778	0.988	0.985	9.79865e-82	IBC_2D	EEF2
4.29235e-86	-0.365121	0.985	0.99	1.57104e-81	IBC_2D	PTMA
5.98512e-86	-1.27227	0.145	0.277	2.19062e-81	IBC_2D	GUCY2D
6.44982e-86	0.387823	0.886	0.787	2.3607e-81	IBC_2D	PFDN6
1.09427e-85	0.502247	0.692	0.534	4.00515e-81	IBC_2D	NCBP2AS2
1.20042e-85	0.524919	0.617	0.455	4.39367e-81	IBC_2D	SYCP2
1.30335e-85	0.16927	0.992	0.979	4.77039e-81	IBC_2D	RPS13
1.88518e-85	0.24776	0.967	0.947	6.89996e-81	IBC_2D	NEDD8
2.17439e-85	0.383295	0.868	0.766	7.9585e-81	IBC_2D	MAP4
3.7848e-85	-0.171889	0.999	0.999	1.38527e-80	IBC_2D	RPS28
4.81938e-85	0.675775	0.449	0.288	1.76394e-80	IBC_2D	RRP9
6.50752e-85	0.895461	0.27	0.138	2.38182e-80	IBC_2D	USP3-AS1
6.58124e-85	0.262207	0.959	0.931	2.4088e-80	IBC_2D	RAB13
7.4924e-85	1.70935	0.128	0.043	2.7423e-80	IBC_2D	UNC5B-AS1
1.02225e-84	0.349213	0.887	0.795	3.74155e-80	IBC_2D	MRPS16
1.06524e-84	0.531458	0.602	0.435	3.8989e-80	IBC_2D	DHRS4-AS1
1.27018e-84	0.662703	0.499	0.329	4.64898e-80	IBC_2D	LINC00662
1.43721e-84	0.399922	0.818	0.693	5.26033e-80	IBC_2D	USP3
1.44964e-84	0.489676	0.665	0.502	5.30584e-80	IBC_2D	TADA2A
1.76644e-84	0.504251	0.641	0.47	6.46535e-80	IBC_2D	ENTR1
1.80983e-84	-0.511562	0.959	0.957	6.62415e-80	IBC_2D	TPI1
2.63196e-84	-0.470003	0.723	0.761	9.63322e-80	IBC_2D	CHPT1
6.21029e-84	0.30354	0.932	0.867	2.27303e-79	IBC_2D	MRPS33
6.5149e-84	-1.40542	0.125	0.251	2.38452e-79	IBC_2D	AL441992.1
6.56595e-84	0.436729	0.79	0.654	2.4032e-79	IBC_2D	SF3B5
1.07487e-83	0.155447	0.998	0.996	3.93413e-79	IBC_2D	RPL36
1.28275e-83	-0.975054	0.266	0.396	4.69498e-79	IBC_2D	DRAM1
1.39088e-83	0.539779	0.664	0.514	5.09075e-79	IBC_2D	PRR7
1.59615e-83	0.203463	0.98	0.971	5.84208e-79	IBC_2D	TMEM238
2.44088e-83	-0.605374	0.632	0.715	8.93387e-79	IBC_2D	VMO1
2.87662e-83	0.419545	0.815	0.688	1.05287e-78	IBC_2D	NAA20
3.25852e-83	-0.569694	0.698	0.75	1.19265e-78	IBC_2D	TUBA4A
3.92954e-83	0.350826	0.908	0.814	1.43825e-78	IBC_2D	NDUFB8
4.75454e-83	0.459197	0.698	0.534	1.74021e-78	IBC_2D	INKA2
5.08574e-83	0.453116	0.806	0.672	1.86143e-78	IBC_2D	RNH1
6.46599e-83	0.537401	0.635	0.466	2.36662e-78	IBC_2D	SF3B4
2.14448e-82	0.354091	0.899	0.815	7.849e-78	IBC_2D	ABHD14B
2.30233e-82	0.301685	0.926	0.84	8.42675e-78	IBC_2D	TIMM8B
2.49375e-82	0.430292	0.771	0.635	9.12739e-78	IBC_2D	TOX3
2.60804e-82	-1.22715	0.17	0.3	9.54569e-78	IBC_2D	TYMSOS
2.74679e-82	0.494855	0.661	0.499	1.00535e-77	IBC_2D	CIZ1
2.74898e-82	0.284419	0.945	0.908	1.00615e-77	IBC_2D	FOXP1
2.82773e-82	-1.51409	0.118	0.241	1.03498e-77	IBC_2D	HIST1H2AE
5.41341e-82	0.570447	0.586	0.422	1.98136e-77	IBC_2D	MDP1
6.44535e-82	-0.967193	0.227	0.366	2.35906e-77	IBC_2D	FOLR1
1.13944e-81	0.400797	0.828	0.702	4.17048e-77	IBC_2D	ZNF770
1.30722e-81	1.90372	0.131	0.046	4.78455e-77	IBC_2D	KRT16
1.52577e-81	0.608883	0.561	0.396	5.58447e-77	IBC_2D	C6orf226
1.54774e-81	-1.16246	0.567	0.644	5.66488e-77	IBC_2D	IER5L
2.2405e-81	-1.68243	0.345	0.459	8.20047e-77	IBC_2D	BPIFA2
2.61105e-81	0.439072	0.691	0.534	9.55671e-77	IBC_2D	DNAJC2
4.32204e-81	0.384091	0.852	0.741	1.58191e-76	IBC_2D	COA4
5.5883e-81	0.349247	0.884	0.79	2.04537e-76	IBC_2D	SNX17
6.47623e-81	0.270482	0.944	0.906	2.37037e-76	IBC_2D	MRPS12
7.40271e-81	0.743558	0.445	0.288	2.70947e-76	IBC_2D	UPP1
7.86146e-81	0.513725	0.598	0.438	2.87737e-76	IBC_2D	GPANK1
1.08018e-80	0.538719	0.581	0.419	3.95355e-76	IBC_2D	RAB31
1.34092e-80	0.292982	0.937	0.893	4.9079e-76	IBC_2D	FAM174C
1.36987e-80	0.558128	0.551	0.392	5.01387e-76	IBC_2D	SNX24
1.48336e-80	0.470992	0.725	0.577	5.42926e-76	IBC_2D	PNPO
1.6427e-80	0.25254	0.957	0.927	6.01246e-76	IBC_2D	ANAPC16
1.64967e-80	-0.240568	0.98	0.978	6.03796e-76	IBC_2D	CD24
1.98663e-80	0.167467	0.994	0.987	7.27126e-76	IBC_2D	TPT1
2.09836e-80	0.283619	0.942	0.905	7.68022e-76	IBC_2D	METTL26
2.45301e-80	0.327884	0.933	0.873	8.97825e-76	IBC_2D	SAP18
2.60635e-80	0.580766	0.457	0.297	9.53952e-76	IBC_2D	AC005914.1
3.05095e-80	0.521476	0.64	0.48	1.11668e-75	IBC_2D	CWC27
3.38606e-80	0.584881	0.553	0.386	1.23933e-75	IBC_2D	PITPNA-AS1
4.45568e-80	-0.525366	0.749	0.782	1.63082e-75	IBC_2D	VKORC1
4.91671e-80	0.851976	0.325	0.185	1.79956e-75	IBC_2D	MYLK-AS1
5.02233e-80	0.494842	0.687	0.531	1.83822e-75	IBC_2D	HNRNPH3
6.6619e-80	0.483215	0.625	0.462	2.43832e-75	IBC_2D	RRP1
8.68682e-80	0.45638	0.778	0.643	3.17946e-75	IBC_2D	TIMM10
1.20673e-79	0.659581	0.449	0.289	4.41677e-75	IBC_2D	PITPNA
1.2367e-79	-0.282663	0.944	0.944	4.52645e-75	IBC_2D	RAB11A
1.31165e-79	-0.923243	0.345	0.46	4.80079e-75	IBC_2D	GRAMD2B
1.77257e-79	0.669	0.389	0.237	6.48777e-75	IBC_2D	AC012640.2
2.53717e-79	0.412406	0.816	0.694	9.2863e-75	IBC_2D	SHARPIN
2.74265e-79	0.221367	0.972	0.956	1.00384e-74	IBC_2D	BSG
3.95843e-79	0.261343	0.953	0.917	1.44883e-74	IBC_2D	EIF3L
4.15461e-79	0.420813	0.82	0.694	1.52063e-74	IBC_2D	KCNS3
4.66715e-79	0.419702	0.717	0.564	1.70822e-74	IBC_2D	RRP1B
4.79453e-79	0.297304	0.918	0.832	1.75485e-74	IBC_2D	SNRPD1
6.76872e-79	-1.57573	0.088	0.202	2.47742e-74	IBC_2D	CCDC151
7.3209e-79	0.716109	0.365	0.219	2.67952e-74	IBC_2D	AC004233.2
8.22142e-79	0.455411	0.758	0.618	3.00912e-74	IBC_2D	PEMT
1.00055e-78	0.320482	0.826	0.708	3.6621e-74	IBC_2D	ZFAND5
1.07102e-78	0.575765	0.523	0.36	3.92006e-74	IBC_2D	RHBDD3
1.61257e-78	0.24607	0.964	0.941	5.90217e-74	IBC_2D	TMEM141
1.7412e-78	0.556727	0.604	0.443	6.37298e-74	IBC_2D	DNTTIP1
2.07022e-78	0.387008	0.849	0.742	7.57721e-74	IBC_2D	ATG3
2.08124e-78	0.479396	0.658	0.491	7.61756e-74	IBC_2D	RPUSD3
2.82516e-78	-0.862029	0.575	0.655	1.03404e-73	IBC_2D	STMN1
5.69382e-78	0.373215	0.814	0.688	2.08399e-73	IBC_2D	MID1IP1
5.91934e-78	0.420761	0.803	0.673	2.16654e-73	IBC_2D	TASOR2
6.09092e-78	0.311683	0.939	0.859	2.22934e-73	IBC_2D	EPHX1
7.08774e-78	0.537467	0.54	0.373	2.59418e-73	IBC_2D	ZP3
7.35381e-78	-0.439697	0.779	0.812	2.69157e-73	IBC_2D	ISG20
1.06523e-77	0.219334	0.965	0.947	3.89883e-73	IBC_2D	RAD23A
1.614e-77	-2.14549	0.053	0.154	5.90739e-73	IBC_2D	TK1
1.61931e-77	0.362542	0.812	0.686	5.92683e-73	IBC_2D	NKAP
2.99753e-77	0.409062	0.789	0.664	1.09713e-72	IBC_2D	TCTEX1D2
5.98271e-77	0.566794	0.547	0.381	2.18973e-72	IBC_2D	RAPH1
6.15642e-77	0.38811	0.832	0.719	2.25331e-72	IBC_2D	TSR3
7.15495e-77	0.292261	0.919	0.85	2.61878e-72	IBC_2D	TRIM28
7.2255e-77	0.603004	0.482	0.32	2.6446e-72	IBC_2D	PEX10
8.28159e-77	0.388905	0.848	0.747	3.03115e-72	IBC_2D	FAM207A
1.41746e-76	0.628725	0.445	0.285	5.18804e-72	IBC_2D	PROSER2
1.53399e-76	0.570843	0.588	0.433	5.61455e-72	IBC_2D	CFD
1.5544e-76	-0.984743	0.531	0.604	5.68925e-72	IBC_2D	AACS
1.58578e-76	0.264287	0.955	0.914	5.80413e-72	IBC_2D	PSMB7
3.79996e-76	-0.185515	0.985	0.982	1.39082e-71	IBC_2D	CD63
4.3548e-76	0.335935	0.882	0.794	1.5939e-71	IBC_2D	NUDCD2
4.92664e-76	0.558633	0.549	0.391	1.8032e-71	IBC_2D	CES2
6.03339e-76	0.161159	0.994	0.99	2.20828e-71	IBC_2D	RPS8
8.30583e-76	0.835051	0.283	0.155	3.04002e-71	IBC_2D	AC018647.2
8.41518e-76	0.434233	0.749	0.61	3.08004e-71	IBC_2D	TAOK3
8.75617e-76	0.170034	0.992	0.987	3.20485e-71	IBC_2D	RPS4X
1.14519e-75	0.405338	0.787	0.656	4.19152e-71	IBC_2D	LUC7L2
1.27447e-75	-0.696793	0.633	0.689	4.6647e-71	IBC_2D	LLGL2
1.37953e-75	0.568176	0.523	0.364	5.04923e-71	IBC_2D	TMEM42
1.50812e-75	0.243422	0.966	0.943	5.51986e-71	IBC_2D	CLNS1A
1.84102e-75	0.524326	0.553	0.395	6.7383e-71	IBC_2D	MRPL15
2.53381e-75	-0.307275	0.943	0.935	9.27401e-71	IBC_2D	TMED3
4.98907e-75	0.729785	0.32	0.185	1.82605e-70	IBC_2D	SNHG11
5.53347e-75	0.635986	0.387	0.239	2.02531e-70	IBC_2D	ARRDC1-AS1
5.78545e-75	0.472301	0.689	0.535	2.11753e-70	IBC_2D	NPM3
6.53124e-75	0.327936	0.884	0.805	2.3905e-70	IBC_2D	SWI5
7.46728e-75	0.76376	0.293	0.162	2.7331e-70	IBC_2D	AC091271.1
7.66273e-75	0.551535	0.599	0.446	2.80463e-70	IBC_2D	SNAPC5
8.03757e-75	0.393499	0.687	0.526	2.94183e-70	IBC_2D	CCDC18-AS1
8.13133e-75	-0.422185	0.778	0.806	2.97615e-70	IBC_2D	FAM114A1
8.79272e-75	0.408187	0.784	0.645	3.21822e-70	IBC_2D	EAPP
1.0355e-74	0.362224	0.939	0.882	3.79002e-70	IBC_2D	MIA3
1.61764e-74	0.534228	0.533	0.371	5.92073e-70	IBC_2D	GAR1
1.65769e-74	0.639032	0.424	0.274	6.0673e-70	IBC_2D	LINC00665
1.72075e-74	0.412786	0.758	0.621	6.29813e-70	IBC_2D	WDR46
1.92741e-74	-0.761579	0.485	0.576	7.0545e-70	IBC_2D	TMEM41B
2.36758e-74	0.377876	0.818	0.71	8.66558e-70	IBC_2D	METTL5
2.46809e-74	0.318486	0.877	0.777	9.03347e-70	IBC_2D	UQCC3
2.62857e-74	0.464729	0.701	0.549	9.62083e-70	IBC_2D	AC027644.3
4.26627e-74	0.395541	0.77	0.648	1.5615e-69	IBC_2D	KRR1
5.65346e-74	-0.652809	0.407	0.512	2.06922e-69	IBC_2D	PRADC1
6.6046e-74	0.432202	0.699	0.547	2.41735e-69	IBC_2D	DNPEP
6.86414e-74	-1.2337	0.233	0.351	2.51234e-69	IBC_2D	FIBCD1
7.04298e-74	0.310832	0.895	0.821	2.5778e-69	IBC_2D	USF2
7.18353e-74	-2.09005	0.043	0.138	2.62924e-69	IBC_2D	SGK1
7.59259e-74	0.532542	0.578	0.416	2.77896e-69	IBC_2D	KRCC1
1.13537e-73	0.385993	0.832	0.711	4.15558e-69	IBC_2D	CALCOCO2
1.29394e-73	0.787338	0.253	0.133	4.73597e-69	IBC_2D	AC007389.5
1.41006e-73	0.508335	0.603	0.45	5.16095e-69	IBC_2D	IFT43
1.6307e-73	-0.385633	0.879	0.894	5.96853e-69	IBC_2D	EIF4A2
1.86254e-73	0.453246	0.71	0.558	6.81709e-69	IBC_2D	ZNRD2
3.58842e-73	-0.692561	0.432	0.539	1.3134e-68	IBC_2D	GPNMB
3.77382e-73	-1.20573	0.171	0.292	1.38125e-68	IBC_2D	LPCAT1
4.30384e-73	0.369393	0.849	0.743	1.57525e-68	IBC_2D	NIT2
8.18365e-73	0.251937	0.889	0.814	2.9953e-68	IBC_2D	SLC2A4RG
1.06702e-72	0.426471	0.595	0.422	3.90539e-68	IBC_2D	ARHGEF2
1.156e-72	0.266156	0.957	0.916	4.23107e-68	IBC_2D	VPS28
1.18561e-72	0.473602	0.585	0.426	4.33947e-68	IBC_2D	CREBBP
1.27754e-72	-1.99538	0.089	0.195	4.67594e-68	IBC_2D	HELLS
1.33187e-72	0.601891	0.467	0.312	4.87478e-68	IBC_2D	DTNBP1
1.46549e-72	0.303453	0.903	0.815	5.36385e-68	IBC_2D	NAXE
1.86156e-72	0.542392	0.465	0.308	6.8135e-68	IBC_2D	ALDH1L2
2.40388e-72	0.469541	0.671	0.505	8.79844e-68	IBC_2D	ATF6
2.5151e-72	-0.380176	0.927	0.934	9.20552e-68	IBC_2D	ASPH
2.93661e-72	-0.864978	0.304	0.423	1.07483e-67	IBC_2D	SMC2
4.13633e-72	0.362369	0.825	0.709	1.51394e-67	IBC_2D	MRPS10
4.33876e-72	0.296653	0.886	0.809	1.58803e-67	IBC_2D	THRAP3
4.48353e-72	0.261597	0.95	0.925	1.64102e-67	IBC_2D	PTP4A2
4.9492e-72	0.385639	0.817	0.696	1.81146e-67	IBC_2D	YBX3
5.60355e-72	1.00021	0.21	0.103	2.05096e-67	IBC_2D	GSTO2
6.10411e-72	0.397415	0.67	0.513	2.23417e-67	IBC_2D	CYP1B1
6.21495e-72	0.456559	0.652	0.495	2.27473e-67	IBC_2D	AATF
9.69329e-72	0.415051	0.781	0.654	3.54784e-67	IBC_2D	C12orf45
1.91489e-71	0.366163	0.836	0.721	7.00869e-67	IBC_2D	DDX39B
2.51116e-71	0.441276	0.711	0.569	9.1911e-67	IBC_2D	ZNF146
2.82964e-71	0.405851	0.815	0.695	1.03568e-66	IBC_2D	MRPL28
3.23288e-71	0.227031	0.964	0.943	1.18327e-66	IBC_2D	TRIR
3.59669e-71	0.712989	0.297	0.17	1.31642e-66	IBC_2D	LINC02482
3.72866e-71	0.301727	0.904	0.827	1.36473e-66	IBC_2D	RAB10
3.96841e-71	0.447696	0.651	0.5	1.45248e-66	IBC_2D	RPL22L1
3.98213e-71	0.255723	0.951	0.914	1.4575e-66	IBC_2D	ZNF706
6.02895e-71	0.900648	0.232	0.119	2.20666e-66	IBC_2D	SLC25A21-AS1
6.36233e-71	0.734767	0.319	0.189	2.32868e-66	IBC_2D	ALKBH3
6.8933e-71	0.433277	0.689	0.542	2.52302e-66	IBC_2D	PLA2G12A
7.20201e-71	-0.357294	0.914	0.929	2.63601e-66	IBC_2D	DUSP4
7.45886e-71	0.466714	0.568	0.411	2.73002e-66	IBC_2D	LENG9
8.42001e-71	0.320415	0.922	0.841	3.08181e-66	IBC_2D	GTF2A2
1.03762e-70	0.143631	0.989	0.984	3.79781e-66	IBC_2D	RPL21
1.04464e-70	0.202266	0.976	0.966	3.82348e-66	IBC_2D	YWHAZ
1.04535e-70	-0.643742	0.598	0.652	3.82608e-66	IBC_2D	RASD1
1.1174e-70	0.508011	0.68	0.533	4.0898e-66	IBC_2D	GNG10
1.14867e-70	0.238264	0.979	0.949	4.20424e-66	IBC_2D	UBB
1.40545e-70	0.715398	0.329	0.195	5.1441e-66	IBC_2D	LOXL1-AS1
1.70071e-70	0.154054	0.99	0.981	6.22478e-66	IBC_2D	RPL36A
1.7534e-70	0.369403	0.842	0.714	6.41763e-66	IBC_2D	EIF3M
3.18272e-70	0.408918	0.746	0.609	1.16491e-65	IBC_2D	RBM4
3.21447e-70	0.2602	0.946	0.905	1.17653e-65	IBC_2D	ATRAID
3.29232e-70	-0.332366	0.951	0.946	1.20502e-65	IBC_2D	MTRNR2L8
4.23728e-70	0.344139	0.815	0.692	1.55089e-65	IBC_2D	AC008771.1
7.84822e-70	0.443796	0.505	0.341	2.87253e-65	IBC_2D	SLC7A11
8.85451e-70	-0.141728	0.986	0.985	3.24084e-65	IBC_2D	COX7C
9.30558e-70	0.237961	0.756	0.611	3.40594e-65	IBC_2D	MCL1
1.28085e-69	-1.78224	0.073	0.173	4.68803e-65	IBC_2D	GINS2
2.10122e-69	0.293625	0.927	0.865	7.69067e-65	IBC_2D	MRPL4
3.61653e-69	1.04895	0.192	0.093	1.32368e-64	IBC_2D	PLAAT4
3.78712e-69	0.807723	0.227	0.118	1.38612e-64	IBC_2D	ATP2B1-AS1
4.19613e-69	0.349208	0.812	0.694	1.53582e-64	IBC_2D	SSB
7.24501e-69	0.382685	0.835	0.721	2.65175e-64	IBC_2D	PCCA-DT
8.06101e-69	-0.473875	0.748	0.782	2.95041e-64	IBC_2D	TAGLN2
1.19659e-68	0.871405	0.245	0.131	4.37964e-64	IBC_2D	NBR2
1.46301e-68	0.434127	0.836	0.731	5.35477e-64	IBC_2D	H1FX
1.46641e-68	-0.953467	0.291	0.404	5.36721e-64	IBC_2D	KPNA2
1.5823e-68	-0.492712	0.655	0.699	5.79137e-64	IBC_2D	GLO1
1.88913e-68	-0.480713	0.713	0.75	6.9144e-64	IBC_2D	MIR4458HG
2.51455e-68	-0.305407	0.951	0.939	9.20349e-64	IBC_2D	ATP5F1A
5.99756e-68	0.667956	0.354	0.217	2.19517e-63	IBC_2D	RRS1
8.55826e-68	-1.12851	0.277	0.385	3.13241e-63	IBC_2D	GMNN
9.94849e-68	0.409346	0.673	0.524	3.64125e-63	IBC_2D	NOP58
1.22425e-67	0.98063	0.213	0.109	4.48088e-63	IBC_2D	FHL1
1.35976e-67	0.702907	0.297	0.171	4.97685e-63	IBC_2D	AL022068.1
1.49904e-67	0.509121	0.61	0.448	5.48664e-63	IBC_2D	C11orf1
1.72422e-67	-2.72313	0.027	0.106	6.31083e-63	IBC_2D	MCM10
1.83798e-67	0.551964	0.405	0.265	6.72719e-63	IBC_2D	CCN1
2.41274e-67	0.311809	0.871	0.78	8.83087e-63	IBC_2D	THUMPD3-AS1
3.90237e-67	0.224292	0.967	0.935	1.42831e-62	IBC_2D	CCT5
4.04741e-67	0.380422	0.752	0.609	1.48139e-62	IBC_2D	PAGR1
4.67363e-67	0.219811	0.95	0.922	1.7106e-62	IBC_2D	ANP32B
5.79243e-67	-0.697877	0.437	0.535	2.12009e-62	IBC_2D	TMEM263
6.55819e-67	0.280153	0.905	0.832	2.40036e-62	IBC_2D	BCLAF1
6.75113e-67	-0.609684	0.573	0.646	2.47098e-62	IBC_2D	FAM89B
9.18885e-67	-0.580132	0.757	0.801	3.36321e-62	IBC_2D	DSP
1.18683e-66	0.928264	0.235	0.126	4.34391e-62	IBC_2D	AP001816.1
1.32777e-66	-0.761786	0.483	0.568	4.85976e-62	IBC_2D	MTRNR2L10
1.42098e-66	0.481321	0.556	0.399	5.20094e-62	IBC_2D	SWSAP1
1.57411e-66	0.58448	0.435	0.288	5.76139e-62	IBC_2D	KLF10
1.65558e-66	0.366124	0.753	0.623	6.05961e-62	IBC_2D	ZNF358
1.67236e-66	0.173319	0.987	0.98	6.12099e-62	IBC_2D	COX5B
1.83637e-66	-0.33724	0.869	0.884	6.72131e-62	IBC_2D	HADHA
2.11884e-66	-0.86122	0.565	0.63	7.75516e-62	IBC_2D	PRSS8
2.62171e-66	0.822588	0.238	0.128	9.59573e-62	IBC_2D	ARRDC4
2.73815e-66	0.321934	0.758	0.61	1.00219e-61	IBC_2D	SEL1L
3.35606e-66	-0.231199	0.961	0.961	1.22835e-61	IBC_2D	TMEM258
3.52596e-66	0.326007	0.805	0.685	1.29054e-61	IBC_2D	CTBP2
3.7232e-66	0.245153	0.96	0.924	1.36273e-61	IBC_2D	MRPL52
4.26615e-66	0.462586	0.615	0.464	1.56145e-61	IBC_2D	MED19
5.03759e-66	0.415607	0.693	0.549	1.84381e-61	IBC_2D	DNTTIP2
5.12335e-66	-0.806749	0.365	0.469	1.8752e-61	IBC_2D	SLC39A8
5.14594e-66	0.481976	0.565	0.411	1.88346e-61	IBC_2D	UBE2E1
5.18346e-66	0.13501	0.99	0.987	1.8972e-61	IBC_2D	RPS26
7.01661e-66	-1.45807	0.09	0.193	2.56815e-61	IBC_2D	CERS4
7.23682e-66	0.547925	0.601	0.45	2.64875e-61	IBC_2D	FUOM
7.29185e-66	0.65826	0.36	0.223	2.66889e-61	IBC_2D	SPSB2
8.5618e-66	1.13382	0.157	0.07	3.1337e-61	IBC_2D	AC055714.1
1.0445e-65	0.803728	0.263	0.147	3.82297e-61	IBC_2D	RPP40
1.63776e-65	1.1326	0.125	0.049	5.99436e-61	IBC_2D	AC005162.3
1.69124e-65	0.332041	0.781	0.652	6.19011e-61	IBC_2D	NUDT3
1.93344e-65	0.324553	0.86	0.758	7.07659e-61	IBC_2D	GNPNAT1
1.96128e-65	0.95426	0.173	0.08	7.17849e-61	IBC_2D	LINC02275
2.38548e-65	0.357323	0.839	0.733	8.73109e-61	IBC_2D	FNBP1L
2.65435e-65	-1.81718	0.058	0.15	9.71519e-61	IBC_2D	E2F1
2.77128e-65	0.313615	0.913	0.839	1.01432e-60	IBC_2D	CYSTM1
3.0028e-65	0.28731	0.915	0.834	1.09906e-60	IBC_2D	SRA1
3.94813e-65	-0.658831	0.56	0.624	1.44505e-60	IBC_2D	BAIAP2
5.07214e-65	0.492607	0.57	0.426	1.85645e-60	IBC_2D	B9D1
5.95738e-65	0.363144	0.847	0.738	2.18046e-60	IBC_2D	MRPL47
7.73607e-65	0.418466	0.766	0.626	2.83148e-60	IBC_2D	WASHC3
8.64147e-65	0.203745	0.976	0.958	3.16287e-60	IBC_2D	REEP5
8.65105e-65	0.487758	0.483	0.322	3.16637e-60	IBC_2D	FSIP1
9.61455e-65	-0.474867	0.7	0.748	3.51902e-60	IBC_2D	GTF2I
1.59706e-64	0.486667	0.601	0.451	5.84539e-60	IBC_2D	C9orf152
1.67326e-64	0.136867	0.99	0.989	6.12431e-60	IBC_2D	SPINT2
1.8593e-64	0.741561	0.289	0.168	6.80524e-60	IBC_2D	DTWD2
2.16901e-64	0.824734	0.227	0.12	7.93878e-60	IBC_2D	AP002748.4
3.19839e-64	0.215315	0.965	0.94	1.17064e-59	IBC_2D	HNRNPA3
3.94439e-64	-0.648756	0.482	0.57	1.44369e-59	IBC_2D	CD59
4.0129e-64	-0.233886	0.982	0.992	1.46876e-59	IBC_2D	MUCL1
4.88169e-64	-1.32948	0.304	0.403	1.78675e-59	IBC_2D	GADD45G
5.44826e-64	-0.607423	0.524	0.604	1.99412e-59	IBC_2D	PGRMC2
5.93966e-64	0.83722	0.203	0.102	2.17397e-59	IBC_2D	AC002470.1
6.32668e-64	-0.664272	0.462	0.551	2.31563e-59	IBC_2D	NUDT8
6.53487e-64	0.263534	0.949	0.919	2.39183e-59	IBC_2D	SLC9A3R2
6.82252e-64	0.479283	0.558	0.408	2.49711e-59	IBC_2D	VASP
9.75389e-64	-0.399267	0.746	0.78	3.57002e-59	IBC_2D	SMIM4
9.89635e-64	0.318161	0.871	0.782	3.62216e-59	IBC_2D	POLD4
1.18693e-63	0.382037	0.812	0.703	4.34429e-59	IBC_2D	ST3GAL1
1.29672e-63	1.65237	0.078	0.022	4.74611e-59	IBC_2D	AC099568.2
1.32243e-63	1.31565	0.117	0.045	4.84022e-59	IBC_2D	FBLL1
1.97385e-63	0.40579	0.704	0.572	7.22449e-59	IBC_2D	TCEA2
2.46894e-63	0.882693	0.196	0.099	9.03657e-59	IBC_2D	RNF165
2.51454e-63	0.155965	0.997	0.993	9.20346e-59	IBC_2D	RPL7A
3.10164e-63	-0.302076	0.952	0.952	1.13523e-58	IBC_2D	RRBP1
3.2904e-63	0.419291	0.652	0.503	1.20432e-58	IBC_2D	PRPF38A
3.57385e-63	0.409944	0.688	0.536	1.30807e-58	IBC_2D	MPLKIP
3.6012e-63	0.347484	0.855	0.75	1.31808e-58	IBC_2D	LRPPRC
4.08238e-63	-0.486034	0.672	0.738	1.49419e-58	IBC_2D	SELENOP
4.57426e-63	-0.27432	0.968	0.973	1.67422e-58	IBC_2D	ATP1A1
4.76829e-63	0.640521	0.402	0.266	1.74524e-58	IBC_2D	ALKBH2
7.52292e-63	0.384372	0.769	0.645	2.75346e-58	IBC_2D	NDUFA9
8.88741e-63	0.252077	0.95	0.899	3.25288e-58	IBC_2D	UQCC2
1.00313e-62	0.49155	0.593	0.444	3.67156e-58	IBC_2D	NBN
1.11563e-62	0.642974	0.348	0.216	4.0833e-58	IBC_2D	ELOA-AS1
1.27194e-62	0.305763	0.885	0.792	4.65542e-58	IBC_2D	POP5
1.69154e-62	0.488294	0.488	0.341	6.1912e-58	IBC_2D	GRK2
1.79623e-62	-1.16745	0.135	0.245	6.57437e-58	IBC_2D	PRC1
2.79529e-62	0.344135	0.884	0.801	1.02311e-57	IBC_2D	SQOR
3.06746e-62	0.515615	0.566	0.417	1.12272e-57	IBC_2D	PNPT1
3.12729e-62	-0.52128	0.66	0.707	1.14462e-57	IBC_2D	TAPBP
3.18179e-62	0.500002	0.463	0.316	1.16457e-57	IBC_2D	GNPAT
4.56499e-62	-1.74322	0.17	0.274	1.67083e-57	IBC_2D	GBE1
5.19477e-62	0.268274	0.907	0.841	1.90134e-57	IBC_2D	PRPF40A
5.56929e-62	0.556605	0.452	0.31	2.03842e-57	IBC_2D	ZNHIT2
6.23374e-62	-1.07056	0.387	0.485	2.28161e-57	IBC_2D	GLUL
6.54513e-62	0.402653	0.696	0.555	2.39558e-57	IBC_2D	FAM98C
6.6323e-62	0.288359	0.9	0.83	2.42749e-57	IBC_2D	ZSWIM7
6.78663e-62	0.412093	0.543	0.388	2.48397e-57	IBC_2D	CARS
7.55582e-62	0.412736	0.742	0.614	2.76551e-57	IBC_2D	SCFD1
7.88609e-62	0.294731	0.902	0.82	2.88639e-57	IBC_2D	ANP32A
9.40176e-62	-0.514422	0.127	0.235	3.44114e-57	IBC_2D	PSCA
1.1095e-61	-0.334896	0.983	0.989	4.06087e-57	IBC_2D	KRT8
1.36326e-61	-2.78433	0.016	0.083	4.98966e-57	IBC_2D	CLEC7A
1.41356e-61	-0.710157	0.375	0.478	5.17378e-57	IBC_2D	SEC24A
1.44309e-61	0.269493	0.907	0.844	5.28186e-57	IBC_2D	CAPZB
1.52612e-61	0.487381	0.555	0.411	5.58574e-57	IBC_2D	CREB1
1.53499e-61	0.537808	0.431	0.288	5.61823e-57	IBC_2D	RNF135
1.55676e-61	0.502606	0.547	0.397	5.69788e-57	IBC_2D	UBLCP1
1.63105e-61	-0.687379	0.446	0.537	5.96981e-57	IBC_2D	SREBF2
1.77628e-61	-0.684593	0.528	0.596	6.50135e-57	IBC_2D	CARHSP1
1.94257e-61	0.407024	0.695	0.547	7.11002e-57	IBC_2D	SF3A3
1.98558e-61	0.24818	0.941	0.903	7.26742e-57	IBC_2D	RNF145
2.31153e-61	0.494744	0.503	0.362	8.46041e-57	IBC_2D	IMPACT
2.58505e-61	0.427164	0.62	0.478	9.46153e-57	IBC_2D	FAM204A
2.71815e-61	0.396784	0.755	0.628	9.94871e-57	IBC_2D	WDR18
2.73385e-61	0.243064	0.949	0.913	1.00062e-56	IBC_2D	YIF1A
3.12956e-61	0.275943	0.87	0.77	1.14545e-56	IBC_2D	DHRS3
3.27388e-61	0.228589	0.957	0.906	1.19827e-56	IBC_2D	MRPL20
3.49773e-61	-1.09516	0.592	0.622	1.2802e-56	IBC_2D	FOS
4.11047e-61	0.435332	0.596	0.447	1.50447e-56	IBC_2D	ROGDI
4.16009e-61	0.484404	0.541	0.394	1.52264e-56	IBC_2D	SH3BP4
5.98896e-61	0.396441	0.71	0.58	2.19202e-56	IBC_2D	RNASEH1
6.23107e-61	-0.652708	0.08	0.181	2.28063e-56	IBC_2D	HMMR
6.85766e-61	1.0209	0.128	0.052	2.50997e-56	IBC_2D	NEBL-AS1
6.9736e-61	0.217553	0.965	0.934	2.55241e-56	IBC_2D	POMP
7.05705e-61	0.665846	0.35	0.219	2.58295e-56	IBC_2D	RBKS
7.14983e-61	0.393398	0.607	0.459	2.61691e-56	IBC_2D	AGAP1
8.06872e-61	0.983332	0.186	0.094	2.95323e-56	IBC_2D	SCEL
9.74399e-61	0.445964	0.587	0.441	3.5664e-56	IBC_2D	PPP1R14B-AS1
1.17095e-60	-0.677495	0.373	0.476	4.28581e-56	IBC_2D	NEU1
1.61934e-60	-1.04801	0.183	0.292	5.92695e-56	IBC_2D	ANXA6
1.9616e-60	-0.552532	0.649	0.7	7.17966e-56	IBC_2D	PANK3
2.62906e-60	1.0103	0.177	0.087	9.62262e-56	IBC_2D	IL18
3.07088e-60	-2.23619	0.046	0.128	1.12397e-55	IBC_2D	FBN3
3.11375e-60	-1.46971	0.11	0.207	1.13966e-55	IBC_2D	TP53INP2
3.18092e-60	0.368694	0.649	0.497	1.16425e-55	IBC_2D	TGIF1
3.44987e-60	0.86052	0.197	0.101	1.26269e-55	IBC_2D	LINC01547
3.46479e-60	0.517727	0.501	0.359	1.26815e-55	IBC_2D	EPB41L4B
3.51667e-60	0.427762	0.626	0.478	1.28714e-55	IBC_2D	NRIP1
4.39317e-60	0.474836	0.579	0.43	1.60795e-55	IBC_2D	NOP16
4.97635e-60	0.450043	0.638	0.491	1.8214e-55	IBC_2D	LAD1
4.98679e-60	0.550634	0.361	0.229	1.82521e-55	IBC_2D	RRP12
5.26089e-60	-0.319055	0.879	0.883	1.92554e-55	IBC_2D	EIF5B
5.55248e-60	0.278566	0.8	0.659	2.03226e-55	IBC_2D	XPOT
5.94978e-60	0.318248	0.774	0.63	2.17768e-55	IBC_2D	CLIC4
6.78481e-60	0.469916	0.641	0.498	2.48331e-55	IBC_2D	BZW2
7.42062e-60	-0.412604	0.726	0.765	2.71602e-55	IBC_2D	LAMP2
7.50323e-60	-0.4152	0.757	0.791	2.74626e-55	IBC_2D	DAP
7.69676e-60	0.932402	0.173	0.083	2.81709e-55	IBC_2D	NKILA
1.0832e-59	0.289397	0.858	0.773	3.96463e-55	IBC_2D	RAB3D
1.22206e-59	0.852808	0.176	0.086	4.47287e-55	IBC_2D	AL163051.1
1.41425e-59	0.251266	0.938	0.893	5.17628e-55	IBC_2D	MYEOV
1.60804e-59	0.1567	0.958	0.918	5.88558e-55	IBC_2D	HMGN2
2.02466e-59	0.267961	0.909	0.844	7.41046e-55	IBC_2D	RBM17
2.35782e-59	0.517797	0.501	0.363	8.62987e-55	IBC_2D	WDR73
2.47248e-59	0.824901	0.212	0.112	9.04953e-55	IBC_2D	CCT6B
3.30972e-59	0.413753	0.654	0.507	1.21139e-54	IBC_2D	CDC16
3.50974e-59	0.477599	0.563	0.414	1.2846e-54	IBC_2D	CD2BP2
3.78207e-59	0.710695	0.287	0.171	1.38428e-54	IBC_2D	MRPL20-AS1
4.06352e-59	0.236205	0.905	0.835	1.48729e-54	IBC_2D	KCNMA1
4.45197e-59	-0.297771	0.882	0.887	1.62947e-54	IBC_2D	TSPAN13
4.63635e-59	0.291606	0.911	0.832	1.69695e-54	IBC_2D	DNAJC15
5.62678e-59	0.427644	0.64	0.498	2.05946e-54	IBC_2D	NOLC1
5.69687e-59	0.400369	0.652	0.506	2.08511e-54	IBC_2D	ANKRD54
6.62137e-59	1.75763	0.077	0.023	2.42349e-54	IBC_2D	DHRS2
6.6335e-59	0.316971	0.862	0.763	2.42793e-54	IBC_2D	ATG101
7.20956e-59	0.421562	0.661	0.519	2.63877e-54	IBC_2D	MRPS17
7.96821e-59	0.161842	0.98	0.974	2.91644e-54	IBC_2D	PRDX5
8.39059e-59	0.155349	0.999	0.997	3.07104e-54	IBC_2D	EEF1A1
9.74904e-59	0.203609	0.964	0.943	3.56825e-54	IBC_2D	C12orf57
9.81752e-59	0.406319	0.631	0.492	3.59331e-54	IBC_2D	FGD5
9.90242e-59	0.34403	0.803	0.685	3.62439e-54	IBC_2D	SNX6
1.145e-58	0.552444	0.433	0.294	4.19083e-54	IBC_2D	MAFG-DT
1.26679e-58	-0.40768	0.857	0.856	4.63659e-54	IBC_2D	VCP
1.27556e-58	0.367644	0.751	0.618	4.66869e-54	IBC_2D	PBRM1
1.4142e-58	0.621528	0.301	0.181	5.17611e-54	IBC_2D	AL050341.2
1.64073e-58	0.223555	0.961	0.932	6.00524e-54	IBC_2D	OCIAD2
1.75993e-58	-0.215116	0.958	0.95	6.4415e-54	IBC_2D	ITM2B
1.9061e-58	0.318002	0.829	0.718	6.97651e-54	IBC_2D	ETF1
1.95737e-58	-0.256758	0.917	0.908	7.16418e-54	IBC_2D	BLOC1S1
1.96153e-58	0.613391	0.406	0.277	7.17939e-54	IBC_2D	AVEN
1.97537e-58	0.757301	0.219	0.118	7.23005e-54	IBC_2D	AL589843.1
2.04113e-58	0.36628	0.782	0.665	7.47075e-54	IBC_2D	RTF2
2.043e-58	0.501281	0.426	0.287	7.4776e-54	IBC_2D	GABPB1-IT1
2.06179e-58	0.407053	0.682	0.54	7.54635e-54	IBC_2D	SEC63
2.21283e-58	-0.791802	0.487	0.548	8.09918e-54	IBC_2D	CNN3
2.24507e-58	0.387478	0.661	0.516	8.21718e-54	IBC_2D	LCMT1
2.55812e-58	-0.690525	0.408	0.504	9.36299e-54	IBC_2D	TM4SF1
2.8577e-58	-1.44199	0.242	0.34	1.04595e-53	IBC_2D	AC020916.1
3.0837e-58	-2.88539	0.02	0.086	1.12867e-53	IBC_2D	BMP7
3.72245e-58	0.413308	0.691	0.555	1.36245e-53	IBC_2D	ERVK3-1
4.09209e-58	0.373708	0.754	0.622	1.49775e-53	IBC_2D	NOL12
4.1211e-58	0.226806	0.951	0.92	1.50836e-53	IBC_2D	COX14
4.22108e-58	0.314377	0.762	0.633	1.54496e-53	IBC_2D	NOC2L
4.31596e-58	0.224868	0.948	0.909	1.57968e-53	IBC_2D	EIF3A
4.75486e-58	0.286288	0.874	0.796	1.74033e-53	IBC_2D	STOML2
6.32889e-58	0.44654	0.532	0.388	2.31644e-53	IBC_2D	GTF2H3
8.33262e-58	0.475731	0.4	0.261	3.04982e-53	IBC_2D	CHAC1
1.09073e-57	0.366842	0.809	0.702	3.99217e-53	IBC_2D	SRI
1.22464e-57	0.260689	0.93	0.872	4.48229e-53	IBC_2D	PSMD4
1.27455e-57	0.352875	0.82	0.715	4.665e-53	IBC_2D	DNAJA2
1.28081e-57	0.31563	0.694	0.546	4.68791e-53	IBC_2D	SLC7A1
1.36801e-57	0.470415	0.487	0.348	5.00705e-53	IBC_2D	ACP6
1.46152e-57	0.401537	0.63	0.488	5.3493e-53	IBC_2D	AAMP
1.5945e-57	0.55275	0.531	0.391	5.83602e-53	IBC_2D	C20orf27
1.96569e-57	0.351428	0.776	0.651	7.19463e-53	IBC_2D	CMSS1
2.26188e-57	0.346077	0.836	0.721	8.2787e-53	IBC_2D	EMC7
2.39838e-57	0.363118	0.743	0.617	8.77832e-53	IBC_2D	COMMD7
3.83317e-57	0.39003	0.67	0.533	1.40298e-52	IBC_2D	PCM1
4.63587e-57	0.255027	0.845	0.753	1.69677e-52	IBC_2D	FAM83F
5.30133e-57	0.50304	0.594	0.451	1.94034e-52	IBC_2D	TRIAP1
5.93883e-57	0.268531	0.91	0.848	2.17367e-52	IBC_2D	FAAP20
6.5616e-57	0.266718	0.859	0.765	2.40161e-52	IBC_2D	BRWD1
8.97731e-57	0.786093	0.175	0.087	3.28578e-52	IBC_2D	TRIL
9.81824e-57	0.268508	0.836	0.748	3.59357e-52	IBC_2D	LARP1
1.01253e-56	-1.01051	0.108	0.209	3.70597e-52	IBC_2D	TPX2
1.04585e-56	-0.278891	0.907	0.9	3.8279e-52	IBC_2D	MCRIP2
1.26028e-56	-0.747326	0.092	0.189	4.61275e-52	IBC_2D	UBE2C
1.31488e-56	0.33271	0.84	0.743	4.8126e-52	IBC_2D	ZNF131
1.33309e-56	0.445635	0.537	0.395	4.87924e-52	IBC_2D	RING1
1.4887e-56	0.490838	0.591	0.449	5.44881e-52	IBC_2D	MRPL46
1.77743e-56	0.31882	0.836	0.743	6.50558e-52	IBC_2D	NBDY
2.10229e-56	0.350163	0.468	0.32	7.6946e-52	IBC_2D	SERTAD1
2.12748e-56	-1.47955	0.247	0.338	7.7868e-52	IBC_2D	PFKP
2.47525e-56	0.231466	0.939	0.904	9.05968e-52	IBC_2D	FAM120A
3.4644e-56	-1.39409	0.132	0.228	1.26801e-51	IBC_2D	PDP2
3.79929e-56	0.489323	0.519	0.376	1.39058e-51	IBC_2D	RABEPK
4.41251e-56	-1.03501	0.218	0.322	1.61502e-51	IBC_2D	DEFB1
4.60795e-56	0.597995	0.328	0.207	1.68656e-51	IBC_2D	AC139530.1
4.61125e-56	0.220155	0.962	0.933	1.68776e-51	IBC_2D	METRN
5.60731e-56	0.42313	0.6	0.463	2.05233e-51	IBC_2D	NT5C
6.32827e-56	0.323082	0.81	0.704	2.31621e-51	IBC_2D	HEBP2
7.08552e-56	0.492394	0.57	0.434	2.59337e-51	IBC_2D	PALM2-AKAP2
7.50771e-56	0.173419	0.967	0.951	2.7479e-51	IBC_2D	TOMM6
9.4887e-56	0.444068	0.563	0.418	3.47296e-51	IBC_2D	RAB5C
1.05324e-55	0.640154	0.33	0.209	3.85496e-51	IBC_2D	SLX4IP
1.05473e-55	-0.389323	0.788	0.811	3.86042e-51	IBC_2D	SPTSSA
1.14148e-55	0.686855	0.242	0.137	4.17793e-51	IBC_2D	LCA5L
1.15596e-55	-0.568773	0.591	0.65	4.23094e-51	IBC_2D	CKAP4
1.43094e-55	0.464749	0.53	0.386	5.23737e-51	IBC_2D	SERTAD3
1.70679e-55	0.312052	0.919	0.86	6.24704e-51	IBC_2D	NUCB2
2.48738e-55	0.695047	0.28	0.169	9.10406e-51	IBC_2D	ZCWPW1
2.98935e-55	0.383599	0.648	0.512	1.09413e-50	IBC_2D	HSF1
3.1231e-55	0.511094	0.465	0.324	1.14309e-50	IBC_2D	GUF1
3.15718e-55	-1.92587	0.047	0.125	1.15556e-50	IBC_2D	WDR62
3.25134e-55	0.176115	0.904	0.825	1.19002e-50	IBC_2D	AARS
3.29244e-55	0.555805	0.427	0.291	1.20507e-50	IBC_2D	CRYZ
3.6607e-55	-0.351085	0.89	0.884	1.33985e-50	IBC_2D	ME1
4.21194e-55	0.54467	0.344	0.22	1.54161e-50	IBC_2D	ANKRD16
4.4058e-55	-1.0807	0.235	0.335	1.61257e-50	IBC_2D	CPAMD8
5.22438e-55	0.413598	0.672	0.545	1.91217e-50	IBC_2D	SYDE2
5.54661e-55	-1.6598	0.063	0.146	2.03012e-50	IBC_2D	CLDND2
6.33653e-55	0.247615	0.855	0.779	2.31923e-50	IBC_2D	EPS8L1
7.77035e-55	-0.645625	0.532	0.587	2.84403e-50	IBC_2D	PTPRS
7.81344e-55	-1.58926	0.13	0.223	2.8598e-50	IBC_2D	FUT11
8.91456e-55	-0.410914	0.736	0.756	3.26282e-50	IBC_2D	NDUFB6
1.124e-54	-0.316817	0.906	0.902	4.11395e-50	IBC_2D	ATP1B1
1.18885e-54	0.36034	0.722	0.604	4.35131e-50	IBC_2D	TYMP
1.32213e-54	-1.05908	0.116	0.215	4.83912e-50	IBC_2D	BIRC5
1.3409e-54	-0.675741	0.591	0.646	4.90784e-50	IBC_2D	FUT3
1.37635e-54	-2.08636	0.068	0.151	5.03759e-50	IBC_2D	ENO2
1.64803e-54	1.36388	0.093	0.034	6.03194e-50	IBC_2D	AC027237.3
1.67e-54	0.195372	0.981	0.978	6.11237e-50	IBC_2D	ACTG1
1.72895e-54	0.192049	0.982	0.968	6.32815e-50	IBC_2D	ADIRF
1.8107e-54	-1.17188	0.098	0.194	6.62735e-50	IBC_2D	MKI67
1.87996e-54	0.951438	0.356	0.235	6.88083e-50	IBC_2D	LRRC75A
1.88717e-54	0.316427	0.827	0.729	6.90723e-50	IBC_2D	BMS1
2.00328e-54	0.240784	0.944	0.902	7.33219e-50	IBC_2D	TSKU
2.2794e-54	0.356523	0.67	0.536	8.34282e-50	IBC_2D	CCDC59
2.35215e-54	0.490308	0.551	0.405	8.60911e-50	IBC_2D	RNF40
2.5966e-54	-0.250683	0.911	0.899	9.50383e-50	IBC_2D	SCP2
2.62599e-54	0.748201	0.189	0.098	9.61138e-50	IBC_2D	AC008035.1
3.05708e-54	0.357753	0.729	0.601	1.11892e-49	IBC_2D	RNF167
3.28107e-54	0.172073	0.96	0.938	1.2009e-49	IBC_2D	EIF4EBP1
3.51704e-54	1.72748	0.065	0.018	1.28727e-49	IBC_2D	DCLK1
3.64354e-54	-0.48742	0.929	0.924	1.33357e-49	IBC_2D	HERPUD1
4.28239e-54	0.287376	0.681	0.534	1.5674e-49	IBC_2D	RCC2
5.0817e-54	0.515401	0.434	0.303	1.85995e-49	IBC_2D	UBALD1
5.90538e-54	0.14175	0.959	0.914	2.16143e-49	IBC_2D	RANBP1
6.49931e-54	-2.35582	0.026	0.094	2.37881e-49	IBC_2D	CDC45
7.4175e-54	0.307486	0.801	0.697	2.71488e-49	IBC_2D	AHCY
7.57351e-54	1.75769	0.065	0.018	2.77198e-49	IBC_2D	PRPH
7.68552e-54	0.632425	0.264	0.155	2.81298e-49	IBC_2D	PABPC1L
1.02244e-53	0.336984	0.763	0.644	3.74224e-49	IBC_2D	SSRP1
1.04365e-53	-1.31747	0.101	0.193	3.81986e-49	IBC_2D	IKBIP
1.17618e-53	-0.420173	0.769	0.789	4.30493e-49	IBC_2D	DNAJB1
1.2185e-53	0.510111	0.462	0.327	4.45982e-49	IBC_2D	PCAT18
1.37042e-53	0.526575	0.463	0.331	5.01588e-49	IBC_2D	FBXW9
1.5004e-53	0.422639	0.516	0.372	5.49162e-49	IBC_2D	FRA10AC1
1.5831e-53	0.928231	0.194	0.104	5.79429e-49	IBC_2D	AC015922.3
1.58982e-53	0.545605	0.372	0.246	5.81891e-49	IBC_2D	NECTIN1
1.65155e-53	0.293463	0.829	0.719	6.04485e-49	IBC_2D	FARSA
1.66346e-53	-1.4405	0.049	0.128	6.08843e-49	IBC_2D	CDK1
1.79329e-53	-0.771248	0.278	0.379	6.56362e-49	IBC_2D	HIST1H2BD
1.82774e-53	0.51845	0.391	0.264	6.68972e-49	IBC_2D	B3GALT6
2.19101e-53	0.527226	0.371	0.246	8.01933e-49	IBC_2D	RNASEH1-AS1
2.31199e-53	-0.723041	0.343	0.435	8.46213e-49	IBC_2D	AC104667.2
2.52782e-53	0.332433	0.776	0.663	9.25206e-49	IBC_2D	IFRD2
2.52934e-53	0.523062	0.426	0.295	9.25764e-49	IBC_2D	NIPBL-DT
2.66375e-53	-1.38445	0.088	0.176	9.74958e-49	IBC_2D	DSN1
2.75512e-53	0.560244	0.277	0.165	1.0084e-48	IBC_2D	INTS6-AS1
3.04582e-53	0.493908	0.526	0.388	1.1148e-48	IBC_2D	TYW3
3.09882e-53	0.373805	0.716	0.588	1.1342e-48	IBC_2D	IFT22
3.1617e-53	0.289154	0.884	0.811	1.15722e-48	IBC_2D	ENAH
3.42447e-53	0.340889	0.816	0.713	1.25339e-48	IBC_2D	STRAP
3.44391e-53	0.505477	0.468	0.334	1.2605e-48	IBC_2D	SVBP
3.90099e-53	-1.84856	0.069	0.15	1.4278e-48	IBC_2D	LEMD1
3.95861e-53	0.507265	0.407	0.278	1.44889e-48	IBC_2D	BCAS4
4.20288e-53	1.03423	0.13	0.058	1.5383e-48	IBC_2D	AC009318.1
4.28156e-53	0.503318	0.416	0.288	1.56709e-48	IBC_2D	TRMT1
5.04447e-53	0.249058	0.868	0.801	1.84633e-48	IBC_2D	TMOD3
5.37506e-53	0.688631	0.33	0.213	1.96733e-48	IBC_2D	TTC27
5.91852e-53	-0.354986	0.867	0.867	2.16624e-48	IBC_2D	SELENOK
5.95649e-53	-1.83332	0.039	0.112	2.18014e-48	IBC_2D	CDT1
5.99878e-53	0.419977	0.661	0.524	2.19561e-48	IBC_2D	FARSB
6.30558e-53	-0.172512	0.982	0.981	2.3079e-48	IBC_2D	UQCRQ
6.55712e-53	0.282746	0.91	0.854	2.39997e-48	IBC_2D	NME3
6.77552e-53	0.511441	0.462	0.326	2.47991e-48	IBC_2D	MAP1LC3A
7.16202e-53	-1.85248	0.054	0.132	2.62137e-48	IBC_2D	CLSPN
9.21168e-53	0.458772	0.454	0.316	3.37157e-48	IBC_2D	CCDC71L
9.50421e-53	0.886005	0.18	0.094	3.47863e-48	IBC_2D	AL359232.1
9.63917e-53	0.299137	0.78	0.671	3.52803e-48	IBC_2D	ZNF787
1.05936e-52	0.61603	0.243	0.14	3.87736e-48	IBC_2D	GGACT
1.10968e-52	-1.71248	0.069	0.151	4.06153e-48	IBC_2D	SLC6A6
1.15714e-52	0.14278	0.975	0.968	4.23524e-48	IBC_2D	EIF2S2
1.20331e-52	0.434587	0.442	0.307	4.40424e-48	IBC_2D	OGFOD2
1.25607e-52	0.558325	0.418	0.29	4.59733e-48	IBC_2D	BCAS3
1.36477e-52	0.33546	0.817	0.713	4.99518e-48	IBC_2D	EMC6
1.50173e-52	1.18675	0.104	0.042	5.49649e-48	IBC_2D	LINC01607
1.58331e-52	0.73438	0.229	0.131	5.79507e-48	IBC_2D	AC026748.3
2.18489e-52	-0.889796	0.312	0.407	7.99693e-48	IBC_2D	MTSS1
3.17324e-52	0.444753	0.426	0.293	1.16144e-47	IBC_2D	ZNF768
3.36629e-52	0.452937	0.444	0.307	1.23209e-47	IBC_2D	HRAS
4.05784e-52	0.658624	0.267	0.16	1.48521e-47	IBC_2D	CCDC30
4.09852e-52	0.471433	0.48	0.345	1.5001e-47	IBC_2D	SDAD1
4.15473e-52	0.477587	0.411	0.279	1.52067e-47	IBC_2D	UTP4
4.8499e-52	-0.424876	0.752	0.769	1.77511e-47	IBC_2D	RPA3
5.49333e-52	0.624658	0.331	0.214	2.01061e-47	IBC_2D	ID2
5.64903e-52	0.726669	0.242	0.141	2.0676e-47	IBC_2D	WDR78
6.44989e-52	-1.46283	0.165	0.258	2.36072e-47	IBC_2D	QSOX1
7.9662e-52	0.436161	0.617	0.484	2.91571e-47	IBC_2D	MED8
9.14943e-52	0.260359	0.869	0.786	3.34878e-47	IBC_2D	HUWE1
9.32677e-52	0.434006	0.452	0.318	3.41369e-47	IBC_2D	PRMT5
1.09611e-51	0.169619	0.972	0.967	4.01189e-47	IBC_2D	NPDC1
1.1047e-51	0.319931	0.761	0.644	4.0433e-47	IBC_2D	GTF2H5
1.12749e-51	0.80962	0.205	0.112	4.12674e-47	IBC_2D	NPAS1
1.27088e-51	0.303649	0.769	0.655	4.65155e-47	IBC_2D	U2SURP
1.27287e-51	-0.556089	0.537	0.603	4.65882e-47	IBC_2D	LPP
1.29547e-51	0.446514	0.53	0.397	4.74154e-47	IBC_2D	PRKRIP1
1.30347e-51	0.463623	0.43	0.296	4.77083e-47	IBC_2D	IPO4
1.54749e-51	0.416491	0.638	0.504	5.66399e-47	IBC_2D	CMC4
1.91133e-51	-0.364259	0.792	0.795	6.99567e-47	IBC_2D	HSPA1A
2.42535e-51	0.35045	0.706	0.568	8.87703e-47	IBC_2D	TSEN15
2.76304e-51	0.335257	0.785	0.664	1.0113e-46	IBC_2D	INTS11
3.08503e-51	0.133878	0.984	0.98	1.12915e-46	IBC_2D	NDUFS6
3.23286e-51	0.716991	0.229	0.132	1.18326e-46	IBC_2D	MTHFD1L
3.60069e-51	0.13349	0.994	0.987	1.31789e-46	IBC_2D	RPL23A
3.65378e-51	0.723138	0.231	0.132	1.33732e-46	IBC_2D	ERICH2
3.73525e-51	0.685943	0.266	0.16	1.36714e-46	IBC_2D	AC073332.1
4.32011e-51	0.181077	0.957	0.947	1.5812e-46	IBC_2D	NFIC
4.6758e-51	-0.324416	0.769	0.792	1.71139e-46	IBC_2D	PERP
7.46876e-51	0.774604	0.25	0.15	2.73364e-46	IBC_2D	PALMD
7.53364e-51	0.67859	0.34	0.225	2.75739e-46	IBC_2D	LRRC61
1.04013e-50	0.935485	0.159	0.08	3.80697e-46	IBC_2D	C1orf53
1.36391e-50	0.457402	0.5	0.373	4.99205e-46	IBC_2D	NPW
1.38492e-50	-0.330913	0.761	0.788	5.06893e-46	IBC_2D	CTSA
1.42443e-50	0.216626	0.939	0.896	5.21356e-46	IBC_2D	GNB2
1.47374e-50	0.26282	0.868	0.784	5.39404e-46	IBC_2D	GNL3
1.93996e-50	-1.2101	0.165	0.259	7.10043e-46	IBC_2D	HIST2H2BE
1.94007e-50	0.277167	0.861	0.77	7.10084e-46	IBC_2D	FKBP1A
1.9578e-50	0.475379	0.37	0.247	7.16575e-46	IBC_2D	FAAP100
2.1491e-50	-2.45849	0.018	0.077	7.86593e-46	IBC_2D	CDC6
2.17709e-50	-0.675437	0.467	0.546	7.96836e-46	IBC_2D	PRSS22
2.23633e-50	0.355163	0.71	0.576	8.18519e-46	IBC_2D	POLR3H
2.30059e-50	-1.58067	0.066	0.145	8.4204e-46	IBC_2D	NYNRIN
2.39081e-50	-0.615123	0.458	0.533	8.75062e-46	IBC_2D	IDH3G
2.53527e-50	0.35657	0.648	0.504	9.27935e-46	IBC_2D	KIF1C
2.60475e-50	0.684924	0.222	0.127	9.53365e-46	IBC_2D	LINC01023
2.8127e-50	0.252838	0.893	0.814	1.02948e-45	IBC_2D	PUF60
2.91372e-50	-0.845767	0.268	0.363	1.06645e-45	IBC_2D	SLC16A1
3.05775e-50	0.19231	0.961	0.933	1.11917e-45	IBC_2D	TMED9
3.19048e-50	-0.578126	0.602	0.64	1.16775e-45	IBC_2D	SYNGR1
3.29295e-50	1.80109	0.043	0.009	1.20525e-45	IBC_2D	ORM1
3.29839e-50	-0.717993	0.387	0.472	1.20724e-45	IBC_2D	SAP30
3.58481e-50	0.421898	0.619	0.487	1.31207e-45	IBC_2D	TIMM9
4.08784e-50	-1.26167	0.132	0.224	1.49619e-45	IBC_2D	AP002761.4
4.53154e-50	0.30216	0.858	0.759	1.65859e-45	IBC_2D	AKR7A2
5.55997e-50	0.318235	0.759	0.639	2.035e-45	IBC_2D	CHTOP
5.57184e-50	0.262925	0.88	0.795	2.03935e-45	IBC_2D	PTPN11
5.63691e-50	0.218527	0.939	0.891	2.06316e-45	IBC_2D	EIF1AX
5.96522e-50	0.732224	0.19	0.102	2.18333e-45	IBC_2D	AP000894.4
6.16706e-50	0.241791	0.903	0.828	2.25721e-45	IBC_2D	PSMD9
6.6191e-50	0.544677	0.443	0.317	2.42266e-45	IBC_2D	TGFB3
6.69365e-50	0.180628	0.981	0.966	2.44994e-45	IBC_2D	ATP5IF1
7.53432e-50	-5.71882	0.001	0.045	2.75764e-45	IBC_2D	ANGPTL4
7.76604e-50	0.485105	0.504	0.371	2.84245e-45	IBC_2D	FXN
7.98622e-50	0.340798	0.58	0.44	2.92304e-45	IBC_2D	NR1D2
9.73837e-50	0.705455	0.174	0.091	3.56434e-45	IBC_2D	ROBO1
1.13134e-49	0.417306	0.537	0.396	4.14081e-45	IBC_2D	CHAMP1
1.22846e-49	1.37632	0.06	0.017	4.4963e-45	IBC_2D	AP000424.1
1.23375e-49	0.683457	0.252	0.151	4.51564e-45	IBC_2D	DHODH
1.27598e-49	0.301345	0.769	0.653	4.67023e-45	IBC_2D	GSK3B
1.51632e-49	0.275119	0.867	0.776	5.54987e-45	IBC_2D	LSM10
1.57425e-49	0.531451	0.375	0.251	5.76191e-45	IBC_2D	UBIAD1
1.81899e-49	0.379212	0.608	0.468	6.65768e-45	IBC_2D	LYRM7
2.02429e-49	0.266525	0.872	0.787	7.40909e-45	IBC_2D	TBL1XR1
2.04531e-49	0.330933	0.446	0.311	7.48604e-45	IBC_2D	IL1RAP
2.07565e-49	0.459195	0.491	0.355	7.59707e-45	IBC_2D	TSSC4
2.1823e-49	0.229841	0.91	0.855	7.98743e-45	IBC_2D	ZCRB1
2.33474e-49	0.507073	0.362	0.24	8.5454e-45	IBC_2D	LINC01003
2.4381e-49	0.358249	0.676	0.541	8.92369e-45	IBC_2D	ERI3
2.55977e-49	0.289322	0.793	0.677	9.36902e-45	IBC_2D	YIPF4
2.60269e-49	0.649407	0.303	0.192	9.5261e-45	IBC_2D	RNF25
2.74602e-49	-0.889735	0.109	0.201	1.00507e-44	IBC_2D	NUSAP1
3.47596e-49	0.497358	0.429	0.298	1.27223e-44	IBC_2D	SMAD1
3.58703e-49	0.281759	0.82	0.732	1.31289e-44	IBC_2D	MIDN
3.63392e-49	-1.0705	0.13	0.224	1.33005e-44	IBC_2D	GGH
5.33326e-49	1.0438	0.113	0.049	1.95203e-44	IBC_2D	BMPR1B
5.46417e-49	0.223333	0.956	0.912	1.99994e-44	IBC_2D	HNRNPU
5.76081e-49	0.288524	0.871	0.783	2.10852e-44	IBC_2D	CCT7
5.85346e-49	0.289114	0.797	0.686	2.14242e-44	IBC_2D	RBMX
6.10346e-49	0.484605	0.531	0.395	2.23393e-44	IBC_2D	DMAC1
6.38056e-49	0.138166	0.98	0.969	2.33535e-44	IBC_2D	ATP5PF
6.44399e-49	-0.694352	0.336	0.421	2.35856e-44	IBC_2D	B3GNT2
6.68923e-49	0.768432	0.232	0.136	2.44833e-44	IBC_2D	SPEF2
6.96103e-49	0.145125	0.979	0.967	2.54781e-44	IBC_2D	PARK7
7.50409e-49	-0.885322	0.3	0.388	2.74657e-44	IBC_2D	PITPNC1
8.03454e-49	-2.71326	0.015	0.07	2.94072e-44	IBC_2D	GJB1
9.17843e-49	0.606249	0.312	0.201	3.3594e-44	IBC_2D	PLAAT1
9.22829e-49	0.474301	0.433	0.311	3.37765e-44	IBC_2D	ARHGEF35
9.99634e-49	0.345656	0.776	0.651	3.65876e-44	IBC_2D	MED29
1.0221e-48	0.455528	0.372	0.248	3.74099e-44	IBC_2D	MEF2D
1.07367e-48	0.239055	0.895	0.825	3.92975e-44	IBC_2D	CNBP
1.23989e-48	-1.6308	0.06	0.137	4.53814e-44	IBC_2D	RNASE4
1.24219e-48	0.212974	0.96	0.93	4.54656e-44	IBC_2D	NDUFAB1
1.26809e-48	-1.05724	0.213	0.306	4.64133e-44	IBC_2D	RELT
1.32881e-48	-0.568364	0.496	0.574	4.86359e-44	IBC_2D	PRLR
1.36409e-48	0.305016	0.816	0.714	4.9927e-44	IBC_2D	RRP7A
1.55572e-48	-0.31344	0.796	0.805	5.69411e-44	IBC_2D	PRDX3
1.56636e-48	0.427578	0.463	0.332	5.73305e-44	IBC_2D	NOC4L
1.72294e-48	0.758822	0.166	0.086	6.30615e-44	IBC_2D	FAM228B
1.78418e-48	0.431052	0.581	0.449	6.53027e-44	IBC_2D	FAM174A
1.88243e-48	0.4008	0.499	0.366	6.88987e-44	IBC_2D	TANC2
1.91405e-48	0.859913	0.176	0.094	7.0056e-44	IBC_2D	CELSR1
1.93166e-48	0.52088	0.391	0.267	7.07008e-44	IBC_2D	UTP14A
1.93905e-48	-1.96951	0.04	0.108	7.0971e-44	IBC_2D	ASF1B
2.21921e-48	0.19901	0.96	0.938	8.12251e-44	IBC_2D	AP2S1
2.2705e-48	0.66217	0.253	0.153	8.31025e-44	IBC_2D	NAV2
2.65442e-48	-0.859877	0.265	0.355	9.71543e-44	IBC_2D	MICA
2.89336e-48	0.337024	0.758	0.64	1.059e-43	IBC_2D	TADA3
2.99529e-48	0.217074	0.934	0.884	1.09631e-43	IBC_2D	COX7A2L
3.24488e-48	0.190353	0.955	0.886	1.18766e-43	IBC_2D	SARS
3.25714e-48	0.353483	0.736	0.608	1.19215e-43	IBC_2D	PTGR1
4.32772e-48	-2.12792	0.118	0.2	1.58399e-43	IBC_2D	PDK1
4.67388e-48	0.346258	0.704	0.581	1.71069e-43	IBC_2D	CTCF
5.4451e-48	-0.395291	0.647	0.692	1.99296e-43	IBC_2D	HEXB
5.52768e-48	0.514672	0.429	0.302	2.02318e-43	IBC_2D	WAC-AS1
5.54993e-48	-1.43546	0.104	0.189	2.03133e-43	IBC_2D	MYBL2
5.60037e-48	-1.27634	0.671	0.696	2.04979e-43	IBC_2D	HIST1H4C
5.64528e-48	0.427209	0.521	0.39	2.06623e-43	IBC_2D	HDGFL3
6.21445e-48	1.15823	0.102	0.042	2.27455e-43	IBC_2D	LRRC46
6.42739e-48	0.455241	0.476	0.35	2.35249e-43	IBC_2D	AC018521.5
7.18077e-48	0.193451	0.97	0.949	2.62823e-43	IBC_2D	NDUFA7
8.28418e-48	0.50615	0.374	0.254	3.03209e-43	IBC_2D	IFT52
8.50935e-48	-3.09316	0.014	0.068	3.11451e-43	IBC_2D	LINC02657
8.598e-48	-2.27844	0.039	0.106	3.14695e-43	IBC_2D	C6orf223
9.9311e-48	0.262779	0.832	0.731	3.63488e-43	IBC_2D	SYNCRIP
1.05902e-47	0.483599	0.366	0.245	3.87612e-43	IBC_2D	ACOT6
1.06939e-47	0.639907	0.258	0.158	3.91406e-43	IBC_2D	NCOA7
1.07545e-47	-0.97368	0.212	0.305	3.93625e-43	IBC_2D	P2RY2
1.16507e-47	0.198466	0.957	0.931	4.26427e-43	IBC_2D	LRRC59
1.18246e-47	0.487458	0.461	0.329	4.32792e-43	IBC_2D	NOB1
1.30636e-47	0.399553	0.526	0.392	4.78141e-43	IBC_2D	C1orf35
1.31945e-47	0.579715	0.271	0.167	4.82933e-43	IBC_2D	RAP2C-AS1
1.39925e-47	0.38692	0.452	0.322	5.12141e-43	IBC_2D	PAXIP1-AS1
1.56084e-47	-0.898861	0.243	0.333	5.71282e-43	IBC_2D	NMB
1.58246e-47	-0.269412	0.888	0.892	5.79196e-43	IBC_2D	ARL6IP1
1.59316e-47	1.49517	0.068	0.022	5.83113e-43	IBC_2D	GPR87
1.70035e-47	-1.36005	0.097	0.179	6.22345e-43	IBC_2D	CCNG2
2.05781e-47	-0.47306	0.721	0.746	7.53178e-43	IBC_2D	NPEPPS
2.18649e-47	0.197447	0.978	0.956	8.00275e-43	IBC_2D	EPCAM
2.1868e-47	0.529689	0.437	0.311	8.00392e-43	IBC_2D	SORD
3.14006e-47	0.6559	0.241	0.144	1.14929e-42	IBC_2D	AL137186.2
3.15401e-47	0.372473	0.654	0.531	1.1544e-42	IBC_2D	ARHGAP27
3.2874e-47	-1.35793	0.081	0.162	1.20322e-42	IBC_2D	PLA2G4A
3.64423e-47	1.23347	0.095	0.039	1.33383e-42	IBC_2D	LINC02004
4.04618e-47	0.298303	0.848	0.77	1.48094e-42	IBC_2D	DANCR
4.13288e-47	0.744971	0.229	0.135	1.51268e-42	IBC_2D	EDRF1-DT
4.32984e-47	0.399005	0.602	0.475	1.58476e-42	IBC_2D	MCCC2
4.43121e-47	-0.510219	0.468	0.542	1.62187e-42	IBC_2D	CD320
4.46911e-47	0.590304	0.291	0.186	1.63574e-42	IBC_2D	ADCY9
4.84169e-47	0.403387	0.635	0.511	1.77211e-42	IBC_2D	TRAPPC4
4.94987e-47	-2.1909	0.031	0.094	1.8117e-42	IBC_2D	TCF19
5.14095e-47	0.189436	0.946	0.923	1.88164e-42	IBC_2D	DNAJC21
5.29392e-47	-4.86883	0.001	0.043	1.93763e-42	IBC_2D	FGFBP1
5.33291e-47	0.439159	0.461	0.329	1.9519e-42	IBC_2D	TTC4
5.40772e-47	0.31034	0.745	0.62	1.97928e-42	IBC_2D	SMIM19
5.74259e-47	0.212652	0.919	0.868	2.10185e-42	IBC_2D	EPN1
5.83612e-47	-0.795576	0.308	0.396	2.13608e-42	IBC_2D	CENPM
6.38561e-47	0.270332	0.707	0.583	2.3372e-42	IBC_2D	ITGA3
6.48695e-47	0.374103	0.633	0.5	2.37429e-42	IBC_2D	TSN
6.55295e-47	0.54681	0.303	0.195	2.39845e-42	IBC_2D	ZBED3
6.96222e-47	0.364705	0.607	0.472	2.54824e-42	IBC_2D	DVL3
7.22997e-47	0.345977	0.64	0.511	2.64624e-42	IBC_2D	PLEKHA3
7.49833e-47	0.451117	0.513	0.39	2.74446e-42	IBC_2D	GTF3C6
8.01624e-47	0.213226	0.942	0.893	2.93402e-42	IBC_2D	MRPL57
8.0393e-47	-0.586069	0.42	0.501	2.94246e-42	IBC_2D	SMIM29
9.60097e-47	0.403361	0.386	0.263	3.51405e-42	IBC_2D	OXCT1
9.70661e-47	0.427191	0.611	0.472	3.55272e-42	IBC_2D	ZNRD1
1.10374e-46	0.460959	0.374	0.253	4.03979e-42	IBC_2D	SIRT5
1.20337e-46	0.439675	0.484	0.351	4.40445e-42	IBC_2D	PYROXD1
1.24889e-46	-1.88215	0.07	0.145	4.57107e-42	IBC_2D	AP000844.2
1.2552e-46	0.427952	0.477	0.346	4.59415e-42	IBC_2D	SLC45A4
1.29962e-46	-1.24963	0.106	0.192	4.75674e-42	IBC_2D	GLA
1.40935e-46	1.34669	0.074	0.026	5.15837e-42	IBC_2D	PECR
1.45624e-46	0.3484	0.786	0.682	5.32997e-42	IBC_2D	MRPS35
1.6413e-46	0.382592	0.519	0.386	6.00734e-42	IBC_2D	SNAPC2
1.66962e-46	0.362843	0.637	0.511	6.11096e-42	IBC_2D	AHR
1.67554e-46	-0.871323	0.329	0.408	6.13265e-42	IBC_2D	NRK
1.77294e-46	0.532536	0.445	0.321	6.48915e-42	IBC_2D	STK19
1.84597e-46	0.418188	0.557	0.425	6.75645e-42	IBC_2D	CTDSP2
1.88236e-46	0.140951	0.974	0.965	6.88962e-42	IBC_2D	PSMD8
1.96938e-46	-1.30741	0.062	0.139	7.20813e-42	IBC_2D	BRCA2
2.38598e-46	0.847732	0.17	0.091	8.73294e-42	IBC_2D	AL162377.1
2.52205e-46	-0.548245	0.46	0.532	9.23095e-42	IBC_2D	NNT
2.63689e-46	0.42414	0.346	0.228	9.65129e-42	IBC_2D	TKFC
3.5934e-46	0.430313	0.454	0.324	1.31522e-41	IBC_2D	LYPLAL1
4.8235e-46	0.245582	0.851	0.754	1.76545e-41	IBC_2D	SLC1A5
4.93471e-46	0.218021	0.955	0.925	1.80615e-41	IBC_2D	TOP1
5.21586e-46	-1.12933	0.118	0.206	1.90906e-41	IBC_2D	HIST1H3H
5.65759e-46	0.323097	0.678	0.551	2.07073e-41	IBC_2D	POLR3K
5.72977e-46	-0.576476	0.778	0.788	2.09715e-41	IBC_2D	BNIP3
5.802e-46	0.350937	0.49	0.353	2.12359e-41	IBC_2D	SIAH1
6.24183e-46	0.2017	0.947	0.909	2.28457e-41	IBC_2D	GHITM
6.38924e-46	0.225792	0.922	0.868	2.33853e-41	IBC_2D	MRPL21
6.70496e-46	-1.18781	0.129	0.216	2.45408e-41	IBC_2D	C21orf58
7.33787e-46	0.375668	0.703	0.588	2.68573e-41	IBC_2D	CRYM
7.84824e-46	-0.293063	0.818	0.825	2.87253e-41	IBC_2D	TM9SF2
7.86393e-46	0.366131	0.595	0.463	2.87828e-41	IBC_2D	ELOA
8.32525e-46	0.384458	0.647	0.524	3.04713e-41	IBC_2D	SPRED1
8.33966e-46	-0.194005	0.972	0.972	3.0524e-41	IBC_2D	ATP5F1D
8.62667e-46	-1.6131	0.052	0.123	3.15745e-41	IBC_2D	SHCBP1
8.74517e-46	0.378923	0.643	0.513	3.20082e-41	IBC_2D	PPP1R11
9.87033e-46	0.399883	0.429	0.299	3.61264e-41	IBC_2D	SLC6A9
1.11284e-45	0.401676	0.519	0.388	4.07311e-41	IBC_2D	RNASEH2B
1.17448e-45	0.407348	0.433	0.306	4.29873e-41	IBC_2D	NKAPD1
1.43885e-45	1.02162	0.101	0.043	5.26633e-41	IBC_2D	TRPV6
1.64396e-45	0.451212	0.485	0.357	6.01707e-41	IBC_2D	LSG1
1.69703e-45	-1.52088	0.129	0.213	6.2113e-41	IBC_2D	PIK3IP1
1.74807e-45	0.267509	0.898	0.816	6.3981e-41	IBC_2D	MMADHC
1.75953e-45	0.579737	0.317	0.207	6.44005e-41	IBC_2D	NUP88
1.78656e-45	-0.302603	0.9	0.9	6.53901e-41	IBC_2D	CLTC
1.9864e-45	0.749561	0.202	0.116	7.27041e-41	IBC_2D	KCNG1
2.45619e-45	-0.184555	0.982	0.979	8.98989e-41	IBC_2D	AAMDC
2.47047e-45	0.278533	0.779	0.669	9.04218e-41	IBC_2D	CSNK1G3
2.58948e-45	1.10151	0.099	0.042	9.47776e-41	IBC_2D	CD8A
2.59382e-45	0.236015	0.894	0.83	9.49364e-41	IBC_2D	REXO2
3.03726e-45	0.163956	0.962	0.946	1.11167e-40	IBC_2D	S100A13
3.2439e-45	0.376814	0.529	0.398	1.1873e-40	IBC_2D	ZNF688
3.24453e-45	0.770796	0.188	0.104	1.18753e-40	IBC_2D	AL031963.3
3.3688e-45	0.355893	0.644	0.519	1.23302e-40	IBC_2D	UBL3
3.51156e-45	0.246412	0.873	0.786	1.28527e-40	IBC_2D	OCIAD1
3.64397e-45	0.426704	0.484	0.356	1.33373e-40	IBC_2D	EEF2KMT
3.7959e-45	0.371388	0.602	0.473	1.38934e-40	IBC_2D	ZNF544
4.07593e-45	1.53192	0.064	0.02	1.49183e-40	IBC_2D	B3GNT5
4.23562e-45	0.386765	0.546	0.415	1.55028e-40	IBC_2D	PES1
4.59887e-45	0.320445	0.703	0.581	1.68323e-40	IBC_2D	NABP2
5.4006e-45	0.354569	0.71	0.591	1.97667e-40	IBC_2D	VARS
6.2161e-45	0.363735	0.515	0.382	2.27516e-40	IBC_2D	AC040169.1
6.56976e-45	-0.77396	0.24	0.332	2.4046e-40	IBC_2D	TXNDC16
7.23241e-45	0.422516	0.554	0.42	2.64713e-40	IBC_2D	TNFRSF1A
8.29584e-45	0.394549	0.556	0.423	3.03636e-40	IBC_2D	SRGAP1
9.01372e-45	-1.15698	0.171	0.259	3.29911e-40	IBC_2D	UBE2T
9.92796e-45	-0.30657	0.847	0.847	3.63373e-40	IBC_2D	PLIN3
1.00944e-44	0.350387	0.753	0.64	3.69464e-40	IBC_2D	MAGEF1
1.018e-44	0.486988	0.33	0.218	3.726e-40	IBC_2D	LAMTOR5-AS1
1.0563e-44	-1.47335	0.049	0.119	3.86617e-40	IBC_2D	GTSE1
1.06932e-44	-0.982482	0.182	0.27	3.91381e-40	IBC_2D	EMP3
1.18376e-44	0.561567	0.199	0.113	4.33268e-40	IBC_2D	PITPNM3
1.23516e-44	-3.05404	0.014	0.065	4.52079e-40	IBC_2D	RNF183
1.25803e-44	-0.414263	0.96	0.938	4.60453e-40	IBC_2D	CALML5
1.38227e-44	0.16335	0.961	0.95	5.05925e-40	IBC_2D	PDXK
1.46625e-44	0.63639	0.188	0.105	5.36664e-40	IBC_2D	RGS16
1.49143e-44	-0.42251	0.74	0.766	5.45877e-40	IBC_2D	TIMP1
1.57854e-44	0.736357	0.231	0.138	5.77761e-40	IBC_2D	PPM1E
1.5806e-44	0.41437	0.534	0.409	5.78514e-40	IBC_2D	AC093157.1
1.755e-44	1.53299	0.062	0.019	6.42346e-40	IBC_2D	CCK
2.12447e-44	-2.21631	0.19	0.27	7.77576e-40	IBC_2D	PSORS1C2
2.17877e-44	0.305413	0.744	0.628	7.97451e-40	IBC_2D	STK16
2.31972e-44	0.708012	0.208	0.122	8.4904e-40	IBC_2D	MAK16
2.38584e-44	0.547522	0.19	0.108	8.7324e-40	IBC_2D	IRF1
2.52637e-44	0.286702	0.78	0.673	9.24678e-40	IBC_2D	METTL23
2.55581e-44	-0.559652	0.126	0.22	9.3545e-40	IBC_2D	CENPF
2.63903e-44	0.32537	0.711	0.583	9.65913e-40	IBC_2D	EMP1
2.67852e-44	0.306572	0.619	0.488	9.80366e-40	IBC_2D	ECPAS
2.93395e-44	1.59059	0.066	0.022	1.07385e-39	IBC_2D	PLAC1
3.14237e-44	0.257373	0.828	0.736	1.15014e-39	IBC_2D	IRX2
3.23494e-44	0.352195	0.701	0.578	1.18402e-39	IBC_2D	ELOF1
3.42736e-44	0.236036	0.873	0.804	1.25445e-39	IBC_2D	RAD23B
3.89153e-44	0.290982	0.781	0.674	1.42434e-39	IBC_2D	SPOP
4.22437e-44	0.214159	0.92	0.866	1.54616e-39	IBC_2D	CCDC47
4.27526e-44	0.93523	0.134	0.067	1.56479e-39	IBC_2D	SERPINB8
4.6532e-44	0.239952	0.849	0.754	1.70312e-39	IBC_2D	ESRP1
4.97939e-44	0.776005	0.183	0.102	1.82251e-39	IBC_2D	LRRC3-DT
5.62536e-44	0.529539	0.285	0.181	2.05894e-39	IBC_2D	TMEM80
5.95618e-44	0.391261	0.481	0.353	2.18002e-39	IBC_2D	DHX16
6.10146e-44	0.246442	0.852	0.763	2.23319e-39	IBC_2D	DDX21
6.89486e-44	-0.562018	0.488	0.55	2.52359e-39	IBC_2D	ABCD3
6.99358e-44	0.220107	0.911	0.846	2.55972e-39	IBC_2D	AC006449.6
9.72297e-44	-0.722833	0.869	0.858	3.5587e-39	IBC_2D	VEGFA
1.05761e-43	0.260594	0.794	0.682	3.87096e-39	IBC_2D	HNRNPD
1.23084e-43	0.333034	0.532	0.396	4.50501e-39	IBC_2D	RBBP8
1.34332e-43	0.244616	0.891	0.815	4.91669e-39	IBC_2D	EIF5
1.36932e-43	0.325904	0.75	0.62	5.01185e-39	IBC_2D	TSG101
1.42543e-43	0.434046	0.479	0.357	5.21723e-39	IBC_2D	MRPS9
1.5825e-43	-1.52342	0.045	0.112	5.79211e-39	IBC_2D	ANLN
1.58786e-43	-1.38193	0.119	0.2	5.81171e-39	IBC_2D	LYNX1
1.60456e-43	0.1781	0.976	0.953	5.87286e-39	IBC_2D	NDUFB11
1.74374e-43	-4.17111	0.009	0.054	6.38227e-39	IBC_2D	AC099489.1
1.78484e-43	0.228161	0.87	0.779	6.53271e-39	IBC_2D	MACROD1
1.90487e-43	0.477004	0.348	0.236	6.97202e-39	IBC_2D	RNFT1-DT
2.1502e-43	0.290096	0.69	0.564	7.86995e-39	IBC_2D	HYOU1
2.18279e-43	0.320301	0.746	0.618	7.98925e-39	IBC_2D	GART
2.2396e-43	0.211613	0.935	0.89	8.19715e-39	IBC_2D	SLC25A39
2.29832e-43	-1.98665	0.029	0.088	8.41206e-39	IBC_2D	OAS3
2.43619e-43	0.223915	0.922	0.862	8.91671e-39	IBC_2D	TCEAL4
2.46175e-43	2.08433	0.053	0.015	9.01025e-39	IBC_2D	XDH
2.57637e-43	0.302134	0.602	0.468	9.42977e-39	IBC_2D	ZC3H14
2.64718e-43	-3.25455	0.012	0.061	9.68893e-39	IBC_2D	SLC16A3
2.81054e-43	0.480425	0.355	0.242	1.02869e-38	IBC_2D	ZFP90
3.1329e-43	-1.05275	0.294	0.372	1.14667e-38	IBC_2D	PLOD2
3.16789e-43	0.273664	0.795	0.683	1.15948e-38	IBC_2D	HNRNPA0
3.34693e-43	0.63444	0.245	0.152	1.22501e-38	IBC_2D	POLR3C
3.37145e-43	0.429392	0.388	0.27	1.23398e-38	IBC_2D	SETD6
3.39456e-43	0.239775	0.911	0.85	1.24244e-38	IBC_2D	DNPH1
3.64381e-43	0.21541	0.922	0.868	1.33367e-38	IBC_2D	PAIP1
3.68035e-43	0.320285	0.708	0.592	1.34704e-38	IBC_2D	TOP2B
3.84042e-43	0.341175	0.688	0.568	1.40563e-38	IBC_2D	LSM1
3.88205e-43	0.341477	0.531	0.403	1.42087e-38	IBC_2D	POMGNT1
4.53017e-43	0.412944	0.501	0.376	1.65809e-38	IBC_2D	FAM114A2
4.54578e-43	-0.406353	0.897	0.9	1.6638e-38	IBC_2D	ZKSCAN1
4.56997e-43	0.624392	0.252	0.158	1.67265e-38	IBC_2D	C6orf52
4.67769e-43	-1.84201	0.037	0.099	1.71208e-38	IBC_2D	MCM2
4.71589e-43	-0.800616	0.463	0.52	1.72606e-38	IBC_2D	PCNA
4.94255e-43	-0.506364	0.53	0.593	1.80902e-38	IBC_2D	AL451165.2
5.57263e-43	0.585655	0.286	0.185	2.03964e-38	IBC_2D	ARHGAP42
5.79551e-43	0.260621	0.598	0.458	2.12122e-38	IBC_2D	EXOSC8
5.85309e-43	0.326294	0.663	0.538	2.14229e-38	IBC_2D	MTHFD2L
5.96746e-43	0.314477	0.756	0.637	2.18415e-38	IBC_2D	FDX2
5.98062e-43	0.258405	0.639	0.507	2.18897e-38	IBC_2D	SNX18
6.12002e-43	0.812191	0.193	0.111	2.23999e-38	IBC_2D	AC103691.1
6.15216e-43	0.798514	0.166	0.09	2.25175e-38	IBC_2D	AC009113.1
6.43907e-43	1.01384	0.101	0.045	2.35676e-38	IBC_2D	SLC13A3
6.83225e-43	0.700095	0.23	0.139	2.50067e-38	IBC_2D	YTHDF3-AS1
7.27391e-43	-1.53178	0.06	0.13	2.66233e-38	IBC_2D	FEN1
7.42392e-43	0.266424	0.736	0.627	2.71723e-38	IBC_2D	GANAB
7.44853e-43	0.194123	0.95	0.916	2.72623e-38	IBC_2D	SLC25A6
7.80789e-43	-0.823082	0.211	0.3	2.85776e-38	IBC_2D	NUDT14
8.17506e-43	0.487096	0.425	0.304	2.99215e-38	IBC_2D	ADPRHL1
8.54316e-43	0.336931	0.658	0.527	3.12688e-38	IBC_2D	GLRX3
8.63533e-43	0.325924	0.678	0.557	3.16062e-38	IBC_2D	THAP12
9.03015e-43	-1.17636	0.184	0.268	3.30512e-38	IBC_2D	NR4A1
9.15667e-43	0.275432	0.898	0.831	3.35143e-38	IBC_2D	SUMO1
1.02394e-42	0.326943	0.637	0.507	3.74774e-38	IBC_2D	RB1CC1
1.10558e-42	-0.641526	0.373	0.448	4.04653e-38	IBC_2D	ELOVL5
1.16935e-42	0.702375	0.192	0.11	4.27994e-38	IBC_2D	AC090114.2
1.27496e-42	0.452638	0.5	0.375	4.66648e-38	IBC_2D	CCDC90B
1.41905e-42	-0.230816	0.919	0.904	5.19388e-38	IBC_2D	DCXR
1.63196e-42	0.403584	0.451	0.33	5.97315e-38	IBC_2D	ARL14EP
1.74232e-42	0.318308	0.646	0.524	6.37705e-38	IBC_2D	DCTN1
1.84e-42	-1.50885	0.108	0.186	6.73459e-38	IBC_2D	MCM5
2.10147e-42	0.573422	0.287	0.187	7.69159e-38	IBC_2D	NUFIP1
2.13828e-42	-0.601112	0.435	0.506	7.82633e-38	IBC_2D	MBOAT7
2.29819e-42	0.347959	0.75	0.645	8.41162e-38	IBC_2D	SNX2
2.42198e-42	-1.17146	0.074	0.15	8.8647e-38	IBC_2D	KNL1
2.56457e-42	0.295208	0.606	0.472	9.38657e-38	IBC_2D	TFRC
2.72092e-42	0.538267	0.27	0.171	9.95883e-38	IBC_2D	ZNF777
2.81425e-42	0.370783	0.628	0.498	1.03004e-37	IBC_2D	PMF1
3.00834e-42	0.239158	0.898	0.832	1.10108e-37	IBC_2D	PRDX6
3.26669e-42	0.663045	0.204	0.12	1.19564e-37	IBC_2D	IDNK
3.33429e-42	0.280045	0.712	0.59	1.22038e-37	IBC_2D	MED10
3.43135e-42	-0.724806	0.29	0.375	1.25591e-37	IBC_2D	FAM9A
3.56786e-42	0.233707	0.916	0.856	1.30587e-37	IBC_2D	ARRDC1
3.57583e-42	0.200073	0.955	0.922	1.30879e-37	IBC_2D	TXNDC17
3.86312e-42	-1.05689	0.212	0.297	1.41394e-37	IBC_2D	RNF24
4.15961e-42	-1.85107	0.033	0.093	1.52246e-37	IBC_2D	FAM177B
4.69448e-42	0.578977	0.286	0.185	1.71822e-37	IBC_2D	OSR2
4.74583e-42	0.417024	0.497	0.375	1.73702e-37	IBC_2D	NFKBIB
4.91866e-42	-0.664242	0.382	0.459	1.80028e-37	IBC_2D	SEC24D
5.0663e-42	-0.450827	0.901	0.896	1.85432e-37	IBC_2D	AQP5
5.35776e-42	0.302943	0.649	0.517	1.96099e-37	IBC_2D	R3HDM2
5.69615e-42	0.284147	0.848	0.768	2.08485e-37	IBC_2D	SBDS
6.06417e-42	-0.151815	0.976	0.972	2.21955e-37	IBC_2D	CST3
6.40062e-42	-0.587336	0.511	0.568	2.34269e-37	IBC_2D	NARF
6.56223e-42	0.276499	0.718	0.602	2.40184e-37	IBC_2D	EIF4G3
7.09428e-42	0.335283	0.726	0.61	2.59658e-37	IBC_2D	MRPL2
7.53978e-42	0.483014	0.452	0.334	2.75963e-37	IBC_2D	BLOC1S2
7.99831e-42	-1.92726	0.033	0.092	2.92746e-37	IBC_2D	GINS4
8.0914e-42	0.403233	0.344	0.231	2.96153e-37	IBC_2D	TTPAL
8.55303e-42	0.334028	0.669	0.545	3.13049e-37	IBC_2D	AGPAT1
8.76664e-42	-0.598381	0.563	0.596	3.20868e-37	IBC_2D	ALDH7A1
8.78472e-42	0.491192	0.321	0.215	3.2153e-37	IBC_2D	PUS1
8.84035e-42	0.394269	0.335	0.224	3.23566e-37	IBC_2D	DMGDH
9.23711e-42	0.38402	0.546	0.42	3.38087e-37	IBC_2D	TAF1A-AS1
9.55288e-42	0.366023	0.694	0.571	3.49645e-37	IBC_2D	EFR3A
1.04706e-41	-0.194622	0.972	0.973	3.83234e-37	IBC_2D	CAST
1.08338e-41	0.848865	0.139	0.071	3.96528e-37	IBC_2D	AL355001.2
1.13245e-41	0.354526	0.595	0.472	4.14488e-37	IBC_2D	HDDC2
1.16435e-41	0.229696	0.884	0.811	4.26163e-37	IBC_2D	CDC37
1.24853e-41	-0.962384	0.203	0.286	4.56973e-37	IBC_2D	PNP
1.26825e-41	-0.849533	0.211	0.297	4.64192e-37	IBC_2D	ARHGDIB
1.47826e-41	-0.177067	0.969	0.964	5.41056e-37	IBC_2D	SLC25A5
1.48052e-41	-0.154325	0.973	0.967	5.41887e-37	IBC_2D	ATP5MG
1.50423e-41	-1.4759	0.077	0.148	5.50563e-37	IBC_2D	AC105942.1
1.56863e-41	-0.325758	0.872	0.864	5.74135e-37	IBC_2D	LSM3
1.6597e-41	-1.62364	0.052	0.118	6.07466e-37	IBC_2D	TRIP13
1.78124e-41	0.277356	0.765	0.649	6.51953e-37	IBC_2D	ABCC3
1.80977e-41	0.372392	0.283	0.181	6.62393e-37	IBC_2D	TNFRSF10B
2.03406e-41	0.293209	0.776	0.664	7.44486e-37	IBC_2D	NUB1
2.12162e-41	-0.54008	0.437	0.505	7.76536e-37	IBC_2D	OAT
2.16538e-41	-0.754423	0.307	0.383	7.92551e-37	IBC_2D	PCYT2
2.20337e-41	0.299581	0.791	0.686	8.06454e-37	IBC_2D	EIF5A
2.2264e-41	0.297012	0.719	0.602	8.14884e-37	IBC_2D	IRAK1
2.31823e-41	0.25049	0.847	0.751	8.48497e-37	IBC_2D	TRAP1
2.40696e-41	0.549823	0.304	0.202	8.80971e-37	IBC_2D	PLSCR1
2.48366e-41	0.300758	0.714	0.569	9.09046e-37	IBC_2D	SDR16C5
2.5518e-41	0.991134	0.084	0.034	9.33983e-37	IBC_2D	PFN2
2.63537e-41	0.265879	0.761	0.653	9.64571e-37	IBC_2D	MCFD2
2.71696e-41	0.287704	0.699	0.58	9.94436e-37	IBC_2D	DDA1
2.86885e-41	0.942607	0.12	0.058	1.05003e-36	IBC_2D	AL121772.1
2.98554e-41	1.03042	0.104	0.047	1.09274e-36	IBC_2D	ZMAT1
3.01519e-41	-1.41051	0.079	0.152	1.10359e-36	IBC_2D	FANCI
3.38867e-41	0.377333	0.476	0.356	1.24029e-36	IBC_2D	WNT7B
3.68954e-41	0.292495	0.725	0.608	1.35041e-36	IBC_2D	C15orf40
4.35436e-41	-0.860495	0.227	0.312	1.59374e-36	IBC_2D	TENT5C
4.37023e-41	0.916668	0.133	0.068	1.59955e-36	IBC_2D	UFSP1
5.49439e-41	-0.782249	0.213	0.304	2.011e-36	IBC_2D	DAB2
5.71901e-41	-0.259148	0.92	0.908	2.09321e-36	IBC_2D	ATOX1
5.99532e-41	0.268902	0.785	0.668	2.19435e-36	IBC_2D	PPP1R10
6.07783e-41	0.413961	0.472	0.351	2.22455e-36	IBC_2D	NIP7
6.1376e-41	0.527922	0.245	0.152	2.24642e-36	IBC_2D	ATP6AP1L
6.47214e-41	0.428525	0.531	0.403	2.36887e-36	IBC_2D	NFKBIL1
7.37655e-41	0.523488	0.239	0.147	2.69989e-36	IBC_2D	STEAP3
7.39381e-41	0.730303	0.163	0.089	2.70621e-36	IBC_2D	AC097639.1
8.60165e-41	0.273838	0.738	0.619	3.14829e-36	IBC_2D	TOX4
1.04774e-40	-1.00089	0.242	0.322	3.83482e-36	IBC_2D	DNASE1
1.10728e-40	0.299181	0.61	0.483	4.05276e-36	IBC_2D	UBQLN4
1.12285e-40	-1.0762	0.236	0.317	4.10973e-36	IBC_2D	PKP2
1.31582e-40	0.281203	0.75	0.647	4.81602e-36	IBC_2D	ATXN7L3B
1.37794e-40	-0.43354	0.599	0.633	5.04341e-36	IBC_2D	ITGB3BP
1.39231e-40	-0.576916	0.45	0.516	5.09599e-36	IBC_2D	MPC1
1.40591e-40	0.172941	0.944	0.902	5.14576e-36	IBC_2D	PSMC5
1.41453e-40	0.315048	0.746	0.636	5.17731e-36	IBC_2D	ABLIM1
1.53741e-40	0.521556	0.366	0.258	5.62707e-36	IBC_2D	SPACA9
1.73227e-40	0.31089	0.792	0.69	6.34028e-36	IBC_2D	CTDNEP1
1.91904e-40	0.409264	0.365	0.25	7.02388e-36	IBC_2D	TULP4
2.02019e-40	0.334164	0.521	0.388	7.39409e-36	IBC_2D	SENP6
2.03725e-40	0.822811	0.158	0.086	7.45654e-36	IBC_2D	FBLN2
2.05276e-40	0.382465	0.388	0.271	7.5133e-36	IBC_2D	TSPAN17
2.35481e-40	0.530894	0.291	0.191	8.61884e-36	IBC_2D	RP9
2.60043e-40	0.440695	0.393	0.278	9.51784e-36	IBC_2D	TOX2
2.75251e-40	0.646875	0.272	0.179	1.00745e-35	IBC_2D	LINC02037
2.98244e-40	-0.929283	0.263	0.342	1.0916e-35	IBC_2D	RRM1
3.15441e-40	0.1944	0.915	0.854	1.15454e-35	IBC_2D	RABL6
3.95256e-40	0.310435	0.75	0.632	1.44668e-35	IBC_2D	DCAF13
4.3611e-40	-0.270336	0.91	0.91	1.59621e-35	IBC_2D	ACTN4
4.48101e-40	0.479384	0.347	0.235	1.6401e-35	IBC_2D	TWISTNB
4.48361e-40	0.107645	0.991	0.986	1.64104e-35	IBC_2D	RPS25
4.73914e-40	-0.887271	0.207	0.29	1.73457e-35	IBC_2D	GCNT2
4.80426e-40	0.214352	0.933	0.876	1.75841e-35	IBC_2D	G3BP1
4.82889e-40	-0.279203	0.873	0.866	1.76742e-35	IBC_2D	MRPL14
4.88926e-40	-1.03611	0.205	0.285	1.78952e-35	IBC_2D	ORAI3
5.48084e-40	-1.02058	0.137	0.217	2.00604e-35	IBC_2D	LIPA
5.64198e-40	0.28911	0.742	0.627	2.06502e-35	IBC_2D	DR1
5.77821e-40	-0.537996	0.554	0.598	2.11488e-35	IBC_2D	ZNF511
6.92101e-40	0.199081	0.974	0.954	2.53316e-35	IBC_2D	CHCHD10
7.43804e-40	0.371748	0.624	0.499	2.7224e-35	IBC_2D	HIKESHI
7.85221e-40	0.656565	0.224	0.139	2.87399e-35	IBC_2D	FFAR2
7.92304e-40	0.108038	0.983	0.976	2.89991e-35	IBC_2D	ELOB
8.24394e-40	-1.05469	0.066	0.137	3.01736e-35	IBC_2D	KIFC1
8.40723e-40	0.24378	0.723	0.612	3.07713e-35	IBC_2D	PABPC4
8.44512e-40	1.00757	0.086	0.036	3.091e-35	IBC_2D	BRWD1-AS2
8.46589e-40	0.424093	0.388	0.272	3.0986e-35	IBC_2D	MNX1
9.86559e-40	0.234174	0.861	0.78	3.6109e-35	IBC_2D	PTPN12
9.99814e-40	0.479837	0.307	0.203	3.65942e-35	IBC_2D	HEXIM2
1.02082e-39	1.4596	0.062	0.021	3.73632e-35	IBC_2D	AL355334.2
1.19505e-39	0.284568	0.781	0.681	4.37399e-35	IBC_2D	PMVK
1.212e-39	0.602869	0.286	0.189	4.43606e-35	IBC_2D	R3HCC1
1.2711e-39	0.182237	0.913	0.846	4.65236e-35	IBC_2D	C5orf66-AS1
1.30149e-39	-1.17359	0.135	0.213	4.76358e-35	IBC_2D	CTNNAL1
1.32854e-39	0.613462	0.19	0.111	4.86257e-35	IBC_2D	PLCD3
1.4011e-39	0.217973	0.897	0.832	5.12817e-35	IBC_2D	MTPN
1.41861e-39	0.178708	0.902	0.843	5.19226e-35	IBC_2D	SPINT1
1.42927e-39	-2.00634	0.028	0.082	5.23126e-35	IBC_2D	GINS1
1.449e-39	0.64184	0.194	0.114	5.30347e-35	IBC_2D	LINC00623
1.54885e-39	0.169847	0.954	0.928	5.66893e-35	IBC_2D	STUB1
1.78952e-39	0.222893	0.894	0.815	6.54981e-35	IBC_2D	PAXX
2.27398e-39	0.307214	0.747	0.632	8.32299e-35	IBC_2D	PYURF
2.68355e-39	-1.55563	0.046	0.108	9.82208e-35	IBC_2D	RFC3
2.81526e-39	0.773005	0.141	0.074	1.03041e-34	IBC_2D	AC068338.2
2.93273e-39	-0.257652	0.842	0.873	1.07341e-34	IBC_2D	CAMK2N1
3.00189e-39	0.346107	0.484	0.36	1.09872e-34	IBC_2D	PAX9
3.2452e-39	0.342236	0.647	0.524	1.18778e-34	IBC_2D	CTBS
3.35384e-39	0.500779	0.302	0.203	1.22754e-34	IBC_2D	ENOX2
3.62409e-39	0.275467	0.82	0.731	1.32645e-34	IBC_2D	BEX4
3.7356e-39	0.300367	0.755	0.634	1.36727e-34	IBC_2D	PREPL
3.79696e-39	1.95276	0.037	0.008	1.38973e-34	IBC_2D	HNF1B
3.83875e-39	0.528277	0.329	0.225	1.40502e-34	IBC_2D	TRAF3IP1
3.89994e-39	-1.65668	0.052	0.115	1.42742e-34	IBC_2D	WDR76
4.07582e-39	-2.34957	0.017	0.065	1.49179e-34	IBC_2D	BRIP1
4.41587e-39	-7.96696	0	0.033	1.61625e-34	IBC_2D	DCD
4.88163e-39	0.358782	0.58	0.457	1.78673e-34	IBC_2D	DNAJC7
4.88284e-39	-1.19242	0.085	0.157	1.78717e-34	IBC_2D	FAM117A
6.0072e-39	0.289222	0.699	0.574	2.19869e-34	IBC_2D	VEZF1
6.03549e-39	-1.16186	0.11	0.187	2.20905e-34	IBC_2D	ABCA7
6.21074e-39	0.349037	0.564	0.444	2.27319e-34	IBC_2D	TFDP2
6.44528e-39	-0.285719	0.9	0.887	2.35904e-34	IBC_2D	VDAC2
6.44718e-39	0.507472	0.322	0.22	2.35973e-34	IBC_2D	PXN
6.57729e-39	0.572	0.198	0.117	2.40736e-34	IBC_2D	AC012615.1
6.79624e-39	0.553446	0.237	0.148	2.48749e-34	IBC_2D	ZSCAN18
6.90139e-39	0.304242	0.581	0.453	2.52598e-34	IBC_2D	CBX6
7.26962e-39	0.263022	0.779	0.681	2.66076e-34	IBC_2D	RNPS1
9.13047e-39	0.433868	0.295	0.194	3.34184e-34	IBC_2D	AC025181.2
9.42789e-39	0.390447	0.528	0.406	3.4507e-34	IBC_2D	AC244090.1
9.47823e-39	0.432255	0.314	0.212	3.46913e-34	IBC_2D	ZNF426
9.7516e-39	0.760825	0.154	0.085	3.56918e-34	IBC_2D	AL358075.2
1.02749e-38	0.382241	0.394	0.279	3.76073e-34	IBC_2D	RGS3
1.06729e-38	0.763641	0.15	0.081	3.90638e-34	IBC_2D	AP002813.1
1.07758e-38	0.157482	0.971	0.954	3.94406e-34	IBC_2D	HNRNPF
1.08228e-38	0.115416	0.98	0.974	3.96126e-34	IBC_2D	NDUFB7
1.0929e-38	1.05081	0.104	0.049	4.00011e-34	IBC_2D	AL139384.1
1.25791e-38	0.212083	0.929	0.885	4.60409e-34	IBC_2D	UXT
1.31766e-38	-0.7201	0.211	0.296	4.82277e-34	IBC_2D	MAPRE2
1.36731e-38	0.371645	0.558	0.432	5.00448e-34	IBC_2D	GMPR2
1.50685e-38	0.399431	0.526	0.407	5.5152e-34	IBC_2D	CCDC25
1.5097e-38	0.191072	0.805	0.701	5.52566e-34	IBC_2D	SETD7
1.52872e-38	0.205561	0.931	0.866	5.59528e-34	IBC_2D	COPS6
1.68232e-38	-1.72407	0.041	0.1	6.15746e-34	IBC_2D	MFSD2A
1.70636e-38	0.496839	0.294	0.195	6.24545e-34	IBC_2D	AGA
1.7518e-38	-0.726684	0.502	0.551	6.41175e-34	IBC_2D	TPCN1
1.9107e-38	0.416732	0.453	0.332	6.99336e-34	IBC_2D	SH3RF1
1.9123e-38	0.919674	0.123	0.062	6.99921e-34	IBC_2D	AC099522.2
1.99668e-38	-1.05917	0.141	0.22	7.30805e-34	IBC_2D	TBC1D8B
2.00436e-38	-1.30842	0.053	0.116	7.33617e-34	IBC_2D	GUCY1B1
2.03677e-38	0.430629	0.459	0.343	7.45477e-34	IBC_2D	PDCD2
2.21644e-38	0.244811	0.863	0.784	8.1124e-34	IBC_2D	THOC7
2.2455e-38	0.207114	0.95	0.925	8.21876e-34	IBC_2D	LRRC26
2.56613e-38	0.245068	0.775	0.673	9.39229e-34	IBC_2D	SNX5
2.61947e-38	0.327288	0.601	0.48	9.58752e-34	IBC_2D	FMC1
2.64403e-38	0.154123	0.965	0.942	9.6774e-34	IBC_2D	PA2G4
2.75588e-38	0.311815	0.575	0.444	1.00868e-33	IBC_2D	ZMAT5
2.82179e-38	0.334829	0.629	0.507	1.0328e-33	IBC_2D	MBD2
2.99226e-38	-0.851717	0.211	0.294	1.0952e-33	IBC_2D	PAM
3.16532e-38	0.460995	0.389	0.278	1.15854e-33	IBC_2D	SMIM13
3.72527e-38	0.465024	0.311	0.21	1.36349e-33	IBC_2D	INO80B
3.78491e-38	-0.530647	0.446	0.511	1.38532e-33	IBC_2D	SLC35B2
4.58342e-38	0.515894	0.3	0.202	1.67758e-33	IBC_2D	THG1L
4.79679e-38	0.295679	0.658	0.543	1.75567e-33	IBC_2D	NSD1
4.81763e-38	0.274271	0.882	0.822	1.7633e-33	IBC_2D	C5orf38
4.91298e-38	0.358098	0.617	0.496	1.7982e-33	IBC_2D	SGPL1
5.50238e-38	0.381385	0.555	0.431	2.01393e-33	IBC_2D	STOM
5.58503e-38	-1.46348	0.071	0.139	2.04418e-33	IBC_2D	TFF1
5.58591e-38	0.291446	0.709	0.591	2.0445e-33	IBC_2D	USP8
5.70259e-38	0.382524	0.317	0.215	2.08721e-33	IBC_2D	PTPDC1
5.70511e-38	1.25122	0.069	0.026	2.08813e-33	IBC_2D	LAMP3
5.71114e-38	0.191651	0.967	0.944	2.09034e-33	IBC_2D	DAD1
5.81619e-38	0.3915	0.476	0.362	2.12878e-33	IBC_2D	AC025171.2
6.41833e-38	-1.36363	0.053	0.117	2.34917e-33	IBC_2D	DLGAP5
6.53543e-38	0.670626	0.184	0.107	2.39203e-33	IBC_2D	DYNC2H1
7.62872e-38	0.437626	0.415	0.301	2.79219e-33	IBC_2D	ETFRF1
7.65479e-38	0.308222	0.602	0.475	2.80173e-33	IBC_2D	B4GALT7
7.82401e-38	0.196412	0.935	0.894	2.86367e-33	IBC_2D	SRP19
7.9219e-38	0.431378	0.327	0.223	2.89949e-33	IBC_2D	PRRT3
8.73402e-38	0.234333	0.817	0.727	3.19674e-33	IBC_2D	LZIC
8.75877e-38	0.330279	0.861	0.789	3.2058e-33	IBC_2D	TNFRSF12A
8.90765e-38	0.293107	0.668	0.54	3.26029e-33	IBC_2D	RAB3GAP1
9.00515e-38	1.1774	0.111	0.054	3.29597e-33	IBC_2D	PCP4
9.08919e-38	0.388426	0.45	0.332	3.32673e-33	IBC_2D	POLR1C
9.17146e-38	0.267486	0.758	0.645	3.35685e-33	IBC_2D	BICDL2
9.59138e-38	-1.43143	0.046	0.106	3.51054e-33	IBC_2D	RAD51
9.89911e-38	0.123314	0.976	0.968	3.62317e-33	IBC_2D	MRPL41
1.00193e-37	-1.14478	0.075	0.145	3.66715e-33	IBC_2D	CENPK
1.07242e-37	0.605956	0.209	0.126	3.92516e-33	IBC_2D	TSACC
1.11534e-37	0.223098	0.817	0.707	4.08225e-33	IBC_2D	SNHG3
1.18097e-37	-0.389679	0.669	0.695	4.32246e-33	IBC_2D	HSDL2
1.23635e-37	-0.477328	0.327	0.409	4.52516e-33	IBC_2D	PKIB
1.24517e-37	0.244257	0.436	0.316	4.55743e-33	IBC_2D	JMY
1.29046e-37	0.181478	0.962	0.936	4.72322e-33	IBC_2D	TARS
1.33547e-37	0.120831	0.975	0.96	4.88794e-33	IBC_2D	CFL1
1.35957e-37	0.274615	0.735	0.624	4.97618e-33	IBC_2D	STK24
1.51563e-37	0.383019	0.419	0.306	5.54736e-33	IBC_2D	TLCD2
1.60299e-37	0.277466	0.766	0.669	5.86711e-33	IBC_2D	ZNF217
1.63304e-37	0.170625	0.965	0.939	5.97707e-33	IBC_2D	TUFM
1.7518e-37	0.430579	0.407	0.292	6.41175e-33	IBC_2D	BECN1
1.80094e-37	-0.424811	0.568	0.614	6.59162e-33	IBC_2D	PDCD4
1.84622e-37	0.379762	0.444	0.327	6.75734e-33	IBC_2D	GRIPAP1
2.18524e-37	0.401815	0.379	0.272	7.99821e-33	IBC_2D	PEX16
2.23078e-37	0.30288	0.705	0.591	8.16488e-33	IBC_2D	TJP1
2.31211e-37	0.392179	0.488	0.37	8.46255e-33	IBC_2D	MECR
2.34692e-37	-0.329944	0.836	0.848	8.58996e-33	IBC_2D	SLC38A2
2.42265e-37	-0.697636	0.235	0.317	8.86714e-33	IBC_2D	ABRACL
2.53924e-37	0.427346	0.421	0.307	9.29388e-33	IBC_2D	TMEM250
2.70795e-37	0.264796	0.703	0.581	9.91138e-33	IBC_2D	EIF2S1
2.72748e-37	0.275033	0.735	0.631	9.98286e-33	IBC_2D	UBE3A
2.74329e-37	-1.76331	0.054	0.116	1.00407e-32	IBC_2D	PAG1
2.91825e-37	-2.06376	0.031	0.084	1.06811e-32	IBC_2D	TNFSF9
2.9841e-37	0.219938	0.835	0.753	1.09221e-32	IBC_2D	XIAP
2.98427e-37	-1.27374	0.083	0.152	1.09227e-32	IBC_2D	CENPH
3.02902e-37	0.890321	0.092	0.041	1.10865e-32	IBC_2D	AP001269.4
3.46729e-37	0.293426	0.749	0.647	1.26906e-32	IBC_2D	MRPL43
3.68954e-37	-1.69028	0.04	0.098	1.35041e-32	IBC_2D	PBK
3.81741e-37	0.463631	0.332	0.229	1.39721e-32	IBC_2D	ENKD1
3.91034e-37	0.338028	0.426	0.309	1.43122e-32	IBC_2D	FBRS
4.21486e-37	0.323532	0.662	0.542	1.54268e-32	IBC_2D	PRR15
4.93483e-37	0.251714	0.838	0.758	1.8062e-32	IBC_2D	DAP3
5.14642e-37	0.262833	0.703	0.597	1.88364e-32	IBC_2D	ITGB5
5.63684e-37	0.302306	0.728	0.622	2.06314e-32	IBC_2D	SUPT4H1
5.7724e-37	0.323364	0.619	0.497	2.11276e-32	IBC_2D	GNL1
5.82955e-37	-0.174536	0.956	0.939	2.13367e-32	IBC_2D	RBX1
5.96394e-37	-1.59924	0.038	0.094	2.18286e-32	IBC_2D	CENPU
6.20761e-37	0.777456	0.135	0.072	2.27205e-32	IBC_2D	AC144450.1
6.44604e-37	0.496672	0.284	0.19	2.35931e-32	IBC_2D	GYG1
6.56152e-37	0.608379	0.18	0.105	2.40158e-32	IBC_2D	AC021054.1
6.66047e-37	0.326928	0.629	0.512	2.4378e-32	IBC_2D	MRPL9
7.42582e-37	0.362225	0.517	0.397	2.71792e-32	IBC_2D	ZNF518A
7.65422e-37	0.726753	0.153	0.085	2.80152e-32	IBC_2D	AC010654.1
7.69898e-37	-1.60424	0.024	0.074	2.8179e-32	IBC_2D	FBP1
1.15778e-36	-0.489871	0.411	0.485	4.23759e-32	IBC_2D	TDO2
1.1816e-36	0.369642	0.584	0.468	4.32477e-32	IBC_2D	COMMD3
1.408e-36	1.26492	0.072	0.029	5.15344e-32	IBC_2D	CLDN1
1.40954e-36	0.405546	0.417	0.309	5.15905e-32	IBC_2D	ADGRF1
1.41779e-36	0.45274	0.37	0.262	5.18925e-32	IBC_2D	UTP20
1.45605e-36	0.320616	0.531	0.409	5.32929e-32	IBC_2D	HDHD5
1.4753e-36	0.301668	0.662	0.549	5.39974e-32	IBC_2D	DLEU1
1.51785e-36	-0.647634	0.522	0.566	5.55549e-32	IBC_2D	DNMT1
1.53278e-36	0.450855	0.295	0.198	5.61014e-32	IBC_2D	DPH2
1.61235e-36	-0.65474	0.169	0.254	5.90136e-32	IBC_2D	CCNB1
1.791e-36	0.38429	0.407	0.294	6.55525e-32	IBC_2D	RIOK2
1.81506e-36	-0.904839	0.096	0.17	6.64331e-32	IBC_2D	SGO2
1.82491e-36	0.226525	0.894	0.818	6.67935e-32	IBC_2D	SNRPD3
1.91292e-36	0.259199	0.614	0.492	7.00148e-32	IBC_2D	TRAPPC12
1.92953e-36	-0.12875	0.979	0.973	7.06226e-32	IBC_2D	TMA7
2.03634e-36	-0.725459	0.299	0.373	7.45321e-32	IBC_2D	DBF4
2.31015e-36	-2.44172	0.01	0.051	8.45537e-32	IBC_2D	MAP2K6
2.3268e-36	-1.83124	0.023	0.072	8.51632e-32	IBC_2D	PCP4L1
2.34695e-36	0.20818	0.827	0.729	8.59009e-32	IBC_2D	MRPL55
2.51073e-36	0.474567	0.39	0.282	9.18951e-32	IBC_2D	GIHCG
2.54262e-36	-1.02087	0.119	0.193	9.30625e-32	IBC_2D	CLU
2.56488e-36	0.332637	0.744	0.626	9.38773e-32	IBC_2D	PSMG1
2.81939e-36	0.362164	0.452	0.336	1.03192e-31	IBC_2D	RAD17
2.84319e-36	-0.376622	0.658	0.689	1.04064e-31	IBC_2D	MTCH1
2.88883e-36	0.466788	0.305	0.208	1.05734e-31	IBC_2D	TRMT61A
2.89403e-36	-0.964157	0.174	0.253	1.05925e-31	IBC_2D	MPZL2
2.9509e-36	-1.44171	0.058	0.12	1.08006e-31	IBC_2D	DERL3
2.99372e-36	0.310893	0.629	0.503	1.09573e-31	IBC_2D	DFFA
3.1155e-36	-0.849441	0.147	0.227	1.14031e-31	IBC_2D	OAS1
3.46641e-36	0.254565	0.581	0.449	1.26874e-31	IBC_2D	IFRD1
3.54848e-36	0.345801	0.614	0.501	1.29878e-31	IBC_2D	UTP6
3.83849e-36	0.954946	0.094	0.043	1.40492e-31	IBC_2D	AL035420.3
3.84772e-36	0.221908	0.885	0.817	1.4083e-31	IBC_2D	RCN2
4.11211e-36	-1.29889	0.105	0.176	1.50507e-31	IBC_2D	NOX5
4.14194e-36	0.308134	0.744	0.627	1.51599e-31	IBC_2D	CUEDC2
4.36732e-36	0.217763	0.903	0.836	1.59848e-31	IBC_2D	TMEM14C
4.58323e-36	0.310252	0.706	0.593	1.67751e-31	IBC_2D	WDR43
4.66816e-36	0.415608	0.424	0.311	1.70859e-31	IBC_2D	GTF2F2
4.72999e-36	0.400904	0.46	0.346	1.73122e-31	IBC_2D	ABCF2
4.82969e-36	0.300451	0.647	0.522	1.76771e-31	IBC_2D	THUMPD3
4.92373e-36	0.375966	0.352	0.248	1.80213e-31	IBC_2D	BRD1
5.452e-36	0.118951	0.987	0.979	1.99549e-31	IBC_2D	C19orf33
5.47726e-36	0.686015	0.165	0.095	2.00473e-31	IBC_2D	AC109322.1
5.96799e-36	0.35481	0.432	0.319	2.18435e-31	IBC_2D	ZFAND2A
7.52206e-36	-1.39058	0.06	0.123	2.75315e-31	IBC_2D	FANCD2
7.89854e-36	-0.336741	0.728	0.746	2.89094e-31	IBC_2D	EIF4E
7.94406e-36	0.219067	0.724	0.61	2.90761e-31	IBC_2D	CCDC6
8.07185e-36	-0.608364	0.658	0.685	2.95438e-31	IBC_2D	BNIP3L
8.96025e-36	-0.897888	0.219	0.295	3.27954e-31	IBC_2D	GADD45B
9.07857e-36	-0.911495	0.137	0.213	3.32285e-31	IBC_2D	PLEKHB1
9.32038e-36	-1.16281	0.073	0.139	3.41135e-31	IBC_2D	ATP6V0A4
9.35484e-36	-1.40845	0.071	0.137	3.42397e-31	IBC_2D	CEP152
9.40739e-36	-1.59999	0.27	0.337	3.4432e-31	IBC_2D	HK2
9.51352e-36	0.2078	0.886	0.804	3.48204e-31	IBC_2D	TSTA3
9.81369e-36	0.335403	0.475	0.357	3.59191e-31	IBC_2D	ESYT1
1.01873e-35	0.201182	0.902	0.829	3.72866e-31	IBC_2D	KHDRBS1
1.03187e-35	0.622422	0.241	0.157	3.77673e-31	IBC_2D	AC008556.1
1.15944e-35	-1.0346	0.115	0.19	4.24367e-31	IBC_2D	RACGAP1
1.16301e-35	0.270126	0.719	0.608	4.25675e-31	IBC_2D	ACTR10
1.16825e-35	0.436103	0.338	0.236	4.27591e-31	IBC_2D	RRN3
1.23243e-35	0.388559	0.502	0.389	4.51081e-31	IBC_2D	MRPL1
1.31747e-35	0.113875	0.985	0.974	4.82206e-31	IBC_2D	SRP14
1.33343e-35	-0.746952	0.249	0.328	4.88047e-31	IBC_2D	FOXN3
1.45916e-35	-0.42162	0.595	0.634	5.34069e-31	IBC_2D	KIAA1522
1.51704e-35	0.226883	0.798	0.692	5.5525e-31	IBC_2D	DCTPP1
1.77174e-35	-1.0974	0.109	0.18	6.48475e-31	IBC_2D	TIMELESS
1.79033e-35	0.256322	0.754	0.648	6.5528e-31	IBC_2D	FBXO7
1.88748e-35	0.40759	0.366	0.261	6.90838e-31	IBC_2D	ZPR1
1.89611e-35	0.471392	0.309	0.212	6.93995e-31	IBC_2D	SBF1
1.91216e-35	0.379592	0.502	0.382	6.99871e-31	IBC_2D	GSK3A
1.95256e-35	-0.383252	0.683	0.713	7.14656e-31	IBC_2D	PJA2
2.10293e-35	0.19323	0.921	0.861	7.69694e-31	IBC_2D	HSPA4
2.15198e-35	1.06783	0.067	0.026	7.87645e-31	IBC_2D	KLHL35
2.25093e-35	0.32322	0.635	0.508	8.23862e-31	IBC_2D	MAPKAP1
2.28739e-35	0.455786	0.347	0.244	8.37206e-31	IBC_2D	NLN
2.4075e-35	0.335587	0.49	0.365	8.81167e-31	IBC_2D	JDP2
2.49669e-35	0.426686	0.372	0.266	9.13813e-31	IBC_2D	SPATA20
2.57545e-35	0.318065	0.506	0.392	9.42642e-31	IBC_2D	MAP4K4
2.62211e-35	-0.515112	0.349	0.431	9.5972e-31	IBC_2D	NUDT1
2.6715e-35	-1.26183	0.072	0.138	9.77797e-31	IBC_2D	HES6
2.71987e-35	-1.97859	0.013	0.055	9.955e-31	IBC_2D	DTL
3.1296e-35	0.764046	0.154	0.087	1.14546e-30	IBC_2D	DBN1
3.15985e-35	0.136057	0.97	0.953	1.15654e-30	IBC_2D	PEBP1
3.1942e-35	0.51997	0.217	0.136	1.16911e-30	IBC_2D	COA6-AS1
3.25313e-35	0.385305	0.503	0.386	1.19068e-30	IBC_2D	SMARCE1
3.29921e-35	0.582648	0.215	0.136	1.20754e-30	IBC_2D	EPC2
3.3131e-35	0.368645	0.546	0.428	1.21263e-30	IBC_2D	ACBD6
3.42239e-35	0.519178	0.155	0.087	1.25263e-30	IBC_2D	MYO5A
3.5161e-35	0.285648	0.758	0.657	1.28693e-30	IBC_2D	C8orf33
3.92372e-35	-0.41171	0.52	0.571	1.43612e-30	IBC_2D	ACAT1
3.99344e-35	0.269789	0.784	0.683	1.46164e-30	IBC_2D	PSMG4
4.09127e-35	0.388451	0.424	0.314	1.49745e-30	IBC_2D	ZNF322
4.33917e-35	0.488046	0.203	0.124	1.58818e-30	IBC_2D	MYLIP
4.36832e-35	0.635541	0.201	0.124	1.59885e-30	IBC_2D	RGL1
4.52928e-35	-2.45947	0.039	0.093	1.65776e-30	IBC_2D	HIST1H1B
4.70976e-35	-1.4175	0.044	0.102	1.72382e-30	IBC_2D	NCAPG
4.93693e-35	0.386026	0.494	0.379	1.80697e-30	IBC_2D	CCDC51
5.08475e-35	-1.7765	0.048	0.105	1.86107e-30	IBC_2D	LIG1
5.15533e-35	0.258456	0.877	0.794	1.8869e-30	IBC_2D	CCT6A
5.18478e-35	-0.667756	0.365	0.434	1.89768e-30	IBC_2D	ST3GAL5
5.23652e-35	-0.16495	0.977	0.968	1.91662e-30	IBC_2D	ATP5F1C
5.42624e-35	0.275578	0.703	0.576	1.98606e-30	IBC_2D	RRP36
5.48455e-35	0.276964	0.55	0.425	2.0074e-30	IBC_2D	NPRL3
5.98281e-35	0.445519	0.348	0.246	2.18977e-30	IBC_2D	METTL1
6.12653e-35	0.561638	0.173	0.101	2.24237e-30	IBC_2D	ELAC1
[truncated: 6,536 more rows]

## Sheet: IBC3_SphCvsOther
Supplementary File 1b. Single-cell mRNA-Seq analysis of IBC3 cells from SphC compared to 2D and EmC combined. Differentially expressed genes (DEGs) were identified with adjusted P value less than 0.05 and average log2 fold change more than 1 (or less than -1) cutoffs. Differential expression analyses for one group vs others was performed using Seurat FindAllMarkers function with the default Wilco…
p_val	avg_log2FC	pct.1	pct.2	p_val_adj	cluster	gene
0	4.18482	0.876	0.189	0	IBC_Sphere	INSIG1
0	4.03217	0.824	0.198	0	IBC_Sphere	MSMO1
0	-1.6924	0.196	0.822	0	IBC_Sphere	GDF15
0	-3.0277	0.351	0.937	0	IBC_Sphere	CLGN
0	3.70846	0.655	0.13	0	IBC_Sphere	ACAT2
0	3.46773	0.878	0.359	0	IBC_Sphere	SQLE
0	3.91128	0.617	0.112	0	IBC_Sphere	PNPLA3
0	3.54338	0.907	0.417	0	IBC_Sphere	FDFT1
0	3.47105	0.783	0.3	0	IBC_Sphere	MVD
0	-2.20584	0.182	0.646	0	IBC_Sphere	ABCG1
0	3.77833	0.695	0.237	0	IBC_Sphere	ACSS2
0	4.4087	0.931	0.479	0	IBC_Sphere	HMGCS1
0	-2.02238	0.399	0.848	0	IBC_Sphere	SNHG8
0	-1.59637	0.296	0.742	0	IBC_Sphere	CD55
0	-1.06543	0.252	0.694	0	IBC_Sphere	UNC5B
0	4.2085	0.951	0.509	0	IBC_Sphere	FASN
0	2.98244	0.73	0.29	0	IBC_Sphere	BPIFA2
0	3.80197	0.537	0.107	0	IBC_Sphere	ALDOC
0	3.56537	0.928	0.503	0	IBC_Sphere	IDI1
0	3.52745	0.595	0.172	0	IBC_Sphere	LPIN1
0	-1.75292	0.381	0.799	0	IBC_Sphere	BEX2
0	-1.26566	0.461	0.873	0	IBC_Sphere	SLC7A5
0	-1.65172	0.376	0.787	0	IBC_Sphere	SNHG32
0	-1.60032	0.476	0.887	0	IBC_Sphere	PCK2
0	-0.717537	0.473	0.879	0	IBC_Sphere	DDIT3
0	2.66449	0.799	0.396	0	IBC_Sphere	DHCR7
0	3.32234	0.539	0.137	0	IBC_Sphere	LSS
0	-1.54159	0.475	0.868	0	IBC_Sphere	ASS1
0	3.39991	0.537	0.146	0	IBC_Sphere	CASP14
0	-2.66879	0.579	0.968	0	IBC_Sphere	GAS5
0	-2.32319	0.101	0.49	0	IBC_Sphere	FSIP1
0	2.82732	0.629	0.242	0	IBC_Sphere	EGLN3
0	2.57171	0.653	0.273	0	IBC_Sphere	ACLY
0	-1.30138	0.382	0.759	0	IBC_Sphere	EPB41L4A-AS1
0	-1.39101	0.471	0.848	0	IBC_Sphere	PYGB
0	2.93068	0.938	0.571	0	IBC_Sphere	LDLR
0	2.63981	0.693	0.327	0	IBC_Sphere	HMGCR
0	-1.45931	0.362	0.727	0	IBC_Sphere	EXOSC5
0	-1.56378	0.245	0.602	0	IBC_Sphere	LYPD6B
0	3.51885	0.427	0.071	0	IBC_Sphere	STARD4
0	-1.31329	0.44	0.794	0	IBC_Sphere	BAMBI
0	2.69324	0.594	0.241	0	IBC_Sphere	TMEM97
0	-1.45784	0.489	0.839	0	IBC_Sphere	ID4
0	-1.27589	0.37	0.72	0	IBC_Sphere	SDR16C5
0	-4.98219	0.013	0.362	0	IBC_Sphere	LINC01133
0	2.17746	0.605	0.257	0	IBC_Sphere	KLF2
0	3.32293	0.427	0.081	0	IBC_Sphere	LRP8
0	-1.21986	0.518	0.86	0	IBC_Sphere	LRATD1
0	3.44956	0.425	0.088	0	IBC_Sphere	HSD17B7
0	2.66654	0.894	0.562	0	IBC_Sphere	EBP
0	2.06127	0.658	0.327	0	IBC_Sphere	LINC00514
0	-0.952605	0.473	0.802	0	IBC_Sphere	XPOT
0	-2.44063	0.104	0.433	0	IBC_Sphere	NANOS1
0	-1.37425	0.542	0.866	0	IBC_Sphere	LMO4
0	2.35831	0.484	0.16	0	IBC_Sphere	ANKRD37
0	-1.54486	0.632	0.956	0	IBC_Sphere	SLC3A2
0	-1.18915	0.38	0.701	0	IBC_Sphere	RNF144B
0	2.17805	0.803	0.483	0	IBC_Sphere	LRMDA
0	-1.18134	0.417	0.728	0	IBC_Sphere	AGAP1-IT1
0	-0.969459	0.423	0.734	0	IBC_Sphere	NEBL
0	2.30403	0.789	0.479	0	IBC_Sphere	PHLDA2
0	2.32965	0.476	0.166	0	IBC_Sphere	MVK
0	-1.10416	0.471	0.779	0	IBC_Sphere	SURF2
0	-2.13295	0.327	0.633	0	IBC_Sphere	ID1
0	-1.75097	0.092	0.396	0	IBC_Sphere	CHAC1
0	-1.58274	0.652	0.956	0	IBC_Sphere	PSAT1
0	-0.862658	0.543	0.846	0	IBC_Sphere	GAB2
0	-0.848568	0.456	0.756	0	IBC_Sphere	CCPG1
0	3.08252	0.37	0.071	0	IBC_Sphere	NOXO1
0	-1.03105	0.555	0.852	0	IBC_Sphere	NGRN
0	-0.909757	0.521	0.813	0	IBC_Sphere	NIBAN1
0	-1.71505	0.674	0.96	0	IBC_Sphere	EIF4EBP3
0	1.76058	0.596	0.313	0	IBC_Sphere	ALDOA
0	2.22605	0.892	0.612	0	IBC_Sphere	TFF3
0	-1.00206	0.539	0.818	0	IBC_Sphere	KCNS3
0	-0.885242	0.527	0.805	0	IBC_Sphere	MARS
0	-0.885604	0.58	0.855	0	IBC_Sphere	CEBPG
0	2.30854	0.376	0.108	0	IBC_Sphere	METTL7A
0	1.87972	0.586	0.32	0	IBC_Sphere	CKB
0	-1.05212	0.551	0.816	0	IBC_Sphere	LARP6
0	3.40101	0.31	0.046	0	IBC_Sphere	P2RY6
0	1.69088	0.593	0.329	0	IBC_Sphere	NSDHL
0	3.87222	0.342	0.079	0	IBC_Sphere	RRM2
0	1.8785	0.443	0.18	0	IBC_Sphere	TYMSOS
0	-0.72623	0.585	0.848	0	IBC_Sphere	NOP53
0	1.95863	0.462	0.202	0	IBC_Sphere	BHLHE40
0	3.39484	0.425	0.166	0	IBC_Sphere	PSORS1C2
0	-0.563406	0.646	0.903	0	IBC_Sphere	RNF187
0	1.52739	0.568	0.311	0	IBC_Sphere	PADI2
0	1.02204	0.805	0.549	0	IBC_Sphere	SCGB2A1
0	-1.06381	0.67	0.925	0	IBC_Sphere	PHGDH
0	-0.932976	0.642	0.897	0	IBC_Sphere	TPD52L1
0	3.05994	0.328	0.075	0	IBC_Sphere	TYMS
0	2.70391	0.751	0.499	0	IBC_Sphere	TSC22D3
0	1.79997	0.752	0.507	0	IBC_Sphere	AACS
0	3.25361	0.298	0.054	0	IBC_Sphere	CLIC3
0	2.92712	0.324	0.081	0	IBC_Sphere	CCN5
0	-1.02608	0.685	0.927	0	IBC_Sphere	DDRGK1
0	-0.888509	0.634	0.868	0	IBC_Sphere	CHMP4A
0	1.9543	0.869	0.639	0	IBC_Sphere	CYP51A1
0	1.51002	0.806	0.577	0	IBC_Sphere	OLMALINC
0	-0.830415	0.665	0.893	0	IBC_Sphere	TMEM179B
0	-1.03159	0.693	0.919	0	IBC_Sphere	PPT1
0	-1.21103	0.711	0.934	0	IBC_Sphere	PAWR
0	-0.964197	0.696	0.919	0	IBC_Sphere	ILF3-DT
0	3.64217	0.256	0.033	0	IBC_Sphere	HYAL1
0	6.72068	0.224	0.005	0	IBC_Sphere	FADS2
0	-0.832511	0.662	0.879	0	IBC_Sphere	SLC39A4
0	-1.14127	0.725	0.942	0	IBC_Sphere	PMEPA1
0	1.43843	0.731	0.515	0	IBC_Sphere	MUC1
0	1.81883	0.851	0.635	0	IBC_Sphere	KLF6
0	2.01858	0.83	0.617	0	IBC_Sphere	S100A4
0	1.45322	0.726	0.514	0	IBC_Sphere	MMAB
0	-0.660089	0.685	0.897	0	IBC_Sphere	MAP1LC3B
0	-2.2276	0.771	0.982	0	IBC_Sphere	LCN2
0	-0.84375	0.696	0.905	0	IBC_Sphere	DUSP14
0	1.60007	0.746	0.537	0	IBC_Sphere	PDK3
0	1.4802	0.711	0.505	0	IBC_Sphere	BRI3BP
0	-0.826327	0.696	0.901	0	IBC_Sphere	OXLD1
0	-0.988407	0.742	0.946	0	IBC_Sphere	EPHX1
0	-0.838803	0.712	0.914	0	IBC_Sphere	NELFE
0	-0.829742	0.71	0.908	0	IBC_Sphere	ISCU
0	-1.15161	0.747	0.945	0	IBC_Sphere	TCEA1
0	-0.73394	0.699	0.896	0	IBC_Sphere	TES
0	-0.783503	0.726	0.921	0	IBC_Sphere	MAT2A
0	-0.865916	0.741	0.933	0	IBC_Sphere	BTF3L4
0	1.41305	0.758	0.566	0	IBC_Sphere	TMEM45A
0	-0.791541	0.734	0.926	0	IBC_Sphere	NARS
0	-1.86302	0.604	0.795	0	IBC_Sphere	KRT81
0	2.62275	0.69	0.499	0	IBC_Sphere	NDRG1
0	3.55749	0.96	0.771	0	IBC_Sphere	FDPS
0	-0.590322	0.727	0.915	0	IBC_Sphere	GARS
0	-0.810182	0.75	0.937	0	IBC_Sphere	IARS
0	-1.02385	0.778	0.964	0	IBC_Sphere	SARS
0	4.17293	0.207	0.026	0	IBC_Sphere	PFKFB4
0	1.51128	0.888	0.71	0	IBC_Sphere	RHOB
0	-0.906607	0.75	0.927	0	IBC_Sphere	SEPHS2
0	-0.784245	0.772	0.948	0	IBC_Sphere	RSL24D1
0	-0.723599	0.75	0.925	0	IBC_Sphere	UBXN1
0	-0.72354	0.754	0.929	0	IBC_Sphere	PRR13
0	-0.913893	0.784	0.955	0	IBC_Sphere	LARS
0	-0.747684	0.773	0.935	0	IBC_Sphere	BRI3
0	-0.657854	0.773	0.932	0	IBC_Sphere	ANKRD11
0	-0.671696	0.779	0.937	0	IBC_Sphere	NOL7
0	2.23887	0.753	0.597	0	IBC_Sphere	ERO1A
0	-0.687061	0.786	0.942	0	IBC_Sphere	EIF1B
0	-0.750403	0.787	0.941	0	IBC_Sphere	DNAJC10
0	1.13764	0.81	0.659	0	IBC_Sphere	KDELR3
0	1.30356	0.815	0.664	0	IBC_Sphere	IDH2
0	-0.622709	0.824	0.967	0	IBC_Sphere	NDUFAF8
0	-1.55844	0.846	0.983	0	IBC_Sphere	SNHG29
0	1.13559	0.785	0.648	0	IBC_Sphere	MAGED1
0	4.01944	0.99	0.857	0	IBC_Sphere	SCD
0	-0.639377	0.821	0.954	0	IBC_Sphere	CEBPB
0	1.32191	0.877	0.748	0	IBC_Sphere	JUN
0	-0.658413	0.839	0.961	0	IBC_Sphere	NSA2
0	1.17944	0.84	0.719	0	IBC_Sphere	ACADVL
0	-0.647401	0.843	0.963	0	IBC_Sphere	NAA10
0	-0.627299	0.835	0.953	0	IBC_Sphere	ZNF593
0	-0.785721	0.836	0.949	0	IBC_Sphere	RNF145
0	-0.946295	0.827	0.94	0	IBC_Sphere	CLDN7
0	1.19312	0.823	0.71	0	IBC_Sphere	SLC25A1
0	1.44841	0.821	0.711	0	IBC_Sphere	PGP
0	-0.790948	0.85	0.96	0	IBC_Sphere	SLC25A6
0	-0.568318	0.854	0.961	0	IBC_Sphere	EIF3L
0	-0.610685	0.865	0.968	0	IBC_Sphere	ANAPC16
0	1.64708	0.914	0.812	0	IBC_Sphere	DHCR24
0	-0.761804	0.878	0.978	0	IBC_Sphere	NHP2
0	1.47564	0.938	0.838	0	IBC_Sphere	MGP
0	-0.759998	0.878	0.972	0	IBC_Sphere	RPL31
0	-0.586535	0.88	0.974	0	IBC_Sphere	EIF3H
0	-0.699578	0.885	0.971	0	IBC_Sphere	EIF4EBP1
0	2.51529	0.982	0.896	0	IBC_Sphere	MT1X
0	-0.938097	0.895	0.98	0	IBC_Sphere	RBCK1
0	2.12125	0.923	0.839	0	IBC_Sphere	SFN
0	-0.606596	0.895	0.977	0	IBC_Sphere	EEF1A2
0	-0.562206	0.898	0.978	0	IBC_Sphere	WDR83OS
0	-0.804013	0.899	0.978	0	IBC_Sphere	EIF3E
0	-0.467222	0.901	0.979	0	IBC_Sphere	TXNIP
0	-0.925526	0.91	0.987	0	IBC_Sphere	JTB
0	-0.506586	0.91	0.987	0	IBC_Sphere	CISD3
0	-1.90468	0.915	0.991	0	IBC_Sphere	ZFAS1
0	-1.19356	0.915	0.99	0	IBC_Sphere	NUPR1
0	-0.443564	0.908	0.981	0	IBC_Sphere	RPS10
0	-0.503633	0.909	0.977	0	IBC_Sphere	EIF3D
0	-0.577402	0.914	0.981	0	IBC_Sphere	BSG
0	-0.632662	0.921	0.984	0	IBC_Sphere	HSPD1
0	-0.698816	0.917	0.98	0	IBC_Sphere	SQSTM1
0	-1.18163	0.926	0.989	0	IBC_Sphere	EIF1
0	-0.810339	0.924	0.984	0	IBC_Sphere	HSPA9
0	-0.512056	0.928	0.986	0	IBC_Sphere	KRTCAP2
0	-0.561982	0.934	0.988	0	IBC_Sphere	HMGN1
0	-0.647199	0.934	0.987	0	IBC_Sphere	MAL2
0	-0.406662	0.934	0.987	0	IBC_Sphere	TRAPPC5
0	-0.677057	0.94	0.991	0	IBC_Sphere	RPS17
0	-0.748441	0.936	0.987	0	IBC_Sphere	FTL
0	-0.766711	0.942	0.992	0	IBC_Sphere	RPL27
0	0.697581	0.914	0.963	0	IBC_Sphere	ATP5MC1
0	-0.841311	0.941	0.989	0	IBC_Sphere	RPS6
0	1.22922	0.889	0.842	0	IBC_Sphere	C4orf3
0	0.816996	0.919	0.966	0	IBC_Sphere	ATP5MC3
0	0.645235	0.911	0.957	0	IBC_Sphere	ATP5F1A
0	-0.514579	0.946	0.991	0	IBC_Sphere	CALM2
0	-0.499198	0.947	0.991	0	IBC_Sphere	BTF3
0	-0.798486	0.943	0.987	0	IBC_Sphere	RPL27A
0	-0.393972	0.946	0.99	0	IBC_Sphere	SRP14
0	-0.778824	0.951	0.995	0	IBC_Sphere	PPDPF
0	-0.625258	0.955	0.994	0	IBC_Sphere	EEF1B2
0	0.488582	0.942	0.98	0	IBC_Sphere	PPIA
0	-0.426072	0.953	0.991	0	IBC_Sphere	RPLP2
0	-0.572157	0.957	0.994	0	IBC_Sphere	RPS13
0	-0.594835	0.955	0.992	0	IBC_Sphere	RPL38
0	0.967801	0.908	0.945	0	IBC_Sphere	CALM1
0	1.93966	0.987	0.951	0	IBC_Sphere	LGALS1
0	-0.615178	0.96	0.995	0	IBC_Sphere	NACA
0	-0.57964	0.957	0.992	0	IBC_Sphere	C19orf33
0	-0.775676	0.961	0.995	0	IBC_Sphere	RPL10A
0	-1.00176	0.961	0.995	0	IBC_Sphere	RPL12
0	0.813566	0.948	0.982	0	IBC_Sphere	PRDX2
0	1.06065	0.889	0.855	0	IBC_Sphere	GPI
0	-1.08686	0.959	0.993	0	IBC_Sphere	RPL13A
0	-0.658741	0.956	0.99	0	IBC_Sphere	RPS11
0	-0.882414	0.96	0.994	0	IBC_Sphere	RPL36A
0	1.21201	0.846	0.812	0	IBC_Sphere	SLC12A2
0	-0.920254	0.959	0.992	0	IBC_Sphere	PABPC1
0	-0.42704	0.956	0.989	0	IBC_Sphere	EEF1G
0	-0.948104	0.963	0.995	0	IBC_Sphere	FTH1
0	-1.05857	0.964	0.996	0	IBC_Sphere	RPL26
0	1.05823	0.955	0.923	0	IBC_Sphere	CRISP3
0	0.529539	0.951	0.981	0	IBC_Sphere	ATP5F1D
0	0.556951	0.958	0.988	0	IBC_Sphere	COX7B
0	0.821676	0.885	0.914	0	IBC_Sphere	AKR1A1
0	-0.53017	0.966	0.995	0	IBC_Sphere	RPL24
0	-1.37	0.967	0.996	0	IBC_Sphere	S100P
0	-0.695777	0.965	0.994	0	IBC_Sphere	RPL21
0	-0.509156	0.964	0.993	0	IBC_Sphere	RPL17
0	-0.518573	0.965	0.993	0	IBC_Sphere	RPL34
0	-0.924451	0.971	0.997	0	IBC_Sphere	RPL9
0	-0.588546	0.969	0.995	0	IBC_Sphere	RPS3
0	0.634031	0.958	0.984	0	IBC_Sphere	MYL6
0	-0.361744	0.966	0.992	0	IBC_Sphere	RPS9
0	-0.349809	0.971	0.996	0	IBC_Sphere	RPL22
0	-0.75188	0.971	0.996	0	IBC_Sphere	RPL5
0	-0.627827	0.97	0.995	0	IBC_Sphere	RPS25
0	-0.614168	0.97	0.995	0	IBC_Sphere	RPL4
0	-0.961656	0.974	0.998	0	IBC_Sphere	RPSA
0	-0.533614	0.973	0.996	0	IBC_Sphere	RPL23A
0	-0.46309	0.974	0.996	0	IBC_Sphere	FAU
0	1.05264	0.942	0.964	0	IBC_Sphere	TPI1
0	-0.761471	0.975	0.997	0	IBC_Sphere	RPL6
0	-0.640275	0.974	0.996	0	IBC_Sphere	TPT1
0	1.59611	0.996	0.974	0	IBC_Sphere	MT2A
0	-0.703204	0.976	0.997	0	IBC_Sphere	KRT7
0	-0.701073	0.973	0.994	0	IBC_Sphere	RPS26
0	-0.537273	0.974	0.995	0	IBC_Sphere	RPS4X
0	1.28835	0.92	0.9	0	IBC_Sphere	ALOX15B
0	-0.825457	0.978	0.997	0	IBC_Sphere	RPS8
0	-0.868251	0.98	0.999	0	IBC_Sphere	RPS23
0	-0.673605	0.978	0.997	0	IBC_Sphere	RPS29
0	0.801292	0.951	0.97	0	IBC_Sphere	JUND
0	-0.533161	0.979	0.997	0	IBC_Sphere	RACK1
0	0.921501	0.935	0.953	0	IBC_Sphere	TKT
0	1.16446	0.964	0.981	0	IBC_Sphere	S100A10
0	-0.443156	0.981	0.998	0	IBC_Sphere	UBA52
0	-0.728196	0.98	0.997	0	IBC_Sphere	RPS19
0	0.914852	0.955	0.971	0	IBC_Sphere	ACSL3
0	-0.70106	0.981	0.997	0	IBC_Sphere	RPL15
0	-0.547256	0.98	0.996	0	IBC_Sphere	RPL35
0	-0.758016	0.981	0.997	0	IBC_Sphere	RPL18
0	-0.680257	0.981	0.996	0	IBC_Sphere	RPLP0
0	0.53756	0.978	0.993	0	IBC_Sphere	COX6B1
0	-0.494144	0.984	0.998	0	IBC_Sphere	RPS24
0	0.79349	0.893	0.907	0	IBC_Sphere	EMP2
0	1.35743	0.932	0.946	0	IBC_Sphere	ETFB
0	-0.957785	0.985	0.998	0	IBC_Sphere	RPL37A
0	-0.655533	0.986	0.999	0	IBC_Sphere	RPL29
0	0.759518	0.922	0.935	0	IBC_Sphere	DDT
0	-0.718877	0.987	0.999	0	IBC_Sphere	RPL32
0	-0.41923	0.986	0.998	0	IBC_Sphere	RPL7A
0	-0.915661	0.987	0.999	0	IBC_Sphere	RPS2
0	-0.61522	0.986	0.998	0	IBC_Sphere	MIEN1
0	-0.976557	0.987	0.999	0	IBC_Sphere	RPS16
0	-0.600986	0.987	0.998	0	IBC_Sphere	RPS7
0	0.734472	0.984	0.994	0	IBC_Sphere	FXYD3
0	-0.749137	0.988	0.998	0	IBC_Sphere	RPS5
0	-0.657118	0.99	0.999	0	IBC_Sphere	RPL8
0	-0.830583	0.991	0.999	0	IBC_Sphere	RPL36
0	1.04016	0.982	0.99	0	IBC_Sphere	CALR
0	-0.401841	0.99	0.998	0	IBC_Sphere	RPL3
0	-0.466597	0.993	1	0	IBC_Sphere	RPS14
0	-0.814972	0.993	1	0	IBC_Sphere	EEF1A1
0	0.8683	0.982	0.989	0	IBC_Sphere	KRT8
0	0.784063	0.981	0.988	0	IBC_Sphere	UBC
0	-0.887865	0.992	0.999	0	IBC_Sphere	RPS15A
0	-0.973316	0.993	1	0	IBC_Sphere	RPL13
0	1.89427	0.959	0.952	0	IBC_Sphere	PGK1
0	-0.371249	0.992	0.998	0	IBC_Sphere	RPL11
0	1.50107	0.911	0.917	0	IBC_Sphere	TUBA1B
0	-0.769583	0.994	0.999	0	IBC_Sphere	RPS27A
0	-0.665984	0.996	1	0	IBC_Sphere	RPL14
0	-0.50829	0.996	1	0	IBC_Sphere	RPL30
0	-1.07001	0.997	1	0	IBC_Sphere	RPS27
0	1.69745	0.956	0.959	0	IBC_Sphere	DBI
0	-0.955037	0.997	1	0	IBC_Sphere	RPS12
0	-0.699878	0.996	0.999	0	IBC_Sphere	RPL23
0	-0.793706	0.997	1	0	IBC_Sphere	RPL18A
0	-0.980799	0.997	1	0	IBC_Sphere	RPL28
0	1.65382	0.985	0.983	0	IBC_Sphere	ENO1
0	-0.916383	0.998	1	0	IBC_Sphere	RPL37
0	1.32834	0.98	0.982	0	IBC_Sphere	LDHA
0	1.7944	0.982	0.984	0	IBC_Sphere	NEAT1
0	1.17405	0.996	0.994	0	IBC_Sphere	GAPDH
0	-0.689812	0.998	1	0	IBC_Sphere	RPLP1
0	-0.58832	0.998	1	0	IBC_Sphere	RPS28
0	0.854062	0.995	0.997	0	IBC_Sphere	MIF
0	-0.508782	0.997	0.999	0	IBC_Sphere	RPL10
0	-1.14299	0.999	1	0	IBC_Sphere	RPS18
0	-0.336989	0.999	1	0	IBC_Sphere	RPL41
0	1.61641	0.973	0.972	0	IBC_Sphere	PKM
0	-0.394522	0.998	0.999	0	IBC_Sphere	RPS21
0	1.35402	0.983	0.984	0	IBC_Sphere	SAT1
0	0.554599	1	1	0	IBC_Sphere	S100A6
0	-0.739358	1	1	0	IBC_Sphere	RPS3A
0	1.72669	1	1	0	IBC_Sphere	SCGB2A2
0	-0.393066	1	1	0	IBC_Sphere	RPL19
0	0.899449	0.989	0.989	0	IBC_Sphere	KRT19
2.50633e-307	0.920073	0.849	0.807	9.1734e-303	IBC_Sphere	MGST3
4.10721e-306	-0.383329	0.937	0.985	1.50328e-301	IBC_Sphere	EIF2S2
2.61284e-305	-0.378898	0.926	0.985	9.56324e-301	IBC_Sphere	TOMM7
3.60749e-304	2.5667	0.377	0.141	1.32038e-299	IBC_Sphere	NEK8
3.84932e-304	1.69458	0.433	0.169	1.40889e-299	IBC_Sphere	PTTG1
9.88317e-304	-0.992442	0.43	0.724	3.61734e-299	IBC_Sphere	NIFK
2.54893e-300	0.725352	0.929	0.977	9.32936e-296	IBC_Sphere	DYNLL1
3.37441e-300	-0.607722	0.826	0.954	1.23507e-295	IBC_Sphere	TSKU
2.03334e-299	1.88103	0.469	0.219	7.44224e-295	IBC_Sphere	PCLAF
3.02999e-299	2.69014	0.316	0.095	1.10901e-294	IBC_Sphere	FAM13A
3.93404e-299	-0.514597	0.908	0.974	1.4399e-294	IBC_Sphere	PKN1
2.84576e-298	-1.09529	0.252	0.572	1.04158e-293	IBC_Sphere	ARHGEF2
9.62349e-295	0.519064	0.958	0.981	3.52229e-290	IBC_Sphere	ECH1
1.29156e-294	-0.640282	0.763	0.932	4.72723e-290	IBC_Sphere	TCEAL4
1.95257e-293	-0.394598	0.706	0.9	7.14661e-289	IBC_Sphere	RNF19A
1.84939e-291	-0.420137	0.93	0.982	6.76896e-287	IBC_Sphere	ATP6V1G1
7.07338e-291	2.66802	0.261	0.063	2.58893e-286	IBC_Sphere	TK1
1.21402e-290	1.22033	0.705	0.534	4.44343e-286	IBC_Sphere	ERG28
3.88137e-290	1.78148	0.431	0.183	1.42062e-285	IBC_Sphere	ANXA6
8.90456e-290	0.449035	0.99	0.995	3.25916e-285	IBC_Sphere	MT-ND4
8.98115e-290	-0.695651	0.705	0.894	3.28719e-285	IBC_Sphere	FAM120AOS
9.33482e-290	1.70886	0.445	0.194	3.41664e-285	IBC_Sphere	ARHGDIB
2.32869e-289	1.31658	0.748	0.584	8.52324e-285	IBC_Sphere	SREBF1
7.72271e-289	0.62658	0.933	0.977	2.82659e-284	IBC_Sphere	ACTB
1.11184e-288	-0.419259	0.943	0.987	4.06945e-284	IBC_Sphere	PPP1R14B
1.69848e-288	-0.446944	0.915	0.981	6.21659e-284	IBC_Sphere	C9orf16
5.0692e-288	1.16976	0.737	0.595	1.85538e-283	IBC_Sphere	ACTR6
1.65093e-286	-1.3403	0.211	0.516	6.04255e-282	IBC_Sphere	MUC15
1.01345e-285	-0.748739	0.648	0.869	3.70932e-281	IBC_Sphere	PSENEN
1.15597e-285	2.33892	0.314	0.097	4.23095e-281	IBC_Sphere	MYBL2
2.95784e-285	-1.29968	0.197	0.507	1.0826e-280	IBC_Sphere	ADM2
7.25201e-285	-0.483809	0.893	0.976	2.65431e-280	IBC_Sphere	EIF3G
2.22637e-283	1.43857	0.644	0.485	8.14875e-279	IBC_Sphere	CBR3
1.09884e-282	-0.581432	0.847	0.965	4.02185e-278	IBC_Sphere	TST
1.39748e-282	-1.5174	0.171	0.472	5.11493e-278	IBC_Sphere	LINC00662
2.0717e-282	-0.665749	0.597	0.837	7.58264e-278	IBC_Sphere	CBX4
9.49487e-282	-0.722063	0.564	0.818	3.47522e-277	IBC_Sphere	ZNF770
4.37471e-281	-0.252467	0.998	0.999	1.60119e-276	IBC_Sphere	RPS15
2.38463e-280	-0.509085	0.864	0.971	8.72798e-276	IBC_Sphere	MRPL40
3.33305e-280	-1.4157	0.368	0.646	1.21993e-275	IBC_Sphere	CYP1B1
4.57006e-280	-0.483245	0.84	0.957	1.67269e-275	IBC_Sphere	TAX1BP1
1.12302e-279	2.12786	0.475	0.238	4.11038e-275	IBC_Sphere	PFKP
3.23016e-279	-1.04758	0.211	0.532	1.18227e-274	IBC_Sphere	CTH
1.88735e-278	1.40375	0.652	0.476	6.90788e-274	IBC_Sphere	CNN3
3.75624e-278	1.14962	0.808	0.688	1.37482e-273	IBC_Sphere	CLDN4
1.33913e-277	0.420615	0.96	0.989	4.90136e-273	IBC_Sphere	AAMDC
3.18942e-273	-1.66813	0.128	0.413	1.16736e-268	IBC_Sphere	AMOTL2
1.11402e-271	-0.470415	0.924	0.987	4.07741e-267	IBC_Sphere	YBX1
2.79901e-271	-1.28084	0.292	0.58	1.02447e-266	IBC_Sphere	ZNF667-AS1
2.86799e-271	0.368071	0.991	0.997	1.04971e-266	IBC_Sphere	KRT18
1.49557e-270	-0.839986	0.548	0.796	5.47394e-266	IBC_Sphere	EBNA1BP2
2.00278e-270	0.609655	0.999	0.992	7.33036e-266	IBC_Sphere	SCGB1D2
1.5392e-269	-0.963769	0.341	0.639	5.63364e-265	IBC_Sphere	SNHG5
2.1163e-269	2.46929	0.28	0.081	7.74586e-265	IBC_Sphere	GINS2
3.55759e-269	-0.839143	0.632	0.835	1.30211e-264	IBC_Sphere	SLC4A11
5.91556e-269	-0.533173	0.857	0.968	2.16515e-264	IBC_Sphere	MRPL52
6.61585e-268	3.75531	0.167	0.022	2.42147e-263	IBC_Sphere	BMP7
3.22411e-266	1.55064	0.787	0.671	1.18006e-261	IBC_Sphere	HILPDA
5.75837e-266	-0.600577	0.733	0.907	2.10762e-261	IBC_Sphere	RSL1D1
2.90136e-265	-3.28098	0.036	0.271	1.06193e-260	IBC_Sphere	VPS9D1-AS1
3.41974e-264	-0.462673	0.89	0.974	1.25166e-259	IBC_Sphere	PGLS
8.1648e-264	-0.647139	0.7	0.901	2.9884e-259	IBC_Sphere	ZMAT2
1.69942e-263	0.799403	0.854	0.857	6.22004e-259	IBC_Sphere	VCP
4.63601e-263	2.16723	0.382	0.157	1.69682e-258	IBC_Sphere	ATAD2
2.11053e-259	1.09245	0.715	0.591	7.72475e-255	IBC_Sphere	SYNGR1
1.83794e-258	-0.451014	0.883	0.963	6.72705e-254	IBC_Sphere	TRIB3
4.42177e-258	-0.552953	0.815	0.958	1.61841e-253	IBC_Sphere	UQCC2
6.40195e-258	1.20831	0.692	0.54	2.34318e-253	IBC_Sphere	ALDH7A1
2.22693e-257	-0.498935	0.853	0.954	8.15078e-253	IBC_Sphere	CIRBP
1.04766e-256	1.3975	0.582	0.366	3.83454e-252	IBC_Sphere	MTFP1
1.64692e-256	-0.790231	0.61	0.837	6.0279e-252	IBC_Sphere	C1QBP
1.26357e-255	-2.17261	0.081	0.336	4.62481e-251	IBC_Sphere	SH3BGR
3.28734e-255	-1.19975	0.271	0.557	1.2032e-250	IBC_Sphere	TEX9
3.86422e-255	-0.711536	0.57	0.816	1.41434e-250	IBC_Sphere	SNHG3
9.58248e-255	1.57179	0.551	0.328	3.50728e-250	IBC_Sphere	RDH11
2.4751e-254	3.18099	0.191	0.034	9.05911e-250	IBC_Sphere	MCM10
5.16485e-254	-0.566098	0.806	0.945	1.89039e-249	IBC_Sphere	CFAP298
2.15014e-253	-0.43206	0.897	0.973	7.86974e-249	IBC_Sphere	CLNS1A
2.19919e-253	-0.510398	0.806	0.941	8.04927e-249	IBC_Sphere	COX7A2L
3.12775e-253	0.47624	0.928	0.973	1.14479e-248	IBC_Sphere	RPL36AL
4.9591e-253	-0.633326	0.775	0.921	1.81508e-248	IBC_Sphere	TMC5
1.63534e-252	-0.462907	0.888	0.965	5.98551e-248	IBC_Sphere	LGALS3
4.92394e-252	-0.989367	0.406	0.676	1.80221e-247	IBC_Sphere	SDSL
1.10435e-251	-0.764385	0.553	0.798	4.04204e-247	IBC_Sphere	ABHD17C
1.95541e-251	-0.578771	0.807	0.938	7.15698e-247	IBC_Sphere	SNHG6
5.91029e-251	2.02454	0.336	0.125	2.16323e-246	IBC_Sphere	CTNNAL1
1.55472e-250	-0.370922	0.984	0.995	5.69043e-246	IBC_Sphere	MT-ND2
2.30324e-250	-0.411678	0.912	0.977	8.43009e-246	IBC_Sphere	CSNK1A1
5.41922e-249	0.364721	0.948	0.985	1.98349e-244	IBC_Sphere	COX7A2
6.6191e-249	2.2075	0.304	0.101	2.42266e-244	IBC_Sphere	PPP1R1B
7.19805e-249	-0.814085	0.556	0.801	2.63456e-244	IBC_Sphere	ODC1
1.45136e-248	-0.449362	0.898	0.978	5.31212e-244	IBC_Sphere	EDF1
1.49089e-248	-1.4296	0.077	0.337	5.45679e-244	IBC_Sphere	DMGDH
6.62049e-248	-0.684641	0.626	0.844	2.42317e-243	IBC_Sphere	FAM207A
5.81883e-247	0.843383	0.816	0.753	2.12975e-242	IBC_Sphere	TAGLN2
8.9952e-247	2.54679	0.3	0.103	3.29233e-242	IBC_Sphere	HELLS
1.41276e-246	2.76583	0.247	0.067	5.17083e-242	IBC_Sphere	AP000844.2
1.9094e-245	-0.626526	0.678	0.878	6.98861e-241	IBC_Sphere	IMPDH2
3.79619e-245	1.11364	0.713	0.557	1.38944e-240	IBC_Sphere	BAIAP2
4.25118e-244	-0.320321	0.959	0.99	1.55597e-239	IBC_Sphere	TMBIM6
3.0001e-243	0.440189	0.944	0.983	1.09807e-238	IBC_Sphere	ATP5F1C
5.74739e-242	0.573205	0.901	0.938	2.1036e-237	IBC_Sphere	RHOA
1.04725e-241	1.71673	0.469	0.247	3.83304e-237	IBC_Sphere	FIBCD1
5.53997e-241	0.702771	0.86	0.867	2.02768e-236	IBC_Sphere	SLC9A3R1
9.3498e-241	0.707665	0.922	0.936	3.42212e-236	IBC_Sphere	ASPH
2.87862e-240	0.728893	0.84	0.817	1.0536e-235	IBC_Sphere	RHOC
2.9611e-240	0.489286	0.919	0.966	1.08379e-235	IBC_Sphere	UQCRC1
1.13018e-239	1.30279	0.291	0.088	4.13657e-235	IBC_Sphere	HMMR
7.04199e-239	-0.81341	0.486	0.746	2.57744e-234	IBC_Sphere	PYURF
3.06975e-238	-0.686252	0.493	0.753	1.12356e-233	IBC_Sphere	CLIC4
3.81733e-238	0.599447	0.905	0.933	1.39718e-233	IBC_Sphere	CIB1
2.30747e-237	0.890121	0.857	0.833	8.44558e-233	IBC_Sphere	MYH9
6.42117e-237	0.586386	0.98	0.992	2.35021e-232	IBC_Sphere	PTMA
5.29166e-236	-1.24009	0.165	0.44	1.9368e-231	IBC_Sphere	ALDH1L2
2.01517e-235	1.94875	0.305	0.107	7.37571e-231	IBC_Sphere	CCDC151
7.92686e-235	-1.81481	0.091	0.337	2.90131e-230	IBC_Sphere	DGAT2
1.50852e-234	-0.638328	0.737	0.905	5.52133e-230	IBC_Sphere	CREB3L1
1.75321e-234	2.66163	0.235	0.063	6.41692e-230	IBC_Sphere	MIR210HG
7.40368e-234	-0.426789	0.551	0.8	2.70982e-229	IBC_Sphere	ERRFI1
1.16744e-233	-0.563742	0.759	0.925	4.27295e-229	IBC_Sphere	ZC3H15
1.59922e-233	1.60553	0.475	0.248	5.85331e-229	IBC_Sphere	HSPB1
1.76834e-233	-0.432444	0.813	0.934	6.47228e-229	IBC_Sphere	BRD4
3.15513e-233	-0.760235	0.566	0.792	1.15481e-228	IBC_Sphere	DDX49
1.11576e-232	-0.684062	0.618	0.837	4.08378e-228	IBC_Sphere	CHMP5
7.25872e-232	2.72314	0.224	0.057	2.65676e-227	IBC_Sphere	CLSPN
1.71612e-231	1.09831	0.752	0.637	6.28117e-227	IBC_Sphere	LLGL2
1.75847e-230	1.47829	0.527	0.321	6.43617e-226	IBC_Sphere	NRK
5.07287e-230	-0.39689	0.893	0.968	1.85672e-225	IBC_Sphere	NAMPT
4.48892e-229	0.603453	0.929	0.944	1.64299e-224	IBC_Sphere	LASP1
4.87701e-229	-0.265609	0.948	0.986	1.78503e-224	IBC_Sphere	MTRNR2L1
1.19394e-228	1.3955	0.657	0.483	4.36996e-224	IBC_Sphere	TPCN1
4.9e-228	-0.760621	0.53	0.77	1.79345e-223	IBC_Sphere	B4GALT1
6.85907e-228	-1.08266	0.3	0.571	2.51049e-223	IBC_Sphere	TBL1X
4.16774e-227	-1.37717	0.155	0.419	1.52544e-222	IBC_Sphere	SLC6A9
7.7999e-227	-0.53565	0.777	0.927	2.85484e-222	IBC_Sphere	PAM16
6.14932e-226	-0.628704	0.552	0.791	2.25071e-221	IBC_Sphere	MIA2
3.2837e-225	-0.515385	0.785	0.929	1.20187e-220	IBC_Sphere	PAIP1
5.00859e-225	-1.46509	0.153	0.411	1.83319e-220	IBC_Sphere	CRYZ
5.4282e-225	1.13601	0.884	0.849	1.98677e-220	IBC_Sphere	AHNAK
8.23496e-225	2.28036	0.248	0.073	3.01408e-220	IBC_Sphere	AC105942.1
3.25972e-224	2.53747	0.195	0.043	1.19309e-219	IBC_Sphere	CDT1
5.04027e-224	-1.21165	0.237	0.506	1.84479e-219	IBC_Sphere	ZP3
5.94357e-224	-0.947945	0.321	0.594	2.17541e-219	IBC_Sphere	LYRM7
7.31924e-224	-0.396451	0.957	0.991	2.67892e-219	IBC_Sphere	RPL7
7.43666e-224	0.671409	0.869	0.913	2.72189e-219	IBC_Sphere	NT5DC2
7.75561e-224	-0.63274	0.716	0.885	2.83863e-219	IBC_Sphere	EIF6
1.8962e-223	1.50079	0.476	0.262	6.94027e-219	IBC_Sphere	MICA
3.06129e-222	-0.523628	0.766	0.92	1.12046e-217	IBC_Sphere	HAX1
3.88481e-222	-0.36649	0.918	0.984	1.42188e-217	IBC_Sphere	MICOS13
1.06957e-221	-0.502446	0.829	0.943	3.91473e-217	IBC_Sphere	MMP24OS
1.62323e-221	5.84223	0.095	0.002	5.94119e-217	IBC_Sphere	FGFBP1
1.03263e-220	-0.753036	0.516	0.762	3.77953e-216	IBC_Sphere	EAPP
1.4145e-220	2.10077	0.311	0.119	5.1772e-216	IBC_Sphere	TP53INP2
1.6162e-220	1.65911	0.493	0.284	5.91545e-216	IBC_Sphere	PLOD2
3.88419e-219	-0.480102	0.854	0.957	1.42165e-214	IBC_Sphere	MRPL54
2.38083e-218	-0.592387	0.698	0.883	8.71407e-214	IBC_Sphere	TATDN1
5.4871e-218	2.36447	0.24	0.07	2.00833e-213	IBC_Sphere	E2F1
3.31475e-217	-0.405414	0.653	0.848	1.21323e-212	IBC_Sphere	NFE2L1
3.35762e-217	-0.575936	0.758	0.921	1.22892e-212	IBC_Sphere	CREB3L4
7.49463e-217	-0.641093	0.634	0.849	2.74311e-212	IBC_Sphere	RPP21
3.80137e-216	-0.620529	0.615	0.833	1.39134e-211	IBC_Sphere	ADGRG1
1.59054e-215	-0.572224	0.67	0.857	5.82154e-211	IBC_Sphere	GABPB1-AS1
1.94019e-215	-0.521003	0.635	0.834	7.10129e-211	IBC_Sphere	TBC1D16
2.55931e-215	-0.468219	0.864	0.973	9.36732e-211	IBC_Sphere	MRPL12
5.36673e-215	5.25847	0.113	0.009	1.96428e-210	IBC_Sphere	AC099489.1
7.50468e-214	-0.773361	0.405	0.661	2.74679e-209	IBC_Sphere	TP53RK
3.9461e-213	1.42696	0.508	0.303	1.44431e-208	IBC_Sphere	PLOD1
4.59474e-213	-0.62829	0.632	0.845	1.68172e-208	IBC_Sphere	TMCO1
1.16347e-212	0.69439	0.884	0.887	4.2584e-208	IBC_Sphere	ME1
2.9867e-212	1.78305	0.298	0.106	1.09316e-207	IBC_Sphere	MKI67
2.15191e-211	0.311445	0.963	0.991	7.87619e-207	IBC_Sphere	UQCR10
4.32539e-211	-0.449249	0.876	0.969	1.58314e-206	IBC_Sphere	OCIAD2
6.08323e-211	-1.0562	0.261	0.525	2.22652e-206	IBC_Sphere	QTRT1
1.37671e-210	1.66801	0.399	0.191	5.0389e-206	IBC_Sphere	LPCAT1
9.68764e-210	-0.584366	0.667	0.86	3.54577e-205	IBC_Sphere	TRAPPC6A
3.26825e-209	-0.607738	0.597	0.815	1.19621e-204	IBC_Sphere	CALCOCO2
6.37768e-209	0.531772	0.942	0.985	2.33429e-204	IBC_Sphere	CCND1
1.172e-208	1.53073	0.428	0.22	4.28962e-204	IBC_Sphere	CERCAM
3.34173e-208	-0.407573	0.898	0.977	1.22311e-203	IBC_Sphere	VAPA
6.76236e-208	-0.478029	0.781	0.933	2.47509e-203	IBC_Sphere	MRPS33
1.66077e-207	0.344364	0.941	0.981	6.07858e-203	IBC_Sphere	ATP5MG
2.06546e-207	-0.593088	0.685	0.875	7.5598e-203	IBC_Sphere	PFDN6
5.15528e-207	-3.74904	0.012	0.193	1.88688e-202	IBC_Sphere	KLHDC7B
1.24155e-206	-0.338497	0.943	0.987	4.5442e-202	IBC_Sphere	TMEM238
5.22208e-206	2.29991	0.378	0.183	1.91133e-201	IBC_Sphere	GBE1
5.08696e-205	-0.335059	0.934	0.979	1.86188e-200	IBC_Sphere	CPE
5.97165e-205	-0.953955	0.176	0.433	2.18568e-200	IBC_Sphere	ALPK1
7.61447e-205	-0.345509	0.94	0.99	2.78697e-200	IBC_Sphere	NDUFB9
2.41615e-204	-0.577164	0.722	0.893	8.84335e-200	IBC_Sphere	ABHD14B
3.44665e-204	2.0325	0.232	0.068	1.26151e-199	IBC_Sphere	TMEM40
1.01931e-203	-0.52921	0.733	0.898	3.73078e-199	IBC_Sphere	C11orf58
2.956e-203	1.66524	0.32	0.125	1.08192e-198	IBC_Sphere	BIRC5
2.03212e-202	-0.327959	0.95	0.992	7.43776e-198	IBC_Sphere	NPM1
1.90636e-200	3.03091	0.183	0.043	6.97747e-196	IBC_Sphere	C6orf223
2.09918e-200	1.27921	0.556	0.368	7.68319e-196	IBC_Sphere	GRAMD2B
1.75011e-199	-0.913236	0.326	0.581	6.40559e-195	IBC_Sphere	DMAP1
2.19363e-199	-0.814173	0.359	0.608	8.02889e-195	IBC_Sphere	GPCPD1
2.32028e-199	-0.434055	0.84	0.951	8.49245e-195	IBC_Sphere	SELENOH
3.48572e-199	-0.37602	0.933	0.985	1.27581e-194	IBC_Sphere	YWHAZ
4.87405e-199	1.67398	0.348	0.151	1.78395e-194	IBC_Sphere	PRC1
1.68279e-198	0.869811	0.862	0.851	6.15919e-194	IBC_Sphere	PIK3R3
2.46696e-198	1.06748	0.737	0.609	9.02934e-194	IBC_Sphere	SCNN1A
2.80388e-198	-0.684217	0.53	0.76	1.02625e-193	IBC_Sphere	CMSS1
2.99238e-198	3.12805	0.291	0.114	1.09524e-193	IBC_Sphere	HIST1H1A
1.24214e-197	1.58266	0.419	0.218	4.54637e-193	IBC_Sphere	PRXL2A
4.36039e-197	1.603	0.397	0.201	1.59595e-192	IBC_Sphere	PNP
1.05962e-196	1.05642	0.67	0.534	3.8783e-192	IBC_Sphere	PGAM1
1.39899e-196	3.01289	0.163	0.033	5.12043e-192	IBC_Sphere	CDC45
1.89042e-196	1.64566	0.479	0.296	6.91912e-192	IBC_Sphere	GMNN
7.58383e-196	0.414933	0.973	0.988	2.77576e-191	IBC_Sphere	XBP1
8.40193e-196	-0.603516	0.413	0.669	3.07519e-191	IBC_Sphere	SLC7A1
1.31499e-195	0.459247	0.907	0.961	4.81298e-191	IBC_Sphere	RBX1
2.27587e-195	2.38726	0.212	0.06	8.3299e-191	IBC_Sphere	SLC25A18
4.15964e-195	0.422523	0.93	0.971	1.52247e-190	IBC_Sphere	RABAC1
5.39297e-195	-0.263262	0.993	0.999	1.97388e-190	IBC_Sphere	RPL39
6.46824e-194	1.64336	0.699	0.585	2.36744e-189	IBC_Sphere	IER5L
6.86047e-194	-0.599704	0.553	0.783	2.511e-189	IBC_Sphere	TASOR2
1.8032e-193	0.443595	0.921	0.969	6.59988e-189	IBC_Sphere	SEM1
1.80656e-193	5.00656	0.093	0.005	6.61219e-189	IBC_Sphere	ANGPTL4
7.09645e-193	-0.449938	0.862	0.966	2.59737e-188	IBC_Sphere	ECI1
8.08383e-193	-0.546654	0.645	0.842	2.95876e-188	IBC_Sphere	LRPPRC
1.77189e-192	2.35869	0.205	0.056	6.4853e-188	IBC_Sphere	WDR62
3.09752e-192	-0.437928	0.752	0.902	1.13372e-187	IBC_Sphere	CDH1
7.51033e-192	-0.536031	0.637	0.837	2.74885e-187	IBC_Sphere	YARS
2.60382e-191	-0.65038	0.561	0.781	9.53024e-187	IBC_Sphere	CCAR1
2.65263e-191	0.295664	0.961	0.99	9.7089e-187	IBC_Sphere	UQCRQ
2.94773e-189	-0.436666	0.844	0.945	1.0789e-184	IBC_Sphere	FAM120A
5.36683e-189	-0.600225	0.578	0.796	1.96431e-184	IBC_Sphere	EBAG9
6.68983e-189	-0.59663	0.673	0.851	2.44854e-184	IBC_Sphere	YBEY
7.37288e-189	-0.627834	0.599	0.806	2.69855e-184	IBC_Sphere	POLR2G
9.52598e-189	2.28574	0.204	0.056	3.4866e-184	IBC_Sphere	SHCBP1
1.85239e-188	1.41121	0.529	0.343	6.77993e-184	IBC_Sphere	SLC25A45
7.49553e-188	-1.09243	0.207	0.452	2.74344e-183	IBC_Sphere	AC007405.3
1.0413e-187	2.17498	0.241	0.081	3.81126e-183	IBC_Sphere	FANCI
2.26984e-187	-0.574057	0.599	0.808	8.30785e-183	IBC_Sphere	MRPS10
2.80046e-187	-0.583625	0.644	0.846	1.025e-182	IBC_Sphere	EEF1E1
2.91875e-187	-0.53487	0.691	0.881	1.06829e-182	IBC_Sphere	MRPS16
8.6918e-187	0.628745	0.889	0.904	3.18128e-182	IBC_Sphere	CLTC
2.47274e-186	2.49646	0.182	0.045	9.05048e-182	IBC_Sphere	ASF1B
1.2634e-185	-0.424337	0.856	0.965	4.62416e-181	IBC_Sphere	SNF8
1.61101e-185	-0.55113	0.676	0.867	5.89647e-181	IBC_Sphere	SPTLC2
1.98863e-185	-0.907539	0.346	0.594	7.27858e-181	IBC_Sphere	GPATCH4
2.56037e-185	-1.15604	0.201	0.442	9.37122e-181	IBC_Sphere	PCAT18
3.11277e-185	-0.784309	0.478	0.705	1.1393e-180	IBC_Sphere	RASD1
5.52374e-185	1.06726	0.547	0.344	2.02174e-180	IBC_Sphere	NUDT1
5.78132e-185	-0.790232	0.406	0.659	2.11602e-180	IBC_Sphere	HIST1H2AC
2.71001e-184	-1.04853	0.211	0.457	9.91891e-180	IBC_Sphere	RNF185
3.61542e-184	-0.461936	0.732	0.896	1.32328e-179	IBC_Sphere	SYF2
6.06164e-184	-0.375508	0.867	0.956	2.21862e-179	IBC_Sphere	EPRS
6.34862e-184	-2.28201	0.038	0.223	2.32366e-179	IBC_Sphere	PPM1E
1.10571e-183	-0.907991	0.322	0.573	4.04699e-179	IBC_Sphere	BOP1
1.73744e-183	0.932237	0.947	0.966	6.35922e-179	IBC_Sphere	TMEM123
2.13886e-183	0.951435	0.825	0.771	7.82843e-179	IBC_Sphere	DSP
2.61553e-183	-1.1761	0.246	0.484	9.57309e-179	IBC_Sphere	NPW
3.16993e-183	2.70561	0.163	0.036	1.16023e-178	IBC_Sphere	TCF19
7.93557e-183	-0.517404	0.68	0.863	2.9045e-178	IBC_Sphere	MACROD1
1.302e-182	1.63859	0.305	0.123	4.76546e-178	IBC_Sphere	TPX2
1.33387e-182	-0.799652	0.437	0.671	4.88211e-178	IBC_Sphere	AIG1
1.59936e-182	1.04128	0.601	0.441	5.8538e-178	IBC_Sphere	ACAA2
1.85063e-182	-0.50162	0.752	0.902	6.77348e-178	IBC_Sphere	KCNMA1
1.20192e-181	-0.446886	0.838	0.957	4.39913e-177	IBC_Sphere	CCDC124
2.82259e-181	1.79868	0.27	0.101	1.03309e-176	IBC_Sphere	AC106045.1
4.64026e-181	-0.583753	0.509	0.742	1.69838e-176	IBC_Sphere	PREPL
7.13202e-181	-0.446701	0.862	0.957	2.61039e-176	IBC_Sphere	SLC9A3R2
1.65834e-180	0.490582	0.901	0.946	6.06968e-176	IBC_Sphere	DPM3
4.1389e-180	-0.336814	0.921	0.985	1.51488e-175	IBC_Sphere	APRT
6.1617e-180	0.767936	0.854	0.848	2.25525e-175	IBC_Sphere	LRATD2
2.21396e-179	2.29563	0.232	0.079	8.10333e-175	IBC_Sphere	LEMD1
3.28256e-179	1.80424	0.358	0.177	1.20145e-174	IBC_Sphere	UBE2T
5.12852e-179	1.12593	0.648	0.504	1.87709e-174	IBC_Sphere	TMEM41B
7.08008e-179	-0.449473	0.853	0.962	2.59138e-174	IBC_Sphere	SSNA1
8.89466e-179	-0.693736	0.36	0.603	3.25554e-174	IBC_Sphere	ZNF598
9.55523e-179	-0.380279	0.869	0.966	3.49731e-174	IBC_Sphere	RPS19BP1
1.69665e-178	-0.587002	0.629	0.827	6.20991e-174	IBC_Sphere	DDX27
2.49092e-178	1.55827	0.34	0.156	9.117e-174	IBC_Sphere	AL441992.1
6.86841e-178	-0.617916	0.586	0.788	2.51391e-173	IBC_Sphere	MTIF2
7.2532e-178	-0.750816	0.395	0.639	2.65474e-173	IBC_Sphere	CTSL
1.49585e-177	2.35224	0.195	0.055	5.47495e-173	IBC_Sphere	TRIP13
1.52703e-177	2.9877	0.137	0.025	5.58908e-173	IBC_Sphere	CDC6
5.90456e-177	-0.651711	0.482	0.722	2.16113e-172	IBC_Sphere	CYHR1
4.79942e-176	-0.765214	0.418	0.655	1.75664e-171	IBC_Sphere	NPM3
2.40286e-175	-0.477314	0.68	0.865	8.79469e-171	IBC_Sphere	ZRANB2
1.07908e-174	1.38006	0.437	0.248	3.94954e-170	IBC_Sphere	NMB
1.20929e-174	-0.725298	0.419	0.656	4.42614e-170	IBC_Sphere	INKA2
1.32641e-174	2.34167	0.193	0.055	4.8548e-170	IBC_Sphere	UHRF1
1.69721e-174	3.36732	0.124	0.02	6.21195e-170	IBC_Sphere	LINC02657
2.08926e-174	-0.544792	0.663	0.847	7.64692e-170	IBC_Sphere	TAF10
5.87012e-174	-0.291118	0.929	0.984	2.14852e-169	IBC_Sphere	ATP5MC2
1.35578e-173	6.90329	0.073	0.001	4.9623e-169	IBC_Sphere	DCD
1.5635e-173	-0.783586	0.283	0.532	5.72258e-169	IBC_Sphere	SPIRE1
1.8155e-173	2.513	0.164	0.039	6.64491e-169	IBC_Sphere	CENPU
2.22358e-173	-0.440469	0.646	0.844	8.13854e-169	IBC_Sphere	SLC1A5
3.03204e-173	0.286284	0.959	0.99	1.10976e-168	IBC_Sphere	COX8A
3.31921e-173	-0.411328	0.66	0.863	1.21486e-168	IBC_Sphere	DHRS3
5.60144e-173	-1.16228	0.197	0.43	2.05018e-168	IBC_Sphere	CCDC71L
1.11474e-172	2.30963	0.185	0.05	4.08007e-168	IBC_Sphere	ANLN
1.33881e-172	-1.25229	0.123	0.338	4.90016e-168	IBC_Sphere	LRRC75A
1.46408e-172	-0.614747	0.57	0.777	5.35868e-168	IBC_Sphere	MRPS35
1.53605e-172	0.446098	0.905	0.958	5.62208e-168	IBC_Sphere	ATP5ME
2.47195e-172	-0.81591	0.368	0.602	9.04759e-168	IBC_Sphere	DTD1
3.37927e-172	-0.416525	0.846	0.951	1.23685e-167	IBC_Sphere	FOXP1
3.48697e-172	-0.545252	0.627	0.824	1.27627e-167	IBC_Sphere	IRX2
1.7251e-171	-0.428373	0.829	0.95	6.31403e-167	IBC_Sphere	POLR2J
1.92678e-171	0.932797	0.699	0.584	7.05221e-167	IBC_Sphere	VEGFB
2.15104e-171	1.31662	0.296	0.119	7.87303e-167	IBC_Sphere	NUSAP1
8.81543e-171	-0.379243	0.889	0.973	3.22653e-166	IBC_Sphere	TMEM141
1.86762e-170	2.29347	0.208	0.065	6.83567e-166	IBC_Sphere	FEN1
8.5973e-170	-0.437109	0.782	0.936	3.1467e-165	IBC_Sphere	TRAPPC2L
8.97914e-170	2.03782	0.224	0.075	3.28645e-165	IBC_Sphere	CLDND2
1.71093e-169	0.793301	0.809	0.745	6.26216e-165	IBC_Sphere	CCDC57
2.37209e-169	0.421724	0.932	0.964	8.68209e-165	IBC_Sphere	CUTA
1.43537e-168	-0.435142	0.799	0.934	5.25358e-164	IBC_Sphere	G3BP1
2.78531e-168	-0.471722	0.785	0.918	1.01945e-163	IBC_Sphere	NUCB2
5.07174e-168	-0.760834	0.427	0.658	1.85631e-163	IBC_Sphere	PNPLA4
7.98892e-168	-0.722176	0.39	0.629	2.92403e-163	IBC_Sphere	ATF6
9.12785e-168	-0.416904	0.839	0.952	3.34088e-163	IBC_Sphere	ATRAID
2.00295e-167	1.90396	0.218	0.07	7.33101e-163	IBC_Sphere	BRCA2
2.31299e-167	-1.1346	0.139	0.358	8.46577e-163	IBC_Sphere	HBEGF
2.677e-167	-0.625988	0.592	0.795	9.79808e-163	IBC_Sphere	YBX3
1.83186e-166	0.330379	0.953	0.986	6.70479e-162	IBC_Sphere	NDUFA1
3.60069e-166	-1.06291	0.178	0.403	1.31789e-161	IBC_Sphere	CASP4
9.90909e-166	-0.364088	0.917	0.982	3.62683e-161	IBC_Sphere	CHMP2A
2.42367e-165	0.68411	0.821	0.797	8.87087e-161	IBC_Sphere	SPTSSA
2.44275e-165	0.697688	0.86	0.842	8.94072e-161	IBC_Sphere	RAB3B
4.60086e-165	0.607501	0.88	0.922	1.68396e-160	IBC_Sphere	ACER3
5.01188e-165	1.95976	0.429	0.254	1.8344e-160	IBC_Sphere	SCARB1
5.37755e-165	0.8997	0.903	0.943	1.96824e-160	IBC_Sphere	TUBB
1.18243e-164	-0.994548	0.243	0.472	4.32782e-160	IBC_Sphere	EPB41L4B
1.33101e-164	-0.536833	0.592	0.8	4.87162e-160	IBC_Sphere	MRPL42
1.88153e-164	0.300536	0.936	0.985	6.88659e-160	IBC_Sphere	MZT2B
5.74293e-164	-0.52426	0.443	0.673	2.10197e-159	IBC_Sphere	JMJD1C
6.83305e-164	-0.878427	0.283	0.52	2.50096e-159	IBC_Sphere	AC093157.1
7.53452e-164	-0.650664	0.543	0.751	2.75771e-159	IBC_Sphere	C8orf33
9.20557e-164	-0.308421	0.914	0.979	3.36933e-159	IBC_Sphere	HNRNPF
9.67117e-164	0.499156	0.87	0.929	3.53975e-159	IBC_Sphere	ATOX1
7.14606e-163	1.40357	0.4	0.218	2.61553e-158	IBC_Sphere	MT1F
8.80981e-163	-0.342402	0.885	0.964	3.22448e-158	IBC_Sphere	NAP1L1
1.53239e-162	-2.10118	0.046	0.218	5.6087e-158	IBC_Sphere	NBR2
2.74602e-162	-0.807124	0.372	0.608	1.00507e-157	IBC_Sphere	LAD1
4.77001e-162	-0.558257	0.622	0.814	1.74587e-157	IBC_Sphere	ZFPM1
2.69295e-161	-0.622741	0.531	0.74	9.85648e-157	IBC_Sphere	GFER
8.85488e-161	0.64207	0.865	0.892	3.24098e-156	IBC_Sphere	PDIA4
1.01073e-160	0.733176	0.793	0.798	3.69939e-156	IBC_Sphere	COX17
2.26556e-160	-0.613249	0.571	0.777	8.29219e-156	IBC_Sphere	HSD17B8
4.40564e-160	1.37477	0.491	0.317	1.61251e-155	IBC_Sphere	KPNA2
2.44064e-159	1.79134	0.2	0.062	8.933e-155	IBC_Sphere	CDK1
2.48419e-159	-0.585047	0.317	0.565	9.09239e-155	IBC_Sphere	IFRD1
3.08573e-159	-0.572122	0.474	0.697	1.12941e-154	IBC_Sphere	TC2N
3.60878e-159	-0.523117	0.737	0.888	1.32085e-154	IBC_Sphere	ST8SIA6-AS1
3.79855e-159	1.84841	0.225	0.079	1.39031e-154	IBC_Sphere	CENPK
4.90328e-159	-0.519063	0.647	0.848	1.79465e-154	IBC_Sphere	TPM1
5.73408e-159	0.92996	0.73	0.668	2.09873e-154	IBC_Sphere	TM7SF2
9.53099e-159	1.2157	0.504	0.335	3.48844e-154	IBC_Sphere	SMC2
2.05725e-158	3.71215	0.111	0.017	7.52976e-154	IBC_Sphere	SLC16A3
5.45733e-158	1.6927	0.275	0.115	1.99744e-153	IBC_Sphere	RASSF8-AS1
7.02813e-158	-0.209741	0.977	0.995	2.57237e-153	IBC_Sphere	RPL35A
7.83351e-158	-0.764363	0.219	0.442	2.86714e-153	IBC_Sphere	CAMP
8.03656e-158	-0.312849	0.935	0.98	2.94146e-153	IBC_Sphere	APLP2
1.21844e-157	1.4802	0.401	0.224	4.4596e-153	IBC_Sphere	RELT
1.42476e-157	-0.228294	0.27	0.536	5.21478e-153	IBC_Sphere	SESN2
1.83186e-157	-1.07939	0.252	0.475	6.7048e-153	IBC_Sphere	THYN1
5.14726e-157	2.45145	0.155	0.038	1.88395e-152	IBC_Sphere	GINS4
6.2269e-157	-0.466183	0.861	0.964	2.27911e-152	IBC_Sphere	LRRC26
7.79526e-157	1.25005	0.478	0.308	2.85314e-152	IBC_Sphere	PCYT2
1.49585e-156	-0.517409	0.673	0.852	5.47497e-152	IBC_Sphere	VTI1B
1.59348e-156	-0.785357	0.364	0.593	5.83229e-152	IBC_Sphere	STYXL1
2.39159e-156	1.98582	0.19	0.057	8.75346e-152	IBC_Sphere	GTSE1
3.45353e-156	-0.620474	0.416	0.651	1.26403e-151	IBC_Sphere	RAB3GAP1
5.16544e-156	-0.523429	0.641	0.833	1.8906e-151	IBC_Sphere	COA4
6.16093e-156	-0.490243	0.707	0.867	2.25496e-151	IBC_Sphere	NSMCE1
6.28089e-156	2.69109	0.282	0.128	2.29887e-151	IBC_Sphere	PDK1
7.06776e-156	-0.301656	0.915	0.982	2.58687e-151	IBC_Sphere	C19orf53
9.47457e-156	-0.672166	0.473	0.694	3.46779e-151	IBC_Sphere	BCAS2
2.48114e-155	-0.616667	0.532	0.74	9.08121e-151	IBC_Sphere	TOX3
3.83784e-155	0.449259	0.901	0.953	1.40469e-150	IBC_Sphere	TMED3
3.9488e-155	2.38641	0.174	0.049	1.4453e-150	IBC_Sphere	LIG1
5.51381e-155	-0.717775	0.42	0.648	2.01811e-150	IBC_Sphere	HNRNPH3
7.15263e-155	-0.793812	0.331	0.557	2.61793e-150	IBC_Sphere	EXOC3-AS1
1.36467e-154	0.799794	0.766	0.72	4.99484e-150	IBC_Sphere	TUBA4A
2.57533e-154	-0.782218	0.37	0.599	9.42596e-150	IBC_Sphere	ZNF428
3.38772e-154	-0.338274	0.891	0.975	1.23994e-149	IBC_Sphere	TRIR
3.84295e-154	1.93208	0.285	0.127	1.40656e-149	IBC_Sphere	LYNX1
3.94914e-154	1.02556	0.682	0.577	1.44543e-149	IBC_Sphere	KCNK6
4.09467e-154	-0.545887	0.482	0.706	1.49869e-149	IBC_Sphere	SERPINH1
1.92495e-153	0.750683	0.784	0.767	7.0455e-149	IBC_Sphere	VKORC1
2.30596e-153	-0.490392	0.223	0.465	8.44004e-149	IBC_Sphere	SLC7A11
2.75599e-153	-0.328596	0.903	0.975	1.00872e-148	IBC_Sphere	RAD23A
2.80597e-153	-0.601806	0.529	0.744	1.02701e-148	IBC_Sphere	MRPL24
6.29545e-153	-0.530405	0.69	0.862	2.3042e-148	IBC_Sphere	ZNF580
7.35303e-153	-0.392218	0.819	0.947	2.69128e-148	IBC_Sphere	FAM210B
1.04134e-152	1.01898	0.314	0.138	3.81141e-148	IBC_Sphere	CENPF
1.59618e-152	-0.689145	0.399	0.625	5.84218e-148	IBC_Sphere	KIAA1549
1.65963e-152	0.75714	0.779	0.7	6.07441e-148	IBC_Sphere	NPC2
2.8588e-152	1.70212	0.273	0.115	1.04635e-147	IBC_Sphere	ABCA7
3.17435e-152	0.377981	0.911	0.964	1.16184e-147	IBC_Sphere	MZT2A
4.24331e-152	-0.518554	0.41	0.648	1.55309e-147	IBC_Sphere	CCDC18-AS1
6.92666e-152	2.10008	0.267	0.116	2.53523e-147	IBC_Sphere	MCM5
1.17624e-151	0.800539	0.77	0.761	4.30514e-147	IBC_Sphere	RPA3
2.42143e-151	-1.10359	0.22	0.436	8.86268e-147	IBC_Sphere	TMEM86A
5.54196e-151	1.11953	0.653	0.519	2.02841e-146	IBC_Sphere	FLNB
6.89511e-151	-0.39605	0.743	0.898	2.52368e-146	IBC_Sphere	RAB10
1.71031e-150	2.12544	0.169	0.047	6.25989e-146	IBC_Sphere	NCAPG
1.87837e-150	-0.622728	0.4	0.626	6.87501e-146	IBC_Sphere	R3HDM2
2.40908e-150	1.09295	0.538	0.375	8.81746e-146	IBC_Sphere	ELOVL5
2.48352e-150	-0.566363	0.616	0.807	9.08992e-146	IBC_Sphere	IMP4
4.1144e-150	1.19822	0.444	0.264	1.50591e-145	IBC_Sphere	CDKN3
4.5312e-150	-0.590262	0.506	0.717	1.65846e-145	IBC_Sphere	TAOK3
6.70125e-150	-0.38659	0.825	0.941	2.45273e-145	IBC_Sphere	EIF1AX
9.23233e-150	-0.479593	0.679	0.853	3.37912e-145	IBC_Sphere	MAP3K13
1.55246e-149	-0.674078	0.425	0.651	5.68214e-145	IBC_Sphere	MPLKIP
4.56861e-149	0.30579	0.947	0.985	1.67216e-144	IBC_Sphere	GNAS
1.15115e-148	0.864091	0.711	0.625	4.21331e-144	IBC_Sphere	EZR
1.24062e-148	-0.474244	0.704	0.872	4.54079e-144	IBC_Sphere	NDUFAF2
1.4968e-148	-0.944213	0.228	0.446	5.47844e-144	IBC_Sphere	THBS1
2.77224e-148	-0.382492	0.707	0.88	1.01467e-143	IBC_Sphere	SHMT2
7.12704e-148	-0.696905	0.368	0.597	2.60857e-143	IBC_Sphere	TMEM267
7.94295e-148	0.90968	0.664	0.55	2.9072e-143	IBC_Sphere	ZNF511
1.16374e-147	1.11792	0.563	0.411	4.25939e-143	IBC_Sphere	ELOVL1
1.26742e-147	1.55479	0.414	0.246	4.63889e-143	IBC_Sphere	DNASE1
1.28572e-147	0.936263	0.651	0.535	4.70585e-143	IBC_Sphere	PTPRS
1.36346e-147	-0.362809	0.852	0.956	4.9904e-143	IBC_Sphere	SURF1
1.44258e-147	-0.829025	0.321	0.541	5.28e-143	IBC_Sphere	AIMP2
1.52903e-147	-0.455829	0.668	0.844	5.59638e-143	IBC_Sphere	DDX21
1.78804e-147	0.83496	0.75	0.748	6.5444e-143	IBC_Sphere	G6PD
3.05555e-147	-0.442959	0.778	0.919	1.11836e-142	IBC_Sphere	BUD31
3.20177e-147	-0.354246	0.873	0.972	1.17188e-142	IBC_Sphere	METRN
3.58144e-147	2.70314	0.121	0.023	1.31084e-142	IBC_Sphere	GJB1
3.67561e-147	0.639274	0.822	0.844	1.34531e-142	IBC_Sphere	CD47
5.53031e-147	1.56803	0.557	0.41	2.02415e-142	IBC_Sphere	GLUL
6.98866e-147	-0.421024	0.773	0.918	2.55792e-142	IBC_Sphere	ARRDC1
8.26947e-147	1.18762	0.573	0.413	3.02671e-142	IBC_Sphere	CKS2
8.9382e-147	1.52008	0.267	0.112	3.27147e-142	IBC_Sphere	CENPN
1.11878e-146	1.6301	0.213	0.073	4.09486e-142	IBC_Sphere	KIFC1
1.39027e-146	1.15244	0.562	0.419	5.08851e-142	IBC_Sphere	DEGS2
2.21022e-146	0.713844	0.775	0.77	8.08961e-142	IBC_Sphere	PSMD1
3.5674e-146	-0.760798	0.378	0.596	1.3057e-141	IBC_Sphere	CWC27
3.62456e-146	-0.38179	0.674	0.849	1.32662e-141	IBC_Sphere	CLIP1
3.9313e-146	0.86411	0.794	0.825	1.4389e-141	IBC_Sphere	WDR34
4.88435e-146	2.3406	0.164	0.046	1.78772e-141	IBC_Sphere	MFSD2A
4.94757e-146	-0.370553	0.855	0.958	1.81086e-141	IBC_Sphere	RER1
5.19779e-146	-0.379148	0.833	0.952	1.90244e-141	IBC_Sphere	CLTA
7.28721e-146	-0.704625	0.396	0.621	2.66719e-141	IBC_Sphere	WDR45
1.78357e-145	-0.632752	0.454	0.67	6.52803e-141	IBC_Sphere	ZNRD2
1.88439e-145	-0.438847	0.734	0.883	6.89706e-141	IBC_Sphere	SMARCC1
2.19741e-145	-0.466137	0.595	0.791	8.04274e-141	IBC_Sphere	USP3
2.21252e-145	-0.330809	0.717	0.867	8.09806e-141	IBC_Sphere	LONP1
3.15422e-145	1.72432	0.236	0.092	1.15447e-140	IBC_Sphere	PRSS23
4.61423e-145	-0.442266	0.572	0.77	1.68885e-140	IBC_Sphere	R3HDM4
4.69619e-145	-0.33484	0.876	0.971	1.71885e-140	IBC_Sphere	TMEM147
8.24786e-145	0.606845	0.869	0.864	3.0188e-140	IBC_Sphere	TOB1
1.13923e-144	1.9933	0.216	0.079	4.16969e-140	IBC_Sphere	NYNRIN
1.31801e-144	1.26859	0.492	0.327	4.82404e-140	IBC_Sphere	MTSS1
1.60958e-144	-0.592474	0.54	0.748	5.89122e-140	IBC_Sphere	TIMM10
1.74304e-144	1.88682	0.228	0.088	6.37971e-140	IBC_Sphere	CENPH
2.16017e-144	-0.628596	0.464	0.675	7.90644e-140	IBC_Sphere	TSEN15
2.3083e-144	1.25346	0.484	0.333	8.44861e-140	IBC_Sphere	DDX39A
3.03264e-144	0.407067	0.954	0.979	1.10998e-139	IBC_Sphere	TTC3
3.33523e-144	-0.72182	0.359	0.578	1.22073e-139	IBC_Sphere	WARS
3.36301e-144	2.44144	0.221	0.084	1.2309e-139	IBC_Sphere	ENO2
3.56003e-144	0.373314	0.933	0.972	1.30301e-139	IBC_Sphere	CLIC1
3.80803e-144	-0.718429	0.341	0.566	1.39378e-139	IBC_Sphere	C11orf1
4.78108e-144	-0.814775	0.337	0.553	1.74992e-139	IBC_Sphere	RPP25L
6.61821e-144	0.696186	0.802	0.775	2.42233e-139	IBC_Sphere	DNAJB1
7.00844e-144	2.56991	0.139	0.033	2.56516e-139	IBC_Sphere	GINS1
1.01123e-143	-0.983021	0.226	0.441	3.70121e-139	IBC_Sphere	SVBP
1.23259e-143	-0.446203	0.574	0.774	4.5114e-139	IBC_Sphere	YIPF4
1.26702e-143	-0.326604	0.858	0.96	4.63741e-139	IBC_Sphere	POLR2K
1.29651e-143	0.500414	0.87	0.903	4.74534e-139	IBC_Sphere	LAMTOR4
4.00516e-143	1.77163	0.234	0.091	1.46593e-138	IBC_Sphere	ZWINT
4.99506e-143	-0.293569	0.918	0.983	1.82824e-138	IBC_Sphere	EPCAM
5.20909e-143	2.31697	0.146	0.037	1.90658e-138	IBC_Sphere	OAS3
7.25873e-143	-0.511162	0.647	0.826	2.65677e-138	IBC_Sphere	NBDY
7.38132e-143	-0.854183	0.249	0.471	2.70164e-138	IBC_Sphere	JDP2
1.25642e-142	-0.564199	0.591	0.771	4.59863e-138	IBC_Sphere	FLYWCH2
3.88078e-142	0.292648	0.347	0.641	1.4204e-137	IBC_Sphere	STC2
4.89491e-142	-0.853891	0.269	0.482	1.79159e-137	IBC_Sphere	ASCL2
5.76771e-142	-0.988673	0.265	0.476	2.11104e-137	IBC_Sphere	FXN
6.71799e-142	1.70225	0.225	0.083	2.45885e-137	IBC_Sphere	KNL1
1.40437e-141	-0.345749	0.912	0.981	5.14012e-137	IBC_Sphere	CHCHD10
1.43895e-141	-0.213471	0.738	0.898	5.26672e-137	IBC_Sphere	AARS
1.64793e-141	-0.304842	0.6	0.791	6.0316e-137	IBC_Sphere	SETD7
1.90288e-141	1.13205	0.267	0.112	6.96473e-137	IBC_Sphere	UBE2C
2.00035e-141	-0.418316	0.729	0.883	7.32148e-137	IBC_Sphere	CHMP3
2.67179e-141	-0.528091	0.613	0.791	9.77901e-137	IBC_Sphere	HDDC3
4.58666e-141	0.459662	0.928	0.963	1.67876e-136	IBC_Sphere	RRBP1
4.75592e-141	0.447393	0.9	0.939	1.74072e-136	IBC_Sphere	TLE5
5.55535e-141	1.05622	0.595	0.459	2.03331e-136	IBC_Sphere	RAB17
1.05345e-140	-0.582193	0.518	0.721	3.85574e-136	IBC_Sphere	CEBPZOS
1.18199e-140	-0.269153	0.94	0.983	4.32622e-136	IBC_Sphere	ERP29
1.27624e-140	-0.450934	0.762	0.912	4.67117e-136	IBC_Sphere	C5orf66-AS1
1.79839e-140	-0.512096	0.613	0.801	6.58227e-136	IBC_Sphere	SNHG25
2.0816e-140	-0.259536	0.9	0.968	7.61887e-136	IBC_Sphere	SLC38A1
3.07086e-140	-0.449809	0.656	0.846	1.12396e-135	IBC_Sphere	NOP56
4.88206e-140	-0.385697	0.798	0.937	1.78688e-135	IBC_Sphere	POLR2F
8.69353e-140	-0.446107	0.674	0.866	3.18192e-135	IBC_Sphere	UQCC3
1.18487e-139	-0.695288	0.377	0.596	4.33675e-135	IBC_Sphere	PTRH1
2.04677e-139	0.806	0.707	0.657	7.49139e-135	IBC_Sphere	CPT1A
3.78824e-139	-0.562505	0.41	0.631	1.38653e-134	IBC_Sphere	BOD1
5.84915e-139	2.133	0.159	0.045	2.14085e-134	IBC_Sphere	PBK
6.72822e-139	-0.443616	0.752	0.895	2.4626e-134	IBC_Sphere	SUMO1
7.71696e-139	-0.20397	0.971	0.992	2.82448e-134	IBC_Sphere	EEF2
1.89847e-138	-0.705297	0.308	0.525	6.94857e-134	IBC_Sphere	LENG9
3.02732e-138	0.274644	0.961	0.989	1.10803e-133	IBC_Sphere	UQCRH
4.72407e-138	-0.46478	0.618	0.813	1.72906e-133	IBC_Sphere	EIF3M
1.00912e-137	-0.418058	0.72	0.896	3.69347e-133	IBC_Sphere	NAXE
1.32194e-137	-0.447784	0.72	0.882	4.83843e-133	IBC_Sphere	APEX1
1.93001e-137	1.48298	0.342	0.182	7.06404e-133	IBC_Sphere	HSPA2
1.99503e-137	-0.726711	0.383	0.602	7.30199e-133	IBC_Sphere	YDJC
2.06972e-137	-0.421461	0.776	0.914	7.57539e-133	IBC_Sphere	NME3
2.13022e-137	-0.43248	0.723	0.893	7.79681e-133	IBC_Sphere	SNRPC
2.16258e-137	3.59965	0.086	0.01	7.91528e-133	IBC_Sphere	FAM111B
2.40008e-137	1.95231	0.22	0.085	8.78452e-133	IBC_Sphere	SLC6A6
3.8475e-137	-0.404302	0.721	0.884	1.40823e-132	IBC_Sphere	RAD50
7.30715e-137	-0.482057	0.627	0.81	2.67449e-132	IBC_Sphere	TSR3
9.62554e-137	-1.00773	0.213	0.415	3.52304e-132	IBC_Sphere	FOXA3
1.25419e-136	-0.418814	0.699	0.864	4.59047e-132	IBC_Sphere	TBL1XR1
2.91218e-136	-0.555887	0.545	0.753	1.06589e-131	IBC_Sphere	MED29
3.17245e-136	-0.441014	0.721	0.884	1.16115e-131	IBC_Sphere	TOMM22
4.30517e-136	1.77013	0.304	0.153	1.57573e-131	IBC_Sphere	PDP2
4.8625e-136	-0.456245	0.629	0.81	1.77972e-131	IBC_Sphere	LZIC
6.20122e-136	1.9241	0.335	0.183	2.26971e-131	IBC_Sphere	QSOX1
9.24414e-136	-0.259677	0.929	0.986	3.38345e-131	IBC_Sphere	SPCS1
1.41437e-135	0.602308	0.816	0.824	5.17675e-131	IBC_Sphere	PSMA1
5.67099e-135	-0.492914	0.627	0.812	2.07564e-130	IBC_Sphere	EMC7
7.126e-135	-0.542872	0.587	0.769	2.60819e-130	IBC_Sphere	RTL8A
8.79535e-135	-0.595375	0.466	0.677	3.21918e-130	IBC_Sphere	ZNF146
1.00455e-134	2.43425	0.13	0.031	3.67674e-130	IBC_Sphere	AURKB
1.29757e-134	-0.448242	0.679	0.849	4.74924e-130	IBC_Sphere	TIMMDC1
1.90151e-134	-0.700501	0.363	0.58	6.95972e-130	IBC_Sphere	B4GALT7
3.38817e-134	0.358115	0.971	0.992	1.2401e-129	IBC_Sphere	PSMB3
4.08912e-134	1.89164	0.183	0.06	1.49666e-129	IBC_Sphere	DLGAP5
4.67808e-134	3.33404	0.084	0.01	1.71223e-129	IBC_Sphere	ORC1
5.80969e-134	0.378252	0.934	0.972	2.1264e-129	IBC_Sphere	CD9
6.88464e-134	1.35318	0.466	0.314	2.51985e-129	IBC_Sphere	PITPNC1
7.21303e-134	1.09261	0.556	0.402	2.64004e-129	IBC_Sphere	TMEM132A
8.01686e-134	-0.567612	0.522	0.726	2.93425e-129	IBC_Sphere	MAGOH
1.35274e-133	0.31506	0.943	0.98	4.95115e-129	IBC_Sphere	ATP5F1B
2.35566e-133	-1.04663	0.201	0.401	8.62196e-129	IBC_Sphere	MNX1-AS1
2.9513e-133	0.352204	0.902	0.963	1.08021e-128	IBC_Sphere	ROMO1
3.47722e-133	-0.482674	0.556	0.76	1.2727e-128	IBC_Sphere	NUB1
4.95944e-133	-0.440927	0.703	0.879	1.8152e-128	IBC_Sphere	TEX264
5.70023e-133	2.00933	0.168	0.052	2.08634e-128	IBC_Sphere	RAD51
5.80804e-133	-0.302635	0.901	0.975	2.1258e-128	IBC_Sphere	PDCD6
7.69466e-133	-0.300369	0.905	0.979	2.81632e-128	IBC_Sphere	STARD10
7.77615e-133	0.579911	0.877	0.965	2.84615e-128	IBC_Sphere	SDF2L1
1.03266e-132	0.765883	0.742	0.671	3.77962e-128	IBC_Sphere	TAPBP
1.04158e-132	-0.600838	0.471	0.686	3.81229e-128	IBC_Sphere	TMEM9
1.66475e-132	-0.385499	0.782	0.917	6.09316e-128	IBC_Sphere	EIF3J
3.11772e-132	1.62599	0.326	0.175	1.14112e-127	IBC_Sphere	DONSON
3.15323e-132	-0.421078	0.694	0.864	1.15411e-127	IBC_Sphere	EBPL
3.78372e-132	-0.560251	0.535	0.738	1.38488e-127	IBC_Sphere	CHTOP
5.43329e-132	-1.38587	0.101	0.275	1.98864e-127	IBC_Sphere	LRRC8D
5.78834e-132	-0.344726	0.856	0.956	2.11859e-127	IBC_Sphere	ZNF706
1.41537e-131	-0.667207	0.406	0.617	5.18039e-127	IBC_Sphere	PPP1R11
2.04769e-131	-0.509215	0.481	0.688	7.49475e-127	IBC_Sphere	ZNF664
2.36305e-131	0.244807	0.955	0.988	8.64902e-127	IBC_Sphere	NDUFA13
2.88225e-131	-0.357975	0.797	0.934	1.05493e-126	IBC_Sphere	MRPL13
4.05484e-131	0.550984	0.855	0.875	1.48411e-126	IBC_Sphere	RPN1
4.25351e-131	2.34193	0.188	0.066	1.55683e-126	IBC_Sphere	FBN3
8.72561e-131	0.470298	0.909	0.936	3.19366e-126	IBC_Sphere	BZW1
9.09307e-131	-0.538588	0.394	0.614	3.32815e-126	IBC_Sphere	RB1CC1
1.00162e-130	-0.823223	0.364	0.562	3.66602e-126	IBC_Sphere	EFHD1
1.74565e-130	-0.299445	0.91	0.98	6.38927e-126	IBC_Sphere	GNG5
2.02309e-130	-0.746865	0.318	0.531	7.40473e-126	IBC_Sphere	KRCC1
4.71564e-130	0.803535	0.818	0.792	1.72597e-125	IBC_Sphere	TACSTD2
5.41174e-130	-0.86673	0.244	0.446	1.98075e-125	IBC_Sphere	GLB1L2
5.4343e-130	-0.484819	0.626	0.814	1.98901e-125	IBC_Sphere	PTGES2
6.45952e-130	0.760595	0.753	0.693	2.36425e-125	IBC_Sphere	GSN
9.07808e-130	-0.416273	0.713	0.871	3.32267e-125	IBC_Sphere	CFDP1
2.60307e-129	-0.29591	0.908	0.983	9.5275e-125	IBC_Sphere	PRELID1
3.02204e-129	0.51414	0.858	0.889	1.1061e-124	IBC_Sphere	HADHA
3.1399e-129	1.34293	0.354	0.197	1.14924e-124	IBC_Sphere	PIR
3.42401e-129	2.2987	0.131	0.032	1.25322e-124	IBC_Sphere	CLEC7A
4.37782e-129	1.69659	0.296	0.148	1.60233e-124	IBC_Sphere	AKR1C3
4.65833e-129	-0.437774	0.69	0.854	1.705e-124	IBC_Sphere	PFDN2
5.00536e-129	-0.375522	0.88	0.958	1.83201e-124	IBC_Sphere	TOP1
5.09441e-129	-0.440483	0.691	0.855	1.86461e-124	IBC_Sphere	PTPN12
6.69158e-129	2.12872	0.143	0.039	2.44919e-124	IBC_Sphere	CIP2A
7.38209e-129	-0.499932	0.529	0.731	2.70192e-124	IBC_Sphere	ABLIM1
1.24617e-128	-0.507117	0.577	0.769	4.56111e-124	IBC_Sphere	CMTM8
1.48251e-128	-0.347506	0.75	0.898	5.42615e-124	IBC_Sphere	MTHFD2
2.02344e-128	1.45182	0.248	0.106	7.40599e-124	IBC_Sphere	PKMYT1
4.02373e-128	-1.94131	0.042	0.186	1.47273e-123	IBC_Sphere	KCNG1
5.81089e-128	2.19704	0.156	0.047	2.12684e-123	IBC_Sphere	MCM2
1.07042e-127	-2.0733	0.039	0.179	3.91785e-123	IBC_Sphere	AC103691.1
1.27844e-127	-1.33568	0.071	0.232	4.67922e-123	IBC_Sphere	FOXQ1
1.98586e-127	-0.857792	0.289	0.497	7.26846e-123	IBC_Sphere	C20orf27
2.00146e-127	0.516686	0.867	0.902	7.32556e-123	IBC_Sphere	VDAC2
3.33424e-127	2.09058	0.132	0.033	1.22037e-122	IBC_Sphere	ITGB6
3.58519e-127	1.43508	0.298	0.145	1.31221e-122	IBC_Sphere	SPINK8
3.95394e-127	2.00462	0.188	0.067	1.44718e-122	IBC_Sphere	FANCD2
4.65051e-127	-1.02492	0.183	0.375	1.70213e-122	IBC_Sphere	TP53
5.68717e-127	-0.424334	0.625	0.806	2.08156e-122	IBC_Sphere	PLCB4
9.08347e-127	-0.445344	0.697	0.858	3.32464e-122	IBC_Sphere	TMEM14B
1.24923e-126	-0.495823	0.58	0.772	4.57231e-122	IBC_Sphere	RNH1
1.54999e-126	1.4572	0.343	0.19	5.67313e-122	IBC_Sphere	PHF19
1.84842e-126	1.51739	0.365	0.214	6.76539e-122	IBC_Sphere	ORAI3
1.96487e-126	2.0243	0.164	0.052	7.19163e-122	IBC_Sphere	SPAG5
2.16433e-126	-0.63697	0.285	0.502	7.92168e-122	IBC_Sphere	CARS
2.52479e-126	2.71836	0.111	0.023	9.24098e-122	IBC_Sphere	BRIP1
4.51387e-126	-0.380493	0.418	0.641	1.65212e-121	IBC_Sphere	KLF4
4.63373e-126	-0.326785	0.915	0.979	1.69599e-121	IBC_Sphere	NCL
5.60445e-126	-0.650993	0.426	0.631	2.05128e-121	IBC_Sphere	AP002360.1
5.62301e-126	-0.310648	0.769	0.905	2.05808e-121	IBC_Sphere	IFT27
5.93755e-126	0.758397	0.772	0.721	2.1732e-121	IBC_Sphere	ACACA
8.84516e-126	-0.515877	0.48	0.685	3.23742e-121	IBC_Sphere	EMP1
9.77629e-126	2.00775	0.215	0.087	3.57822e-121	IBC_Sphere	MZB1
2.10524e-125	0.88563	0.579	0.429	7.70537e-121	IBC_Sphere	TM4SF1
2.48086e-125	-0.807237	0.247	0.45	9.08018e-121	IBC_Sphere	ZC3H8
2.64632e-125	0.206819	0.966	0.993	9.68581e-121	IBC_Sphere	DSTN
3.3946e-125	1.65346	0.26	0.119	1.24246e-120	IBC_Sphere	CERS4
3.49982e-125	1.14617	0.603	0.482	1.28097e-120	IBC_Sphere	HSD17B12
3.82737e-125	2.48043	0.137	0.037	1.40086e-120	IBC_Sphere	TNFSF9
4.28656e-125	-0.80537	0.287	0.483	1.56892e-120	IBC_Sphere	MRPL1
4.78235e-125	-1.188	0.139	0.319	1.75039e-120	IBC_Sphere	AC004233.2
4.96504e-125	2.79178	0.093	0.015	1.81725e-120	IBC_Sphere	MAP2K6
6.73591e-125	0.495631	0.846	0.833	2.46541e-120	IBC_Sphere	GPX3
6.98001e-125	-0.44089	0.653	0.831	2.55476e-120	IBC_Sphere	RPL26L1
9.78026e-125	-0.235391	0.977	0.993	3.57967e-120	IBC_Sphere	MT-ND1
1.10898e-124	-0.426123	0.541	0.743	4.05899e-120	IBC_Sphere	TXNDC12
1.23073e-124	2.22483	0.137	0.037	4.50461e-120	IBC_Sphere	SPC25
1.25254e-124	0.74891	0.712	0.631	4.58441e-120	IBC_Sphere	CNFN
1.37469e-124	-0.918592	0.23	0.427	5.03152e-120	IBC_Sphere	MAP1LC3A
1.59525e-124	-0.527462	0.546	0.742	5.83878e-120	IBC_Sphere	GPS2
1.70998e-124	-0.450982	0.597	0.784	6.25871e-120	IBC_Sphere	TMEM230
2.98509e-124	1.93353	0.198	0.075	1.09257e-119	IBC_Sphere	NCAPG2
3.35047e-124	2.27536	0.132	0.035	1.22631e-119	IBC_Sphere	CDCA5
3.86708e-124	-0.549763	0.562	0.751	1.41539e-119	IBC_Sphere	C12orf45
5.05811e-124	0.913225	0.595	0.472	1.85132e-119	IBC_Sphere	IDH3G
6.17044e-124	1.77863	0.292	0.151	2.25844e-119	IBC_Sphere	CHAF1A
7.01199e-124	-0.499856	0.647	0.815	2.56646e-119	IBC_Sphere	ALDH3A2
9.43533e-124	1.80841	0.294	0.151	3.45343e-119	IBC_Sphere	FUT11
1.74884e-123	0.426159	0.913	0.965	6.40094e-119	IBC_Sphere	XRCC6
3.77605e-123	2.01861	0.198	0.076	1.38207e-118	IBC_Sphere	JPH2
5.17647e-123	-0.60809	0.452	0.65	1.89464e-118	IBC_Sphere	UBTF
5.23421e-123	2.34064	0.119	0.028	1.91577e-118	IBC_Sphere	CENPP
6.3993e-123	2.0714	0.182	0.065	2.34221e-118	IBC_Sphere	ATAD5
7.36551e-123	2.76096	0.097	0.018	2.69585e-118	IBC_Sphere	DTL
9.7218e-123	-0.439665	0.635	0.808	3.55827e-118	IBC_Sphere	MEAF6
1.64911e-122	-0.695319	0.324	0.532	6.03593e-118	IBC_Sphere	STOM
1.84684e-122	-0.485467	0.599	0.785	6.75962e-118	IBC_Sphere	DAZAP1
2.19635e-122	2.73213	0.106	0.022	8.03887e-118	IBC_Sphere	ERCC6L
2.27964e-122	-0.899132	0.102	0.272	8.34371e-118	IBC_Sphere	GTPBP2
2.89507e-122	1.61466	0.262	0.123	1.05963e-117	IBC_Sphere	ORC6
3.14393e-122	0.169205	0.983	0.996	1.15071e-117	IBC_Sphere	ATP5F1E
5.07668e-122	1.2433	0.373	0.218	1.85812e-117	IBC_Sphere	SEPTIN1
5.27831e-122	-0.445197	0.662	0.825	1.93192e-117	IBC_Sphere	NIT2
5.32757e-122	1.73116	0.184	0.065	1.94994e-117	IBC_Sphere	TACC3
8.1813e-122	-0.466634	0.54	0.741	2.99444e-117	IBC_Sphere	BICDL2
1.27267e-121	1.57984	0.298	0.152	4.65812e-117	IBC_Sphere	AP002761.4
2.08753e-121	-0.348195	0.732	0.876	7.64056e-117	IBC_Sphere	INHBB
3.70484e-121	-0.898395	0.219	0.409	1.35601e-116	IBC_Sphere	PSMB10
4.03309e-121	-0.588106	0.466	0.659	1.47615e-116	IBC_Sphere	FHL2
4.04148e-121	-0.321074	0.82	0.932	1.47922e-116	IBC_Sphere	DDOST
5.01932e-121	-0.516879	0.559	0.745	1.83712e-116	IBC_Sphere	CRB3
5.56363e-121	-0.669416	0.347	0.552	2.03634e-116	IBC_Sphere	FAM174A
6.12621e-121	-0.34699	0.709	0.865	2.24225e-116	IBC_Sphere	ZFAND6
6.58505e-121	2.07777	0.145	0.042	2.4102e-116	IBC_Sphere	BUB1B
6.94099e-121	-0.863935	0.156	0.343	2.54047e-116	IBC_Sphere	TULP4
8.74546e-121	-0.506932	0.407	0.612	3.20093e-116	IBC_Sphere	AHR
9.88891e-121	-0.459008	0.612	0.788	3.61944e-116	IBC_Sphere	SRI
1.46053e-120	-0.851469	0.282	0.478	5.34568e-116	IBC_Sphere	POPDC3
3.83618e-120	-2.27385	0.02	0.141	1.40408e-115	IBC_Sphere	SERPINA3
6.01264e-120	-0.226527	0.944	0.989	2.20069e-115	IBC_Sphere	NDUFA11
8.07159e-120	0.22974	0.956	0.989	2.95428e-115	IBC_Sphere	UBL5
1.16193e-119	-0.357664	0.839	0.964	4.25279e-115	IBC_Sphere	SRM
1.27305e-119	-0.646402	0.382	0.584	4.65948e-115	IBC_Sphere	ENTR1
3.10734e-119	-0.737458	0.354	0.559	1.13732e-114	IBC_Sphere	FUOM
6.3482e-119	-0.742367	0.272	0.474	2.32351e-114	IBC_Sphere	TMEM42
7.76546e-119	-0.704365	0.368	0.571	2.84224e-114	IBC_Sphere	PPAN
9.0358e-119	0.323948	0.926	0.976	3.30719e-114	IBC_Sphere	NDUFA2
1.29293e-118	0.46531	0.939	0.966	4.73225e-114	IBC_Sphere	GRB7
1.72699e-118	-0.772462	0.346	0.54	6.32094e-114	IBC_Sphere	CFD
1.80113e-118	-0.415586	0.64	0.829	6.59232e-114	IBC_Sphere	MRPL47
1.99574e-118	-0.677521	0.354	0.56	7.30462e-114	IBC_Sphere	C9orf152
3.85193e-118	-0.220623	0.877	0.953	1.40985e-113	IBC_Sphere	CPD
5.5069e-118	1.86175	0.175	0.062	2.01558e-113	IBC_Sphere	FANCA
5.63246e-118	-0.327088	0.86	0.959	2.06154e-113	IBC_Sphere	VPS28
6.68376e-118	-0.759234	0.251	0.453	2.44632e-113	IBC_Sphere	DNAL4
7.36243e-118	-0.608364	0.369	0.573	2.69472e-113	IBC_Sphere	MED19
7.58324e-118	-0.509887	0.472	0.674	2.77554e-113	IBC_Sphere	VEZF1
8.61097e-118	1.17086	0.451	0.306	3.1517e-113	IBC_Sphere	DBF4
8.7876e-118	-0.520993	0.516	0.703	3.21635e-113	IBC_Sphere	ADSL
1.09237e-117	-0.319882	0.858	0.953	3.99818e-113	IBC_Sphere	YIF1A
1.38689e-117	-0.288923	0.683	0.851	5.07614e-113	IBC_Sphere	N4BP2L2
1.50591e-117	1.72556	0.21	0.086	5.5118e-113	IBC_Sphere	SLC2A6
1.99602e-117	1.65593	0.17	0.058	7.30563e-113	IBC_Sphere	SGO1
3.17914e-117	-0.486087	0.591	0.774	1.1636e-112	IBC_Sphere	TAF15
4.28263e-117	0.648454	0.78	0.752	1.56749e-112	IBC_Sphere	PFKL
4.4505e-117	-0.969782	0.19	0.377	1.62893e-112	IBC_Sphere	LINC00665
4.54473e-117	2.06519	0.145	0.044	1.66342e-112	IBC_Sphere	FAM177B
5.28709e-117	-0.287796	0.9	0.968	1.93513e-112	IBC_Sphere	CSDE1
5.64225e-117	2.65517	0.108	0.024	2.06512e-112	IBC_Sphere	RNF183
7.61399e-117	-0.978053	0.207	0.391	2.78679e-112	IBC_Sphere	JMJD4
8.90263e-117	-1.00946	0.22	0.404	3.25845e-112	IBC_Sphere	PLXDC2
1.60011e-116	-0.24355	0.922	0.977	5.85656e-112	IBC_Sphere	MPST
1.67359e-116	-0.973836	0.193	0.379	6.12552e-112	IBC_Sphere	CCDC113
1.78354e-116	0.845366	0.584	0.457	6.52792e-112	IBC_Sphere	MPC1
5.95377e-116	0.360479	0.898	0.961	2.17914e-111	IBC_Sphere	NDUFV2
6.66526e-116	-1.28475	0.081	0.236	2.43955e-111	IBC_Sphere	NCOA7
9.35717e-116	2.00423	0.152	0.048	3.42482e-111	IBC_Sphere	MELK
1.19616e-115	-0.371526	0.775	0.906	4.37807e-111	IBC_Sphere	MRPS18B
3.82077e-115	2.68035	0.092	0.017	1.39844e-110	IBC_Sphere	E2F2
4.57315e-115	-0.465004	0.593	0.772	1.67382e-110	IBC_Sphere	MRPS23
5.41792e-115	2.51343	0.129	0.035	1.98301e-110	IBC_Sphere	CCNE2
5.62717e-115	-0.679531	0.406	0.599	2.0596e-110	IBC_Sphere	GALNT10
6.4879e-115	-0.459827	0.628	0.803	2.37464e-110	IBC_Sphere	PPCS
1.19661e-114	0.609427	0.836	0.88	4.37969e-110	IBC_Sphere	LSM3
1.1976e-114	2.91899	0.084	0.013	4.38333e-110	IBC_Sphere	GNMT
2.33878e-114	-0.686293	0.282	0.482	8.56018e-110	IBC_Sphere	GAR1
2.41442e-114	-0.550904	0.311	0.518	8.83703e-110	IBC_Sphere	TTC17
6.00093e-114	1.79123	0.246	0.115	2.1964e-109	IBC_Sphere	NOX5
7.31696e-114	-0.616035	0.425	0.623	2.67808e-109	IBC_Sphere	TMEM251
8.89143e-114	-0.405196	0.71	0.864	3.25435e-109	IBC_Sphere	SPG21
1.47049e-113	-0.230258	0.884	0.97	5.38214e-109	IBC_Sphere	DDX17
2.95282e-113	0.381219	0.922	0.97	1.08076e-108	IBC_Sphere	SEC61G
3.87473e-113	-0.934518	0.197	0.38	1.41819e-108	IBC_Sphere	AC009779.2
4.64068e-113	1.67408	0.186	0.071	1.69853e-108	IBC_Sphere	CENPW
9.35838e-113	1.04628	0.515	0.379	3.42526e-108	IBC_Sphere	CYB5B
1.08962e-112	-0.332252	0.751	0.893	3.98813e-108	IBC_Sphere	C1orf43
1.09278e-112	-0.515662	0.376	0.581	3.99968e-108	IBC_Sphere	ZFAND1
1.21349e-112	-0.85125	0.249	0.442	4.44151e-108	IBC_Sphere	TMEM44-AS1
1.26638e-112	1.89337	0.281	0.146	4.63506e-108	IBC_Sphere	PIK3IP1
1.62231e-112	-0.500521	0.521	0.713	5.93783e-108	IBC_Sphere	ARMC10
2.27364e-112	-0.79236	0.235	0.424	8.32175e-108	IBC_Sphere	SNHG17
2.40614e-112	-0.380884	0.7	0.842	8.80671e-108	IBC_Sphere	ATP2B1
2.68521e-112	-0.701155	0.324	0.522	9.82815e-108	IBC_Sphere	WDR74
3.04676e-112	3.82296	0.061	0.005	1.11514e-107	IBC_Sphere	HRCT1
3.33774e-112	-0.363626	0.711	0.861	1.22165e-107	IBC_Sphere	LSM14A
3.42969e-112	-1.17048	0.104	0.265	1.2553e-107	IBC_Sphere	GABRE
3.53497e-112	-0.511147	0.46	0.653	1.29383e-107	IBC_Sphere	THAP12
4.60789e-112	0.970342	0.211	0.084	1.68653e-107	IBC_Sphere	CDC20
5.31546e-112	-1.22934	0.083	0.235	1.94551e-107	IBC_Sphere	PABPC1L
5.6209e-112	1.23244	0.387	0.242	2.0573e-107	IBC_Sphere	BFSP1
5.79388e-112	0.367175	0.952	0.981	2.12062e-107	IBC_Sphere	PDIA6
6.19401e-112	2.09022	0.171	0.062	2.26707e-107	IBC_Sphere	WDR76
1.03668e-111	-0.429999	0.589	0.757	3.79436e-107	IBC_Sphere	SYTL1
1.35779e-111	0.968478	0.632	0.547	4.96964e-107	IBC_Sphere	ECT2
1.40824e-111	0.854364	0.728	0.665	5.1543e-107	IBC_Sphere	PANK3
2.22232e-111	0.691839	0.713	0.673	8.13391e-107	IBC_Sphere	GLO1
4.11687e-111	-0.356798	0.731	0.877	1.50682e-106	IBC_Sphere	NDUFA5
4.69867e-111	-0.36058	0.887	0.956	1.71976e-106	IBC_Sphere	TSPAN1
5.66995e-111	0.434837	0.885	0.946	2.07526e-106	IBC_Sphere	COMT
6.21335e-111	1.57026	0.713	0.678	2.27415e-106	IBC_Sphere	HIST1H4C
6.48898e-111	-0.482959	0.633	0.81	2.37503e-106	IBC_Sphere	PCCA-DT
1.0217e-110	-1.15664	0.091	0.247	3.73951e-106	IBC_Sphere	INTS6-AS1
1.26859e-110	1.84351	0.155	0.051	4.64318e-106	IBC_Sphere	CCNA2
1.43505e-110	-0.671533	0.378	0.575	5.25241e-106	IBC_Sphere	AC133552.5
1.46649e-110	-0.864498	0.187	0.369	5.3675e-106	IBC_Sphere	TOX2
1.70492e-110	1.57318	0.239	0.11	6.24018e-106	IBC_Sphere	DSN1
2.08876e-110	1.79824	0.194	0.078	7.64508e-106	IBC_Sphere	RNASE4
2.54645e-110	-0.487723	0.599	0.775	9.32027e-106	IBC_Sphere	SNX6
2.55616e-110	1.65853	0.165	0.057	9.35579e-106	IBC_Sphere	KIF2C
2.56127e-110	1.18291	0.423	0.278	9.37449e-106	IBC_Sphere	WIPI1
3.53763e-110	-0.477154	0.566	0.756	1.29481e-105	IBC_Sphere	MIF4GD
4.40602e-110	-0.317318	0.671	0.82	1.61265e-105	IBC_Sphere	LARP1
4.91114e-110	-0.538001	0.435	0.633	1.79753e-105	IBC_Sphere	AUP1
5.8253e-110	0.378459	0.933	0.968	2.13212e-105	IBC_Sphere	RTN4
7.85481e-110	-0.974639	0.264	0.444	2.87494e-105	IBC_Sphere	SPTSSB
9.98381e-110	0.441509	0.862	0.893	3.65417e-105	IBC_Sphere	PCBP1
1.16654e-109	-0.557638	0.407	0.603	4.26965e-105	IBC_Sphere	AATF
1.79798e-109	-0.302149	0.858	0.96	6.58077e-105	IBC_Sphere	MRPL36
2.48887e-109	1.64787	0.258	0.127	9.10951e-105	IBC_Sphere	PNMT
3.19463e-109	-0.351582	0.437	0.641	1.16927e-104	IBC_Sphere	RCC2
5.86964e-109	-0.853838	0.209	0.392	2.14835e-104	IBC_Sphere	ETFRF1
1.09694e-108	-0.502098	0.399	0.6	4.01491e-104	IBC_Sphere	SRFBP1
1.15869e-108	1.1988	0.38	0.231	4.24093e-104	IBC_Sphere	P2RY2
1.16211e-108	3.80375	0.06	0.005	4.25344e-104	IBC_Sphere	AC129492.1
1.46922e-108	-0.616523	0.428	0.62	5.37748e-104	IBC_Sphere	TNFSF10
1.4984e-108	-0.318356	0.822	0.94	5.48429e-104	IBC_Sphere	RALY
2.07671e-108	-0.321533	0.836	0.94	7.60098e-104	IBC_Sphere	PDAP1
2.17307e-108	0.495079	0.839	0.88	7.95366e-104	IBC_Sphere	MRPL14
2.21139e-108	-0.537118	0.411	0.609	8.09391e-104	IBC_Sphere	CIZ1
3.30985e-108	-0.374481	0.6	0.783	1.21144e-103	IBC_Sphere	MID1IP1
3.33947e-108	-0.746156	0.28	0.472	1.22228e-103	IBC_Sphere	CCDC90B
4.03658e-108	-0.555637	0.47	0.664	1.47743e-103	IBC_Sphere	MRPS18A
4.20032e-108	-0.286337	0.927	0.98	1.53736e-103	IBC_Sphere	SET
5.5481e-108	0.445356	0.883	0.944	2.03066e-103	IBC_Sphere	PSMD2
9.98921e-108	1.5296	0.251	0.121	3.65615e-103	IBC_Sphere	RASSF8
1.2924e-107	1.28047	0.195	0.076	4.73032e-103	IBC_Sphere	ASPM
1.66325e-107	2.05293	0.12	0.032	6.08765e-103	IBC_Sphere	FBP1
3.48158e-107	-0.617709	0.412	0.601	1.27429e-102	IBC_Sphere	ITPA
6.27759e-107	2.21337	0.169	0.063	2.29766e-102	IBC_Sphere	EWSAT1
9.24629e-107	-0.475131	0.562	0.739	3.38424e-102	IBC_Sphere	CTXN1
9.81703e-107	0.405128	0.893	0.948	3.59313e-102	IBC_Sphere	PRDX4
1.333e-106	-0.440772	0.468	0.671	4.87891e-102	IBC_Sphere	ALG5
1.36405e-106	-0.351721	0.824	0.932	4.99257e-102	IBC_Sphere	SELENOM
2.41313e-106	-0.458011	0.607	0.782	8.8323e-102	IBC_Sphere	DKC1
2.43922e-106	1.01739	0.542	0.421	8.92778e-102	IBC_Sphere	PITRM1
2.53119e-106	-0.616508	0.369	0.565	9.26439e-102	IBC_Sphere	UBE2F
2.60266e-106	-0.472235	0.609	0.779	9.52601e-102	IBC_Sphere	TIMM50
4.03141e-106	1.81955	0.333	0.195	1.47554e-101	IBC_Sphere	MICALL2
4.61284e-106	1.85114	0.176	0.068	1.68835e-101	IBC_Sphere	DERL3
5.93115e-106	1.22188	0.66	0.588	2.17086e-101	IBC_Sphere	PRSS8
7.33722e-106	1.37394	0.23	0.103	2.6855e-101	IBC_Sphere	KIF20B
1.16681e-105	-1.77029	0.051	0.181	4.27065e-101	IBC_Sphere	FHL1
1.44927e-105	0.838647	0.622	0.528	5.30448e-101	IBC_Sphere	GSTO1
1.98295e-105	1.26557	0.573	0.465	7.25779e-101	IBC_Sphere	MAFF
2.04376e-105	1.72159	0.196	0.08	7.48037e-101	IBC_Sphere	RAPGEF3
2.09814e-105	1.15414	0.209	0.086	7.67941e-101	IBC_Sphere	KIF4A
3.21819e-105	-0.545278	0.478	0.665	1.17789e-100	IBC_Sphere	SSBP3
3.35655e-105	-0.61819	0.323	0.513	1.22853e-100	IBC_Sphere	CREB1
4.32726e-105	-0.412083	0.675	0.84	1.58382e-100	IBC_Sphere	AKR7A2
4.87383e-105	0.552481	0.796	0.796	1.78387e-100	IBC_Sphere	SEC13
4.91755e-105	2.57905	0.083	0.015	1.79987e-100	IBC_Sphere	PRR5L
5.45956e-105	-0.395338	0.638	0.807	1.99825e-100	IBC_Sphere	DDX18
5.72307e-105	-0.526616	0.476	0.667	2.0947e-100	IBC_Sphere	EFR3A
6.56427e-105	0.652577	0.805	0.854	2.40259e-100	IBC_Sphere	SNRPB
7.07403e-105	2.16051	0.151	0.052	2.58917e-100	IBC_Sphere	MALL
7.30885e-105	-0.448956	0.606	0.786	2.67511e-100	IBC_Sphere	SHARPIN
7.57201e-105	5.97814	0.046	0.001	2.77143e-100	IBC_Sphere	CA9
8.16841e-105	-0.526263	0.395	0.591	2.98972e-100	IBC_Sphere	HACD2
8.27304e-105	-0.392499	0.408	0.609	3.02801e-100	IBC_Sphere	SNX18
1.17046e-104	-0.771586	0.262	0.451	4.284e-100	IBC_Sphere	AL021328.1
1.33369e-104	-0.907653	0.158	0.327	4.88144e-100	IBC_Sphere	KCNJ12
1.36056e-104	-0.431426	0.631	0.792	4.97979e-100	IBC_Sphere	METTL5
1.36902e-104	2.11068	0.116	0.031	5.01076e-100	IBC_Sphere	NRM
1.45035e-104	-0.235091	0.92	0.975	5.30843e-100	IBC_Sphere	ANXA1
1.63451e-104	-0.533875	0.394	0.591	5.98247e-100	IBC_Sphere	HCG18
1.68213e-104	0.755695	0.667	0.582	6.15676e-100	IBC_Sphere	FARP1
1.81544e-104	2.89151	0.142	0.047	6.6447e-100	IBC_Sphere	HIST1H1B
2.84794e-104	-0.486818	0.363	0.567	1.04237e-99	IBC_Sphere	CBR3-AS1
2.942e-104	-0.332135	0.606	0.778	1.0768e-99	IBC_Sphere	CLCN3
4.67975e-104	-1.35717	0.115	0.267	1.71284e-99	IBC_Sphere	TBATA
4.87323e-104	-0.446975	0.367	0.565	1.78365e-99	IBC_Sphere	AGAP1
5.11865e-104	-0.335189	0.821	0.934	1.87348e-99	IBC_Sphere	MIA3
5.26741e-104	-0.512574	0.259	0.455	1.92793e-99	IBC_Sphere	SIAH1
5.77861e-104	-0.342829	0.744	0.888	2.11503e-99	IBC_Sphere	SMIM7
5.97279e-104	0.568828	0.782	0.785	2.1861e-99	IBC_Sphere	POLR2H
6.90667e-104	1.4419	0.23	0.106	2.52791e-99	IBC_Sphere	SYNM
8.29111e-104	1.20544	0.659	0.618	3.03463e-99	IBC_Sphere	STMN1
8.7552e-104	-0.4291	0.628	0.812	3.20449e-99	IBC_Sphere	FLOT1
1.32278e-103	-0.222881	0.936	0.983	4.84152e-99	IBC_Sphere	YWHAB
1.987e-103	0.50548	0.875	0.905	7.27262e-99	IBC_Sphere	VDAC1
2.78264e-103	-0.577488	0.307	0.496	1.01847e-98	IBC_Sphere	RING1
3.74106e-103	-0.485837	0.528	0.719	1.36927e-98	IBC_Sphere	PEMT
8.1627e-103	1.21138	0.402	0.263	2.98763e-98	IBC_Sphere	SLC26A6
1.11137e-102	-0.698384	0.291	0.479	4.06773e-98	IBC_Sphere	ZFAND2B
1.22895e-102	-0.12532	0.9	0.968	4.4981e-98	IBC_Sphere	MTRNR2L8
1.51496e-102	0.340367	0.953	0.979	5.54492e-98	IBC_Sphere	P4HB
1.7149e-102	-0.267646	0.848	0.945	6.2767e-98	IBC_Sphere	TOMM20
1.98268e-102	-0.472667	0.544	0.719	7.25682e-98	IBC_Sphere	LINC00467
3.38226e-102	-0.368098	0.711	0.867	1.23794e-97	IBC_Sphere	SNX17
4.20014e-102	0.337739	0.96	0.987	1.53729e-97	IBC_Sphere	ACTG1
4.6541e-102	-0.251805	0.902	0.983	1.70345e-97	IBC_Sphere	UBB
4.98413e-102	-0.595432	0.366	0.554	1.82424e-97	IBC_Sphere	IFT43
1.23059e-101	-0.438034	0.542	0.724	4.50408e-97	IBC_Sphere	WASHC3
2.11889e-101	-0.905818	0.199	0.368	7.75533e-97	IBC_Sphere	AVEN
2.2012e-101	1.29349	0.236	0.109	8.0566e-97	IBC_Sphere	SGO2
2.36097e-101	-0.509264	0.369	0.559	8.64139e-97	IBC_Sphere	RIOX2
3.59669e-101	-1.00835	0.129	0.285	1.31642e-96	IBC_Sphere	TRMT61A
3.95643e-101	-0.261155	0.677	0.83	1.44809e-96	IBC_Sphere	ESRP1
4.11318e-101	0.721601	0.673	0.612	1.50547e-96	IBC_Sphere	CD163L1
4.80767e-101	0.794769	0.691	0.646	1.75966e-96	IBC_Sphere	ARL4A
5.16917e-101	-0.276972	0.679	0.826	1.89197e-96	IBC_Sphere	FAM83F
6.38286e-101	1.41147	0.278	0.147	2.33619e-96	IBC_Sphere	LRR1
7.35596e-101	1.51649	0.446	0.336	2.69236e-96	IBC_Sphere	MCM3
9.37151e-101	-0.785093	0.216	0.39	3.43007e-96	IBC_Sphere	RRP9
1.03843e-100	-2.19311	0.021	0.128	3.80075e-96	IBC_Sphere	TGM1
1.06474e-100	-0.704159	0.282	0.47	3.89706e-96	IBC_Sphere	EMG1
1.16524e-100	-0.436072	0.602	0.782	4.2649e-96	IBC_Sphere	NAA20
1.1887e-100	-0.349349	0.708	0.852	4.35075e-96	IBC_Sphere	THUMPD3-AS1
1.21537e-100	1.27138	0.406	0.279	4.44837e-96	IBC_Sphere	RRM1
1.27841e-100	-0.482819	0.495	0.678	4.67911e-96	IBC_Sphere	NSUN5
1.4776e-100	-0.250963	0.898	0.964	5.40815e-96	IBC_Sphere	TARS
1.562e-100	0.784498	0.299	0.159	5.71709e-96	IBC_Sphere	PSCA
2.02876e-100	1.63457	0.149	0.051	7.42546e-96	IBC_Sphere	NDC80
2.21649e-100	2.54928	0.093	0.021	8.11259e-96	IBC_Sphere	MIR924HG
2.69835e-100	-0.290643	0.857	0.951	9.87622e-96	IBC_Sphere	CRNDE
3.49068e-100	-0.449755	0.533	0.714	1.27762e-95	IBC_Sphere	PBRM1
4.72591e-100	-0.783642	0.242	0.425	1.72973e-95	IBC_Sphere	SH3RF1
5.86943e-100	1.53484	0.169	0.064	2.14827e-95	IBC_Sphere	CEP55
7.52401e-100	-0.462013	0.508	0.692	2.75386e-95	IBC_Sphere	DYNLL2
8.70221e-100	1.65942	0.252	0.127	3.1851e-95	IBC_Sphere	DTX4
1.05047e-99	-0.427372	0.364	0.565	3.84484e-95	IBC_Sphere	ATP8B1
1.13225e-99	-0.316292	0.816	0.943	4.14415e-95	IBC_Sphere	PDCD5
1.34163e-99	0.611261	0.796	0.766	4.91048e-95	IBC_Sphere	CMBL
1.49996e-99	-0.485963	0.397	0.59	5.49002e-95	IBC_Sphere	PHYKPL
1.50483e-99	-0.484573	0.278	0.463	5.50784e-95	IBC_Sphere	TANC2
2.10019e-99	1.81182	0.229	0.111	7.6869e-95	IBC_Sphere	SC5D
2.33209e-99	1.15364	0.326	0.185	8.53568e-95	IBC_Sphere	CCNB1
2.55679e-99	-1.57236	0.051	0.177	9.35812e-95	IBC_Sphere	AC104596.1
2.80242e-99	-0.481722	0.515	0.695	1.02571e-94	IBC_Sphere	PQBP1
3.16474e-99	-0.665811	0.262	0.449	1.15833e-94	IBC_Sphere	PYROXD1
3.59887e-99	-0.140138	0.977	0.992	1.31722e-94	IBC_Sphere	HSPA5
4.53901e-99	-0.289057	0.867	0.961	1.66132e-94	IBC_Sphere	SSBP1
5.10237e-99	1.22009	0.287	0.154	1.86752e-94	IBC_Sphere	POC1A
5.41633e-99	-0.560248	0.311	0.503	1.98243e-94	IBC_Sphere	MMGT1
7.63762e-99	0.669168	0.821	0.874	2.79544e-94	IBC_Sphere	MANF
8.26448e-99	1.54359	0.538	0.432	3.02488e-94	IBC_Sphere	SLC2A1
9.45078e-99	-0.860913	0.186	0.354	3.45908e-94	IBC_Sphere	B3GALT6
1.0166e-98	1.0866	0.484	0.357	3.72085e-94	IBC_Sphere	RNF168
1.25626e-98	0.819744	0.595	0.492	4.59803e-94	IBC_Sphere	NUDT8
1.45032e-98	-0.425703	0.527	0.711	5.30831e-94	IBC_Sphere	SUPT4H1
2.49234e-98	0.875103	0.619	0.521	9.1222e-94	IBC_Sphere	NARF
2.52982e-98	-0.524146	0.446	0.634	9.25941e-94	IBC_Sphere	MTHFD2L
2.96346e-98	-0.488533	0.465	0.656	1.08466e-93	IBC_Sphere	RPF1
4.00804e-98	-0.409006	0.573	0.75	1.46698e-93	IBC_Sphere	LUC7L2
5.4832e-98	-0.368132	0.652	0.821	2.00691e-93	IBC_Sphere	MESD
6.17301e-98	-0.477824	0.522	0.709	2.25938e-93	IBC_Sphere	MRTO4
7.0695e-98	1.75379	0.158	0.059	2.58751e-93	IBC_Sphere	RFC3
7.31731e-98	2.85517	0.084	0.017	2.67821e-93	IBC_Sphere	RAD54L
7.66981e-98	1.37279	0.24	0.116	2.80723e-93	IBC_Sphere	SLC29A1
8.62691e-98	-0.342354	0.622	0.777	3.15753e-93	IBC_Sphere	MYO10
1.30077e-97	1.61783	0.402	0.269	4.76093e-93	IBC_Sphere	AC020916.1
1.58002e-97	0.346668	0.953	0.98	5.78301e-93	IBC_Sphere	LMNA
1.61088e-97	-0.195883	0.852	0.95	5.896e-93	IBC_Sphere	EIF4B
2.0082e-97	3.88203	0.054	0.005	7.3502e-93	IBC_Sphere	APOC1
2.13231e-97	-0.464468	0.507	0.686	7.80448e-93	IBC_Sphere	DDX42
2.26451e-97	-0.331687	0.745	0.887	8.28833e-93	IBC_Sphere	USF2
2.74927e-97	1.47943	0.275	0.148	1.00626e-92	IBC_Sphere	MCM4
2.94502e-97	0.959619	0.471	0.342	1.07791e-92	IBC_Sphere	MAPK3
4.20316e-97	-0.396888	0.557	0.733	1.5384e-92	IBC_Sphere	GTF2H5
4.96903e-97	2.0047	0.401	0.279	1.81871e-92	IBC_Sphere	HK2
5.31978e-97	2.17481	0.116	0.033	1.94709e-92	IBC_Sphere	BLM
7.38963e-97	-0.787214	0.351	0.521	2.70468e-92	IBC_Sphere	FMOD
9.98147e-97	-0.501112	0.465	0.651	3.65332e-92	IBC_Sphere	TNNI3
1.11135e-96	-0.601464	0.331	0.516	4.06764e-92	IBC_Sphere	CD2BP2
1.36536e-96	1.52062	0.276	0.151	4.99734e-92	IBC_Sphere	C21orf58
2.13184e-96	-0.665887	0.26	0.442	7.80275e-92	IBC_Sphere	SLC45A4
2.15008e-96	1.35254	0.251	0.127	7.8695e-92	IBC_Sphere	IKBIP
2.61388e-96	1.52308	0.223	0.105	9.56704e-92	IBC_Sphere	APLP1
4.19158e-96	-0.380993	0.669	0.818	1.53416e-91	IBC_Sphere	ZNF131
5.73171e-96	1.81431	0.174	0.07	2.09786e-91	IBC_Sphere	KNTC1
7.65377e-96	0.810972	0.732	0.686	2.80136e-91	IBC_Sphere	FAM162A
8.35199e-96	-0.328311	0.754	0.897	3.05691e-91	IBC_Sphere	SUMO3
8.40163e-96	-0.240378	0.902	0.975	3.07508e-91	IBC_Sphere	COMMD6
9.08247e-96	1.28234	0.257	0.131	3.32428e-91	IBC_Sphere	AURKA
9.58066e-96	-0.308723	0.751	0.91	3.50662e-91	IBC_Sphere	SEC11C
1.16549e-95	-0.390539	0.351	0.541	4.2658e-91	IBC_Sphere	NR1D2
1.49316e-95	-0.359443	0.68	0.836	5.46513e-91	IBC_Sphere	PSMF1
1.61561e-95	-0.56547	0.354	0.544	5.91328e-91	IBC_Sphere	DHRS4-AS1
1.94468e-95	-0.675565	0.26	0.437	7.11771e-91	IBC_Sphere	SKIL
2.02419e-95	-0.312929	0.73	0.868	7.40874e-91	IBC_Sphere	NCOR1
2.1433e-95	-0.323824	0.792	0.927	7.84467e-91	IBC_Sphere	NDUFAF3
3.39271e-95	-0.275371	0.886	0.96	1.24177e-90	IBC_Sphere	ERGIC1
3.49803e-95	1.47705	0.328	0.204	1.28031e-90	IBC_Sphere	RFC2
3.55375e-95	2.04356	0.105	0.028	1.30071e-90	IBC_Sphere	PCAT19
3.71103e-95	-0.322526	0.784	0.92	1.35828e-90	IBC_Sphere	BANF1
4.89536e-95	-0.267312	0.866	0.97	1.79175e-90	IBC_Sphere	SLIRP
5.262e-95	-0.574756	0.339	0.53	1.92595e-90	IBC_Sphere	DPH5
7.01448e-95	-0.324745	0.705	0.859	2.56737e-90	IBC_Sphere	OCIAD1
8.54745e-95	-0.720423	0.304	0.486	3.12845e-90	IBC_Sphere	TYW3
1.0112e-94	1.98504	0.167	0.066	3.70108e-90	IBC_Sphere	PAG1
1.15851e-94	1.11394	0.375	0.235	4.24025e-90	IBC_Sphere	LGALSL
1.48734e-94	-0.630731	0.315	0.5	5.44382e-90	IBC_Sphere	MRPL15
1.53009e-94	-0.49217	0.389	0.574	5.60029e-90	IBC_Sphere	TBC1D4
1.65326e-94	1.45017	0.241	0.122	6.0511e-90	IBC_Sphere	TIMELESS
2.84835e-94	-0.423804	0.539	0.717	1.04252e-89	IBC_Sphere	ZNF358
3.30675e-94	-1.04631	0.071	0.202	1.2103e-89	IBC_Sphere	MTHFD1L
4.16528e-94	-0.556001	0.273	0.452	1.52454e-89	IBC_Sphere	PAX9
4.31664e-94	-0.445163	0.535	0.719	1.57993e-89	IBC_Sphere	WDR46
4.41715e-94	2.19129	0.098	0.025	1.61672e-89	IBC_Sphere	AC007906.2
7.89773e-94	0.874501	0.562	0.45	2.89065e-89	IBC_Sphere	MBOAT7
8.6189e-94	-0.292985	0.831	0.94	3.1546e-89	IBC_Sphere	SRP19
1.02604e-93	1.48633	0.246	0.124	3.75541e-89	IBC_Sphere	CAV3
1.04122e-93	-0.470153	0.525	0.706	3.81096e-89	IBC_Sphere	RUVBL1
1.07405e-93	0.719482	0.907	0.966	3.93113e-89	IBC_Sphere	H2AFZ
1.38548e-93	-0.355314	0.668	0.827	5.071e-89	IBC_Sphere	NFE2L2
1.69797e-93	1.66054	0.255	0.135	6.21474e-89	IBC_Sphere	ACSL1
1.83401e-93	0.841252	0.575	0.47	6.71266e-89	IBC_Sphere	ABCB6
1.86802e-93	-0.51837	0.311	0.496	6.83714e-89	IBC_Sphere	ZNF33B
1.95397e-93	-0.496884	0.484	0.665	7.15174e-89	IBC_Sphere	HSPBP1
2.24968e-93	0.567334	0.801	0.802	8.23405e-89	IBC_Sphere	ISG20
2.31869e-93	1.13448	0.378	0.246	8.48664e-89	IBC_Sphere	TENT5C
2.48096e-93	-0.34728	0.736	0.882	9.08057e-89	IBC_Sphere	MRPL38
2.7763e-93	-0.521083	0.317	0.497	1.01615e-88	IBC_Sphere	POMGNT1
3.38829e-93	-0.441907	0.52	0.693	1.24015e-88	IBC_Sphere	TYMP
3.39717e-93	0.96245	0.603	0.502	1.2434e-88	IBC_Sphere	HK1
4.48867e-93	-0.329353	0.609	0.778	1.6429e-88	IBC_Sphere	TMEM87A
5.97909e-93	-0.364434	0.582	0.758	2.18841e-88	IBC_Sphere	SNX5
6.01286e-93	-0.302016	0.843	0.944	2.20077e-88	IBC_Sphere	FIS1
6.07327e-93	-0.939143	0.179	0.34	2.22288e-88	IBC_Sphere	KLHDC9
8.60213e-93	-0.242326	0.747	0.876	3.14846e-88	IBC_Sphere	GFPT1
9.37509e-93	-0.321111	0.722	0.864	3.43138e-88	IBC_Sphere	NUDCD2
1.25448e-92	-0.392998	0.614	0.781	4.59154e-88	IBC_Sphere	AC008771.1
1.48928e-92	1.69641	0.124	0.039	5.4509e-88	IBC_Sphere	HJURP
2.20785e-92	-0.580954	0.288	0.468	8.08095e-88	IBC_Sphere	SMIM20
2.43296e-92	0.934815	0.613	0.559	8.90489e-88	IBC_Sphere	CARHSP1
3.36298e-92	-0.343967	0.792	0.91	1.23088e-87	IBC_Sphere	KRT10
5.04219e-92	-0.70758	0.168	0.331	1.84549e-87	IBC_Sphere	SLC22A15
6.13066e-92	1.65555	0.166	0.067	2.24388e-87	IBC_Sphere	ATL1
6.35564e-92	-0.577185	0.335	0.519	2.32623e-87	IBC_Sphere	PNPT1
7.60998e-92	0.458536	0.831	0.878	2.78533e-87	IBC_Sphere	UBE2L3
8.07571e-92	0.987133	0.479	0.353	2.95579e-87	IBC_Sphere	TNC
8.40941e-92	-1.03227	0.307	0.462	3.07793e-87	IBC_Sphere	ID3
8.55428e-92	1.81311	0.145	0.052	3.13095e-87	IBC_Sphere	CDCA8
9.39184e-92	2.15595	0.112	0.033	3.43751e-87	IBC_Sphere	LINP1
9.60939e-92	1.64055	0.233	0.119	3.51713e-87	IBC_Sphere	CCNG2
1.0537e-91	1.57035	0.267	0.144	3.85663e-87	IBC_Sphere	MEGF6
1.2448e-91	-0.352966	0.62	0.788	4.55611e-87	IBC_Sphere	RNF13
1.28851e-91	-0.698051	0.254	0.427	4.71606e-87	IBC_Sphere	ODF3B
1.54873e-91	-0.354638	0.691	0.84	5.66851e-87	IBC_Sphere	FIBP
1.64385e-91	-0.661965	0.275	0.45	6.01667e-87	IBC_Sphere	AC025171.2
2.56839e-91	1.95015	0.12	0.037	9.40058e-87	IBC_Sphere	RECQL4
3.02437e-91	-0.6012	0.286	0.465	1.10695e-86	IBC_Sphere	C5orf63
3.31883e-91	-0.486984	0.444	0.624	1.21472e-86	IBC_Sphere	ARHGAP27
3.34967e-91	-0.323603	0.74	0.88	1.22601e-86	IBC_Sphere	RCN2
4.19505e-91	-0.298982	0.718	0.866	1.53543e-86	IBC_Sphere	PTPN11
5.04485e-91	-0.710251	0.197	0.362	1.84647e-86	IBC_Sphere	ARHGAP40
5.65016e-91	-0.338476	0.75	0.889	2.06801e-86	IBC_Sphere	IRX3
5.92055e-91	-0.449358	0.519	0.69	2.16698e-86	IBC_Sphere	CLEC11A
6.4038e-91	-0.288337	0.73	0.872	2.34385e-86	IBC_Sphere	SIL1
6.69422e-91	-0.262964	0.877	0.962	2.45015e-86	IBC_Sphere	SELENOS
7.0592e-91	-1.00863	0.111	0.253	2.58374e-86	IBC_Sphere	AL022068.1
7.15289e-91	-0.279443	0.824	0.932	2.61803e-86	IBC_Sphere	IK
7.22902e-91	-0.271774	0.716	0.863	2.64589e-86	IBC_Sphere	ZFR
8.56464e-91	1.95844	0.142	0.051	3.13474e-86	IBC_Sphere	DIAPH3
1.0243e-90	-0.330576	0.409	0.603	3.74906e-86	IBC_Sphere	TGIF1
1.04366e-90	1.46179	0.255	0.133	3.8199e-86	IBC_Sphere	HFE
1.22356e-90	0.932862	0.581	0.477	4.47835e-86	IBC_Sphere	SREBF2
1.46163e-90	0.346021	0.888	0.94	5.34972e-86	IBC_Sphere	KDELR1
2.024e-90	-1.34802	0.081	0.211	7.40804e-86	IBC_Sphere	BEND6
2.43899e-90	0.492709	0.829	0.855	8.92696e-86	IBC_Sphere	PLIN3
2.59534e-90	2.08801	0.101	0.027	9.49919e-86	IBC_Sphere	POLA2
4.06477e-90	0.595282	0.78	0.771	1.48775e-85	IBC_Sphere	MCUR1
4.10933e-90	0.74228	0.766	0.72	1.50406e-85	IBC_Sphere	CD46
4.12501e-90	0.960434	0.592	0.491	1.50979e-85	IBC_Sphere	PRSS22
4.40077e-90	1.40462	0.192	0.085	1.61072e-85	IBC_Sphere	HES6
5.0943e-90	0.470481	0.818	0.837	1.86457e-85	IBC_Sphere	PGD
7.73153e-90	-0.310709	0.886	0.965	2.82982e-85	IBC_Sphere	RPS20
1.05672e-89	0.623483	0.715	0.688	3.86768e-85	IBC_Sphere	CYB5R3
1.56507e-89	-0.305326	0.772	0.901	5.72831e-85	IBC_Sphere	CYSTM1
1.83138e-89	-0.376598	0.668	0.84	6.70303e-85	IBC_Sphere	NMRAL1
2.08811e-89	0.860373	0.657	0.585	7.64268e-85	IBC_Sphere	ARHGAP23
3.90471e-89	-0.235023	0.627	0.785	1.42916e-84	IBC_Sphere	JAK1
1.08198e-88	-0.567804	0.386	0.565	3.96015e-84	IBC_Sphere	PACSIN3
1.10831e-88	-0.44287	0.474	0.653	4.05654e-84	IBC_Sphere	FAM98C
1.25631e-88	0.968637	0.445	0.317	4.59822e-84	IBC_Sphere	DRAM1
1.48497e-88	-0.479424	0.411	0.591	5.43514e-84	IBC_Sphere	LYRM1
1.52015e-88	1.44602	0.301	0.181	5.5639e-84	IBC_Sphere	LMNB1
2.14687e-88	-0.564298	0.287	0.464	7.85774e-84	IBC_Sphere	RHBDD3
3.02889e-88	-0.461973	0.517	0.688	1.1086e-83	IBC_Sphere	DCUN1D5
3.04757e-88	-0.297983	0.783	0.907	1.11544e-83	IBC_Sphere	C18orf32
3.12907e-88	-0.256039	0.768	0.886	1.14527e-83	IBC_Sphere	KIF5B
3.70467e-88	0.895257	0.526	0.412	1.35595e-83	IBC_Sphere	SEC24A
4.15878e-88	-0.537724	0.316	0.493	1.52215e-83	IBC_Sphere	SH3BP4
8.23588e-88	1.87565	0.122	0.04	3.01442e-83	IBC_Sphere	IGFLR1
1.25464e-87	-0.287795	0.648	0.794	4.59211e-83	IBC_Sphere	NCKAP1
1.81217e-87	-3.74155	0.005	0.085	6.63271e-83	IBC_Sphere	U62317.1
2.47331e-87	-0.582742	0.322	0.496	9.05257e-83	IBC_Sphere	UBLCP1
2.6732e-87	-0.5449	0.333	0.513	9.78417e-83	IBC_Sphere	UBE2E1
2.75478e-87	1.64319	0.171	0.071	1.00828e-82	IBC_Sphere	KIF11
3.81717e-87	1.30973	0.248	0.129	1.39712e-82	IBC_Sphere	GLA
7.1177e-87	1.62349	0.137	0.048	2.60515e-82	IBC_Sphere	BUB1
7.18171e-87	1.9271	0.12	0.039	2.62858e-82	IBC_Sphere	SLCO3A1
9.3525e-87	-0.296312	0.776	0.909	3.42311e-82	IBC_Sphere	DNPH1
9.79368e-87	1.43779	0.256	0.138	3.58459e-82	IBC_Sphere	IQCD
1.12518e-86	1.29896	0.389	0.267	4.11827e-82	IBC_Sphere	CPAMD8
1.15358e-86	-0.746	0.184	0.342	4.22221e-82	IBC_Sphere	PLRG1
1.15901e-86	2.83166	0.069	0.012	4.24208e-82	IBC_Sphere	E2F7
1.3051e-86	-0.253744	0.596	0.768	4.77679e-82	IBC_Sphere	MB
1.37701e-86	-0.693298	0.094	0.233	5.04001e-82	IBC_Sphere	MXI1
1.45967e-86	-0.211749	0.928	0.978	5.34253e-82	IBC_Sphere	PPFIA1
1.8088e-86	0.829897	0.576	0.473	6.62038e-82	IBC_Sphere	TMEM263
1.97821e-86	-0.768732	0.222	0.387	7.24046e-82	IBC_Sphere	MAFG-DT
2.67566e-86	-0.284951	0.73	0.887	9.79317e-82	IBC_Sphere	PAXX
2.80203e-86	-0.418879	0.5	0.676	1.02557e-81	IBC_Sphere	STRBP
3.30976e-86	-0.571512	0.394	0.571	1.21141e-81	IBC_Sphere	TMEM223
3.61725e-86	-0.41454	0.583	0.75	1.32395e-81	IBC_Sphere	ARF5
3.67099e-86	-0.594795	0.322	0.491	1.34362e-81	IBC_Sphere	CES2
3.80065e-86	1.36915	0.276	0.156	1.39108e-81	IBC_Sphere	LIPA
4.58595e-86	-0.478054	0.457	0.638	1.6785e-81	IBC_Sphere	NCBP2AS2
5.3249e-86	-1.03242	0.06	0.181	1.94897e-81	IBC_Sphere	LINC002481
5.66686e-86	1.07118	0.325	0.197	2.07413e-81	IBC_Sphere	IFI27L1
6.69222e-86	1.51823	0.152	0.059	2.44942e-81	IBC_Sphere	ARHGAP11A
7.14722e-86	0.820176	0.504	0.392	2.61595e-81	IBC_Sphere	ADK
8.30373e-86	1.04245	0.447	0.323	3.03925e-81	IBC_Sphere	ABCC11
9.28746e-86	-0.397024	0.59	0.758	3.3993e-81	IBC_Sphere	SPOP
9.81628e-86	-0.203894	0.941	0.986	3.59286e-81	IBC_Sphere	SKP1
1.17558e-85	-0.899868	0.134	0.277	4.30273e-81	IBC_Sphere	ENOX2
2.06941e-85	1.52069	0.207	0.1	7.57426e-81	IBC_Sphere	VAMP5
2.26587e-85	1.47854	0.211	0.102	8.2933e-81	IBC_Sphere	OLIG1
2.44671e-85	-0.330285	0.703	0.872	8.95521e-81	IBC_Sphere	POP5
2.76985e-85	-0.66304	0.252	0.422	1.01379e-80	IBC_Sphere	PEX10
2.97971e-85	-0.579301	0.28	0.451	1.09061e-80	IBC_Sphere	WIZ
3.1412e-85	-0.490463	0.291	0.469	1.14971e-80	IBC_Sphere	ERLIN2
3.92839e-85	1.2415	0.288	0.166	1.43783e-80	IBC_Sphere	HIST1H2AE
4.28652e-85	0.736269	0.642	0.593	1.56891e-80	IBC_Sphere	HSPA14.1
4.60228e-85	-0.505529	0.394	0.569	1.68448e-80	IBC_Sphere	TP53I11
4.89453e-85	-0.29607	0.824	0.939	1.79145e-80	IBC_Sphere	SLC25A39
5.3047e-85	-0.813402	0.182	0.336	1.94157e-80	IBC_Sphere	UBIAD1
5.68674e-85	-0.449774	0.289	0.469	2.08141e-80	IBC_Sphere	CREG1
1.09822e-84	-1.25283	0.059	0.177	4.01959e-80	IBC_Sphere	HRK
1.15402e-84	-0.500738	0.455	0.632	4.22381e-80	IBC_Sphere	GNG10
1.28422e-84	-0.496275	0.213	0.378	4.70036e-80	IBC_Sphere	AL121839.2
1.43283e-84	-0.751394	0.177	0.331	5.2443e-80	IBC_Sphere	ARRDC1-AS1
1.44963e-84	-0.478277	0.351	0.528	5.30578e-80	IBC_Sphere	WDR70
1.95179e-84	1.3274	0.247	0.131	7.14376e-80	IBC_Sphere	RACGAP1
2.20893e-84	1.80305	0.144	0.055	8.0849e-80	IBC_Sphere	SPC24
2.38849e-84	-0.358103	0.639	0.795	8.7421e-80	IBC_Sphere	DNAJA2
4.2598e-84	-0.352537	0.749	0.881	1.55913e-79	IBC_Sphere	C5orf38
4.64362e-84	1.78299	0.121	0.04	1.69961e-79	IBC_Sphere	TTK
5.96486e-84	0.429775	0.836	0.895	2.1832e-79	IBC_Sphere	NAA38
6.25522e-84	-0.480308	0.355	0.528	2.28947e-79	IBC_Sphere	CREBBP
6.37455e-84	-0.709268	0.2	0.36	2.33315e-79	IBC_Sphere	MISP
7.03955e-84	0.217106	0.965	0.991	2.57654e-79	IBC_Sphere	CD63
7.64001e-84	-0.333397	0.618	0.78	2.79632e-79	IBC_Sphere	SSB
7.6528e-84	0.695904	0.639	0.561	2.801e-79	IBC_Sphere	RRAS
9.21404e-84	0.24776	0.94	0.985	3.37243e-79	IBC_Sphere	NDUFS5
1.01579e-83	-0.632633	0.271	0.437	3.71788e-79	IBC_Sphere	ATPSCKMT
1.23848e-83	-1.00871	0.112	0.248	4.53296e-79	IBC_Sphere	MRPL20-AS1
1.92926e-83	0.718015	0.704	0.652	7.06127e-79	IBC_Sphere	SCYL1
2.76138e-83	-0.554485	0.327	0.499	1.01069e-78	IBC_Sphere	NOL10
4.135e-83	-0.161517	0.985	0.998	1.51345e-78	IBC_Sphere	NME2
4.35507e-83	-0.249242	0.665	0.833	1.594e-78	IBC_Sphere	SLC2A10
4.56055e-83	-2.2109	0.017	0.106	1.66921e-78	IBC_Sphere	COL16A1
5.04476e-83	-0.571055	0.296	0.469	1.84643e-78	IBC_Sphere	FRA10AC1
5.17955e-83	2.13121	0.103	0.031	1.89577e-78	IBC_Sphere	ATP8B3
5.4463e-83	-0.242211	0.803	0.927	1.9934e-78	IBC_Sphere	SRP9
6.14343e-83	-1.4326	0.051	0.163	2.24856e-78	IBC_Sphere	AP000894.4
6.89985e-83	-0.897946	0.162	0.31	2.52541e-78	IBC_Sphere	SPSB2
8.29063e-83	-0.257411	0.829	0.947	3.03445e-78	IBC_Sphere	NUDC
9.01286e-83	0.360612	0.884	0.944	3.2988e-78	IBC_Sphere	SPDEF
9.76052e-83	-1.68382	0.023	0.117	3.57245e-78	IBC_Sphere	AC010327.7
1.07433e-82	0.410056	0.875	0.931	3.93216e-78	IBC_Sphere	SNRPG
1.20942e-82	-0.400026	0.491	0.66	4.42659e-78	IBC_Sphere	CNIH1
1.47961e-82	1.19143	0.278	0.157	5.41553e-78	IBC_Sphere	CEP78
2.50411e-82	-2.97526	0.014	0.099	9.16529e-78	IBC_Sphere	LDLRAD4
2.67073e-82	-0.169714	0.972	0.996	9.77514e-78	IBC_Sphere	HINT1
2.67168e-82	-0.218269	0.531	0.71	9.77863e-78	IBC_Sphere	SEL1L
2.72569e-82	-0.346976	0.702	0.841	9.97629e-78	IBC_Sphere	CHCHD5
3.75957e-82	0.923345	0.512	0.402	1.37604e-77	IBC_Sphere	SEC24D
3.87959e-82	-0.381287	0.58	0.749	1.41997e-77	IBC_Sphere	IFRD2
4.23532e-82	-0.510914	0.372	0.545	1.55017e-77	IBC_Sphere	DNTTIP1
4.40165e-82	-0.889423	0.131	0.272	1.61105e-77	IBC_Sphere	AC058791.1
7.06877e-82	-0.376645	0.491	0.666	2.58724e-77	IBC_Sphere	URB1-AS1
8.86563e-82	-0.378916	0.234	0.404	3.24491e-77	IBC_Sphere	IL1RAP
1.39168e-81	-0.328008	0.706	0.863	5.09369e-77	IBC_Sphere	DUS1L
1.39635e-81	2.73844	0.089	0.024	5.11077e-77	IBC_Sphere	AK4
1.41416e-81	-0.406024	0.521	0.689	5.17598e-77	IBC_Sphere	CFAP97
1.42943e-81	0.404509	0.841	0.893	5.23186e-77	IBC_Sphere	VAMP8
1.72508e-81	1.07798	0.37	0.248	6.31395e-77	IBC_Sphere	SMIM3
1.89197e-81	-0.421531	0.471	0.639	6.92479e-77	IBC_Sphere	AMZ2
2.39413e-81	0.440587	0.9	0.936	8.76274e-77	IBC_Sphere	DUSP4
2.88186e-81	0.391356	0.863	0.894	1.05479e-76	IBC_Sphere	KDELR2
2.97979e-81	-0.477856	0.414	0.592	1.09063e-76	IBC_Sphere	PMF1
3.37279e-81	1.7799	0.118	0.039	1.23448e-76	IBC_Sphere	GAS2L3
3.52416e-81	1.27905	0.207	0.099	1.28988e-76	IBC_Sphere	MAD2L1
3.66041e-81	-0.8878	0.157	0.304	1.33974e-76	IBC_Sphere	RBKS
3.98549e-81	-0.30295	0.684	0.836	1.45873e-76	IBC_Sphere	GNPNAT1
4.14053e-81	-0.379344	0.619	0.781	1.51548e-76	IBC_Sphere	MRPL28
4.22708e-81	2.00166	0.102	0.03	1.54716e-76	IBC_Sphere	KIF20A
4.38546e-81	-0.32025	0.759	0.895	1.60512e-76	IBC_Sphere	MGMT
5.06542e-81	1.26654	0.231	0.118	1.854e-76	IBC_Sphere	FOXM1
5.65614e-81	1.51025	0.175	0.078	2.0702e-76	IBC_Sphere	MYRFL
5.79065e-81	0.894992	0.497	0.387	2.11944e-76	IBC_Sphere	FKBP5
5.92585e-81	0.708725	0.652	0.596	2.16892e-76	IBC_Sphere	FAM3B
5.94936e-81	-0.911129	0.142	0.284	2.17752e-76	IBC_Sphere	INO80B
8.68718e-81	1.71114	0.119	0.04	3.1796e-76	IBC_Sphere	NUF2
1.03362e-80	1.60086	0.147	0.058	3.78316e-76	IBC_Sphere	AKR1B10
1.04669e-80	0.498159	0.899	0.93	3.83098e-76	IBC_Sphere	LRBA
1.05172e-80	2.41157	0.078	0.018	3.84939e-76	IBC_Sphere	HMGCS2
1.25942e-80	-0.213744	0.706	0.837	4.60962e-76	IBC_Sphere	MAP4
1.48689e-80	-0.261997	0.839	0.944	5.44216e-76	IBC_Sphere	MRPS24
1.7385e-80	1.96286	0.111	0.036	6.36309e-76	IBC_Sphere	POLE2
2.06662e-80	2.15151	0.087	0.023	7.56404e-76	IBC_Sphere	ESCO2
2.2304e-80	1.92582	0.09	0.024	8.1635e-76	IBC_Sphere	POLQ
2.31845e-80	-0.708522	0.254	0.414	8.48576e-76	IBC_Sphere	AC008267.5
2.57128e-80	-0.329503	0.541	0.715	9.41116e-76	IBC_Sphere	DR1
2.9586e-80	-0.364104	0.476	0.65	1.08288e-75	IBC_Sphere	C22orf39
3.13804e-80	1.41062	0.189	0.088	1.14855e-75	IBC_Sphere	ATP6V0A4
3.37763e-80	0.576842	0.745	0.719	1.23625e-75	IBC_Sphere	SURF4
7.97256e-80	-0.788615	0.158	0.304	2.91804e-75	IBC_Sphere	RRS1
8.56451e-80	0.413457	0.874	0.922	3.1347e-75	IBC_Sphere	NR2F6
9.79029e-80	-0.518183	0.377	0.543	3.58334e-75	IBC_Sphere	SNAPC5
1.58951e-79	-0.337212	0.249	0.425	5.81775e-75	IBC_Sphere	TCP11L2
1.59076e-79	-0.313085	0.76	0.892	5.82234e-75	IBC_Sphere	SLTM
1.8727e-79	0.262289	0.929	0.981	6.85427e-75	IBC_Sphere	SOD1
1.94947e-79	0.504801	0.8	0.833	7.13525e-75	IBC_Sphere	PSMB1
2.70023e-79	-0.454919	0.352	0.526	9.88312e-75	IBC_Sphere	PAX8-AS1
2.72178e-79	-0.468951	0.356	0.528	9.96197e-75	IBC_Sphere	PALM2-AKAP2
2.73343e-79	1.57081	0.177	0.079	1.00046e-74	IBC_Sphere	SGK1
3.23786e-79	0.228266	0.934	0.981	1.18509e-74	IBC_Sphere	OST4
3.29728e-79	1.912	0.104	0.032	1.20684e-74	IBC_Sphere	EME1
3.35349e-79	0.582929	0.771	0.767	1.22741e-74	IBC_Sphere	ARHGAP29
5.8506e-79	-0.448327	0.392	0.565	2.14138e-74	IBC_Sphere	RRP1
6.27737e-79	0.473049	0.84	0.879	2.29758e-74	IBC_Sphere	SELENOK
6.28234e-79	0.698515	0.621	0.567	2.2994e-74	IBC_Sphere	SNRPA1
6.83538e-79	-0.537263	0.327	0.494	2.50182e-74	IBC_Sphere	AC244090.1
7.02512e-79	-1.00448	0.087	0.212	2.57126e-74	IBC_Sphere	AL109976.1
9.07226e-79	-0.625988	0.208	0.362	3.32054e-74	IBC_Sphere	ERN2
9.2704e-79	1.0682	0.155	0.062	3.39306e-74	IBC_Sphere	TOP2A
1.10132e-78	-0.386523	0.516	0.681	4.03095e-74	IBC_Sphere	USP38
1.19869e-78	0.692693	0.545	0.451	4.38734e-74	IBC_Sphere	PRADC1
1.24692e-78	-0.173406	0.684	0.831	4.56384e-74	IBC_Sphere	LINC00963
1.6782e-78	-0.462353	0.474	0.643	6.14239e-74	IBC_Sphere	MSRB2
1.88611e-78	1.76126	0.114	0.038	6.90334e-74	IBC_Sphere	NCAPH
1.93513e-78	0.897441	0.487	0.376	7.08275e-74	IBC_Sphere	SLC22A18
2.70082e-78	1.51149	0.241	0.133	9.88528e-74	IBC_Sphere	MCM6
2.71581e-78	0.173715	0.947	0.985	9.94015e-74	IBC_Sphere	EIF3K
3.11673e-78	-0.435302	0.476	0.643	1.14075e-73	IBC_Sphere	SF3A3
3.61249e-78	0.407782	0.885	0.921	1.32221e-73	IBC_Sphere	ACTN4
3.99108e-78	-0.889918	0.114	0.245	1.46077e-73	IBC_Sphere	DTWD2
4.57706e-78	-0.142831	0.56	0.732	1.67525e-73	IBC_Sphere	AC005261.1
4.60602e-78	-0.370069	0.567	0.737	1.68585e-73	IBC_Sphere	GTPBP4
4.7668e-78	0.594122	0.744	0.752	1.74469e-73	IBC_Sphere	NDUFB6
4.93183e-78	0.251664	0.969	0.989	1.8051e-73	IBC_Sphere	ERBB2
5.55234e-78	-0.177659	0.951	0.99	2.03221e-73	IBC_Sphere	ELOB
5.98059e-78	-0.310854	0.651	0.799	2.18896e-73	IBC_Sphere	RPL7L1
6.12241e-78	-0.111818	0.851	0.965	2.24086e-73	IBC_Sphere	HMGN2
7.97259e-78	1.47919	0.132	0.05	2.91805e-73	IBC_Sphere	CDCA3
8.05822e-78	0.367362	0.875	0.928	2.94939e-73	IBC_Sphere	PSMB5
9.34255e-78	-0.470654	0.239	0.398	3.41947e-73	IBC_Sphere	ABCA12
9.75288e-78	-0.52496	0.282	0.446	3.56965e-73	IBC_Sphere	ARSA
1.01848e-77	1.25875	0.182	0.084	3.72774e-73	IBC_Sphere	KIF23
1.21689e-77	0.759839	0.591	0.505	4.45395e-73	IBC_Sphere	ABCD3
1.48755e-77	-0.461393	0.318	0.49	5.44459e-73	IBC_Sphere	VAV1
1.71861e-77	-0.536445	0.268	0.433	6.29029e-73	IBC_Sphere	TSPAN31
1.86486e-77	-0.269385	0.821	0.929	6.82558e-73	IBC_Sphere	PSME1
1.94883e-77	-0.392945	0.436	0.608	7.13291e-73	IBC_Sphere	PKP4
2.03221e-77	0.891293	0.421	0.297	7.43809e-73	IBC_Sphere	BCAS1
2.49468e-77	0.339126	0.915	0.967	9.13079e-73	IBC_Sphere	S100A13
2.65828e-77	-0.463073	0.424	0.594	9.72957e-73	IBC_Sphere	RPUSD3
3.29428e-77	0.492627	0.808	0.843	1.20574e-72	IBC_Sphere	ILF2
3.31534e-77	-0.361599	0.561	0.727	1.21345e-72	IBC_Sphere	ZNF524
3.50396e-77	1.77119	0.192	0.093	1.28248e-72	IBC_Sphere	CLCN6
3.58259e-77	0.479509	0.904	0.928	1.31126e-72	IBC_Sphere	VMP1
4.7255e-77	-0.29739	0.667	0.825	1.72958e-72	IBC_Sphere	MRPL3
5.18368e-77	-1.07518	0.088	0.21	1.89728e-72	IBC_Sphere	GPD1L
5.60922e-77	-0.593733	0.239	0.397	2.05303e-72	IBC_Sphere	OGFOD2
6.98955e-77	-0.645282	0.193	0.343	2.55824e-72	IBC_Sphere	MYC
1.23032e-76	1.23837	0.291	0.176	4.50308e-72	IBC_Sphere	DMPK
1.50382e-76	-0.312074	0.667	0.817	5.50414e-72	IBC_Sphere	SLC39A6
1.60606e-76	-0.641975	0.243	0.4	5.87834e-72	IBC_Sphere	PIGQ
1.85815e-76	-0.249779	0.453	0.647	6.801e-72	IBC_Sphere	SNHG19
2.06907e-76	-0.29201	0.798	0.915	7.573e-72	IBC_Sphere	STMP1
2.07189e-76	-0.597865	0.256	0.419	7.58331e-72	IBC_Sphere	NOB1
2.50909e-76	-0.512642	0.459	0.62	9.1835e-72	IBC_Sphere	C7orf50
2.77092e-76	1.31721	0.16	0.068	1.01418e-71	IBC_Sphere	FAM83D
2.85317e-76	-1.04614	0.079	0.199	1.04429e-71	IBC_Sphere	ERICH2
3.01911e-76	1.34391	0.223	0.117	1.10502e-71	IBC_Sphere	CHRNA5
3.0708e-76	-0.638033	0.214	0.367	1.12394e-71	IBC_Sphere	AP1AR
3.14126e-76	1.54664	0.15	0.062	1.14973e-71	IBC_Sphere	CHEK1
3.29239e-76	1.43269	0.188	0.089	1.20505e-71	IBC_Sphere	STIL
3.48933e-76	1.28084	0.275	0.161	1.27713e-71	IBC_Sphere	TBC1D8B
6.98671e-76	-0.631936	0.174	0.321	2.5572e-71	IBC_Sphere	AC023157.3
7.31294e-76	-0.448847	0.433	0.599	2.67661e-71	IBC_Sphere	TMEM9B
9.53125e-76	-0.638231	0.183	0.329	3.48853e-71	IBC_Sphere	FAAP100
1.15749e-75	-0.529412	0.31	0.471	4.23655e-71	IBC_Sphere	TCF12
1.96659e-75	0.903392	0.637	0.565	7.19792e-71	IBC_Sphere	BAZ2A
2.10014e-75	0.614183	0.701	0.671	7.68672e-71	IBC_Sphere	ECI2
2.23008e-75	0.313137	0.885	0.945	8.16232e-71	IBC_Sphere	SNRPD2
3.14277e-75	0.701593	0.624	0.556	1.15029e-70	IBC_Sphere	CYTOR
3.30338e-75	-0.394643	0.402	0.574	1.20907e-70	IBC_Sphere	UBQLN4
3.45671e-75	-0.283948	0.766	0.896	1.26519e-70	IBC_Sphere	TMEM14C
3.75766e-75	-0.320982	0.259	0.425	1.37534e-70	IBC_Sphere	MARF1
4.12582e-75	-1.21094	0.06	0.168	1.51009e-70	IBC_Sphere	PLCD3
4.49456e-75	-0.417911	0.413	0.586	1.64505e-70	IBC_Sphere	SGPL1
4.73202e-75	-0.192685	0.856	0.951	1.73197e-70	IBC_Sphere	ATP6AP2
9.45685e-75	-0.449773	0.418	0.589	3.4613e-70	IBC_Sphere	LLPH
9.8377e-75	-0.546402	0.243	0.402	3.6007e-70	IBC_Sphere	ZFAND2A
1.03108e-74	-0.388064	0.42	0.596	3.77384e-70	IBC_Sphere	GFM1
1.82017e-74	-0.617647	0.208	0.358	6.66199e-70	IBC_Sphere	PPP1R9A
1.94014e-74	-0.313853	0.572	0.726	7.10111e-70	IBC_Sphere	ATXN7L3B
2.10856e-74	1.87074	0.186	0.091	7.71754e-70	IBC_Sphere	SEMA4B
2.25768e-74	1.22593	0.289	0.177	8.26332e-70	IBC_Sphere	SEC23A
2.51439e-74	-0.285563	0.673	0.827	9.20292e-70	IBC_Sphere	TRAP1
2.66814e-74	-0.886914	0.141	0.278	9.76566e-70	IBC_Sphere	LOXL1-AS1
3.16528e-74	-0.26729	0.679	0.828	1.15852e-69	IBC_Sphere	SF1
3.73017e-74	-0.356323	0.51	0.674	1.36528e-69	IBC_Sphere	CMC1
4.39423e-74	-0.32855	0.582	0.749	1.60833e-69	IBC_Sphere	MAP7
4.8177e-74	-0.548136	0.286	0.445	1.76333e-69	IBC_Sphere	LSG1
5.36615e-74	-0.622002	0.203	0.348	1.96407e-69	IBC_Sphere	SEPTIN3
5.36798e-74	-1.0375	0.102	0.226	1.96474e-69	IBC_Sphere	GNG7
5.56416e-74	-0.358599	0.552	0.719	2.03654e-69	IBC_Sphere	DCAF13
5.90399e-74	3.11289	0.073	0.017	2.16092e-69	IBC_Sphere	VSIG10L
5.95904e-74	-0.342383	0.554	0.712	2.18107e-69	IBC_Sphere	STK16
6.72877e-74	-0.458994	0.342	0.507	2.4628e-69	IBC_Sphere	PEX11G
7.55349e-74	1.82026	0.11	0.038	2.76465e-69	IBC_Sphere	TEDC2
9.22658e-74	1.68422	0.1	0.031	3.37702e-69	IBC_Sphere	CKAP2L
1.06757e-73	1.23771	0.251	0.142	3.90741e-69	IBC_Sphere	BARD1
1.08918e-73	1.16452	0.187	0.088	3.98651e-69	IBC_Sphere	NMU
1.1722e-73	-0.56299	0.278	0.436	4.29039e-69	IBC_Sphere	NIP7
1.20112e-73	1.59878	0.184	0.087	4.39624e-69	IBC_Sphere	CEP152
1.27881e-73	-0.374098	0.496	0.664	4.68059e-69	IBC_Sphere	TIMM44
1.53381e-73	-0.471173	0.367	0.534	5.6139e-69	IBC_Sphere	SUMF2
1.69463e-73	-0.42331	0.395	0.561	6.20253e-69	IBC_Sphere	HDDC2
1.86083e-73	-0.432276	0.367	0.535	6.81081e-69	IBC_Sphere	RNF149
2.29629e-73	1.34812	0.241	0.134	8.40464e-69	IBC_Sphere	SLC36A4
2.67641e-73	-0.386247	0.535	0.702	9.79592e-69	IBC_Sphere	RBM4
3.39249e-73	-0.507413	0.298	0.462	1.24168e-68	IBC_Sphere	SUMF1
3.46604e-73	-0.38213	0.39	0.561	1.2686e-68	IBC_Sphere	ZC3H14
3.56738e-73	0.927716	0.665	0.613	1.30569e-68	IBC_Sphere	FUT3
3.58342e-73	1.49069	0.178	0.085	1.31157e-68	IBC_Sphere	COL1A1
3.94112e-73	-0.381824	0.54	0.703	1.44249e-68	IBC_Sphere	SCFD1
4.21369e-73	2.02759	0.129	0.05	1.54225e-68	IBC_Sphere	RASSF1
4.30485e-73	1.19034	0.545	0.484	1.57562e-68	IBC_Sphere	PCNA
4.77959e-73	-0.884015	0.115	0.241	1.74938e-68	IBC_Sphere	ZCWPW1
5.01891e-73	-0.561775	0.276	0.435	1.83697e-68	IBC_Sphere	SDAD1
6.04284e-73	0.984184	0.352	0.234	2.21174e-68	IBC_Sphere	MAPRE2
6.15545e-73	-0.669228	0.163	0.305	2.25296e-68	IBC_Sphere	ZNF260
6.51575e-73	-0.22119	0.912	0.982	2.38483e-68	IBC_Sphere	GADD45GIP1
8.57304e-73	1.42988	0.367	0.26	3.13782e-68	IBC_Sphere	PKP2
9.17483e-73	1.5495	0.269	0.162	3.35808e-68	IBC_Sphere	ARID3A
9.74909e-73	-0.355354	0.434	0.604	3.56826e-68	IBC_Sphere	CDC16
1.07944e-72	-0.266873	0.672	0.816	3.95086e-68	IBC_Sphere	HEXA
1.38234e-72	-0.603489	0.242	0.394	5.0595e-68	IBC_Sphere	ZNF322
1.57269e-72	-0.339293	0.553	0.716	5.75621e-68	IBC_Sphere	TAF12
1.65108e-72	-0.211779	0.908	0.98	6.04312e-68	IBC_Sphere	PEBP1
1.82735e-72	0.788196	0.632	0.596	6.68829e-68	IBC_Sphere	DHTKD1
2.35296e-72	-0.463927	0.397	0.567	8.61207e-68	IBC_Sphere	ZNRD1
2.63326e-72	-0.826804	0.11	0.236	9.63799e-68	IBC_Sphere	RABL2B
3.0591e-72	-0.339778	0.513	0.678	1.11966e-67	IBC_Sphere	WDR43
3.12349e-72	1.71224	0.112	0.039	1.14323e-67	IBC_Sphere	MTFR2
3.21172e-72	-0.221806	0.848	0.94	1.17552e-67	IBC_Sphere	SEC11A
3.61496e-72	2.1485	0.083	0.023	1.32311e-67	IBC_Sphere	ANKRD22
4.35607e-72	1.3211	0.188	0.092	1.59437e-67	IBC_Sphere	TBXAS1
4.79216e-72	-0.432863	0.369	0.535	1.75398e-67	IBC_Sphere	ZMAT5
5.41359e-72	-0.488229	0.259	0.414	1.98143e-67	IBC_Sphere	ARL14EP
5.52786e-72	2.63958	0.054	0.009	2.02325e-67	IBC_Sphere	AC007493.1
5.57915e-72	-0.663449	0.074	0.189	2.04202e-67	IBC_Sphere	ASNS
6.28595e-72	2.33903	0.066	0.014	2.30072e-67	IBC_Sphere	ARHGAP33
6.74203e-72	-0.242644	0.745	0.884	2.46765e-67	IBC_Sphere	MMADHC
8.08876e-72	1.04995	0.34	0.222	2.96057e-67	IBC_Sphere	CDK14
8.23241e-72	2.0913	0.101	0.033	3.01315e-67	IBC_Sphere	C5orf34
1.04075e-71	-0.254629	0.823	0.935	3.80926e-67	IBC_Sphere	NDUFA8
1.23496e-71	-0.20184	0.921	0.982	4.52008e-67	IBC_Sphere	REEP5
1.30512e-71	-0.932142	0.1	0.219	4.77685e-67	IBC_Sphere	RPP40
1.47622e-71	-0.449381	0.425	0.587	5.40312e-67	IBC_Sphere	HIKESHI
1.73836e-71	-0.524956	0.305	0.462	6.36259e-67	IBC_Sphere	CCDC51
1.75925e-71	-0.316361	0.421	0.591	6.43901e-67	IBC_Sphere	AFTPH
2.24676e-71	-0.427051	0.402	0.568	8.22335e-67	IBC_Sphere	FMC1
2.98017e-71	-1.82686	0.021	0.104	1.09077e-66	IBC_Sphere	AC079807.1
3.08461e-71	-0.364633	0.529	0.692	1.129e-66	IBC_Sphere	ACTR10
3.53372e-71	-0.250941	0.663	0.813	1.29338e-66	IBC_Sphere	IRF2BP2
4.07548e-71	0.702659	0.674	0.646	1.49167e-66	IBC_Sphere	SRSF2
4.22759e-71	0.705143	0.594	0.515	1.54734e-66	IBC_Sphere	PLP2
4.38261e-71	2.57749	0.073	0.018	1.60408e-66	IBC_Sphere	CDKN1C
6.14246e-71	-0.38381	0.505	0.668	2.2482e-66	IBC_Sphere	CTCF
6.53242e-71	-0.283887	0.564	0.737	2.39093e-66	IBC_Sphere	UBALD2
6.71912e-71	-0.289643	0.523	0.688	2.45927e-66	IBC_Sphere	EIF4G3
7.00224e-71	-0.408654	0.512	0.675	2.56289e-66	IBC_Sphere	MORN2
7.39113e-71	-0.302755	0.549	0.711	2.70523e-66	IBC_Sphere	RAB22A
7.455e-71	-0.236724	0.847	0.948	2.7286e-66	IBC_Sphere	CNPY2
7.65362e-71	-0.72373	0.436	0.581	2.8013e-66	IBC_Sphere	BPIFB2
1.18878e-70	-0.546598	0.228	0.381	4.35104e-66	IBC_Sphere	PROSER2
1.2056e-70	0.749142	0.571	0.505	4.41261e-66	IBC_Sphere	ACOT7
1.37015e-70	2.42479	0.067	0.015	5.01488e-66	IBC_Sphere	EXO1
1.38544e-70	-0.426932	0.399	0.562	5.07084e-66	IBC_Sphere	PEPD
1.44729e-70	-0.566917	0.236	0.387	5.29723e-66	IBC_Sphere	TLCD2
1.74287e-70	0.729982	0.542	0.45	6.37907e-66	IBC_Sphere	CNN2
1.82145e-70	3.96207	0.039	0.003	6.6667e-66	IBC_Sphere	MT3
2.008e-70	-0.498689	0.305	0.46	7.34949e-66	IBC_Sphere	NFKBIB
2.16265e-70	1.08578	0.41	0.307	7.9155e-66	IBC_Sphere	KANK2
2.16914e-70	-0.798492	0.122	0.247	7.93926e-66	IBC_Sphere	LINC02482
2.2812e-70	1.79953	0.116	0.042	8.34941e-66	IBC_Sphere	KIF15
2.29188e-70	-0.623448	0.216	0.362	8.38851e-66	IBC_Sphere	BCAS4
2.59711e-70	-0.37879	0.44	0.601	9.50568e-66	IBC_Sphere	TADA2A
2.63128e-70	-0.420049	0.421	0.587	9.63075e-66	IBC_Sphere	VAMP2
2.96291e-70	-0.152816	0.952	0.988	1.08445e-65	IBC_Sphere	PFDN5
3.34846e-70	1.48604	0.202	0.106	1.22557e-65	IBC_Sphere	FAM117A
3.93571e-70	1.12459	0.381	0.269	1.44051e-65	IBC_Sphere	SMC4
4.32995e-70	-0.272438	0.796	0.922	1.5848e-65	IBC_Sphere	MRPL4
6.13703e-70	-0.447753	0.496	0.654	2.24621e-65	IBC_Sphere	KIF9
6.41315e-70	-0.238207	0.367	0.543	2.34728e-65	IBC_Sphere	OGT
6.88023e-70	-0.518422	0.328	0.488	2.51823e-65	IBC_Sphere	CHAMP1
7.14831e-70	0.588355	0.754	0.711	2.61635e-65	IBC_Sphere	GJC3
7.55253e-70	1.53875	0.184	0.09	2.7643e-65	IBC_Sphere	TFF1
7.95689e-70	-0.263607	0.593	0.751	2.9123e-65	IBC_Sphere	CSNK1G3
9.02021e-70	2.64309	0.059	0.011	3.30149e-65	IBC_Sphere	SLURP2
1.07298e-69	0.905292	0.387	0.272	3.92721e-65	IBC_Sphere	MRPL23
1.10662e-69	-0.571775	0.267	0.421	4.05035e-65	IBC_Sphere	GNPDA1
1.19765e-69	0.888021	0.514	0.416	4.38353e-65	IBC_Sphere	SAP30
1.32906e-69	2.13896	0.104	0.036	4.8645e-65	IBC_Sphere	BRICD5
1.43967e-69	-0.272038	0.778	0.906	5.26932e-65	IBC_Sphere	FAAP20
1.4513e-69	1.61839	0.134	0.054	5.31189e-65	IBC_Sphere	CDK2
1.51239e-69	-0.286733	0.62	0.767	5.5355e-65	IBC_Sphere	WAC
1.52867e-69	-0.226111	0.889	0.971	5.59507e-65	IBC_Sphere	DDX52
1.73106e-69	-0.498756	0.34	0.496	6.33585e-65	IBC_Sphere	AASDHPPT
2.34601e-69	-0.335119	0.454	0.621	8.58662e-65	IBC_Sphere	NOP58
2.41231e-69	-0.872827	0.145	0.276	8.8293e-65	IBC_Sphere	TOP1MT
2.65248e-69	-0.486383	0.375	0.535	9.70833e-65	IBC_Sphere	RAP1GAP
2.95248e-69	1.19348	0.355	0.245	1.08064e-64	IBC_Sphere	LINC01089
3.01328e-69	-0.395659	0.387	0.553	1.10289e-64	IBC_Sphere	UNC50
3.10065e-69	-0.269844	0.661	0.812	1.13487e-64	IBC_Sphere	FNBP1L
3.26435e-69	-0.249333	0.728	0.862	1.19479e-64	IBC_Sphere	CD81
3.53519e-69	1.2117	0.305	0.195	1.29392e-64	IBC_Sphere	MPZL2
3.88259e-69	-0.388543	0.351	0.512	1.42107e-64	IBC_Sphere	RNF41
4.79681e-69	-0.655607	0.223	0.368	1.75568e-64	IBC_Sphere	NIPSNAP3A
4.88363e-69	-0.18368	0.989	0.996	1.78746e-64	IBC_Sphere	MT-CO1
5.06183e-69	1.40785	0.243	0.141	1.85268e-64	IBC_Sphere	BRCA1
6.80213e-69	-0.265387	0.738	0.89	2.48965e-64	IBC_Sphere	GPAA1
6.96343e-69	-0.567392	0.256	0.405	2.54868e-64	IBC_Sphere	DTNBP1
1.18886e-68	-0.345434	0.379	0.546	4.35136e-64	IBC_Sphere	FBXO32
1.22725e-68	-0.406562	0.488	0.648	4.49184e-64	IBC_Sphere	SMIM15
1.54261e-68	-0.447697	0.335	0.487	5.6461e-64	IBC_Sphere	SNX24
1.97094e-68	-0.425592	0.375	0.536	7.21384e-64	IBC_Sphere	GPANK1
2.00008e-68	-0.316377	0.586	0.736	7.32049e-64	IBC_Sphere	PRMT1
2.21983e-68	0.587436	0.671	0.636	8.12478e-64	IBC_Sphere	ATP6V0D1
2.29902e-68	2.79512	0.058	0.011	8.41466e-64	IBC_Sphere	ZNF730
2.36662e-68	-1.01875	0.109	0.229	8.66207e-64	IBC_Sphere	AC073332.1
2.58574e-68	1.35789	0.228	0.126	9.46406e-64	IBC_Sphere	VRK1
3.10656e-68	-0.333943	0.543	0.715	1.13703e-63	IBC_Sphere	PSMG1
3.15471e-68	1.56541	0.126	0.05	1.15466e-63	IBC_Sphere	CIT
3.24001e-68	-0.429299	0.229	0.379	1.18588e-63	IBC_Sphere	KLF10
3.34462e-68	-1.22863	0.059	0.159	1.22416e-63	IBC_Sphere	RNF165
3.46324e-68	-0.496803	0.384	0.541	1.26758e-63	IBC_Sphere	MRPL46
3.59452e-68	-0.358013	0.563	0.726	1.31563e-63	IBC_Sphere	TADA3
4.0161e-68	-0.193961	0.897	0.973	1.46993e-63	IBC_Sphere	HNRNPK
4.59639e-68	0.446503	0.848	0.901	1.68232e-63	IBC_Sphere	EIF4G1
4.72917e-68	-0.494323	0.323	0.48	1.73092e-63	IBC_Sphere	AC007114.1
6.00007e-68	-0.407531	0.303	0.464	2.19609e-63	IBC_Sphere	MAX
8.39139e-68	2.51007	0.078	0.022	3.07133e-63	IBC_Sphere	SHC4
1.07924e-67	-0.488815	0.254	0.405	3.95012e-63	IBC_Sphere	RFNG
1.16437e-67	-0.670262	0.165	0.297	4.26172e-63	IBC_Sphere	CGRRF1
1.2424e-67	2.47239	0.069	0.017	4.54733e-63	IBC_Sphere	PYGL
1.52838e-67	-0.620249	0.373	0.522	5.59401e-63	IBC_Sphere	RCAN1
1.5405e-67	-0.311293	0.546	0.708	5.63839e-63	IBC_Sphere	JPX
1.69142e-67	-0.5327	0.291	0.441	6.19078e-63	IBC_Sphere	EEF2KMT
1.84026e-67	-0.352103	0.512	0.672	6.73552e-63	IBC_Sphere	PPIE
1.99268e-67	-0.786225	0.165	0.297	7.29341e-63	IBC_Sphere	ELOA-AS1
2.33768e-67	-0.707459	0.138	0.266	8.55615e-63	IBC_Sphere	SNHG11
2.76405e-67	-0.654168	0.208	0.347	1.01167e-62	IBC_Sphere	UTP14A
2.82931e-67	-1.03035	0.073	0.18	1.03556e-62	IBC_Sphere	RGL1
2.85869e-67	-1.13351	0.062	0.164	1.04631e-62	IBC_Sphere	FGFBP3
3.23448e-67	-0.319658	0.547	0.704	1.18385e-62	IBC_Sphere	COMMD7
3.49661e-67	-0.510862	0.323	0.475	1.27979e-62	IBC_Sphere	RXYLT1
3.58577e-67	-0.270085	0.702	0.85	1.31243e-62	IBC_Sphere	RBM42
3.90374e-67	-0.197537	0.625	0.775	1.42881e-62	IBC_Sphere	TUG1
4.13088e-67	-0.496325	0.289	0.444	1.51194e-62	IBC_Sphere	TSSC4
4.26218e-67	0.222213	0.922	0.977	1.56e-62	IBC_Sphere	GUK1
4.66384e-67	-0.85	0.084	0.196	1.70701e-62	IBC_Sphere	ARRDC4
5.0973e-67	0.491004	0.812	0.828	1.86566e-62	IBC_Sphere	SDHA
5.27296e-67	-0.790718	0.155	0.287	1.92995e-62	IBC_Sphere	ZFP62
6.29006e-67	-0.371993	0.46	0.629	2.30223e-62	IBC_Sphere	EIF2B4
7.47334e-67	2.53469	0.055	0.01	2.73532e-62	IBC_Sphere	ZNF367
7.72976e-67	3.28802	0.041	0.005	2.82917e-62	IBC_Sphere	TEKT5
9.17748e-67	-0.407346	0.451	0.612	3.35905e-62	IBC_Sphere	MRPS17
9.43176e-67	0.996036	0.401	0.293	3.45212e-62	IBC_Sphere	APOBEC3C
9.91594e-67	-0.768607	0.104	0.221	3.62933e-62	IBC_Sphere	LINC-PINT
1.06435e-66	-0.544815	0.264	0.413	3.89563e-62	IBC_Sphere	GUF1
1.06501e-66	-0.508466	0.368	0.523	3.89806e-62	IBC_Sphere	NOP16
1.24491e-66	1.39997	0.297	0.191	4.55648e-62	IBC_Sphere	NPC1
1.25465e-66	-0.604996	0.231	0.377	4.59214e-62	IBC_Sphere	ARFRP1
1.27941e-66	-0.680101	0.158	0.287	4.68275e-62	IBC_Sphere	PIP5K1B
1.30988e-66	1.4405	0.196	0.102	4.79429e-62	IBC_Sphere	APAF1
1.31897e-66	-0.329037	0.549	0.709	4.82757e-62	IBC_Sphere	TSG101
1.37284e-66	-1.72244	0.026	0.107	5.02474e-62	IBC_Sphere	AL034417.2
1.58953e-66	-1.00188	0.112	0.23	5.81783e-62	IBC_Sphere	AC018647.2
1.86766e-66	0.989455	0.406	0.305	6.83583e-62	IBC_Sphere	THOP1
2.01823e-66	-0.501715	0.242	0.39	7.38692e-62	IBC_Sphere	NKAPD1
2.04705e-66	-0.280839	0.717	0.862	7.49241e-62	IBC_Sphere	BUD23
2.16932e-66	-0.665366	0.156	0.286	7.93993e-62	IBC_Sphere	SLX4IP
2.26955e-66	-0.695938	0.12	0.242	8.30679e-62	IBC_Sphere	SNHG12
2.37385e-66	1.8062	0.185	0.095	8.68854e-62	IBC_Sphere	HIST1H1D
2.51036e-66	-0.41569	0.336	0.496	9.18815e-62	IBC_Sphere	LSM14B
2.79788e-66	-0.573826	0.208	0.35	1.02405e-61	IBC_Sphere	DEPTOR
3.01593e-66	-0.440364	0.341	0.497	1.10386e-61	IBC_Sphere	SLC35F6
4.57465e-66	-0.377662	0.496	0.651	1.67437e-61	IBC_Sphere	UBE2E2
4.9007e-66	0.847187	0.503	0.408	1.7937e-61	IBC_Sphere	SLC39A8
5.00419e-66	0.296658	0.878	0.947	1.83158e-61	IBC_Sphere	HSBP1
7.55036e-66	-2.26507	0.005	0.067	2.76351e-61	IBC_Sphere	MAP1B
7.82666e-66	-0.218642	0.856	0.956	2.86463e-61	IBC_Sphere	HNRNPU
1.00762e-65	-0.198039	0.75	0.877	3.68797e-61	IBC_Sphere	CWC25
1.15534e-65	1.00522	0.367	0.26	4.22866e-61	IBC_Sphere	FLNA
1.21182e-65	-0.570915	0.236	0.383	4.4354e-61	IBC_Sphere	TCFL5
1.33443e-65	-0.430253	0.432	0.59	4.88415e-61	IBC_Sphere	NOLC1
1.51136e-65	-0.315821	0.698	0.835	5.53172e-61	IBC_Sphere	ATG101
1.58661e-65	-0.451732	0.287	0.439	5.80716e-61	IBC_Sphere	WNT7B
1.73488e-65	0.290392	0.983	0.994	6.34983e-61	IBC_Sphere	TMSB10
1.73561e-65	-1.11361	0.081	0.188	6.3525e-61	IBC_Sphere	KCNK15
2.00919e-65	-2.19985	0.02	0.096	7.35385e-61	IBC_Sphere	SMKR1
2.04048e-65	-0.142407	0.46	0.642	7.46836e-61	IBC_Sphere	RIOK3
2.06093e-65	0.361404	0.87	0.926	7.54322e-61	IBC_Sphere	GSTM3
2.15008e-65	0.887067	0.564	0.497	7.86951e-61	IBC_Sphere	SPRY4
2.28303e-65	0.692405	0.582	0.52	8.35611e-61	IBC_Sphere	SKA2
2.53595e-65	-0.201428	0.63	0.77	9.28182e-61	IBC_Sphere	LIMCH1
2.91986e-65	1.65862	0.22	0.124	1.0687e-60	IBC_Sphere	FLVCR1
2.95822e-65	-0.861513	0.115	0.232	1.08274e-60	IBC_Sphere	MCTP1
3.1034e-65	-2.13055	0.016	0.089	1.13587e-60	IBC_Sphere	FBLL1
3.38132e-65	-0.466468	0.323	0.474	1.2376e-60	IBC_Sphere	PDCD2L
3.74589e-65	-0.526073	0.313	0.467	1.37103e-60	IBC_Sphere	CHCHD4
4.03321e-65	-0.387474	0.419	0.58	1.4762e-60	IBC_Sphere	GNL3L
4.45091e-65	-0.293143	0.609	0.762	1.62908e-60	IBC_Sphere	CCDC85B
4.59807e-65	-0.27133	0.675	0.822	1.68294e-60	IBC_Sphere	RPP38
5.5624e-65	-0.3212	0.58	0.732	2.0359e-60	IBC_Sphere	KRR1
6.38686e-65	1.05846	0.341	0.231	2.33766e-60	IBC_Sphere	GCNT2
7.95648e-65	-0.78598	0.164	0.294	2.91215e-60	IBC_Sphere	CBLC
1.04981e-64	-0.358451	0.664	0.807	3.84242e-60	IBC_Sphere	H1FX
1.10948e-64	-0.282303	0.668	0.813	4.06081e-60	IBC_Sphere	KNOP1
1.27951e-64	-0.329497	0.53	0.696	4.68315e-60	IBC_Sphere	SNX3
1.32323e-64	-0.474812	0.283	0.433	4.84317e-60	IBC_Sphere	CCDC91
1.39533e-64	-1.26294	0.042	0.131	5.10706e-60	IBC_Sphere	AC112236.1
1.98772e-64	-0.508521	0.33	0.484	7.27525e-60	IBC_Sphere	DMAC1
1.99886e-64	-0.346942	0.545	0.715	7.31603e-60	IBC_Sphere	EXOSC4
2.1641e-64	0.509137	0.841	0.855	7.92083e-60	IBC_Sphere	GOLGA2
2.34111e-64	-0.704993	0.222	0.358	8.56868e-60	IBC_Sphere	AL133370.1
3.29713e-64	-0.321165	0.527	0.699	1.20678e-59	IBC_Sphere	SLC39A3
3.34283e-64	-0.621753	0.158	0.289	1.22351e-59	IBC_Sphere	KANSL1-AS1
3.92932e-64	-0.709164	0.183	0.315	1.43817e-59	IBC_Sphere	DDX10
4.18806e-64	-0.935519	0.099	0.211	1.53287e-59	IBC_Sphere	CEP126
4.41473e-64	-0.268786	0.656	0.801	1.61584e-59	IBC_Sphere	CDC42EP1
4.79456e-64	-0.359454	0.455	0.608	1.75486e-59	IBC_Sphere	SPRED1
5.35158e-64	1.11799	0.215	0.115	1.95873e-59	IBC_Sphere	TROAP
5.64865e-64	-0.868793	0.1	0.214	2.06746e-59	IBC_Sphere	USP3-AS1
5.66927e-64	-0.364951	0.574	0.723	2.07501e-59	IBC_Sphere	SNX2
6.00212e-64	-0.284333	0.54	0.696	2.19684e-59	IBC_Sphere	PPP2R5E
9.19281e-64	-0.316621	0.637	0.793	3.36466e-59	IBC_Sphere	ZBTB8OS
1.02876e-63	1.04863	0.292	0.184	3.76537e-59	IBC_Sphere	CTSH
1.03566e-63	-0.336568	0.413	0.569	3.79061e-59	IBC_Sphere	ATP6V1C1
1.27652e-63	0.533105	0.771	0.801	4.67219e-59	IBC_Sphere	CBX5
1.39272e-63	-0.741291	0.115	0.231	5.0975e-59	IBC_Sphere	CADM1
1.57031e-63	1.13135	0.2	0.106	5.7475e-59	IBC_Sphere	RGS9
1.70904e-63	-1.15208	0.067	0.166	6.25526e-59	IBC_Sphere	GSTO2
1.74382e-63	1.82436	0.117	0.047	6.38255e-59	IBC_Sphere	CCDC183
1.9559e-63	-0.40226	0.315	0.464	7.1588e-59	IBC_Sphere	CCDC66
2.12965e-63	1.15033	0.228	0.129	7.79475e-59	IBC_Sphere	DDB2
2.43997e-63	-0.474438	0.285	0.431	8.93055e-59	IBC_Sphere	ORC4
2.49435e-63	-0.293295	0.638	0.784	9.12958e-59	IBC_Sphere	YTHDF2
2.55736e-63	1.63554	0.151	0.071	9.36019e-59	IBC_Sphere	CHAF1B
2.88936e-63	1.13065	0.577	0.516	1.05753e-58	IBC_Sphere	AL117329.1
3.7309e-63	0.193593	0.916	0.978	1.36555e-58	IBC_Sphere	CHCHD2
4.32667e-63	-0.329759	0.422	0.581	1.5836e-58	IBC_Sphere	SLC35A1
4.36619e-63	-0.27991	0.6	0.757	1.59807e-58	IBC_Sphere	RYK
4.42495e-63	2.59996	0.057	0.012	1.61957e-58	IBC_Sphere	SHISA8
4.50291e-63	1.60364	0.119	0.048	1.64811e-58	IBC_Sphere	KMO
4.87129e-63	-0.373399	0.473	0.631	1.78294e-58	IBC_Sphere	AGPAT1
5.04021e-63	-0.639687	0.165	0.294	1.84477e-58	IBC_Sphere	CTU1
5.75788e-63	-0.259402	0.756	0.884	2.10744e-58	IBC_Sphere	ANP32A
7.51006e-63	-0.409098	0.303	0.454	2.74876e-58	IBC_Sphere	TANK
8.20351e-63	0.452536	0.861	0.921	3.00257e-58	IBC_Sphere	ACY1
8.46892e-63	2.26361	0.062	0.015	3.09971e-58	IBC_Sphere	HIST1H3B
8.96026e-63	-0.414043	0.413	0.569	3.27955e-58	IBC_Sphere	VPS4B
9.00161e-63	-0.208807	0.83	0.942	3.29468e-58	IBC_Sphere	MRPL57
9.2144e-63	0.751644	0.651	0.599	3.37256e-58	IBC_Sphere	GCC2
9.51715e-63	0.445739	0.835	0.888	3.48337e-58	IBC_Sphere	TPM3
9.85337e-63	-0.38332	0.457	0.61	3.60643e-58	IBC_Sphere	ZDHHC4
1.04066e-62	-0.886727	0.107	0.218	3.80893e-58	IBC_Sphere	NTNG1
1.16809e-62	-0.478635	0.369	0.52	4.27531e-58	IBC_Sphere	VIPR1
1.17607e-62	1.51893	0.173	0.086	4.30453e-58	IBC_Sphere	HAUS8
1.57005e-62	1.22495	0.335	0.23	5.74653e-58	IBC_Sphere	SMTN
1.57952e-62	1.80316	0.092	0.031	5.78122e-58	IBC_Sphere	ATP2A3
1.76107e-62	1.06966	0.141	0.061	6.44568e-58	IBC_Sphere	NEK2
1.79392e-62	-0.694262	0.205	0.338	6.56591e-58	IBC_Sphere	BCS1L
1.98703e-62	-0.339461	0.455	0.616	7.27271e-58	IBC_Sphere	PRKRA
2.04517e-62	4.02263	0.032	0.002	7.48553e-58	IBC_Sphere	AL589182.1
2.40809e-62	-0.552009	0.265	0.41	8.81383e-58	IBC_Sphere	EIF2D
2.42495e-62	0.860002	0.518	0.428	8.87555e-58	IBC_Sphere	CD82
2.47938e-62	-1.14132	0.072	0.172	9.07476e-58	IBC_Sphere	AC010542.5
2.53028e-62	0.42971	0.808	0.845	9.26108e-58	IBC_Sphere	PSMA5
2.65917e-62	-0.471226	0.262	0.405	9.73283e-58	IBC_Sphere	GNPAT
2.7663e-62	-0.268305	0.662	0.8	1.01249e-57	IBC_Sphere	BEX4
2.8252e-62	-0.391235	0.407	0.569	1.03405e-57	IBC_Sphere	ESF1
3.46978e-62	-0.717367	0.189	0.316	1.26998e-57	IBC_Sphere	METTL1
3.47084e-62	-0.281233	0.495	0.66	1.27036e-57	IBC_Sphere	IGBP1
4.08487e-62	2.4227	0.061	0.014	1.4951e-57	IBC_Sphere	MS4A7
4.74504e-62	0.341786	0.965	0.986	1.73673e-57	IBC_Sphere	PDIA3
4.97937e-62	-0.814775	0.149	0.272	1.8225e-57	IBC_Sphere	CHMP6
5.28487e-62	-0.152324	0.965	0.99	1.93431e-57	IBC_Sphere	COX4I1
5.33705e-62	-0.379111	0.886	0.964	1.95341e-57	IBC_Sphere	SLPI
5.39209e-62	-0.389449	0.4	0.552	1.97356e-57	IBC_Sphere	GPNMB
5.82327e-62	0.487442	0.765	0.755	2.13137e-57	IBC_Sphere	TIMP1
6.41251e-62	0.598749	0.727	0.71	2.34704e-57	IBC_Sphere	PRRC1
6.45679e-62	-0.369417	0.485	0.643	2.36325e-57	IBC_Sphere	TRUB2
6.4663e-62	0.317504	0.861	0.929	2.36673e-57	IBC_Sphere	EID1
6.78384e-62	-0.719952	0.052	0.146	2.48295e-57	IBC_Sphere	SLFN5
7.89271e-62	0.502334	0.748	0.764	2.88881e-57	IBC_Sphere	CCDC167
8.07352e-62	-0.308399	0.524	0.684	2.95499e-57	IBC_Sphere	FAM217B
8.07899e-62	-0.106167	0.48	0.655	2.95699e-57	IBC_Sphere	BACH1
1.31058e-61	-0.521511	0.211	0.348	4.79684e-57	IBC_Sphere	SETD6
1.45649e-61	0.920993	0.41	0.31	5.3309e-57	IBC_Sphere	PPFIA3
1.89875e-61	-1.0327	0.081	0.183	6.9496e-57	IBC_Sphere	TSACC
1.93086e-61	-0.425023	0.335	0.483	7.06714e-57	IBC_Sphere	ZNF688
2.11918e-61	-0.702353	0.116	0.231	7.75642e-57	IBC_Sphere	KCTD15
2.30705e-61	-0.365812	0.505	0.66	8.44404e-57	IBC_Sphere	NOSIP
2.48588e-61	-0.316273	0.473	0.626	9.09855e-57	IBC_Sphere	PRR15
2.51674e-61	-0.255341	0.748	0.878	9.21153e-57	IBC_Sphere	PUF60
2.84047e-61	-0.941838	0.082	0.185	1.03964e-56	IBC_Sphere	SLC25A21-AS1
2.8507e-61	0.818434	0.528	0.458	1.04339e-56	IBC_Sphere	LMF2
3.76683e-61	2.15091	0.075	0.022	1.3787e-56	IBC_Sphere	CDC7
4.14216e-61	-0.369197	0.404	0.56	1.51607e-56	IBC_Sphere	ZNF544
5.22632e-61	0.419731	0.851	0.879	1.91289e-56	IBC_Sphere	NRDC
5.28363e-61	-0.226917	0.488	0.647	1.93386e-56	IBC_Sphere	RAB6A
5.63885e-61	-0.385631	0.453	0.61	2.06388e-56	IBC_Sphere	CTBS
5.68313e-61	2.09358	0.113	0.045	2.08008e-56	IBC_Sphere	ADM
5.89453e-61	0.60087	0.713	0.68	2.15746e-56	IBC_Sphere	BRD2
9.07898e-61	-0.235526	0.835	0.938	3.323e-56	IBC_Sphere	FAM174C
9.83736e-61	-0.213827	0.624	0.775	3.60057e-56	IBC_Sphere	POLR1D
1.2404e-60	-0.853848	0.145	0.265	4.54e-56	IBC_Sphere	MYLK-AS1
1.47049e-60	-0.183359	0.781	0.896	5.38213e-56	IBC_Sphere	LAMP1
1.4872e-60	1.05313	0.149	0.068	5.4433e-56	IBC_Sphere	DEPDC1
2.05862e-60	0.817118	0.495	0.409	7.53476e-56	IBC_Sphere	REEP6
2.20231e-60	1.51442	0.123	0.051	8.06067e-56	IBC_Sphere	CLCA2
2.25196e-60	-0.539913	0.246	0.386	8.24241e-56	IBC_Sphere	UBALD1
2.41405e-60	-0.455584	0.344	0.498	8.83567e-56	IBC_Sphere	LINC00667
2.48544e-60	-0.857458	0.142	0.259	9.09695e-56	IBC_Sphere	WNT4
2.74112e-60	-0.457647	0.287	0.429	1.00328e-55	IBC_Sphere	GLOD4
2.99634e-60	-0.886612	0.128	0.242	1.09669e-55	IBC_Sphere	LINC02037
3.24832e-60	-0.314537	0.475	0.632	1.18892e-55	IBC_Sphere	SEC63
3.48691e-60	-1.128	0.073	0.171	1.27624e-55	IBC_Sphere	NPAS1
3.92434e-60	2.02432	0.078	0.023	1.43635e-55	IBC_Sphere	OTOP3
4.23334e-60	1.64842	0.102	0.038	1.54945e-55	IBC_Sphere	KIF14
4.30148e-60	-0.297989	0.621	0.774	1.57438e-55	IBC_Sphere	SPATS2
4.48341e-60	0.517474	0.729	0.751	1.64097e-55	IBC_Sphere	VPS29
4.80994e-60	-1.65246	0.054	0.142	1.76049e-55	IBC_Sphere	CYP4B1
4.97928e-60	0.747045	0.519	0.434	1.82246e-55	IBC_Sphere	AP1B1
5.51846e-60	-0.571165	0.243	0.38	2.01981e-55	IBC_Sphere	PITPNA
6.87226e-60	-0.349682	0.474	0.634	2.51532e-55	IBC_Sphere	SVIP
7.24811e-60	1.31531	0.197	0.107	2.65288e-55	IBC_Sphere	SERTAD4
7.86942e-60	-0.425607	0.265	0.408	2.88029e-55	IBC_Sphere	TPP1
8.41661e-60	-0.103725	0.838	0.957	3.08056e-55	IBC_Sphere	HNRNPAB
8.51964e-60	-0.308009	0.562	0.71	3.11827e-55	IBC_Sphere	CERS6
9.23225e-60	-0.30095	0.432	0.588	3.3791e-55	IBC_Sphere	TSN
9.33644e-60	-0.604706	0.157	0.285	3.41723e-55	IBC_Sphere	IMMP2L
1.08925e-59	-0.405161	0.346	0.499	3.98678e-55	IBC_Sphere	EXOSC1
1.26996e-59	-0.423944	0.41	0.568	4.64818e-55	IBC_Sphere	MPND
1.34091e-59	-0.51002	0.274	0.417	4.90785e-55	IBC_Sphere	SH3GLB2
1.51469e-59	0.396757	0.836	0.905	5.54393e-55	IBC_Sphere	PSMD11
1.69076e-59	1.06489	0.38	0.279	6.18836e-55	IBC_Sphere	PLXNA3
1.69396e-59	-0.369053	0.377	0.531	6.20005e-55	IBC_Sphere	NFYB
1.75567e-59	1.35789	0.113	0.045	6.42592e-55	IBC_Sphere	CDC25C
1.76245e-59	-0.413098	0.36	0.512	6.45075e-55	IBC_Sphere	SMU1
1.7885e-59	-0.371917	0.178	0.313	6.54611e-55	IBC_Sphere	HIST3H2A
1.83072e-59	0.863409	0.433	0.337	6.70062e-55	IBC_Sphere	MAP2K3
1.88594e-59	-0.761943	0.146	0.266	6.90272e-55	IBC_Sphere	BORCS7
2.08968e-59	0.352039	0.865	0.926	7.64846e-55	IBC_Sphere	ATP5PB
2.2292e-59	-0.613939	0.186	0.317	8.15908e-55	IBC_Sphere	LINC01003
2.7577e-59	-0.711587	0.114	0.226	1.00934e-54	IBC_Sphere	RHBDD1
2.79955e-59	-0.411772	0.435	0.589	1.02466e-54	IBC_Sphere	BZW2
3.15366e-59	-0.455884	0.268	0.409	1.15427e-54	IBC_Sphere	ZNHIT6
3.62658e-59	-0.270066	0.527	0.681	1.32736e-54	IBC_Sphere	TMEM161B-AS1
4.0375e-59	-0.197932	0.891	0.971	1.47777e-54	IBC_Sphere	TUFM
4.5738e-59	0.987541	0.312	0.213	1.67406e-54	IBC_Sphere	EMP3
4.8333e-59	-0.946118	0.081	0.18	1.76904e-54	IBC_Sphere	AC240274.1
4.9501e-59	1.74064	0.113	0.045	1.81179e-54	IBC_Sphere	REXO5
4.97088e-59	-0.147149	0.893	0.964	1.81939e-54	IBC_Sphere	CCNI
5.08524e-59	-0.464556	0.239	0.382	1.86125e-54	IBC_Sphere	SMAD1
5.79856e-59	0.541448	0.88	0.908	2.12233e-54	IBC_Sphere	ZKSCAN1
5.82679e-59	-0.321861	0.537	0.69	2.13266e-54	IBC_Sphere	C15orf40
5.8336e-59	1.50817	0.218	0.127	2.13515e-54	IBC_Sphere	FUT6
6.32186e-59	0.649854	0.623	0.578	2.31386e-54	IBC_Sphere	TXNRD1
6.58204e-59	0.20988	0.923	0.977	2.40909e-54	IBC_Sphere	ATP5MD
6.91863e-59	-0.299771	0.606	0.749	2.53229e-54	IBC_Sphere	LYPLA1
7.05939e-59	-0.43923	0.356	0.503	2.58381e-54	IBC_Sphere	BABAM2
7.83809e-59	0.52261	0.754	0.744	2.86882e-54	IBC_Sphere	COPA
9.85858e-59	-0.731743	0.165	0.288	3.60834e-54	IBC_Sphere	LENG1
1.05956e-58	-0.445451	0.36	0.507	3.87811e-54	IBC_Sphere	RAB5C
1.17157e-58	-0.409511	0.315	0.458	4.28806e-54	IBC_Sphere	FAM114A2
1.18828e-58	1.95411	0.094	0.034	4.34922e-54	IBC_Sphere	XRCC2
1.3018e-58	-0.390761	0.27	0.41	4.76471e-54	IBC_Sphere	KLF5
1.31731e-58	-0.211887	0.88	0.968	4.8215e-54	IBC_Sphere	POLR2I
1.39053e-58	1.16145	0.166	0.082	5.08949e-54	IBC_Sphere	PRR11
1.41071e-58	-0.393483	0.431	0.581	5.16335e-54	IBC_Sphere	CSAG1
1.55516e-58	-0.886987	0.098	0.205	5.69204e-54	IBC_Sphere	WDR78
1.60845e-58	-0.19443	0.804	0.913	5.88711e-54	IBC_Sphere	COPZ1
1.65512e-58	-0.382324	0.441	0.603	6.05791e-54	IBC_Sphere	COA3
1.72409e-58	-0.267538	0.699	0.85	6.31032e-54	IBC_Sphere	NINJ1
1.94536e-58	-0.545765	0.198	0.33	7.12021e-54	IBC_Sphere	SIRT5
2.00197e-58	-0.219966	0.678	0.821	7.32741e-54	IBC_Sphere	ARHGAP26
2.22363e-58	1.0311	0.321	0.219	8.13871e-54	IBC_Sphere	COL9A3
2.36834e-58	0.872148	0.326	0.221	8.66837e-54	IBC_Sphere	TMEM191B
2.37286e-58	-0.377491	0.456	0.615	8.68492e-54	IBC_Sphere	NUTF2
2.43391e-58	-0.199848	0.913	0.979	8.90836e-54	IBC_Sphere	ARL6IP4
2.57117e-58	-0.199078	0.687	0.819	9.41075e-54	IBC_Sphere	XIAP
2.78279e-58	-0.383629	0.258	0.403	1.01853e-53	IBC_Sphere	TMEM106B
2.85536e-58	1.39984	0.132	0.058	1.04509e-53	IBC_Sphere	OIP5
2.87516e-58	-0.439807	0.223	0.362	1.05234e-53	IBC_Sphere	CABLES1
2.90842e-58	-1.30173	0.043	0.125	1.06451e-53	IBC_Sphere	LINC02245
2.9343e-58	0.527729	0.695	0.673	1.07398e-53	IBC_Sphere	MTCH1
3.43103e-58	3.38786	0.035	0.004	1.25579e-53	IBC_Sphere	CD53
3.47486e-58	-0.499661	0.225	0.361	1.27183e-53	IBC_Sphere	UTP4
3.77278e-58	-0.384796	0.413	0.565	1.38088e-53	IBC_Sphere	ZNF330
3.96639e-58	-0.244929	0.713	0.837	1.45174e-53	IBC_Sphere	RAB3D
4.25868e-58	-0.87868	0.094	0.199	1.55872e-53	IBC_Sphere	CCDC92
4.76743e-58	-0.299587	0.411	0.562	1.74493e-53	IBC_Sphere	VPS26A
5.23102e-58	-0.447611	0.253	0.39	1.91461e-53	IBC_Sphere	ARHGEF35
5.28826e-58	-0.31875	0.591	0.742	1.93556e-53	IBC_Sphere	SF3B5
5.77568e-58	-0.228911	0.777	0.911	2.11396e-53	IBC_Sphere	DNAJC8
6.28601e-58	-0.36518	0.434	0.585	2.30074e-53	IBC_Sphere	TMEM126A
6.61691e-58	-0.590017	0.229	0.362	2.42186e-53	IBC_Sphere	ACP2
7.00003e-58	1.68554	0.098	0.037	2.56208e-53	IBC_Sphere	SKA1
[truncated: 6,976 more rows]

## Sheet: IBC3_EmCvsOthers
Supplementary File 1c. Single-cell mRNA-Seq analysis of IBC3 cells from EmC compared to 2D and SphC combined. Differentially expressed genes (DEGs) were identified with adjusted P value less than 0.05 and average log2 fold change more than 1 (or less than -1) cutoffs. Differential expression analyses for one group vs others was performed using Seurat FindAllMarkers function with the default Wilco…
p_val	avg_log2FC	pct.1	pct.2	p_val_adj	cluster	gene
0	-3.23747	0.493	0.695	0	IBC_Emboli	HMGCS1
0	-3.03126	0.554	0.701	0	IBC_Emboli	FASN
0	-2.68088	0.236	0.485	0	IBC_Emboli	MSMO1
0	-2.63255	0.763	0.87	0	IBC_Emboli	FDPS
0	-2.46778	0.247	0.536	0	IBC_Emboli	BPIFA2
0	-2.39582	0.447	0.642	0	IBC_Emboli	FDFT1
0	-2.31742	0.387	0.599	0	IBC_Emboli	SQLE
0	-1.17653	0.97	0.987	0	IBC_Emboli	MT2A
0	-1.12718	0.627	0.795	0	IBC_Emboli	RBM3
0	-0.983329	0.99	0.98	0	IBC_Emboli	ENO1
0	-0.942631	0.981	0.968	0	IBC_Emboli	PKM
0	-0.880908	0.998	0.993	0	IBC_Emboli	GAPDH
0	-0.756621	0.989	0.968	0	IBC_Emboli	S100A10
0	-0.673176	0.994	0.986	0	IBC_Emboli	KRT19
0	-0.640732	0.981	0.953	0	IBC_Emboli	ACTB
0	-0.596038	0.995	0.982	0	IBC_Emboli	KRT8
0	-0.567739	0.981	0.964	0	IBC_Emboli	ANXA2
0	-0.440647	0.998	0.994	0	IBC_Emboli	KRT18
0	-0.402147	0.996	0.989	0	IBC_Emboli	BLVRB
0	0.272839	1	1	0	IBC_Emboli	RPL41
0	0.310626	0.998	0.984	0	IBC_Emboli	RPL23A
0	0.310923	1	1	0	IBC_Emboli	RPS3A
0	0.317118	1	0.997	0	IBC_Emboli	RPL10
0	0.341471	0.999	0.985	0	IBC_Emboli	RPL6
0	0.348877	1	0.999	0	IBC_Emboli	RPL28
0	0.355618	0.998	0.984	0	IBC_Emboli	TPT1
0	0.400284	0.998	0.981	0	IBC_Emboli	RPS25
0	0.413183	1	0.998	0	IBC_Emboli	RPL18A
0	0.414832	0.998	0.977	0	IBC_Emboli	RPL21
0	0.426054	0.998	0.981	0	IBC_Emboli	RPS26
0	0.463343	0.998	0.976	0	IBC_Emboli	RPL34
0	0.482715	1	0.996	0	IBC_Emboli	EEF1A1
0	0.48424	0.999	0.986	0	IBC_Emboli	RPS8
0	0.492584	1	0.994	0	IBC_Emboli	RPL36
0	0.51565	0.997	0.982	0	IBC_Emboli	MT-ND3
0	0.526409	0.998	0.975	0	IBC_Emboli	RPL36A
0	0.537997	1	0.999	0	IBC_Emboli	RPS21
0	0.540905	1	0.997	0	IBC_Emboli	RPL23
0	0.540918	0.999	0.995	0	IBC_Emboli	RPL39
0	0.541398	0.983	0.919	0	IBC_Emboli	RPL31
0	0.561378	0.986	0.933	0	IBC_Emboli	EIF3E
0	0.579363	0.971	0.867	0	IBC_Emboli	SARS
0	0.580152	0.996	0.956	0	IBC_Emboli	FTL
0	0.609607	1	0.999	0	IBC_Emboli	RPS28
0	0.631595	0.956	0.842	0	IBC_Emboli	BRI3
0	0.655006	1	0.999	0	IBC_Emboli	RPL37
0	0.65752	0.99	0.942	0	IBC_Emboli	SQSTM1
0	0.662868	0.938	0.79	0	IBC_Emboli	PHGDH
0	0.676852	0.996	0.971	0	IBC_Emboli	RPL38
0	0.693933	0.999	0.991	0	IBC_Emboli	RPL37A
0	0.728979	0.998	0.98	0	IBC_Emboli	S100P
0	0.758081	0.962	0.8	0	IBC_Emboli	PSAT1
0	0.78968	0.74	0.47	0	IBC_Emboli	DUSP1
0	0.805157	0.972	0.811	0	IBC_Emboli	EIF4EBP3
0	0.83068	0.999	0.986	0	IBC_Emboli	RPS29
0	0.847286	1	0.998	0	IBC_Emboli	RPS27
0	0.918346	0.897	0.654	0	IBC_Emboli	ASS1
0	1.09982	0.789	0.539	0	IBC_Emboli	RASD1
4.67859e-301	0.384799	0.982	0.926	1.71241e-296	IBC_Emboli	MTRNR2L8
1.28791e-298	0.306168	0.996	0.975	4.71389e-294	IBC_Emboli	RPS13
7.36667e-297	0.356519	0.997	0.972	2.69627e-292	IBC_Emboli	C19orf33
2.91728e-296	0.914639	0.735	0.485	1.06775e-291	IBC_Emboli	HIST1H2AC
1.04352e-295	-2.40971	0.543	0.689	3.8194e-291	IBC_Emboli	IDI1
2.24307e-292	0.322821	0.999	0.995	8.20987e-288	IBC_Emboli	RPS15A
3.47595e-291	0.330242	0.995	0.965	1.27223e-286	IBC_Emboli	RPL27
4.08591e-285	-2.60355	0.144	0.382	1.49548e-280	IBC_Emboli	ACAT2
4.50746e-285	-0.657677	0.968	0.951	1.64978e-280	IBC_Emboli	TPI1
2.34108e-284	0.347602	0.996	0.97	8.56859e-280	IBC_Emboli	RPS11
7.09259e-283	-0.618776	0.932	0.93	2.59596e-278	IBC_Emboli	DDT
2.73123e-276	0.366817	0.995	0.961	9.99656e-272	IBC_Emboli	RPL27A
5.93205e-276	-2.45026	0.31	0.534	2.17119e-271	IBC_Emboli	MVD
2.3548e-275	-1.72145	0.584	0.713	8.61881e-271	IBC_Emboli	EBP
7.66246e-273	-1.1536	0.961	0.962	2.80454e-268	IBC_Emboli	LGALS1
1.39653e-272	0.326807	0.998	0.983	5.11143e-268	IBC_Emboli	RPL9
4.51011e-268	-0.518809	0.991	0.971	1.65074e-263	IBC_Emboli	ACTG1
1.97612e-266	0.450379	0.988	0.912	7.2328e-262	IBC_Emboli	SNHG29
8.85822e-265	-0.475017	0.985	0.967	3.2422e-260	IBC_Emboli	ECH1
3.08334e-262	0.460889	0.954	0.857	1.12853e-257	IBC_Emboli	RSL24D1
1.61614e-259	0.221771	1	0.998	5.91523e-255	IBC_Emboli	RPL30
3.809e-256	-2.54782	0.279	0.473	1.39413e-251	IBC_Emboli	INSIG1
1.2716e-255	0.93128	0.587	0.337	4.65417e-251	IBC_Emboli	CTH
4.68891e-255	0.262394	0.998	0.978	1.71619e-250	IBC_Emboli	RPL24
9.41155e-253	-0.610173	0.924	0.929	3.44472e-248	IBC_Emboli	BZW1
2.05695e-249	-1.04313	0.819	0.859	7.52863e-245	IBC_Emboli	DHCR24
7.50618e-246	0.27439	0.999	0.988	2.74734e-241	IBC_Emboli	RPL15
1.4615e-245	0.378022	0.992	0.958	5.34924e-241	IBC_Emboli	B2M
1.20128e-244	0.299896	1	0.996	4.3968e-240	IBC_Emboli	RPL13
2.66952e-236	0.854678	0.647	0.416	9.77073e-232	IBC_Emboli	GPNMB
4.64437e-236	0.236269	0.999	0.992	1.69989e-231	IBC_Emboli	RPS7
9.55242e-236	0.242525	0.998	0.982	3.49628e-231	IBC_Emboli	RPL22
3.00603e-235	-0.349053	0.99	0.957	1.10024e-230	IBC_Emboli	MZT2B
6.35903e-235	0.305512	0.995	0.962	2.32747e-230	IBC_Emboli	RPS6
4.61581e-233	0.57788	0.907	0.785	1.68943e-228	IBC_Emboli	ZFP36L2
4.82595e-232	-0.552721	0.96	0.947	1.76634e-227	IBC_Emboli	IER3
2.23487e-230	-0.775164	0.951	0.936	8.17984e-226	IBC_Emboli	ETFB
1.84606e-228	0.432701	0.967	0.9	6.75676e-224	IBC_Emboli	SLC25A6
2.14303e-228	0.543643	0.925	0.808	7.8437e-224	IBC_Emboli	CREB3L1
2.81509e-228	0.39206	0.981	0.922	1.03035e-223	IBC_Emboli	EIF4EBP1
3.75901e-228	0.209407	0.999	0.991	1.37583e-223	IBC_Emboli	RPS24
7.80083e-228	0.246615	1	0.999	2.85518e-223	IBC_Emboli	RPLP1
2.94516e-227	-2.58165	0.137	0.347	1.07796e-222	IBC_Emboli	PNPLA3
3.42593e-224	0.411838	0.992	0.951	1.25393e-219	IBC_Emboli	NUPR1
3.62863e-220	0.40883	0.97	0.895	1.32811e-215	IBC_Emboli	NSA2
4.37015e-219	0.318492	0.989	0.941	1.59952e-214	IBC_Emboli	NDUFB1
1.54746e-217	0.28041	0.998	0.983	5.66387e-213	IBC_Emboli	RPS4X
1.28351e-216	0.285336	0.999	0.986	4.69778e-212	IBC_Emboli	RPSA
8.2398e-214	-0.368	0.987	0.95	3.01585e-209	IBC_Emboli	S100A16
7.1995e-213	-0.662712	0.986	0.978	2.63509e-208	IBC_Emboli	LDHA
7.48757e-213	0.468986	0.952	0.864	2.74053e-208	IBC_Emboli	SNHG6
3.15075e-210	-0.487474	0.971	0.939	1.15321e-205	IBC_Emboli	S100A13
4.88073e-209	0.494732	0.903	0.772	1.7864e-204	IBC_Emboli	CFDP1
6.89196e-209	0.448933	0.934	0.825	2.52253e-204	IBC_Emboli	NARS
2.36648e-208	-0.365705	0.994	0.981	8.66156e-204	IBC_Emboli	PSMB3
1.33735e-206	0.202706	0.998	0.989	4.89484e-202	IBC_Emboli	UBA52
3.40461e-205	-1.90143	0.318	0.515	1.24612e-200	IBC_Emboli	HMGCR
3.95018e-204	-1.03221	0.958	0.952	1.44581e-199	IBC_Emboli	PGK1
1.9572e-203	0.455118	0.906	0.789	7.16354e-199	IBC_Emboli	NDUFA3
4.48237e-203	-0.343452	0.988	0.961	1.64059e-198	IBC_Emboli	ATP5F1D
1.02752e-202	-0.203294	1	0.999	3.76083e-198	IBC_Emboli	NDUFC2
2.24778e-202	0.243002	0.999	0.993	8.22711e-198	IBC_Emboli	RPS5
9.62029e-201	0.478491	0.929	0.819	3.52112e-196	IBC_Emboli	MAT2A
4.27278e-200	0.355648	0.977	0.92	1.56388e-195	IBC_Emboli	PET100
6.66764e-198	0.410522	0.942	0.851	2.44042e-193	IBC_Emboli	MFAP3L
1.8597e-197	0.317079	0.997	0.974	6.80668e-193	IBC_Emboli	RPL13A
2.05868e-196	0.367216	0.989	0.932	7.53497e-192	IBC_Emboli	RBCK1
3.26348e-194	-0.310338	0.991	0.963	1.19447e-189	IBC_Emboli	COX7A2
1.24105e-192	0.317556	0.994	0.955	4.54237e-188	IBC_Emboli	EIF1
2.88642e-192	0.448408	0.951	0.841	1.05646e-187	IBC_Emboli	EPHX1
1.29148e-189	-0.489221	0.968	0.935	4.72693e-185	IBC_Emboli	ATP5MC1
3.41091e-189	-0.742445	0.992	0.978	1.24843e-184	IBC_Emboli	SAT1
1.27961e-187	0.28297	0.999	0.995	4.68352e-183	IBC_Emboli	MT-CO2
1.09543e-186	-0.414197	0.999	0.995	4.00939e-182	IBC_Emboli	MIF
1.25222e-183	-2.62794	0.265	0.447	4.58325e-179	IBC_Emboli	ACSS2
1.63697e-183	0.212673	1	0.998	5.99148e-179	IBC_Emboli	RPL14
3.24098e-183	-0.326774	0.992	0.961	1.18623e-178	IBC_Emboli	GNAS
1.80791e-182	0.276272	0.991	0.956	6.61711e-178	IBC_Emboli	ERP29
8.42526e-181	-0.382704	0.986	0.962	3.08373e-176	IBC_Emboli	LMNA
1.1424e-180	-0.417726	0.961	0.929	4.18131e-176	IBC_Emboli	NDUFV2
1.92854e-180	-0.432242	0.949	0.924	7.05867e-176	IBC_Emboli	CAPNS1
2.08248e-180	-0.273597	0.992	0.969	7.62209e-176	IBC_Emboli	NDUFA13
2.70617e-180	0.444843	0.878	0.688	9.90487e-176	IBC_Emboli	PCK2
3.20568e-180	-0.56975	0.992	0.985	1.17331e-175	IBC_Emboli	HSPA5
5.21538e-180	0.258977	0.999	0.993	1.90888e-175	IBC_Emboli	RPS16
4.69566e-178	0.211212	1	0.993	1.71866e-173	IBC_Emboli	RPL32
9.71245e-177	0.388099	0.951	0.798	3.55485e-172	IBC_Emboli	SLC3A2
4.58788e-176	0.25813	0.993	0.951	1.67921e-171	IBC_Emboli	TOMM7
1.41939e-175	-2.32446	0.082	0.252	5.1951e-171	IBC_Emboli	LRP8
2.08493e-175	-2.42052	0.186	0.373	7.63105e-171	IBC_Emboli	LPIN1
1.05732e-174	0.275352	0.998	0.979	3.86991e-170	IBC_Emboli	RPL26
1.79899e-174	-0.439273	0.99	0.96	6.58449e-170	IBC_Emboli	PRDX2
6.45465e-173	-0.861251	0.711	0.799	2.36247e-168	IBC_Emboli	CCDC57
7.04579e-172	0.483012	0.862	0.728	2.57883e-167	IBC_Emboli	TMCO1
1.05979e-171	-0.457621	0.994	0.981	3.87895e-167	IBC_Emboli	UBC
7.32652e-171	0.88965	0.425	0.223	2.68158e-166	IBC_Emboli	HIST1H2BG
1.85769e-169	0.804161	0.495	0.295	6.79934e-165	IBC_Emboli	GADD45G
2.09913e-169	-1.71028	0.275	0.46	7.68302e-165	IBC_Emboli	ACLY
4.5611e-169	0.618704	0.725	0.543	1.66941e-164	IBC_Emboli	SDR16C5
9.90146e-166	0.351689	0.975	0.914	3.62403e-161	IBC_Emboli	ERGIC1
7.79336e-165	0.406436	0.915	0.802	2.85245e-160	IBC_Emboli	SYF2
2.09942e-164	-1.44989	0.494	0.624	7.6841e-160	IBC_Emboli	PHLDA2
1.75572e-163	0.537928	0.833	0.688	6.42611e-159	IBC_Emboli	SNHG25
2.95716e-163	-1.63012	0.428	0.576	1.08235e-158	IBC_Emboli	DHCR7
1.49602e-162	0.864671	0.496	0.293	5.47558e-158	IBC_Emboli	FSIP1
4.91419e-162	-0.411619	0.965	0.926	1.79864e-157	IBC_Emboli	UBE2M
9.74457e-162	0.490632	0.837	0.696	3.56661e-157	IBC_Emboli	PLCB4
1.34525e-161	0.284335	0.985	0.932	4.92375e-157	IBC_Emboli	COMMD6
4.31873e-160	-0.532619	0.995	0.984	1.5807e-155	IBC_Emboli	CALR
6.68078e-160	0.224251	0.995	0.965	2.44523e-155	IBC_Emboli	SRP14
2.00381e-159	0.26428	0.993	0.957	7.33414e-155	IBC_Emboli	MAL2
2.30572e-158	-1.22735	0.489	0.641	8.43917e-154	IBC_Emboli	AACS
6.8295e-158	0.205521	0.999	0.992	2.49967e-153	IBC_Emboli	RPL7A
1.15365e-157	-0.381672	0.988	0.969	4.22247e-153	IBC_Emboli	MYL6
1.08968e-156	0.177424	0.999	0.994	3.98834e-152	IBC_Emboli	RPL11
1.47637e-156	0.219736	0.974	0.917	5.40366e-152	IBC_Emboli	MT-ND4L
9.72496e-156	0.799591	0.537	0.351	3.55943e-151	IBC_Emboli	MUC15
1.10802e-154	-2.16459	0.154	0.326	4.05546e-150	IBC_Emboli	LSS
4.44739e-154	0.313749	0.94	0.857	1.62779e-149	IBC_Emboli	EIF4A2
3.68852e-153	-0.535756	0.957	0.941	1.35004e-148	IBC_Emboli	TKT
5.85577e-153	0.228993	0.999	0.989	2.14327e-148	IBC_Emboli	RPS23
9.59704e-152	-0.377146	0.973	0.952	3.51261e-147	IBC_Emboli	CLIC1
1.04432e-151	0.160906	1	0.998	3.8223e-147	IBC_Emboli	RPS15
1.12268e-151	0.314633	0.923	0.655	4.10912e-147	IBC_Emboli	CLGN
3.62606e-151	-5.47784	0.006	0.114	1.32718e-146	IBC_Emboli	FADS2
4.93341e-151	0.874526	0.487	0.302	1.80568e-146	IBC_Emboli	CAMP
1.27388e-150	-0.301755	0.984	0.943	4.66253e-146	IBC_Emboli	CHCHD2
1.76369e-150	0.259567	0.989	0.95	6.4553e-146	IBC_Emboli	ZFP36L1
2.25611e-150	0.555994	0.848	0.71	8.25759e-146	IBC_Emboli	CEACAM6
4.16726e-150	-2.331	0.138	0.302	1.52526e-145	IBC_Emboli	ALDOC
1.1014e-146	0.457654	0.804	0.638	4.03124e-142	IBC_Emboli	XPOT
2.75859e-145	0.388089	0.928	0.8	1.00967e-140	IBC_Emboli	PPT1
4.39442e-144	0.418416	0.932	0.841	1.6084e-139	IBC_Emboli	TMC5
6.10677e-144	0.261617	0.987	0.943	2.23514e-139	IBC_Emboli	MPST
1.48241e-142	-1.17584	0.868	0.863	5.42578e-138	IBC_Emboli	SFN
6.98995e-142	-0.365438	0.97	0.94	2.55839e-137	IBC_Emboli	UQCRC1
8.26317e-142	-0.243365	0.995	0.972	3.0244e-137	IBC_Emboli	COX8A
1.01096e-141	-1.14658	0.658	0.741	3.70022e-137	IBC_Emboli	CYP51A1
8.63584e-139	0.358574	0.97	0.903	3.1608e-134	IBC_Emboli	TST
1.50471e-138	-0.299984	1	1	5.50737e-134	IBC_Emboli	S100A6
2.62933e-138	-0.298427	0.988	0.947	9.62359e-134	IBC_Emboli	TMEM205
2.9227e-138	-2.65526	0.148	0.307	1.06974e-133	IBC_Emboli	PSORS1C2
8.88539e-137	0.387433	0.786	0.534	3.25214e-132	IBC_Emboli	GDF15
2.65422e-136	0.648867	0.772	0.636	9.71472e-132	IBC_Emboli	VMO1
2.93063e-136	0.2152	0.996	0.977	1.07264e-131	IBC_Emboli	RPL17
7.25077e-136	-2.07361	0.117	0.273	2.65385e-131	IBC_Emboli	NEK8
1.49882e-135	0.228318	0.998	0.99	5.48584e-131	IBC_Emboli	MT-ATP6
6.29701e-134	-0.34806	0.97	0.933	2.30477e-129	IBC_Emboli	MZT2A
1.26153e-133	-2.29306	0.101	0.247	4.61734e-129	IBC_Emboli	HSD17B7
2.80227e-133	0.210464	0.997	0.983	1.02566e-128	IBC_Emboli	RPL5
3.03265e-133	-0.301302	0.985	0.959	1.10998e-128	IBC_Emboli	ATP5F1B
4.217e-133	0.206594	0.997	0.977	1.54346e-128	IBC_Emboli	RPL10A
4.48752e-132	0.204347	0.997	0.981	1.64248e-127	IBC_Emboli	RPS3
2.75385e-131	-0.459779	0.973	0.938	1.00794e-126	IBC_Emboli	ATP5MC3
3.52188e-131	0.178058	0.999	0.994	1.28904e-126	IBC_Emboli	RPL8
7.91296e-131	0.380345	0.955	0.889	2.89622e-126	IBC_Emboli	RNF145
9.01182e-131	-1.76736	0.252	0.409	3.29842e-126	IBC_Emboli	TMEM97
1.16098e-130	-0.218202	0.992	0.962	4.24932e-126	IBC_Emboli	EIF3K
1.17196e-130	-0.205835	0.997	0.971	4.28947e-126	IBC_Emboli	NDUFS6
5.35166e-130	-0.46026	0.92	0.899	1.95876e-125	IBC_Emboli	MYEOV
8.77062e-130	0.400355	0.645	0.476	3.21013e-125	IBC_Emboli	MTRNR2L10
1.05124e-129	-0.51745	0.812	0.855	3.84766e-125	IBC_Emboli	EIF5
1.1501e-129	-0.711669	0.749	0.799	4.20947e-125	IBC_Emboli	EGR1
1.35496e-129	0.373931	0.9	0.768	4.9593e-125	IBC_Emboli	TPD52L1
1.71652e-129	0.192641	1	0.991	6.28262e-125	IBC_Emboli	MIEN1
1.37583e-128	0.300469	0.936	0.844	5.03567e-124	IBC_Emboli	IARS
4.33189e-127	0.229707	1	0.999	1.58552e-122	IBC_Emboli	RPS18
8.49275e-126	-0.313249	0.985	0.955	3.10843e-121	IBC_Emboli	H3F3B
5.52629e-125	-0.274084	0.983	0.958	2.02268e-120	IBC_Emboli	PSMD8
2.96739e-124	0.319915	0.894	0.801	1.08609e-119	IBC_Emboli	GFPT1
2.15134e-121	-1.61008	0.667	0.692	7.87414e-117	IBC_Emboli	LDLR
4.129e-121	0.165462	0.998	0.992	1.51126e-116	IBC_Emboli	RPL29
1.19685e-120	-1.97179	0.08	0.214	4.38061e-116	IBC_Emboli	NOXO1
2.03778e-119	0.366258	0.832	0.671	7.45848e-115	IBC_Emboli	PYGB
8.16762e-119	0.262626	0.989	0.943	2.98943e-114	IBC_Emboli	BSG
9.48768e-119	0.238163	0.988	0.951	3.47259e-114	IBC_Emboli	TMEM59
1.35285e-118	-0.193358	0.996	0.977	4.95156e-114	IBC_Emboli	DSTN
2.47559e-118	-0.410851	0.934	0.918	9.0609e-114	IBC_Emboli	CIB1
2.27538e-117	0.452144	0.94	0.871	8.3281e-113	IBC_Emboli	AQP5
8.1428e-116	-1.61182	0.265	0.42	2.98035e-111	IBC_Emboli	EGLN3
1.07724e-115	-0.707345	0.715	0.782	3.94279e-111	IBC_Emboli	ACADVL
3.54562e-115	0.232939	0.992	0.961	1.29773e-110	IBC_Emboli	CST3
7.72573e-115	-0.537612	0.802	0.837	2.82769e-110	IBC_Emboli	RHOC
2.57172e-113	-0.543145	0.805	0.834	9.41275e-109	IBC_Emboli	PSMB1
2.82038e-113	-1.9069	0.177	0.32	1.03229e-108	IBC_Emboli	CASP14
4.22997e-113	-0.259449	0.995	0.975	1.54821e-108	IBC_Emboli	ERBB2
1.61315e-111	0.54128	0.665	0.516	5.90429e-107	IBC_Emboli	AL451165.2
2.7157e-111	0.308845	0.924	0.808	9.93975e-107	IBC_Emboli	DDRGK1
2.73652e-111	-0.361446	0.966	0.938	1.00159e-106	IBC_Emboli	XRCC6
9.21934e-111	-1.06146	0.296	0.452	3.37437e-106	IBC_Emboli	TNC
1.29727e-109	0.236518	0.966	0.907	4.74812e-105	IBC_Emboli	CPD
7.73096e-109	0.413102	0.839	0.72	2.82961e-104	IBC_Emboli	ADGRG1
1.55623e-108	0.381523	0.842	0.725	5.69595e-104	IBC_Emboli	CHMP5
2.05233e-108	-0.327497	0.978	0.948	7.51175e-104	IBC_Emboli	RPL36AL
5.09098e-108	0.439126	1	0.99	1.86335e-103	IBC_Emboli	SCGB1D2
5.58527e-108	-0.632053	0.669	0.746	2.04427e-103	IBC_Emboli	HNRNPD
1.08241e-107	-2.73727	0.083	0.208	3.96171e-103	IBC_Emboli	RRM2
2.18727e-107	0.163286	0.998	0.984	8.00562e-103	IBC_Emboli	RPL35A
5.10856e-107	0.349987	0.853	0.742	1.86978e-102	IBC_Emboli	PERP
1.16572e-106	-2.01688	0.101	0.229	4.26666e-102	IBC_Emboli	STARD4
1.57216e-106	-2.10705	0.056	0.17	5.75426e-102	IBC_Emboli	P2RY6
2.49018e-106	-0.218935	0.992	0.957	9.11429e-102	IBC_Emboli	PARK7
1.14633e-105	-0.194087	0.992	0.953	4.19569e-101	IBC_Emboli	NDUFB10
1.46797e-105	-0.19013	0.991	0.968	5.3729e-101	IBC_Emboli	SLC25A3
1.93243e-105	-1.02989	0.267	0.428	7.07287e-101	IBC_Emboli	SERTAD1
7.0147e-105	0.18585	0.996	0.973	2.56745e-100	IBC_Emboli	EEF1B2
8.89586e-105	-2.55587	0.921	0.882	3.25597e-100	IBC_Emboli	SCD
1.59636e-104	0.970696	0.278	0.144	5.84284e-100	IBC_Emboli	MCTP1
7.25495e-104	-0.698378	0.723	0.765	2.65539e-99	IBC_Emboli	G6PD
2.45428e-103	0.257624	0.976	0.911	8.9829e-99	IBC_Emboli	ANAPC16
4.2531e-103	0.304703	0.939	0.843	1.55668e-98	IBC_Emboli	TCEAL4
5.59758e-103	0.167149	0.997	0.982	2.04877e-98	IBC_Emboli	RPL4
6.04935e-103	-1.21894	0.181	0.327	2.21412e-98	IBC_Emboli	ARHGDIB
6.73248e-103	-0.35917	0.992	0.959	2.46415e-98	IBC_Emboli	CCND1
2.9287e-102	-0.657229	0.803	0.823	1.07193e-97	IBC_Emboli	WDR34
3.335e-102	0.169191	0.999	0.987	1.22064e-97	IBC_Emboli	RACK1
4.66773e-102	0.678981	0.404	0.253	1.70844e-97	IBC_Emboli	CD44
4.97926e-102	0.809813	0.339	0.193	1.82246e-97	IBC_Emboli	HIST1H2BN
2.40699e-101	0.275616	0.862	0.675	8.80983e-97	IBC_Emboli	SLC7A5
1.22186e-100	-0.256146	0.982	0.943	4.47214e-96	IBC_Emboli	NME1
1.61454e-100	0.195366	0.998	0.991	5.90938e-96	IBC_Emboli	MT-CO1
2.06483e-100	-0.874444	0.475	0.613	7.55748e-96	IBC_Emboli	FLNB
2.41143e-100	-0.800118	0.425	0.569	8.82607e-96	IBC_Emboli	TFRC
3.92947e-99	0.231705	0.994	0.972	1.43823e-94	IBC_Emboli	RPL7
6.95736e-99	0.360464	0.868	0.752	2.54646e-94	IBC_Emboli	VTI1B
1.76537e-98	0.247146	0.978	0.925	6.46142e-94	IBC_Emboli	ST13
1.87202e-98	-0.573682	0.742	0.799	6.85177e-94	IBC_Emboli	PLEC
2.00733e-98	-0.318025	0.975	0.942	7.34704e-94	IBC_Emboli	SEM1
2.61668e-98	0.354244	0.776	0.606	9.5773e-94	IBC_Emboli	BEX2
2.70295e-98	0.215626	0.986	0.94	9.89307e-94	IBC_Emboli	SEC62
3.1814e-98	-1.05466	0.671	0.714	1.16442e-93	IBC_Emboli	TFF3
1.66359e-97	0.187221	0.999	0.993	6.08891e-93	IBC_Emboli	MT-CO3
2.00541e-97	-1.15013	0.197	0.343	7.33999e-93	IBC_Emboli	BFSP1
3.03811e-97	0.251082	0.972	0.913	1.11198e-92	IBC_Emboli	SELENOS
3.62284e-97	0.125393	0.967	0.775	1.326e-92	IBC_Emboli	GAS5
9.01174e-97	-0.568547	0.832	0.843	3.29839e-92	IBC_Emboli	SNRPB
1.78947e-96	0.190025	0.992	0.956	6.54964e-92	IBC_Emboli	EIF2S2
1.99118e-96	0.17532	0.996	0.971	7.28793e-92	IBC_Emboli	TMBIM6
2.7598e-96	-1.39097	0.136	0.272	1.01012e-91	IBC_Emboli	CCN2
3.71876e-96	0.150845	0.996	0.978	1.3611e-91	IBC_Emboli	COX7C
1.52583e-95	-0.368695	0.962	0.931	5.58471e-91	IBC_Emboli	ATP5F1A
6.79808e-95	0.264806	0.959	0.876	2.48816e-90	IBC_Emboli	FAM210B
9.46634e-95	0.233334	0.995	0.957	3.46477e-90	IBC_Emboli	HMGN1
2.01734e-94	-0.54698	0.745	0.788	7.38367e-90	IBC_Emboli	PSMD1
2.44698e-94	0.304035	0.927	0.844	8.95619e-90	IBC_Emboli	EIF3J
4.55305e-94	0.367099	0.847	0.717	1.66646e-89	IBC_Emboli	LMO4
9.88119e-94	-0.346579	0.941	0.918	3.61661e-89	IBC_Emboli	TLE5
2.72138e-93	0.372389	0.801	0.675	9.96052e-89	IBC_Emboli	ABHD17C
2.73646e-93	-0.446278	0.827	0.844	1.00157e-88	IBC_Emboli	SLC2A4RG
7.37679e-93	0.218293	0.954	0.871	2.69998e-88	IBC_Emboli	LARS
8.85828e-93	0.168581	0.999	0.987	3.24222e-88	IBC_Emboli	RPS19
1.67892e-92	-0.661768	1	1	6.14501e-88	IBC_Emboli	SCGB2A2
1.95967e-92	0.348638	0.709	0.541	7.17258e-88	IBC_Emboli	CD55
2.09713e-92	0.676366	0.393	0.247	7.6757e-88	IBC_Emboli	CHAC1
9.40823e-92	-1.62539	0.092	0.209	3.44351e-87	IBC_Emboli	MYBL2
1.30716e-91	0.275128	0.939	0.852	4.78432e-87	IBC_Emboli	TSPAN13
1.50885e-91	-0.256948	0.98	0.936	5.52255e-87	IBC_Emboli	NEDD8
1.67752e-91	-0.841444	0.505	0.607	6.1399e-87	IBC_Emboli	BRI3BP
2.1701e-91	-1.02065	0.311	0.452	7.94277e-87	IBC_Emboli	ALDH3A1
3.01103e-91	-0.21789	0.988	0.963	1.10207e-86	IBC_Emboli	COPE
3.30481e-91	-0.660438	0.71	0.766	1.20959e-86	IBC_Emboli	SLC25A1
3.64717e-91	0.266389	0.961	0.885	1.3349e-86	IBC_Emboli	TSKU
4.34694e-91	-0.574987	0.838	0.865	1.59102e-86	IBC_Emboli	PIK3R3
5.5002e-91	-1.14077	0.637	0.711	2.01313e-86	IBC_Emboli	S100A4
5.62892e-91	-0.238061	0.994	0.971	2.06024e-86	IBC_Emboli	AAMDC
5.66478e-90	0.354918	0.816	0.68	2.07337e-85	IBC_Emboli	KCNS3
7.6736e-90	-0.363191	0.944	0.913	2.80861e-85	IBC_Emboli	PSMD2
1.00532e-89	-0.406226	0.827	0.845	3.67958e-85	IBC_Emboli	UBE2D2
1.6529e-89	0.354334	0.815	0.694	6.0498e-85	IBC_Emboli	SNHG3
1.82678e-89	-0.184285	0.993	0.959	6.68621e-85	IBC_Emboli	ATP5PF
2.10283e-89	-1.38774	0.182	0.311	7.69656e-85	IBC_Emboli	MVK
2.76359e-89	-0.581493	0.828	0.848	1.0115e-84	IBC_Emboli	MYH9
4.05326e-89	-0.683493	0.672	0.734	1.48353e-84	IBC_Emboli	IDH2
5.95056e-89	-0.346774	0.967	0.928	2.17797e-84	IBC_Emboli	NQO1
1.10265e-88	0.301794	0.879	0.764	4.03582e-84	IBC_Emboli	SPTLC2
1.27996e-87	-0.384229	0.947	0.934	4.68478e-83	IBC_Emboli	LASP1
3.7959e-87	-0.429762	0.921	0.895	1.38934e-82	IBC_Emboli	AKR1A1
7.41714e-87	-0.27573	0.987	0.961	2.71475e-82	IBC_Emboli	ATP5F1C
7.45913e-87	-0.503156	0.77	0.812	2.73012e-82	IBC_Emboli	FUS
9.28204e-87	-0.253301	0.981	0.94	3.39732e-82	IBC_Emboli	TOMM6
9.6692e-87	0.617934	0.497	0.359	3.53902e-82	IBC_Emboli	ST3GAL5
2.15236e-86	-0.419465	0.97	0.918	7.87784e-82	IBC_Emboli	SDF2L1
5.30715e-86	-0.401273	0.875	0.861	1.94247e-81	IBC_Emboli	TIMM8B
5.31709e-86	0.318318	0.901	0.812	1.94611e-81	IBC_Emboli	IRX3
1.07149e-85	-1.08869	0.539	0.606	3.92174e-81	IBC_Emboli	LRMDA
1.60898e-85	-0.58289	0.639	0.722	5.88903e-81	IBC_Emboli	BRD2
1.62283e-85	-2.23299	0.044	0.137	5.93971e-81	IBC_Emboli	HYAL1
2.23277e-85	0.208401	0.984	0.924	8.17215e-81	IBC_Emboli	NHP2
2.93119e-85	0.168739	0.991	0.957	1.07284e-80	IBC_Emboli	ATP5MPL
3.29583e-85	-0.773411	0.522	0.627	1.20631e-80	IBC_Emboli	ALDH7A1
3.32888e-85	0.996573	0.252	0.133	1.2184e-80	IBC_Emboli	HIST1H3H
1.40155e-84	-0.247293	0.978	0.929	5.12981e-80	IBC_Emboli	TIMM13
1.97092e-84	-1.38213	0.117	0.235	7.21378e-80	IBC_Emboli	CTNNAL1
4.10398e-84	0.219946	0.981	0.917	1.5021e-79	IBC_Emboli	TMEM147
4.42356e-84	-0.732119	0.842	0.871	1.61907e-79	IBC_Emboli	AHNAK
4.57292e-84	0.339223	0.684	0.549	1.67373e-79	IBC_Emboli	BACH1
4.75025e-84	-0.591319	0.696	0.762	1.73864e-79	IBC_Emboli	ACACA
9.42477e-84	-0.26338	0.972	0.928	3.44956e-79	IBC_Emboli	AP2S1
2.296e-83	-0.32802	0.989	0.973	8.40357e-79	IBC_Emboli	PDIA3
3.58032e-83	0.431041	0.644	0.515	1.31043e-78	IBC_Emboli	PARM1
5.41683e-83	-0.51067	0.705	0.761	1.98262e-78	IBC_Emboli	EML2
1.77015e-82	-0.312264	0.954	0.923	6.47891e-78	IBC_Emboli	EIF4G2
4.5239e-82	0.291104	0.846	0.724	1.65579e-77	IBC_Emboli	CEBPG
6.49303e-82	0.260914	0.885	0.8	2.37651e-77	IBC_Emboli	NDUFA5
8.3886e-82	-0.314271	0.958	0.931	3.07031e-77	IBC_Emboli	EIF4A1
9.85986e-82	-0.984285	0.336	0.457	3.60881e-77	IBC_Emboli	NSDHL
1.44967e-81	0.334166	0.763	0.598	5.30593e-77	IBC_Emboli	SNHG32
3.45698e-81	0.181607	0.994	0.952	1.26529e-76	IBC_Emboli	KRTCAP2
4.55921e-81	-0.362873	0.915	0.89	1.66872e-76	IBC_Emboli	PSMB2
5.95089e-81	0.561336	0.447	0.312	2.17808e-76	IBC_Emboli	TPP1
6.27948e-81	0.286474	0.84	0.712	2.29835e-76	IBC_Emboli	NGRN
6.57978e-81	0.54552	0.435	0.293	2.40826e-76	IBC_Emboli	HIST1H2BD
9.14893e-81	0.394355	0.678	0.55	3.3486e-76	IBC_Emboli	PDCD4
1.37949e-80	0.157246	0.996	0.969	5.04907e-76	IBC_Emboli	RPLP2
1.57598e-80	-1.94576	0.089	0.192	5.76824e-76	IBC_Emboli	TYMS
1.6145e-80	-0.241718	0.989	0.96	5.90923e-76	IBC_Emboli	H2AFJ
1.92387e-80	-1.06207	0.224	0.357	7.04156e-76	IBC_Emboli	CDKN1A
2.9173e-80	0.360326	0.706	0.58	1.06776e-75	IBC_Emboli	TC2N
3.42034e-80	0.610743	0.339	0.207	1.25188e-75	IBC_Emboli	DMGDH
3.73833e-80	0.160842	0.865	0.686	1.36826e-75	IBC_Emboli	DDIT3
7.83481e-80	0.170878	0.994	0.967	2.86762e-75	IBC_Emboli	CALM2
7.86528e-80	0.190595	0.997	0.978	2.87877e-75	IBC_Emboli	FTH1
1.57371e-79	-1.56761	0.059	0.155	5.75994e-75	IBC_Emboli	TMEM40
1.81102e-79	-1.99822	0.069	0.167	6.62853e-75	IBC_Emboli	CLIC3
4.72489e-79	-1.14436	0.183	0.307	1.72936e-74	IBC_Emboli	ANXA6
7.62035e-79	0.137597	0.998	0.987	2.78912e-74	IBC_Emboli	RPL35
1.01714e-78	-1.17563	0.123	0.241	3.72284e-74	IBC_Emboli	ARRDC3
1.93537e-78	-1.28704	0.231	0.36	7.08363e-74	IBC_Emboli	PFKP
2.23215e-78	0.20248	0.891	0.815	8.16988e-74	IBC_Emboli	SLC38A2
2.58747e-78	-0.665037	0.643	0.715	9.47039e-74	IBC_Emboli	TM7SF2
3.08529e-78	0.344448	0.746	0.617	1.12925e-73	IBC_Emboli	PYURF
3.65563e-78	-0.870024	0.194	0.324	1.338e-73	IBC_Emboli	MT1F
7.58487e-78	0.191765	0.968	0.909	2.77614e-73	IBC_Emboli	LAPTM4A
2.10296e-77	0.170816	0.986	0.952	7.69704e-73	IBC_Emboli	CPE
3.37001e-77	0.488931	0.216	0.108	1.23346e-72	IBC_Emboli	FOSB
4.77904e-77	-1.87611	0.051	0.142	1.74918e-72	IBC_Emboli	SLC25A18
5.71272e-77	0.177508	1	0.998	2.09091e-72	IBC_Emboli	RPS12
2.04869e-76	0.194654	0.982	0.92	7.49842e-72	IBC_Emboli	ROMO1
3.54936e-76	0.16652	0.992	0.957	1.2991e-71	IBC_Emboli	ALG8
5.1996e-76	-0.230161	0.996	0.983	1.90311e-71	IBC_Emboli	S100A14
5.24453e-76	-0.331373	0.937	0.921	1.91955e-71	IBC_Emboli	TRIOBP
1.09889e-75	-2.86892	0.033	0.112	4.02206e-71	IBC_Emboli	PFKFB4
1.18384e-75	-0.855989	0.467	0.569	4.33296e-71	IBC_Emboli	CNN3
1.24835e-75	0.346692	0.72	0.6	4.56907e-71	IBC_Emboli	DRAM2
1.58567e-75	-0.34781	0.889	0.879	5.80372e-71	IBC_Emboli	RBIS
1.89995e-75	-0.982851	0.213	0.343	6.95401e-71	IBC_Emboli	FLNA
2.24299e-75	-0.230911	0.988	0.961	8.20958e-71	IBC_Emboli	NDUFS5
2.397e-75	-0.647417	0.582	0.658	8.77326e-71	IBC_Emboli	SYNGR1
4.88699e-75	-0.672841	0.511	0.618	1.78869e-70	IBC_Emboli	CYTOR
1.295e-74	0.218114	0.945	0.871	4.73985e-70	IBC_Emboli	COX7A2L
1.62865e-74	-0.404227	0.845	0.842	5.96101e-70	IBC_Emboli	NDUFB8
2.01554e-74	-0.298731	0.954	0.919	7.37706e-70	IBC_Emboli	NANS
2.22479e-74	0.21931	0.967	0.904	8.14294e-70	IBC_Emboli	EIF3L
2.59277e-74	0.165872	0.974	0.931	9.48981e-70	IBC_Emboli	SLC38A1
2.77606e-74	-0.309622	0.938	0.901	1.01606e-69	IBC_Emboli	PSMC5
2.84944e-74	-0.646801	0.501	0.601	1.04293e-69	IBC_Emboli	UCP2
5.97726e-74	-0.9014	0.468	0.579	2.18774e-69	IBC_Emboli	TPCN1
6.27031e-74	0.238402	0.938	0.87	2.29499e-69	IBC_Emboli	PSME1
8.40531e-74	-1.13355	0.188	0.306	3.07643e-69	IBC_Emboli	TYMSOS
2.7734e-73	0.1742	0.967	0.905	1.01509e-68	IBC_Emboli	POLR2K
2.96589e-73	-0.643829	0.51	0.611	1.08554e-68	IBC_Emboli	TBCD
3.08023e-73	0.637903	0.333	0.206	1.12739e-68	IBC_Emboli	LINC01133
3.49927e-73	-1.30135	0.099	0.205	1.28077e-68	IBC_Emboli	RASSF8-AS1
3.62161e-73	-0.23178	0.984	0.948	1.32555e-68	IBC_Emboli	CHMP2A
4.5166e-73	-1.90589	0.065	0.158	1.65312e-68	IBC_Emboli	AP000844.2
1.29985e-72	0.443907	0.536	0.409	4.75757e-68	IBC_Emboli	RABGGTB
2.09549e-72	0.236209	0.813	0.715	7.6697e-68	IBC_Emboli	LAMP2
2.48197e-72	-0.571262	0.944	0.922	9.08427e-68	IBC_Emboli	TUBB
2.75497e-72	0.213053	0.935	0.861	1.00835e-67	IBC_Emboli	SYPL1
3.60917e-72	0.214739	0.941	0.849	1.32099e-67	IBC_Emboli	TCEA1
4.84618e-72	-0.358447	0.864	0.87	1.77375e-67	IBC_Emboli	SRP72
5.08697e-72	-0.320621	0.921	0.892	1.86188e-67	IBC_Emboli	NQO2
5.76298e-72	-0.677298	0.514	0.615	2.10931e-67	IBC_Emboli	PGAM1
5.916e-72	-0.52037	0.603	0.693	2.16532e-67	IBC_Emboli	SMIM19
9.66794e-72	-0.390192	0.885	0.878	3.53856e-67	IBC_Emboli	MAGED2
1.05411e-71	0.626267	0.392	0.269	3.85814e-67	IBC_Emboli	AL133370.1
1.40151e-71	0.267593	0.803	0.695	5.12967e-67	IBC_Emboli	MRPL42
2.93173e-71	-0.729733	0.976	0.946	1.07304e-66	IBC_Emboli	DBI
2.98493e-71	0.180102	0.987	0.933	1.09252e-66	IBC_Emboli	WDR83OS
3.7626e-71	0.228059	0.909	0.83	1.37715e-66	IBC_Emboli	ALCAM
4.03994e-71	-2.32326	0.105	0.207	1.47866e-66	IBC_Emboli	HIST1H1A
6.17424e-71	0.299545	0.859	0.762	2.25983e-66	IBC_Emboli	MAP3K13
7.33887e-71	-1.17536	0.146	0.261	2.6861e-66	IBC_Emboli	S100A2
1.07559e-70	-2.69272	0.023	0.093	3.93675e-66	IBC_Emboli	BMP7
1.21843e-70	0.40431	0.554	0.425	4.45957e-66	IBC_Emboli	ARHGEF2
2.31922e-70	-0.539502	0.644	0.711	8.48858e-66	IBC_Emboli	ABCC3
5.96652e-70	0.208686	0.955	0.891	2.18381e-65	IBC_Emboli	CLTA
7.61609e-70	0.261049	0.888	0.783	2.78757e-65	IBC_Emboli	TMEM179B
7.72617e-70	0.115228	0.994	0.951	2.82786e-65	IBC_Emboli	ZFAS1
1.00311e-69	-0.373109	0.858	0.86	3.67149e-65	IBC_Emboli	SRA1
3.24545e-69	-0.706421	0.735	0.75	1.18787e-64	IBC_Emboli	PGP
3.38218e-69	-0.841402	0.318	0.441	1.23791e-64	IBC_Emboli	PHLDA1
4.6841e-69	0.3069	0.787	0.687	1.71443e-64	IBC_Emboli	MTLN
8.28653e-69	-1.00673	0.174	0.29	3.03295e-64	IBC_Emboli	PIR
9.01367e-69	0.386299	0.694	0.573	3.2991e-64	IBC_Emboli	SLC5A1
1.18745e-68	0.221013	0.839	0.704	4.3462e-64	IBC_Emboli	LRATD1
1.28065e-68	0.586188	0.4	0.277	4.68731e-64	IBC_Emboli	AC009779.2
2.45876e-68	0.218284	0.957	0.882	8.99931e-64	IBC_Emboli	MARCKSL1
3.48337e-68	-0.45068	0.857	0.856	1.27495e-63	IBC_Emboli	VCP
3.55032e-68	-0.840537	0.257	0.378	1.29945e-63	IBC_Emboli	FJX1
4.21513e-68	-0.35788	0.869	0.864	1.54278e-63	IBC_Emboli	PSMD7
4.27242e-68	-0.36284	0.87	0.859	1.56375e-63	IBC_Emboli	EIF3I
4.31232e-68	0.126048	1	0.997	1.57835e-63	IBC_Emboli	RPS27A
4.85965e-68	-1.49986	0.071	0.162	1.77868e-63	IBC_Emboli	AC105942.1
8.17984e-68	-0.839136	0.927	0.907	2.9939e-63	IBC_Emboli	TUBA1B
1.142e-67	-0.270049	0.965	0.922	4.17984e-63	IBC_Emboli	LRRC59
1.18526e-67	-1.02926	0.369	0.465	4.33817e-63	IBC_Emboli	LINC00514
1.66741e-67	0.151462	0.997	0.976	6.10289e-63	IBC_Emboli	RPL12
1.77579e-67	-0.333809	0.918	0.894	6.49956e-63	IBC_Emboli	MLF2
1.9664e-67	-0.599331	0.476	0.58	7.19721e-63	IBC_Emboli	ID1
4.00424e-67	0.172928	0.958	0.896	1.46559e-62	IBC_Emboli	EIF4B
4.56936e-67	0.426858	0.491	0.365	1.67243e-62	IBC_Emboli	CREG1
4.94155e-67	-0.623912	0.607	0.68	1.80866e-62	IBC_Emboli	EZR
5.6205e-67	-0.542733	0.678	0.753	2.05716e-62	IBC_Emboli	GJC3
7.87379e-67	0.125214	1	0.997	2.88188e-62	IBC_Emboli	RPS14
1.15285e-66	0.158721	0.902	0.776	4.21956e-62	IBC_Emboli	RNF187
1.45583e-66	0.584007	0.429	0.306	5.32849e-62	IBC_Emboli	FOXA3
1.72657e-66	-0.607098	0.554	0.642	6.31943e-62	IBC_Emboli	HSPA14.1
2.63851e-66	0.223328	0.934	0.854	9.65722e-62	IBC_Emboli	PAIP1
2.96118e-66	0.144522	0.997	0.976	1.08382e-61	IBC_Emboli	NACA
6.22822e-66	-0.37223	0.864	0.865	2.27959e-61	IBC_Emboli	SMARCA4
7.27185e-66	0.318242	0.807	0.713	2.66157e-61	IBC_Emboli	MAP4K3-DT
1.30909e-65	-1.6453	0.071	0.161	4.79138e-61	IBC_Emboli	MZB1
1.76685e-65	0.472684	0.092	0.03	6.46683e-61	IBC_Emboli	SAA1
2.61427e-65	0.102253	1	1	9.56849e-61	IBC_Emboli	RPL19
2.95787e-65	0.385029	0.635	0.517	1.08261e-60	IBC_Emboli	TMEM251
4.14592e-65	-0.885518	0.314	0.428	1.51745e-60	IBC_Emboli	NRK
1.17769e-64	-0.234608	0.989	0.955	4.31048e-60	IBC_Emboli	PPIA
1.42554e-64	0.22779	0.813	0.682	5.21762e-60	IBC_Emboli	ID4
2.46369e-64	-0.216317	0.984	0.941	9.01735e-60	IBC_Emboli	MICOS10
2.47082e-64	-0.428852	0.667	0.738	9.04343e-60	IBC_Emboli	SELENOW
2.68977e-64	0.579419	0.412	0.293	9.84483e-60	IBC_Emboli	SLC6A9
2.72007e-64	0.221555	0.925	0.854	9.95575e-60	IBC_Emboli	MLPH
7.44455e-64	-0.976049	0.277	0.393	2.72478e-59	IBC_Emboli	PLOD2
1.38127e-63	0.46424	0.671	0.576	5.0556e-59	IBC_Emboli	FOS
1.67822e-63	0.726644	0.234	0.135	6.14246e-59	IBC_Emboli	FLCN
2.06722e-63	0.535442	0.443	0.324	7.56624e-59	IBC_Emboli	TMEM86A
2.07148e-63	0.340799	0.693	0.575	7.58183e-59	IBC_Emboli	TMEM9
2.16501e-63	0.208813	0.975	0.909	7.92416e-59	IBC_Emboli	MRPL52
3.0334e-63	-0.279529	0.924	0.9	1.11025e-58	IBC_Emboli	GNB2
3.3608e-63	0.599318	0.626	0.52	1.23009e-58	IBC_Emboli	CYP1B1
4.38996e-63	0.272839	0.819	0.716	1.60677e-58	IBC_Emboli	FLOT1
4.79936e-63	-1.59111	0.07	0.156	1.75661e-58	IBC_Emboli	TK1
5.4544e-63	0.130378	0.985	0.936	1.99636e-58	IBC_Emboli	TXNIP
1.01094e-62	-0.433288	0.778	0.808	3.70015e-58	IBC_Emboli	SEC13
1.36248e-62	-0.872476	0.33	0.444	4.98681e-58	IBC_Emboli	SLC25A45
2.17025e-62	-0.614083	0.654	0.712	7.94335e-58	IBC_Emboli	MAGED1
2.63412e-62	0.211735	0.945	0.863	9.64116e-58	IBC_Emboli	EIF1B
3.60943e-62	-1.59578	0.528	0.605	1.32109e-57	IBC_Emboli	TSC22D3
4.71583e-62	-0.749393	0.531	0.608	1.72604e-57	IBC_Emboli	MMAB
5.253e-62	-1.26373	0.919	0.924	1.92265e-57	IBC_Emboli	MT1X
6.17934e-62	0.188786	0.972	0.92	2.2617e-57	IBC_Emboli	NAP1L1
7.27574e-62	0.34566	0.603	0.486	2.66299e-57	IBC_Emboli	HACD2
1.12821e-61	0.215321	0.892	0.8	4.12935e-57	IBC_Emboli	CHMP3
1.37653e-61	0.216808	0.965	0.883	5.03825e-57	IBC_Emboli	UQCC2
1.4331e-61	0.158344	0.978	0.925	5.2453e-57	IBC_Emboli	EIF3H
1.53132e-61	0.517545	0.454	0.34	5.60478e-57	IBC_Emboli	GLB1L2
2.26892e-61	0.171154	0.939	0.866	8.30446e-57	IBC_Emboli	DNAJC10
2.85217e-61	0.341797	0.636	0.519	1.04392e-56	IBC_Emboli	CTSL
4.83125e-61	-0.247036	0.961	0.926	1.76829e-56	IBC_Emboli	MDH2
6.73305e-61	-0.450615	0.975	0.96	2.46436e-56	IBC_Emboli	ACSL3
6.92899e-61	-0.261032	0.962	0.929	2.53608e-56	IBC_Emboli	FKBP8
7.94548e-61	0.263036	0.598	0.446	2.90813e-56	IBC_Emboli	ABCG1
8.44199e-61	-4.18861	0.009	0.06	3.08985e-56	IBC_Emboli	AC099489.1
1.21227e-60	0.938911	0.166	0.082	4.43703e-56	IBC_Emboli	HIST1H2BF
1.84152e-60	-1.54684	0.088	0.176	6.74014e-56	IBC_Emboli	GINS2
2.11116e-60	-0.645319	0.463	0.564	7.72704e-56	IBC_Emboli	ACOT7
3.72473e-60	0.208579	0.832	0.704	1.36329e-55	IBC_Emboli	GAB2
3.83494e-60	-4.56044	0.003	0.048	1.40362e-55	IBC_Emboli	FGFBP1
3.8626e-60	-0.178715	0.991	0.959	1.41375e-55	IBC_Emboli	SEC61B
4.25839e-60	0.18835	0.96	0.896	1.55861e-55	IBC_Emboli	ATP6V0E1
4.34694e-60	-0.750131	0.269	0.389	1.59102e-55	IBC_Emboli	ADGRF1
6.16642e-60	0.478342	0.466	0.352	2.25697e-55	IBC_Emboli	ARSA
7.91273e-60	0.174999	0.902	0.827	2.89614e-55	IBC_Emboli	CDH1
1.04027e-59	-0.800649	0.318	0.432	3.8075e-55	IBC_Emboli	GADD45A
1.07249e-59	-0.924033	0.26	0.37	3.92543e-55	IBC_Emboli	MICA
1.28478e-59	-0.500038	0.786	0.814	4.70243e-55	IBC_Emboli	KPNB1
2.91326e-59	-0.480541	0.765	0.779	1.06628e-54	IBC_Emboli	PARP1
3.0075e-59	-0.662438	0.438	0.542	1.10077e-54	IBC_Emboli	ABCB6
3.02539e-59	-0.187732	0.988	0.957	1.10732e-54	IBC_Emboli	ATP5MG
3.15316e-59	1.14127	0.057	0.013	1.15409e-54	IBC_Emboli	S100A8
5.12345e-59	-1.86565	0.06	0.138	1.87523e-54	IBC_Emboli	CLSPN
8.7271e-59	0.844418	0.165	0.084	3.19421e-54	IBC_Emboli	ACPP
1.01048e-58	0.36205	0.583	0.465	3.69846e-54	IBC_Emboli	LYRM7
1.36149e-58	-0.286817	0.964	0.932	4.98318e-54	IBC_Emboli	RBX1
1.96632e-58	0.124075	0.998	0.988	7.19694e-54	IBC_Emboli	RPL18
2.74338e-58	-0.454673	0.843	0.854	1.0041e-53	IBC_Emboli	LRATD2
3.0595e-58	0.365986	0.996	0.984	1.11981e-53	IBC_Emboli	MUCL1
4.01987e-58	0.214407	0.976	0.919	1.47131e-53	IBC_Emboli	RPS20
7.11198e-58	-0.365898	0.932	0.914	2.60306e-53	IBC_Emboli	WASF2
9.27565e-58	-1.27347	0.598	0.674	3.39498e-53	IBC_Emboli	ERO1A
1.24774e-57	-0.107466	0.827	0.694	4.56687e-53	IBC_Emboli	DDIT4
1.37435e-57	0.175365	0.978	0.935	5.03024e-53	IBC_Emboli	SMIM14
1.72148e-57	-0.287406	0.947	0.912	6.30078e-53	IBC_Emboli	SPDEF
2.87114e-57	-1.03672	0.186	0.289	1.05087e-52	IBC_Emboli	PTTG1
3.97456e-57	0.197127	0.994	0.97	1.45473e-52	IBC_Emboli	PITX1
5.85933e-57	-0.363366	0.893	0.881	2.14457e-52	IBC_Emboli	EIF4G1
7.44703e-57	0.532696	0.607	0.492	2.72569e-52	IBC_Emboli	BPIFB2
1.10095e-56	-0.182797	0.984	0.952	4.0296e-52	IBC_Emboli	ARPC3
1.71073e-56	0.331541	0.563	0.443	6.26144e-52	IBC_Emboli	OGT
3.18989e-56	-0.579643	0.418	0.528	1.16753e-51	IBC_Emboli	PPP1R14B-AS1
4.09354e-56	-1.19206	0.087	0.175	1.49828e-51	IBC_Emboli	APLP1
4.31325e-56	0.149051	0.98	0.935	1.57869e-51	IBC_Emboli	ITM2B
6.37382e-56	0.275177	0.448	0.328	2.33288e-51	IBC_Emboli	CREBRF
7.94078e-56	-1.53475	0.052	0.125	2.90641e-51	IBC_Emboli	UHRF1
8.91069e-56	0.195739	0.81	0.696	3.2614e-51	IBC_Emboli	ZNF770
1.10392e-55	-1.97393	0.04	0.108	4.04045e-51	IBC_Emboli	MCM10
1.7178e-55	-0.178076	0.977	0.93	6.28731e-51	IBC_Emboli	BRK1
2.34464e-55	-1.60552	0.046	0.117	8.5816e-51	IBC_Emboli	CDT1
3.20396e-55	0.243656	0.823	0.733	1.17268e-50	IBC_Emboli	IRF2BP2
3.34886e-55	0.249525	0.737	0.634	1.22572e-50	IBC_Emboli	CLIC4
3.87322e-55	-0.671433	0.34	0.448	1.41764e-50	IBC_Emboli	NUDT1
4.02108e-55	-0.313325	0.922	0.898	1.47176e-50	IBC_Emboli	ATP5PB
4.29398e-55	-0.409718	0.935	0.932	1.57164e-50	IBC_Emboli	CRISP3
5.69185e-55	-0.538447	0.972	0.953	2.08327e-50	IBC_Emboli	TMEM123
5.8456e-55	-0.845505	0.095	0.185	2.13955e-50	IBC_Emboli	HMMR
6.83912e-55	0.291959	0.715	0.614	2.50319e-50	IBC_Emboli	PTPRA
8.41696e-55	-0.653417	0.432	0.526	3.08069e-50	IBC_Emboli	ACAA2
1.02787e-54	-0.351323	0.814	0.827	3.7621e-50	IBC_Emboli	SF3B2
1.56088e-54	0.419505	0.491	0.385	5.71298e-50	IBC_Emboli	AL355075.4
1.80747e-54	0.32672	0.571	0.459	6.61552e-50	IBC_Emboli	UNC50
2.82623e-54	0.225578	0.768	0.635	1.03443e-49	IBC_Emboli	BAMBI
3.22832e-54	-0.431317	0.884	0.883	1.1816e-49	IBC_Emboli	CLSTN1
3.46059e-54	-0.795819	0.253	0.36	1.26661e-49	IBC_Emboli	CDKN3
5.206e-54	-0.973254	0.199	0.3	1.90545e-49	IBC_Emboli	PNP
5.24206e-54	-0.730255	0.397	0.502	1.91865e-49	IBC_Emboli	LTBP4
6.34692e-54	0.154132	0.959	0.899	2.32304e-49	IBC_Emboli	ATP6AP2
7.38317e-54	0.394954	0.452	0.336	2.70231e-49	IBC_Emboli	LINC00662
7.7322e-54	0.175217	0.977	0.928	2.83006e-49	IBC_Emboli	KTN1
1.07683e-53	-0.60487	0.555	0.636	3.94131e-49	IBC_Emboli	BAIAP2
1.35865e-53	0.131024	0.996	0.974	4.97278e-49	IBC_Emboli	COX4I1
1.3867e-53	0.474356	0.399	0.291	5.07547e-49	IBC_Emboli	CRYZ
1.81524e-53	-0.537874	0.577	0.652	6.64396e-49	IBC_Emboli	CRYM
1.84827e-53	0.237336	0.645	0.528	6.76486e-49	IBC_Emboli	KLF4
2.99658e-53	0.223432	0.881	0.802	1.09678e-48	IBC_Emboli	RTF1
3.73908e-53	-0.128524	0.993	0.963	1.36854e-48	IBC_Emboli	PSMA7
4.95694e-53	-0.363584	0.832	0.825	1.81429e-48	IBC_Emboli	MRPL37
5.12187e-53	0.106348	0.995	0.963	1.87466e-48	IBC_Emboli	CSTB
5.21243e-53	-0.386359	0.804	0.816	1.9078e-48	IBC_Emboli	SNRPE
5.263e-53	0.146927	0.986	0.945	1.92631e-48	IBC_Emboli	TMEM258
5.70893e-53	-0.604086	0.355	0.466	2.08953e-48	IBC_Emboli	AC040169.1
6.07345e-53	-0.859585	0.558	0.628	2.22294e-48	IBC_Emboli	PDK3
6.46211e-53	0.159627	0.871	0.792	2.3652e-48	IBC_Emboli	TM9SF2
6.89464e-53	-1.13133	0.106	0.195	2.52351e-48	IBC_Emboli	RASSF8
7.62484e-53	0.186857	0.916	0.84	2.79077e-48	IBC_Emboli	C18orf32
8.65155e-53	0.326036	0.619	0.511	3.16655e-48	IBC_Emboli	WDR45
9.33111e-53	-0.342737	0.874	0.857	3.41528e-48	IBC_Emboli	UBE2L3
1.63961e-52	-0.354739	0.869	0.871	6.00114e-48	IBC_Emboli	NRDC
3.05043e-52	0.304523	0.78	0.693	1.11649e-47	IBC_Emboli	SPATS2
3.26506e-52	0.148606	0.938	0.877	1.19504e-47	IBC_Emboli	SCOC
3.9832e-52	0.198439	0.863	0.774	1.45789e-47	IBC_Emboli	ZRANB2
4.34162e-52	0.316991	0.768	0.686	1.58907e-47	IBC_Emboli	SELENOP
4.93281e-52	0.274947	0.723	0.628	1.80546e-47	IBC_Emboli	CERS6
1.0038e-51	-0.855032	0.252	0.356	3.67402e-47	IBC_Emboli	CRYBG1
1.11362e-51	0.781915	0.192	0.109	4.07596e-47	IBC_Emboli	HRK
1.30896e-51	0.324811	0.658	0.559	4.79091e-47	IBC_Emboli	YAF2
2.16874e-51	-0.443719	0.756	0.782	7.93782e-47	IBC_Emboli	TAGLN2
2.45177e-51	0.379101	0.547	0.444	8.97371e-47	IBC_Emboli	RNF149
3.93663e-51	-0.400754	0.816	0.826	1.44085e-46	IBC_Emboli	PSMA1
5.42981e-51	0.489781	0.458	0.353	1.98736e-46	IBC_Emboli	AL021328.1
5.56485e-51	-0.965055	0.347	0.435	2.03679e-46	IBC_Emboli	CKB
1.01043e-50	0.160961	0.555	0.437	3.69829e-46	IBC_Emboli	KLHL24
3.19553e-50	-0.473831	0.866	0.865	1.1696e-45	IBC_Emboli	GPI
4.18055e-50	-0.365405	0.829	0.832	1.53012e-45	IBC_Emboli	PGD
4.99292e-50	-0.395837	0.958	0.918	1.82746e-45	IBC_Emboli	CALM1
5.80926e-50	0.387989	0.482	0.368	2.12625e-45	IBC_Emboli	ADM2
6.74776e-50	-1.14473	0.136	0.224	2.46975e-45	IBC_Emboli	METTL7A
7.01902e-50	0.145231	0.954	0.888	2.56903e-45	IBC_Emboli	CEBPB
7.25332e-50	-1.40177	0.082	0.159	2.65479e-45	IBC_Emboli	FANCI
1.01933e-49	-0.531632	0.643	0.69	3.73084e-45	IBC_Emboli	CPT1A
1.73211e-49	0.198076	0.906	0.82	6.33971e-45	IBC_Emboli	SUMO3
1.74521e-49	-0.753981	0.236	0.342	6.38765e-45	IBC_Emboli	OXCT1
1.81354e-49	0.747195	0.35	0.252	6.63774e-45	IBC_Emboli	DEFB1
2.15629e-49	0.169363	0.961	0.907	7.89225e-45	IBC_Emboli	SEZ6L2
2.54952e-49	-2.01419	0.046	0.111	9.33151e-45	IBC_Emboli	C6orf223
3.35965e-49	0.357026	0.583	0.48	1.22966e-44	IBC_Emboli	CD320
3.41284e-49	0.198072	0.872	0.788	1.24913e-44	IBC_Emboli	NDUFAF2
3.68816e-49	-0.310158	0.896	0.876	1.3499e-44	IBC_Emboli	PSMD11
3.69729e-49	0.251762	0.682	0.585	1.35324e-44	IBC_Emboli	ITGB3BP
6.08233e-49	-0.151429	0.989	0.946	2.22619e-44	IBC_Emboli	AURKAIP1
6.80221e-49	-0.9817	0.238	0.331	2.48968e-44	IBC_Emboli	PCLAF
7.39589e-49	0.194406	0.733	0.633	2.70697e-44	IBC_Emboli	PREPL
8.18695e-49	0.242067	0.689	0.569	2.99651e-44	IBC_Emboli	EXOSC5
8.66817e-49	0.134897	0.979	0.931	3.17264e-44	IBC_Emboli	CLNS1A
1.01326e-48	0.159242	0.881	0.793	3.70864e-44	IBC_Emboli	SHMT2
1.29897e-48	-0.467199	0.676	0.734	4.75437e-44	IBC_Emboli	GSN
1.68779e-48	-1.04867	0.112	0.198	6.17748e-44	IBC_Emboli	MKI67
1.76988e-48	-0.273777	0.929	0.902	6.47792e-44	IBC_Emboli	PSMA6
2.19102e-48	-0.416372	0.757	0.786	8.01934e-44	IBC_Emboli	CMBL
2.6362e-48	-1.35579	0.045	0.111	9.64874e-44	IBC_Emboli	AKR1B10
2.65714e-48	-1.51703	0.114	0.194	9.72541e-44	IBC_Emboli	HELLS
4.31666e-48	0.18893	0.867	0.777	1.57994e-43	IBC_Emboli	EBPL
4.32773e-48	0.133598	0.792	0.68	1.58399e-43	IBC_Emboli	NPC2
4.55716e-48	-0.365056	0.824	0.84	1.66797e-43	IBC_Emboli	PSMA5
4.58492e-48	-0.382555	0.884	0.887	1.67813e-43	IBC_Emboli	ME1
6.82125e-48	-0.60117	0.367	0.47	2.49665e-43	IBC_Emboli	SERTAD3
7.21103e-48	0.295446	0.689	0.594	2.63931e-43	IBC_Emboli	SMIM30
7.30036e-48	0.284772	0.711	0.618	2.67201e-43	IBC_Emboli	ARMC10
7.91965e-48	0.394826	0.478	0.371	2.89867e-43	IBC_Emboli	MAOA
1.07762e-47	-0.153073	0.997	0.982	3.94421e-43	IBC_Emboli	MT-ND1
1.20655e-47	-0.281545	0.917	0.895	4.41608e-43	IBC_Emboli	ENY2
1.37698e-47	-0.706883	0.244	0.347	5.03987e-43	IBC_Emboli	MRPL23
1.4393e-47	-1.50948	0.107	0.186	5.26798e-43	IBC_Emboli	CCN5
1.61234e-47	-1.7424	0.039	0.1	5.90134e-43	IBC_Emboli	CENPU
1.98821e-47	0.153816	0.934	0.866	7.27704e-43	IBC_Emboli	MRPL13
3.54125e-47	-1.23797	0.249	0.345	1.29613e-42	IBC_Emboli	SCARB1
3.57152e-47	-1.25439	0.126	0.21	1.30721e-42	IBC_Emboli	TP53INP2
4.15383e-47	0.250055	0.759	0.661	1.52034e-42	IBC_Emboli	ARF5
4.44105e-47	0.529127	0.266	0.175	1.62547e-42	IBC_Emboli	METRNL
5.97478e-47	0.154737	0.928	0.856	2.18683e-42	IBC_Emboli	ANKRD11
6.68114e-47	-0.405621	0.765	0.787	2.44536e-42	IBC_Emboli	PSMC1
6.83121e-47	-1.23399	0.114	0.198	2.50029e-42	IBC_Emboli	DTX4
7.8317e-47	-1.15922	0.116	0.197	2.86648e-42	IBC_Emboli	ORC6
1.22817e-46	-0.225294	0.945	0.9	4.49523e-42	IBC_Emboli	MRPS12
1.46182e-46	0.131646	0.958	0.898	5.35042e-42	IBC_Emboli	TAX1BP1
1.49351e-46	0.166356	0.99	0.935	5.46641e-42	IBC_Emboli	STARD10
1.6683e-46	0.242236	0.706	0.607	6.10614e-42	IBC_Emboli	SNX3
2.3804e-46	-0.931818	0.205	0.301	8.7125e-42	IBC_Emboli	TSPYL2
3.15961e-46	0.22092	0.789	0.703	1.15645e-41	IBC_Emboli	RNF13
4.65506e-46	-0.372086	0.944	0.924	1.7038e-41	IBC_Emboli	ASPH
5.06732e-46	0.55269	0.271	0.181	1.85469e-41	IBC_Emboli	GABRE
6.31493e-46	-0.630563	0.278	0.381	2.31133e-41	IBC_Emboli	ADPRHL1
6.44058e-46	-0.623633	0.307	0.408	2.35732e-41	IBC_Emboli	TMEM156
6.65506e-46	0.151678	0.977	0.914	2.43582e-41	IBC_Emboli	SLIRP
7.78809e-46	-1.40497	0.06	0.127	2.85052e-41	IBC_Emboli	SHCBP1
9.21488e-46	-0.431535	0.752	0.778	3.37274e-41	IBC_Emboli	ARHGAP29
9.21762e-46	-0.20463	0.976	0.932	3.37374e-41	IBC_Emboli	SCAND1
1.15095e-45	0.143421	0.932	0.855	4.21261e-41	IBC_Emboli	GABARAPL2
1.2357e-45	0.181401	0.841	0.737	4.5228e-41	IBC_Emboli	FAM207A
1.30059e-45	0.295057	0.537	0.438	4.76028e-41	IBC_Emboli	OMA1
1.5229e-45	-0.645152	0.222	0.323	5.57398e-41	IBC_Emboli	AC012640.2
1.63755e-45	-0.510878	0.587	0.657	5.99359e-41	IBC_Emboli	ITGB5
1.92892e-45	0.145269	0.909	0.838	7.06005e-41	IBC_Emboli	TOB1
2.00368e-45	0.171354	0.926	0.845	7.33366e-41	IBC_Emboli	PRR13
2.28899e-45	0.102597	0.994	0.966	8.37792e-41	IBC_Emboli	PFDN5
2.31976e-45	-0.277707	0.951	0.919	8.49054e-41	IBC_Emboli	PRDX4
2.38275e-45	0.350049	0.554	0.455	8.7211e-41	IBC_Emboli	ONECUT2
2.41927e-45	-5.05253	0.002	0.036	8.85477e-41	IBC_Emboli	DCD
2.5645e-45	0.213171	0.857	0.775	9.38632e-41	IBC_Emboli	MACROD1
2.72529e-45	0.14363	0.645	0.505	9.97482e-41	IBC_Emboli	UNC5B
2.79597e-45	-0.915587	0.258	0.35	1.02335e-40	IBC_Emboli	FIBCD1
3.10797e-45	-0.353128	0.908	0.895	1.13755e-40	IBC_Emboli	CLTC
3.76542e-45	0.334948	0.435	0.331	1.37818e-40	IBC_Emboli	TCP11L2
3.96038e-45	0.277246	0.639	0.539	1.44954e-40	IBC_Emboli	SRPRB
4.07109e-45	-0.338244	0.809	0.823	1.49006e-40	IBC_Emboli	TMEM134
4.40175e-45	0.206397	0.882	0.802	1.61109e-40	IBC_Emboli	APEX1
4.6066e-45	0.137331	0.852	0.767	1.68606e-40	IBC_Emboli	N4BP2L2
7.27056e-45	0.366055	0.389	0.29	2.6611e-40	IBC_Emboli	AL121839.2
8.16582e-45	0.614997	0.217	0.135	2.98877e-40	IBC_Emboli	PPM1E
8.85773e-45	-1.48996	0.058	0.123	3.24202e-40	IBC_Emboli	TRIP13
9.93101e-45	0.255361	0.746	0.651	3.63485e-40	IBC_Emboli	C8orf33
1.33631e-44	0.262076	0.592	0.492	4.89104e-40	IBC_Emboli	DHRS7
1.56871e-44	0.196425	0.923	0.852	5.74164e-40	IBC_Emboli	STMP1
1.58393e-44	0.166445	0.976	0.919	5.79734e-40	IBC_Emboli	OCIAD2
1.61337e-44	0.372712	0.524	0.423	5.90509e-40	IBC_Emboli	TDO2
2.05132e-44	-0.979141	0.133	0.217	7.50804e-40	IBC_Emboli	BIRC5
2.34164e-44	-0.60451	0.329	0.427	8.57065e-40	IBC_Emboli	AC018521.5
2.50383e-44	-0.245233	0.931	0.894	9.16425e-40	IBC_Emboli	EID1
2.71986e-44	-0.440324	0.631	0.695	9.95495e-40	IBC_Emboli	PGAP3
3.03768e-44	-3.30117	0.008	0.047	1.11182e-39	IBC_Emboli	ANGPTL4
3.06025e-44	-0.355058	0.815	0.818	1.12008e-39	IBC_Emboli	MRPS26
3.20297e-44	-1.15332	0.117	0.198	1.17232e-39	IBC_Emboli	PNMT
3.93442e-44	0.26384	0.887	0.805	1.44004e-39	IBC_Emboli	GPX3
4.41431e-44	0.276187	0.666	0.58	1.61568e-39	IBC_Emboli	TIMM44
4.89204e-44	0.373779	0.42	0.316	1.79054e-39	IBC_Emboli	ALDH1L2
5.05207e-44	-0.746726	0.205	0.302	1.84911e-39	IBC_Emboli	TKFC
5.74553e-44	-0.145961	0.995	0.972	2.10292e-39	IBC_Emboli	UQCRH
6.5789e-44	0.186595	0.783	0.691	2.40794e-39	IBC_Emboli	TMEM87A
7.74115e-44	0.187032	0.52	0.412	2.83334e-39	IBC_Emboli	LIPH
2.00058e-43	0.584054	0.281	0.192	7.32234e-39	IBC_Emboli	ADCY2
2.09729e-43	-0.664097	0.401	0.493	7.67629e-39	IBC_Emboli	ELOVL1
2.22854e-43	0.286455	0.568	0.465	8.15667e-39	IBC_Emboli	CBR3-AS1
2.27724e-43	0.117567	0.943	0.882	8.33491e-39	IBC_Emboli	CLDN7
2.44604e-43	0.195041	0.844	0.765	8.95277e-39	IBC_Emboli	MRPS36
2.48515e-43	0.269856	0.61	0.519	9.09589e-39	IBC_Emboli	TMEM33
3.75863e-43	-0.377448	0.674	0.72	1.3757e-38	IBC_Emboli	MRFAP1
3.77395e-43	0.286471	0.647	0.546	1.3813e-38	IBC_Emboli	SVIP
4.00224e-43	-1.12496	0.089	0.163	1.46486e-38	IBC_Emboli	ZWINT
4.08134e-43	-0.540766	0.493	0.579	1.49381e-38	IBC_Emboli	G6PC3
5.9642e-43	-0.434332	0.869	0.85	2.18296e-38	IBC_Emboli	MANF
6.30787e-43	0.135164	0.934	0.862	2.30874e-38	IBC_Emboli	SRP9
7.53985e-43	-0.69381	0.263	0.36	2.75966e-38	IBC_Emboli	TMEM210
8.87462e-43	0.989533	0.12	0.06	3.2482e-38	IBC_Emboli	NXPH4
9.15272e-43	-0.233187	0.994	0.979	3.34999e-38	IBC_Emboli	HSP90B1
9.55166e-43	0.424378	0.462	0.363	3.496e-38	IBC_Emboli	HSPA1B
1.13133e-42	-0.405252	0.704	0.747	4.14077e-38	IBC_Emboli	EIF4H
1.18244e-42	0.255533	0.668	0.575	4.32783e-38	IBC_Emboli	CMTM6
1.23521e-42	-0.715093	0.19	0.285	4.52099e-38	IBC_Emboli	LINC01588
1.96362e-42	-1.08755	0.181	0.264	7.18705e-38	IBC_Emboli	UBE2T
2.4051e-42	-1.24158	0.071	0.14	8.8029e-38	IBC_Emboli	COL1A1
2.54459e-42	-1.45917	0.05	0.111	9.31344e-38	IBC_Emboli	ASF1B
2.61476e-42	0.106203	0.997	0.972	9.57029e-38	IBC_Emboli	PPDPF
3.45576e-42	-1.60874	0.04	0.097	1.26484e-37	IBC_Emboli	TCF19
4.18336e-42	-1.93919	0.039	0.094	1.53115e-37	IBC_Emboli	CDC45
4.66811e-42	-1.37791	0.08	0.149	1.70858e-37	IBC_Emboli	E2F1
5.13607e-42	0.164355	0.935	0.867	1.87985e-37	IBC_Emboli	G3BP1
5.79304e-42	0.233765	0.601	0.507	2.12031e-37	IBC_Emboli	MT-ATP8
6.27804e-42	0.201512	0.869	0.777	2.29783e-37	IBC_Emboli	SLC39A4
6.32563e-42	0.291841	0.586	0.49	2.31524e-37	IBC_Emboli	TMEM267
1.08294e-41	0.221004	0.796	0.706	3.96366e-37	IBC_Emboli	COA8
1.19466e-41	0.142458	0.908	0.826	4.37258e-37	IBC_Emboli	GARS
1.39435e-41	0.259941	0.517	0.416	5.10347e-37	IBC_Emboli	TTC17
1.62e-41	-0.55429	0.431	0.523	5.92937e-37	IBC_Emboli	PATZ1
1.67342e-41	0.238397	0.552	0.45	6.12488e-37	IBC_Emboli	IFRD1
2.37438e-41	0.186683	0.813	0.73	8.69046e-37	IBC_Emboli	CPEB4
2.38377e-41	0.274237	0.659	0.566	8.72484e-37	IBC_Emboli	SOX9
2.60334e-41	-0.224929	0.952	0.903	9.5285e-37	IBC_Emboli	MRPL20
2.91158e-41	0.81225	0.162	0.094	1.06567e-36	IBC_Emboli	C11orf98
2.96123e-41	-0.605327	0.552	0.608	1.08384e-36	IBC_Emboli	ERG28
3.57982e-41	0.163117	0.864	0.788	1.31025e-36	IBC_Emboli	ZFAND6
3.99545e-41	-0.23362	0.952	0.909	1.46238e-36	IBC_Emboli	HSBP1
4.31327e-41	0.117827	0.985	0.943	1.5787e-36	IBC_Emboli	HNRNPF
4.55098e-41	0.10989	0.995	0.969	1.66571e-36	IBC_Emboli	EEF1G
6.3526e-41	0.205677	0.807	0.722	2.32511e-36	IBC_Emboli	MEAF6
6.58176e-41	0.155336	0.938	0.875	2.40899e-36	IBC_Emboli	IK
8.42995e-41	-0.35482	0.766	0.783	3.08544e-36	IBC_Emboli	ANAPC5
8.61851e-41	-2.48333	0.009	0.048	3.15446e-36	IBC_Emboli	ORC1
9.62113e-41	0.137937	0.926	0.842	3.52143e-36	IBC_Emboli	BTF3L4
1.04497e-40	-0.772003	0.253	0.343	3.82469e-36	IBC_Emboli	CCN1
1.08443e-40	-1.42949	0.051	0.11	3.96911e-36	IBC_Emboli	LIG1
1.12561e-40	0.303082	0.47	0.377	4.11984e-36	IBC_Emboli	SMIM20
1.13068e-40	-0.354446	0.839	0.828	4.13839e-36	IBC_Emboli	ILF2
1.14821e-40	-0.320186	0.782	0.795	4.20256e-36	IBC_Emboli	EMD
1.17943e-40	-0.123664	0.996	0.972	4.31683e-36	IBC_Emboli	UQCRQ
1.27792e-40	-1.50559	0.054	0.115	4.67731e-36	IBC_Emboli	ANLN
1.56035e-40	-0.766959	0.347	0.433	5.71104e-36	IBC_Emboli	ALDOA
1.81804e-40	-0.652744	0.434	0.518	6.6542e-36	IBC_Emboli	DST
1.87751e-40	0.148362	0.885	0.805	6.87188e-36	IBC_Emboli	TES
1.87912e-40	-1.10284	0.092	0.163	6.87775e-36	IBC_Emboli	PRSS23
2.00557e-40	-0.288632	0.906	0.885	7.34057e-36	IBC_Emboli	LAMTOR4
3.16724e-40	0.134628	0.967	0.911	1.15924e-35	IBC_Emboli	SPCS2
3.20239e-40	-1.47489	0.069	0.134	1.17211e-35	IBC_Emboli	FEN1
4.47888e-40	0.195664	0.855	0.787	1.63931e-35	IBC_Emboli	SARAF
4.91954e-40	0.449725	0.404	0.313	1.8006e-35	IBC_Emboli	PLXDC2
5.13225e-40	-0.555826	0.64	0.693	1.87846e-35	IBC_Emboli	LLGL2
5.44898e-40	0.183575	0.879	0.797	1.99438e-35	IBC_Emboli	SIL1
5.62884e-40	0.21687	0.746	0.654	2.06021e-35	IBC_Emboli	CMSS1
5.6753e-40	0.208315	0.83	0.756	2.07722e-35	IBC_Emboli	MTIF3
5.70545e-40	0.180033	0.837	0.758	2.08825e-35	IBC_Emboli	C5orf24
5.90127e-40	-0.663092	0.546	0.603	2.15992e-35	IBC_Emboli	MUC1
6.18481e-40	-1.10026	0.133	0.213	2.2637e-35	IBC_Emboli	MEGF6
6.96114e-40	-1.15413	0.082	0.15	2.54785e-35	IBC_Emboli	CENPK
7.40813e-40	0.364394	0.39	0.295	2.71145e-35	IBC_Emboli	RNF103
7.81084e-40	0.109499	0.988	0.952	2.85885e-35	IBC_Emboli	HSPA9
8.54175e-40	-0.550699	0.478	0.56	3.12637e-35	IBC_Emboli	HMGB3
9.21821e-40	0.206552	0.821	0.728	3.37396e-35	IBC_Emboli	IRX2
1.05142e-39	0.158488	0.898	0.825	3.84829e-35	IBC_Emboli	MTHFD2
1.22637e-39	0.164942	0.956	0.886	4.48863e-35	IBC_Emboli	MRPL34
1.32356e-39	-1.34071	0.193	0.274	4.84438e-35	IBC_Emboli	GBE1
1.35178e-39	-0.371739	0.921	0.892	4.94766e-35	IBC_Emboli	EMP2
1.40672e-39	0.324216	0.61	0.52	5.14874e-35	IBC_Emboli	SMIM22
1.40841e-39	-0.340993	0.739	0.765	5.15491e-35	IBC_Emboli	SSH2
1.43555e-39	-0.655981	0.407	0.491	5.25424e-35	IBC_Emboli	PITRM1
1.48157e-39	-1.34333	0.117	0.191	5.42268e-35	IBC_Emboli	FAM13A
1.6977e-39	0.114077	0.991	0.951	6.21374e-35	IBC_Emboli	NDUFC1
1.80111e-39	-1.13349	0.125	0.202	6.59224e-35	IBC_Emboli	ACSL1
1.80958e-39	-0.673938	0.306	0.402	6.62326e-35	IBC_Emboli	EPOP
2.10519e-39	-0.243633	0.905	0.872	7.70522e-35	IBC_Emboli	MRPL21
2.55734e-39	-0.983173	0.121	0.196	9.36012e-35	IBC_Emboli	CCDC151
2.71031e-39	0.344214	0.437	0.345	9.92001e-35	IBC_Emboli	CTSB
2.73845e-39	-1.30216	0.063	0.125	1.0023e-34	IBC_Emboli	WDR62
3.67301e-39	0.197534	0.774	0.702	1.34436e-34	IBC_Emboli	MYO10
3.72412e-39	0.420122	0.472	0.374	1.36307e-34	IBC_Emboli	NPW
4.15551e-39	0.155013	0.909	0.839	1.52096e-34	IBC_Emboli	TMEM167A
4.68001e-39	-0.233588	0.985	0.963	1.71293e-34	IBC_Emboli	PDIA6
5.76122e-39	0.174414	0.939	0.874	2.10866e-34	IBC_Emboli	TCEA3
5.795e-39	0.134903	0.789	0.683	2.12103e-34	IBC_Emboli	NIBAN1
6.37527e-39	-0.25337	0.937	0.895	2.33341e-34	IBC_Emboli	ATOX1
6.94338e-39	0.18064	0.781	0.694	2.54134e-34	IBC_Emboli	TMEM230
7.98134e-39	0.23144	0.653	0.547	2.92125e-34	IBC_Emboli	SNHG19
8.42161e-39	0.194327	0.65	0.554	3.08239e-34	IBC_Emboli	SLC7A1
9.24756e-39	0.213585	0.928	0.866	3.3847e-34	IBC_Emboli	FAM107B
9.35853e-39	0.154073	0.844	0.765	3.42532e-34	IBC_Emboli	CLIP1
9.9174e-39	0.194207	0.806	0.713	3.62987e-34	IBC_Emboli	CHPT1
1.00991e-38	-0.527539	0.667	0.72	3.69636e-34	IBC_Emboli	FAM162A
1.0698e-38	-0.556232	0.29	0.386	3.91559e-34	IBC_Emboli	HRAS
1.07805e-38	0.139558	0.838	0.749	3.94578e-34	IBC_Emboli	SLC1A5
1.19592e-38	-0.194572	0.988	0.96	4.37717e-34	IBC_Emboli	P4HB
1.24215e-38	-0.562964	0.565	0.634	4.54639e-34	IBC_Emboli	ARHGAP23
1.29663e-38	-0.497177	0.541	0.612	4.74579e-34	IBC_Emboli	RRAS
1.32084e-38	-0.530541	0.581	0.635	4.83442e-34	IBC_Emboli	CRELD2
1.36151e-38	-1.19007	0.118	0.191	4.98328e-34	IBC_Emboli	PPP1R1B
1.84086e-38	0.227512	0.637	0.543	6.73772e-34	IBC_Emboli	RAB3GAP1
1.84625e-38	-1.32445	0.049	0.106	6.75747e-34	IBC_Emboli	NCAPG
2.34297e-38	-0.861355	0.113	0.188	8.57551e-34	IBC_Emboli	CENPN
3.09903e-38	0.194303	0.976	0.906	1.13428e-33	IBC_Emboli	LRRC26
3.174e-38	-0.463371	0.598	0.652	1.16172e-33	IBC_Emboli	CD163L1
3.48149e-38	-0.591799	0.611	0.655	1.27426e-33	IBC_Emboli	ACTR6
4.79193e-38	-0.57078	0.413	0.498	1.7539e-33	IBC_Emboli	WDR54
5.40031e-38	-0.737693	0.252	0.339	1.97657e-33	IBC_Emboli	NMB
5.44163e-38	-2.63596	0.011	0.048	1.99169e-33	IBC_Emboli	FAM111B
5.72132e-38	0.206488	0.641	0.551	2.09406e-33	IBC_Emboli	MRPL19
6.87901e-38	0.171134	0.769	0.678	2.51779e-33	IBC_Emboli	MRPS35
8.10195e-38	-0.690848	0.329	0.412	2.96539e-33	IBC_Emboli	DDX39A
1.00092e-37	-1.07954	0.059	0.119	3.66345e-33	IBC_Emboli	AC004233.3
1.09424e-37	-2.04077	0.024	0.069	4.00502e-33	IBC_Emboli	LINC02657
1.16769e-37	0.172924	0.63	0.535	4.27388e-33	IBC_Emboli	TBC1D20
1.1934e-37	-0.950352	0.105	0.177	4.36795e-33	IBC_Emboli	PKMYT1
1.2746e-37	0.248226	0.51	0.416	4.66518e-33	IBC_Emboli	BRD8
1.29874e-37	-3.40263	0.004	0.034	4.75352e-33	IBC_Emboli	HRCT1
1.3861e-37	-0.297118	0.849	0.843	5.07325e-33	IBC_Emboli	ENSA
1.49088e-37	0.233465	0.844	0.762	5.45678e-33	IBC_Emboli	HSPA1A
1.52898e-37	0.359262	0.426	0.332	5.59622e-33	IBC_Emboli	PCAT18
1.62678e-37	-0.399564	0.673	0.711	5.95417e-33	IBC_Emboli	CYB5R3
1.98233e-37	0.195741	0.841	0.761	7.25554e-33	IBC_Emboli	SMIM1
3.66151e-37	-0.467063	0.535	0.61	1.34015e-32	IBC_Emboli	HNRNPL
3.73894e-37	-0.802537	0.346	0.427	1.36849e-32	IBC_Emboli	RDH11
3.89029e-37	0.109547	0.988	0.943	1.42388e-32	IBC_Emboli	ATP5MD
4.15742e-37	0.151592	0.946	0.862	1.52166e-32	IBC_Emboli	POLR2F
4.28233e-37	-0.747943	0.285	0.372	1.56737e-32	IBC_Emboli	KANK2
4.35078e-37	0.149611	0.951	0.892	1.59243e-32	IBC_Emboli	FAM120A
4.4391e-37	-1.00135	0.116	0.19	1.62475e-32	IBC_Emboli	CAV3
4.87508e-37	-1.29254	0.051	0.108	1.78433e-32	IBC_Emboli	SPAG5
5.41108e-37	0.219409	0.464	0.367	1.98051e-32	IBC_Emboli	BCL6
7.4211e-37	-1.83823	0.03	0.077	2.7162e-32	IBC_Emboli	CDC6
7.54567e-37	0.223211	0.742	0.654	2.76179e-32	IBC_Emboli	CRB3
1.04991e-36	0.197029	0.764	0.676	3.84277e-32	IBC_Emboli	CMTM8
1.40362e-36	0.182367	0.863	0.788	5.13738e-32	IBC_Emboli	SPG21
1.67319e-36	0.362411	0.414	0.32	6.12403e-32	IBC_Emboli	F2R
1.68779e-36	-0.908602	0.164	0.241	6.17749e-32	IBC_Emboli	PRC1
1.83311e-36	0.323644	0.499	0.41	6.70937e-32	IBC_Emboli	MMGT1
1.85018e-36	0.209688	0.745	0.65	6.77184e-32	IBC_Emboli	EAPP
1.98684e-36	-0.841616	0.181	0.262	7.27203e-32	IBC_Emboli	HSPA2
2.18622e-36	0.167543	0.916	0.841	8.00179e-32	IBC_Emboli	DNAJC8
2.33003e-36	-0.168522	0.987	0.954	8.52814e-32	IBC_Emboli	MYL12B
2.80122e-36	0.140724	0.861	0.788	1.02528e-31	IBC_Emboli	SUCLG2
3.41803e-36	-0.683032	0.472	0.548	1.25103e-31	IBC_Emboli	HSD17B12
3.55046e-36	-0.270583	0.929	0.911	1.2995e-31	IBC_Emboli	SRRM2
3.59224e-36	0.615249	0.133	0.074	1.3148e-31	IBC_Emboli	AL354872.2
4.25223e-36	-1.11119	0.072	0.135	1.55636e-31	IBC_Emboli	C2CD4A
4.82028e-36	-0.265029	0.928	0.881	1.76427e-31	IBC_Emboli	PSMB6
4.95372e-36	-0.334895	0.861	0.85	1.81311e-31	IBC_Emboli	BCLAF1
5.21526e-36	-0.347858	0.829	0.819	1.90884e-31	IBC_Emboli	PSME2
6.2704e-36	-0.256776	0.922	0.898	2.29503e-31	IBC_Emboli	NR2F6
6.43955e-36	-1.0529	0.147	0.222	2.35694e-31	IBC_Emboli	AKR1C3
6.96521e-36	0.41083	0.33	0.244	2.54934e-31	IBC_Emboli	C21orf62-AS1
7.21479e-36	0.191112	0.717	0.635	2.64069e-31	IBC_Emboli	PLPP5
7.26461e-36	-0.693178	0.265	0.35	2.65892e-31	IBC_Emboli	EZH2
7.62491e-36	0.285992	0.508	0.409	2.79079e-31	IBC_Emboli	AC093157.1
8.12472e-36	-0.290126	0.871	0.863	2.97373e-31	IBC_Emboli	SLC39A7
8.50376e-36	-0.68466	0.285	0.368	3.11246e-31	IBC_Emboli	THOP1
8.53028e-36	0.165268	0.878	0.792	3.12217e-31	IBC_Emboli	TEX264
8.91248e-36	-1.10475	0.077	0.14	3.26206e-31	IBC_Emboli	BRCA2
9.31814e-36	0.241013	0.538	0.448	3.41053e-31	IBC_Emboli	FAM153CP
1.05496e-35	0.363282	0.479	0.389	3.86125e-31	IBC_Emboli	ZP3
1.195e-35	-0.879044	0.124	0.198	4.37382e-31	IBC_Emboli	AC127521.1
1.37223e-35	-0.945821	0.12	0.191	5.02248e-31	IBC_Emboli	ABCA7
1.68421e-35	0.198609	0.701	0.59	6.16437e-31	IBC_Emboli	AGAP1-IT1
1.8164e-35	-1.26636	0.087	0.15	6.64822e-31	IBC_Emboli	LEMD1
1.87435e-35	-0.191628	0.995	0.97	6.86032e-31	IBC_Emboli	COX7B
1.89133e-35	-0.691729	0.309	0.392	6.92245e-31	IBC_Emboli	PCYT2
1.97606e-35	-0.329602	0.789	0.794	7.23256e-31	IBC_Emboli	MPC2
2.3249e-35	0.115789	0.921	0.841	8.50938e-31	IBC_Emboli	UBXN1
2.40951e-35	0.221034	0.71	0.627	8.81903e-31	IBC_Emboli	CEBPZOS
2.47584e-35	-0.254265	0.998	0.983	9.06184e-31	IBC_Emboli	PTMA
3.18255e-35	-1.65695	0.029	0.075	1.16484e-30	IBC_Emboli	LINP1
3.52152e-35	0.269215	0.475	0.386	1.28891e-30	IBC_Emboli	LMBRD1
3.57977e-35	-0.518078	0.369	0.454	1.31023e-30	IBC_Emboli	FGGY
3.74627e-35	-1.42002	0.043	0.094	1.37117e-30	IBC_Emboli	GINS4
3.80025e-35	-0.667233	0.128	0.202	1.39093e-30	IBC_Emboli	NUSAP1
3.95557e-35	0.511155	0.255	0.177	1.44778e-30	IBC_Emboli	HS1BP3
6.28349e-35	-0.145013	0.993	0.961	2.29982e-30	IBC_Emboli	PPP1R14B
6.66905e-35	-1.00072	0.273	0.347	2.44094e-30	IBC_Emboli	MCM7
8.50984e-35	0.427709	0.348	0.266	3.11469e-30	IBC_Emboli	LAMTOR3
1.01304e-34	0.394411	0.281	0.198	3.70783e-30	IBC_Emboli	HIST2H2BE
1.09745e-34	0.162822	0.541	0.45	4.01677e-30	IBC_Emboli	FNIP1
1.12094e-34	-0.694996	0.342	0.419	4.10274e-30	IBC_Emboli	PADI2
1.2364e-34	0.344973	0.455	0.37	4.52536e-30	IBC_Emboli	JDP2
1.41154e-34	-2.10129	0.013	0.049	5.16638e-30	IBC_Emboli	GNMT
1.42378e-34	-0.712418	0.215	0.297	5.21118e-30	IBC_Emboli	SEPTIN1
1.52901e-34	-0.199945	0.962	0.93	5.59631e-30	IBC_Emboli	NDUFV3
1.54853e-34	0.115322	0.997	0.988	5.66777e-30	IBC_Emboli	MT-ND2
1.57838e-34	-0.522418	0.376	0.459	5.77704e-30	IBC_Emboli	ADK
1.68622e-34	-2.42601	0.021	0.062	6.17172e-30	IBC_Emboli	SLC16A3
1.8394e-34	0.278691	0.557	0.473	6.73238e-30	IBC_Emboli	SREK1IP1
1.88731e-34	-0.385792	0.746	0.77	6.90775e-30	IBC_Emboli	PFKL
1.89406e-34	-1.21609	0.076	0.137	6.93246e-30	IBC_Emboli	JPH2
1.96705e-34	0.127472	0.946	0.891	7.1996e-30	IBC_Emboli	SEC11A
2.19893e-34	-0.312228	0.851	0.838	8.04832e-30	IBC_Emboli	SRSF3
2.30982e-34	0.142039	0.858	0.784	8.45416e-30	IBC_Emboli	CMPK1
2.66551e-34	-0.250861	0.942	0.917	9.75603e-30	IBC_Emboli	PTMS
2.83771e-34	-1.84852	0.018	0.056	1.03863e-29	IBC_Emboli	ANKRD22
3.49068e-34	-0.188454	0.961	0.923	1.27762e-29	IBC_Emboli	MLEC
3.49483e-34	0.155549	0.849	0.769	1.27914e-29	IBC_Emboli	NARS2
3.76193e-34	0.267709	0.568	0.483	1.3769e-29	IBC_Emboli	TP53I11
4.12494e-34	-0.206261	0.967	0.9	1.50977e-29	IBC_Emboli	SRM
4.12502e-34	2.51261	0.03	0.006	1.5098e-29	IBC_Emboli	AC044784.1
4.24555e-34	-0.98291	0.134	0.206	1.55391e-29	IBC_Emboli	TPX2
4.28225e-34	0.249688	0.624	0.54	1.56735e-29	IBC_Emboli	AUP1
4.85256e-34	0.442546	0.323	0.241	1.77608e-29	IBC_Emboli	NUDT14
6.15755e-34	0.234701	0.696	0.584	2.25373e-29	IBC_Emboli	SCGB2A1
6.94004e-34	-0.275264	0.87	0.844	2.54012e-29	IBC_Emboli	ISOC2
7.01651e-34	-0.864802	0.103	0.172	2.56811e-29	IBC_Emboli	TROAP
7.16908e-34	-1.72528	0.035	0.082	2.62395e-29	IBC_Emboli	CCNE2
9.04011e-34	-0.402788	0.625	0.667	3.30877e-29	IBC_Emboli	USP7
9.53806e-34	0.154994	0.93	0.857	3.49103e-29	IBC_Emboli	TMBIM4
1.00622e-33	-0.872261	0.207	0.284	3.68288e-29	IBC_Emboli	LPCAT1
1.09205e-33	0.127389	0.607	0.52	3.99703e-29	IBC_Emboli	ELMOD2
1.13409e-33	-0.337518	0.848	0.852	4.15087e-29	IBC_Emboli	GOLGA2
1.14164e-33	-1.09805	0.103	0.17	4.17853e-29	IBC_Emboli	MT1E
1.15029e-33	-0.384022	0.692	0.724	4.21017e-29	IBC_Emboli	PSMD6
1.27253e-33	-1.10596	0.092	0.155	4.65758e-29	IBC_Emboli	CENPH
1.4155e-33	-0.31823	0.921	0.891	5.18088e-29	IBC_Emboli	ACY1
1.43709e-33	0.122695	0.832	0.751	5.2599e-29	IBC_Emboli	LRPPRC
1.43833e-33	-0.447321	0.554	0.616	5.26442e-29	IBC_Emboli	TXNRD1
1.56015e-33	-1.42436	0.041	0.09	5.71032e-29	IBC_Emboli	CIP2A
1.56638e-33	-0.184583	0.975	0.938	5.73309e-29	IBC_Emboli	LSM7
1.5988e-33	-0.557506	0.486	0.562	5.85177e-29	IBC_Emboli	HK1
1.86562e-33	0.193265	0.585	0.499	6.82836e-29	IBC_Emboli	SLC35A1
1.87531e-33	-0.168841	0.991	0.975	6.86384e-29	IBC_Emboli	CANX
1.91699e-33	0.328577	0.44	0.356	7.01637e-29	IBC_Emboli	ZC3H8
2.09367e-33	0.202428	0.943	0.894	7.66306e-29	IBC_Emboli	MIR205HG
2.22585e-33	0.203834	0.8	0.726	8.14684e-29	IBC_Emboli	YPEL3
2.28791e-33	0.190809	0.588	0.5	8.37398e-29	IBC_Emboli	CARS2
2.34093e-33	0.385073	0.391	0.31	8.56805e-29	IBC_Emboli	BRD9
2.84873e-33	0.181766	0.822	0.751	1.04266e-28	IBC_Emboli	NFE2L2
3.32374e-33	-1.40026	0.05	0.103	1.21652e-28	IBC_Emboli	MFSD2A
3.38487e-33	0.233201	0.646	0.558	1.2389e-28	IBC_Emboli	FKBP2
3.90257e-33	0.237309	0.692	0.609	1.42838e-28	IBC_Emboli	RNF130
3.96739e-33	-0.124432	0.991	0.956	1.4521e-28	IBC_Emboli	ATP5PO
3.97312e-33	0.411873	0.41	0.326	1.4542e-28	IBC_Emboli	CCDC71L
5.22152e-33	0.276329	0.496	0.411	1.91113e-28	IBC_Emboli	PRPF18
5.62602e-33	-0.300617	0.875	0.865	2.05918e-28	IBC_Emboli	RPN1
6.38271e-33	-0.348519	0.773	0.779	2.33614e-28	IBC_Emboli	OLA1
6.42914e-33	-0.421696	0.669	0.708	2.35313e-28	IBC_Emboli	XPO1
6.46599e-33	-0.38487	0.696	0.734	2.36662e-28	IBC_Emboli	TMEM45B
6.9132e-33	0.130136	0.801	0.715	2.5303e-28	IBC_Emboli	CALCOCO2
7.08599e-33	0.348617	0.353	0.272	2.59354e-28	IBC_Emboli	TXNDC16
7.96159e-33	0.38331	0.287	0.205	2.91402e-28	IBC_Emboli	GUCY2D
8.8393e-33	-0.222879	0.941	0.893	3.23527e-28	IBC_Emboli	AP2M1
1.00477e-32	-0.46514	0.547	0.608	3.67757e-28	IBC_Emboli	ZNF511
1.0294e-32	0.379992	0.394	0.312	3.76771e-28	IBC_Emboli	GNPTG
1.11462e-32	0.203973	0.702	0.614	4.07961e-28	IBC_Emboli	STX7
1.14449e-32	0.140247	0.905	0.812	4.18897e-28	IBC_Emboli	ISCU
1.16975e-32	-0.533753	0.392	0.475	4.28138e-28	IBC_Emboli	MROH6
1.28165e-32	-1.13053	0.072	0.13	4.69097e-28	IBC_Emboli	MYRFL
1.73392e-32	-0.289047	0.951	0.906	6.34633e-28	IBC_Emboli	CIRBP
1.76332e-32	-1.0897	0.133	0.202	6.45392e-28	IBC_Emboli	LYNX1
1.82594e-32	-1.0973	0.063	0.119	6.68312e-28	IBC_Emboli	GTSE1
1.97782e-32	-1.50285	0.033	0.079	7.23901e-28	IBC_Emboli	AURKB
2.00666e-32	-0.412077	0.596	0.648	7.34459e-28	IBC_Emboli	VARS
2.18363e-32	-1.2261	0.122	0.187	7.99229e-28	IBC_Emboli	MCM5
2.35384e-32	-0.933277	0.079	0.139	8.61529e-28	IBC_Emboli	KIFC1
2.36617e-32	0.108478	0.835	0.725	8.66041e-28	IBC_Emboli	NOP53
2.39205e-32	-0.709236	0.313	0.391	8.75515e-28	IBC_Emboli	ABCC11
2.46768e-32	0.194019	0.9	0.829	9.03195e-28	IBC_Emboli	KCNMA1
2.48992e-32	0.126678	0.94	0.879	9.11335e-28	IBC_Emboli	MCRIP2
2.5745e-32	-0.109413	0.986	0.942	9.42291e-28	IBC_Emboli	ARL6IP4
2.61422e-32	-1.08078	0.066	0.123	9.56831e-28	IBC_Emboli	TACC3
2.65196e-32	-1.31351	0.05	0.102	9.70642e-28	IBC_Emboli	SPC24
2.80893e-32	-0.708073	0.513	0.547	1.0281e-27	IBC_Emboli	CBR3
2.81891e-32	-0.333235	0.732	0.76	1.03175e-27	IBC_Emboli	HDGF
2.90712e-32	-0.13559	0.858	0.705	1.06404e-27	IBC_Emboli	RHOB
3.10098e-32	0.56803	0.232	0.161	1.13499e-27	IBC_Emboli	TSPAN10
3.44322e-32	0.188474	0.492	0.403	1.26025e-27	IBC_Emboli	SNTB1
3.72562e-32	0.219953	0.608	0.525	1.36362e-27	IBC_Emboli	R3HDM2
5.21013e-32	-0.879987	0.25	0.327	1.90696e-27	IBC_Emboli	DNASE1
5.23137e-32	-0.679415	0.159	0.235	1.91473e-27	IBC_Emboli	LCP1
5.36958e-32	-0.340786	0.75	0.765	1.96532e-27	IBC_Emboli	CCDC167
5.8358e-32	0.399744	0.331	0.249	2.13596e-27	IBC_Emboli	SLC22A15
5.92035e-32	0.22476	0.62	0.534	2.16691e-27	IBC_Emboli	PRKRA
6.30421e-32	-0.905841	0.177	0.248	2.3074e-27	IBC_Emboli	DONSON
6.37482e-32	0.284952	0.527	0.444	2.33325e-27	IBC_Emboli	SMIM29
6.5558e-32	0.162926	0.855	0.788	2.39949e-27	IBC_Emboli	GNG12
6.92227e-32	0.221897	0.598	0.517	2.53362e-27	IBC_Emboli	TMEM9B
6.94284e-32	-0.900702	0.311	0.377	2.54115e-27	IBC_Emboli	GMNN
7.37394e-32	-0.338841	0.799	0.799	2.69894e-27	IBC_Emboli	SRSF7
9.27793e-32	0.202818	0.721	0.643	3.39581e-27	IBC_Emboli	TM2D1
9.51266e-32	0.61347	0.299	0.221	3.48173e-27	IBC_Emboli	PLCG2
1.45225e-31	0.238816	0.562	0.48	5.3154e-27	IBC_Emboli	PEPD
1.46989e-31	-2.02702	0.014	0.049	5.37993e-27	IBC_Emboli	PRR5L
1.50484e-31	-0.593796	0.377	0.455	5.50785e-27	IBC_Emboli	ELOVL5
1.5261e-31	0.438825	0.235	0.163	5.58569e-27	IBC_Emboli	MXI1
1.52645e-31	-0.449327	0.628	0.672	5.58695e-27	IBC_Emboli	SRSF2
1.65016e-31	-0.165628	0.986	0.942	6.03976e-27	IBC_Emboli	PFN1
1.71138e-31	-1.20048	0.048	0.099	6.26381e-27	IBC_Emboli	MELK
1.98632e-31	0.168587	0.907	0.845	7.27015e-27	IBC_Emboli	WWC1
2.17823e-31	0.175736	0.68	0.59	7.97253e-27	IBC_Emboli	CAPZA2
2.18207e-31	0.209873	0.648	0.566	7.98661e-27	IBC_Emboli	RPF1
2.30039e-31	0.366005	0.369	0.288	8.41966e-27	IBC_Emboli	AC087741.1
2.31817e-31	-0.201947	0.942	0.9	8.48472e-27	IBC_Emboli	MRPL51
2.42603e-31	-1.52977	0.038	0.083	8.8795e-27	IBC_Emboli	GINS1
2.55128e-31	-0.626869	0.404	0.477	9.33796e-27	IBC_Emboli	TMEM132A
2.93319e-31	-1.14832	0.185	0.251	1.07358e-26	IBC_Emboli	ATAD2
2.9474e-31	0.17847	0.658	0.577	1.07878e-26	IBC_Emboli	CNIH1
3.00049e-31	-1.14631	0.049	0.099	1.09821e-26	IBC_Emboli	PBK
3.07765e-31	-0.574649	0.147	0.22	1.12645e-26	IBC_Emboli	CENPF
3.98694e-31	0.157421	0.818	0.739	1.45926e-26	IBC_Emboli	MESD
3.98809e-31	-2.25773	0.01	0.041	1.45968e-26	IBC_Emboli	MS4A7
4.02071e-31	0.328389	0.321	0.241	1.47162e-26	IBC_Emboli	HIST3H2A
4.48822e-31	0.169382	0.54	0.448	1.64273e-26	IBC_Emboli	ARL8B
4.67469e-31	0.129856	0.992	0.955	1.71098e-26	IBC_Emboli	YWHAZ
4.70436e-31	-1.07392	0.064	0.118	1.72184e-26	IBC_Emboli	FANCA
4.85853e-31	-0.351404	0.816	0.808	1.77827e-26	IBC_Emboli	TNFRSF12A
5.04228e-31	0.194021	0.504	0.417	1.84553e-26	IBC_Emboli	ZFP36
5.22051e-31	0.210842	0.555	0.472	1.91076e-26	IBC_Emboli	C1D
7.40658e-31	-0.486899	0.417	0.494	2.71088e-26	IBC_Emboli	ALYREF
7.50941e-31	-0.318247	0.864	0.849	2.74852e-26	IBC_Emboli	XRCC5
7.86748e-31	0.184958	0.731	0.645	2.87957e-26	IBC_Emboli	DOP1B
8.34745e-31	0.625465	0.16	0.1	3.05525e-26	IBC_Emboli	FNIP2
9.14309e-31	-0.279788	0.862	0.844	3.34646e-26	IBC_Emboli	SNRPF
9.59897e-31	-0.6111	0.362	0.441	3.51332e-26	IBC_Emboli	SLC22A18
9.77987e-31	0.314498	0.435	0.354	3.57953e-26	IBC_Emboli	BCL7A
1.09297e-30	-0.726584	0.194	0.27	4.00039e-26	IBC_Emboli	PHTF1
1.20036e-30	0.153361	0.726	0.649	4.39345e-26	IBC_Emboli	HEXB
1.23142e-30	-1.7402	0.024	0.063	4.50711e-26	IBC_Emboli	ERCC6L
1.71633e-30	0.135634	0.92	0.845	6.28194e-26	IBC_Emboli	ARRDC1
1.98104e-30	-0.940472	0.145	0.213	7.25079e-26	IBC_Emboli	MCM4
2.32925e-30	-0.622381	0.389	0.458	8.52529e-26	IBC_Emboli	MTFP1
2.51774e-30	-0.629514	0.375	0.45	9.21519e-26	IBC_Emboli	CYB5B
2.72307e-30	0.137563	0.938	0.871	9.9667e-26	IBC_Emboli	MRPL33
2.98406e-30	-1.04327	0.085	0.143	1.0922e-25	IBC_Emboli	CLDND2
3.03699e-30	0.601808	0.132	0.078	1.11157e-25	IBC_Emboli	MTRNR2L6
3.37281e-30	-0.200326	0.977	0.942	1.23448e-25	IBC_Emboli	SEC61G
4.32508e-30	0.10907	0.986	0.943	1.58302e-25	IBC_Emboli	CHCHD10
4.56322e-30	-0.444643	0.47	0.539	1.67018e-25	IBC_Emboli	ETV5
4.7547e-30	0.143631	0.865	0.796	1.74027e-25	IBC_Emboli	CTSD
5.53744e-30	-0.742766	0.232	0.306	2.02676e-25	IBC_Emboli	RELT
5.63457e-30	-0.327257	0.807	0.811	2.06231e-25	IBC_Emboli	RARS
6.41271e-30	0.195062	0.627	0.549	2.34712e-25	IBC_Emboli	CISD2
6.48809e-30	-0.805535	0.196	0.272	2.3747e-25	IBC_Emboli	PDGFB
6.74202e-30	0.148333	0.761	0.692	2.46765e-25	IBC_Emboli	BACE2
6.75355e-30	0.205797	0.912	0.838	2.47187e-25	IBC_Emboli	C5orf66-AS1
6.91692e-30	-0.731051	0.259	0.337	2.53166e-25	IBC_Emboli	SLC20A1
8.43465e-30	-0.236667	0.95	0.925	3.08717e-25	IBC_Emboli	CTNNA1
9.2074e-30	-0.806251	0.118	0.185	3.37e-25	IBC_Emboli	OSGIN1
9.40631e-30	-0.305628	0.804	0.807	3.4428e-25	IBC_Emboli	CDC123
1.10121e-29	-1.63489	0.136	0.2	4.03054e-25	IBC_Emboli	PDK1
1.10313e-29	0.129765	0.959	0.9	4.03755e-25	IBC_Emboli	ZNHIT1
1.10585e-29	-1.25364	0.039	0.085	4.04754e-25	IBC_Emboli	SPC25
1.10774e-29	-1.42681	0.036	0.08	4.05443e-25	IBC_Emboli	ITGB6
1.18386e-29	-0.416397	0.525	0.591	4.33305e-25	IBC_Emboli	ASL
1.25117e-29	0.261997	0.341	0.26	4.5794e-25	IBC_Emboli	TOP3B
1.25831e-29	-0.242087	0.932	0.9	4.60553e-25	IBC_Emboli	HNRNPC
1.33725e-29	0.22817	0.559	0.478	4.89447e-25	IBC_Emboli	NNT
1.64039e-29	-0.679992	0.279	0.356	6.00398e-25	IBC_Emboli	APOBEC3C
1.7464e-29	-1.06717	0.098	0.158	6.392e-25	IBC_Emboli	NWD1
1.82032e-29	0.244902	0.582	0.506	6.66255e-25	IBC_Emboli	FBXW11
1.8782e-29	-0.691106	0.217	0.293	6.8744e-25	IBC_Emboli	NDST1
1.90567e-29	0.162048	0.804	0.723	6.97493e-25	IBC_Emboli	LZIC
2.04908e-29	0.198884	0.735	0.65	7.49982e-25	IBC_Emboli	GPS2
2.10305e-29	-0.215198	0.942	0.912	7.69736e-25	IBC_Emboli	LMAN2
2.11558e-29	-1.2832	0.03	0.071	7.74323e-25	IBC_Emboli	CENPP
2.20973e-29	-0.393298	0.571	0.624	8.08782e-25	IBC_Emboli	GNA11
2.21078e-29	0.251624	0.235	0.163	8.09166e-25	IBC_Emboli	HIST1H4H
2.21294e-29	0.150411	0.837	0.761	8.09957e-25	IBC_Emboli	DDX21
2.30977e-29	0.242511	0.462	0.382	8.45398e-25	IBC_Emboli	RNF152
2.55156e-29	0.100469	0.918	0.852	9.33897e-25	IBC_Emboli	NUCB2
2.6073e-29	0.296993	0.449	0.371	9.54299e-25	IBC_Emboli	TMEM126B
2.87209e-29	-0.242996	0.997	0.987	1.05121e-24	IBC_Emboli	FXYD3
3.00552e-29	-2.64221	0.006	0.032	1.10005e-24	IBC_Emboli	AC129492.1
3.40799e-29	-0.50242	0.435	0.505	1.24736e-24	IBC_Emboli	CNN2
3.42068e-29	0.200336	0.615	0.532	1.252e-24	IBC_Emboli	SELENBP1
3.68757e-29	0.251919	0.52	0.441	1.34969e-24	IBC_Emboli	DPH5
3.90281e-29	0.201412	0.566	0.488	1.42847e-24	IBC_Emboli	ZFAND1
4.15884e-29	-1.23326	0.045	0.091	1.52218e-24	IBC_Emboli	BUB1B
4.2778e-29	0.29124	0.353	0.272	1.56572e-24	IBC_Emboli	FOXN3
4.79407e-29	0.342944	0.264	0.192	1.75468e-24	IBC_Emboli	GTPBP2
4.99041e-29	0.114042	0.972	0.916	1.82654e-24	IBC_Emboli	HIGD2A
5.34296e-29	-1.13825	0.048	0.096	1.95558e-24	IBC_Emboli	TENT5B
5.89925e-29	0.160481	0.744	0.669	2.15918e-24	IBC_Emboli	MAP7
5.92879e-29	0.137539	0.766	0.676	2.17e-24	IBC_Emboli	LFNG
8.69928e-29	-0.840038	0.195	0.263	3.18402e-24	IBC_Emboli	PHF19
9.32609e-29	-0.408969	0.977	0.965	3.41344e-24	IBC_Emboli	MTRNR2L12
1.02658e-28	0.269065	0.563	0.483	3.75737e-24	IBC_Emboli	B4GALT7
1.149e-28	-0.352351	0.763	0.764	4.20545e-24	IBC_Emboli	ALDH3A2
1.19834e-28	-1.2667	0.038	0.081	4.38604e-24	IBC_Emboli	CDCA5
1.21769e-28	0.380861	0.513	0.441	4.45688e-24	IBC_Emboli	FMOD
1.29491e-28	0.319514	0.449	0.372	4.7395e-24	IBC_Emboli	BATF
1.4165e-28	0.127257	0.963	0.906	5.18454e-24	IBC_Emboli	SLC9A3R2
1.48568e-28	-0.748872	0.105	0.167	5.43775e-24	IBC_Emboli	CCT6B
1.50824e-28	0.343918	0.391	0.315	5.52032e-24	IBC_Emboli	MPP7
1.64509e-28	-1.04963	0.065	0.118	6.0212e-24	IBC_Emboli	DLGAP5
1.75222e-28	-0.569408	0.295	0.374	6.41331e-24	IBC_Emboli	AMACR
1.98055e-28	0.136919	0.729	0.651	7.249e-24	IBC_Emboli	TXNDC12
2.20372e-28	0.136432	0.894	0.805	8.06582e-24	IBC_Emboli	ZMAT2
2.28893e-28	0.268359	0.381	0.303	8.37771e-24	IBC_Emboli	RESF1
2.38077e-28	-0.10499	0.995	0.968	8.71387e-24	IBC_Emboli	UBL5
2.70584e-28	-0.252253	0.889	0.864	9.90364e-24	IBC_Emboli	SLC35B1
2.78728e-28	-0.306782	0.875	0.858	1.02017e-23	IBC_Emboli	SLC9A3R1
2.80836e-28	-0.940331	0.091	0.149	1.02789e-23	IBC_Emboli	KNL1
3.08879e-28	-1.11934	0.079	0.134	1.13053e-23	IBC_Emboli	NCAPG2
3.09621e-28	-0.546499	0.374	0.45	1.13324e-23	IBC_Emboli	FKBP5
3.35786e-28	-1.01017	0.073	0.127	1.22901e-23	IBC_Emboli	CENPW
3.38014e-28	-1.03996	0.131	0.194	1.23716e-23	IBC_Emboli	TMEM178B
3.39303e-28	-0.690482	0.204	0.279	1.24188e-23	IBC_Emboli	COL9A3
3.41827e-28	-0.264055	0.859	0.847	1.25112e-23	IBC_Emboli	KHDRBS1
3.64831e-28	-1.1533	0.058	0.107	1.33532e-23	IBC_Emboli	RAD51
3.9785e-28	-0.40435	0.531	0.593	1.45617e-23	IBC_Emboli	KAZALD1
4.47163e-28	-2.99326	0.005	0.029	1.63666e-23	IBC_Emboli	APOC1
4.62749e-28	-0.235798	0.837	0.825	1.69371e-23	IBC_Emboli	SWI5
4.73235e-28	-0.338244	0.803	0.804	1.73209e-23	IBC_Emboli	SPTSSA
5.18645e-28	-0.568822	0.344	0.418	1.89829e-23	IBC_Emboli	SPTSSB
5.43838e-28	-0.623822	0.349	0.424	1.9905e-23	IBC_Emboli	RNF168
5.89189e-28	-1.20882	0.043	0.088	2.15649e-23	IBC_Emboli	OAS3
7.53124e-28	-0.372911	0.637	0.671	2.75651e-23	IBC_Emboli	MGLL
7.94446e-28	-1.05169	0.068	0.12	2.90775e-23	IBC_Emboli	MIR9-3HG
8.21152e-28	-0.344192	0.733	0.756	3.0055e-23	IBC_Emboli	COPA
8.37841e-28	-0.749861	0.12	0.183	3.06658e-23	IBC_Emboli	DDB2
9.62961e-28	-0.478936	0.783	0.791	3.52453e-23	IBC_Emboli	DSP
9.88871e-28	-0.547552	0.551	0.61	3.61937e-23	IBC_Emboli	BAZ2A
1.01779e-27	0.275081	0.4	0.32	3.72521e-23	IBC_Emboli	PIGK
1.08109e-27	0.166141	0.585	0.509	3.95689e-23	IBC_Emboli	ANXA4
1.12088e-27	-1.28727	0.07	0.121	4.10253e-23	IBC_Emboli	ATAD5
1.13475e-27	0.158882	0.878	0.803	4.15328e-23	IBC_Emboli	ESD
1.14229e-27	0.100775	0.933	0.86	4.1809e-23	IBC_Emboli	NOL7
1.20245e-27	0.18344	0.722	0.648	4.40109e-23	IBC_Emboli	RETREG2
1.21505e-27	0.391133	0.29	0.22	4.4472e-23	IBC_Emboli	AC073896.2
1.23686e-27	-0.537865	0.36	0.434	4.52703e-23	IBC_Emboli	PDHB
1.46906e-27	-0.872955	0.08	0.135	5.3769e-23	IBC_Emboli	KIF23
1.65489e-27	-0.503245	0.504	0.568	6.05707e-23	IBC_Emboli	PSME4
1.72036e-27	-0.336703	0.722	0.746	6.2967e-23	IBC_Emboli	ST3GAL1
1.72075e-27	-0.206038	0.926	0.889	6.2981e-23	IBC_Emboli	SH3BGRL3
1.92753e-27	-0.90853	0.201	0.267	7.05496e-23	IBC_Emboli	RFC2
2.26251e-27	-0.774537	0.09	0.149	8.28101e-23	IBC_Emboli	AC008035.1
2.31671e-27	-0.704632	0.154	0.22	8.47938e-23	IBC_Emboli	POC1A
2.4109e-27	-0.460463	0.523	0.579	8.82415e-23	IBC_Emboli	GSTO1
2.41934e-27	-0.997488	0.066	0.117	8.85503e-23	IBC_Emboli	ATL1
2.4264e-27	0.195712	0.626	0.551	8.88088e-23	IBC_Emboli	HAUS4
2.91981e-27	0.472493	0.236	0.171	1.06868e-22	IBC_Emboli	CADM1
2.94575e-27	-0.697822	0.261	0.333	1.07817e-22	IBC_Emboli	SLC26A6
3.17272e-27	-0.870201	0.072	0.124	1.16125e-22	IBC_Emboli	CDK1
3.23179e-27	-1.17764	0.073	0.124	1.18287e-22	IBC_Emboli	FANCD2
4.38214e-27	0.138054	0.842	0.778	1.60391e-22	IBC_Emboli	PRDX3
4.48869e-27	0.338868	0.36	0.286	1.64291e-22	IBC_Emboli	ERN2
4.56429e-27	-0.241639	0.897	0.866	1.67057e-22	IBC_Emboli	HSD17B10
5.40068e-27	-1.04621	0.06	0.109	1.9767e-22	IBC_Emboli	KIF2C
5.48075e-27	-1.94474	0.017	0.05	2.00601e-22	IBC_Emboli	RAD54L
5.58122e-27	0.178132	0.751	0.677	2.04278e-22	IBC_Emboli	LYPLA1
5.69818e-27	-0.479682	0.463	0.529	2.08559e-22	IBC_Emboli	DDB1
5.93232e-27	0.156488	0.66	0.578	2.17129e-22	IBC_Emboli	ALG5
6.11812e-27	-0.522057	0.435	0.503	2.23929e-22	IBC_Emboli	RCAN1
6.26353e-27	-1.37424	0.054	0.1	2.29251e-22	IBC_Emboli	MALL
6.92665e-27	-0.954118	0.129	0.189	2.53522e-22	IBC_Emboli	MCM6
7.91252e-27	-0.363443	0.615	0.662	2.89606e-22	IBC_Emboli	DGUOK
9.78889e-27	-1.18541	0.04	0.082	3.58283e-22	IBC_Emboli	GRAMD2A
9.79321e-27	-0.560108	0.207	0.281	3.58441e-22	IBC_Emboli	TMEM191B
9.90516e-27	0.113858	0.893	0.825	3.62539e-22	IBC_Emboli	SUMO1
1.18441e-26	0.226288	0.535	0.454	4.33508e-22	IBC_Emboli	MAT2B
1.20604e-26	-0.235383	0.963	0.916	4.41422e-22	IBC_Emboli	RAN
1.24834e-26	-1.02354	0.156	0.218	4.56904e-22	IBC_Emboli	CHAF1A
1.38917e-26	-0.665851	0.089	0.146	5.08451e-22	IBC_Emboli	KIF4A
1.4889e-26	0.406552	0.291	0.221	5.44951e-22	IBC_Emboli	BIK
1.50101e-26	0.113328	0.935	0.857	5.49384e-22	IBC_Emboli	MRPS33
1.50291e-26	-0.236047	0.916	0.897	5.50079e-22	IBC_Emboli	MORF4L2
1.59756e-26	0.263707	0.468	0.395	5.84722e-22	IBC_Emboli	MRPL1
1.5988e-26	0.480831	0.212	0.149	5.85176e-22	IBC_Emboli	WDSUB1
1.77889e-26	0.699652	0.022	0.004	6.51091e-22	IBC_Emboli	S100A7
1.82952e-26	0.129194	0.718	0.641	6.69622e-22	IBC_Emboli	ADI1
1.9731e-26	-0.904191	0.062	0.111	7.22173e-22	IBC_Emboli	SGO1
2.07564e-26	-4.12738	0.002	0.023	7.59705e-22	IBC_Emboli	CA9
2.13391e-26	-0.186038	0.946	0.91	7.81031e-22	IBC_Emboli	KDELR1
2.36895e-26	-0.59653	0.385	0.45	8.67061e-22	IBC_Emboli	GRAMD2B
2.41237e-26	0.124305	0.824	0.752	8.82953e-22	IBC_Emboli	CTSA
2.49689e-26	0.233563	0.967	0.924	9.13887e-22	IBC_Emboli	SLPI
2.6969e-26	-0.851307	0.163	0.23	9.87091e-22	IBC_Emboli	PLA2G6
2.95475e-26	-0.191758	0.95	0.912	1.08147e-21	IBC_Emboli	SNRPD2
3.2798e-26	-1.10959	0.054	0.101	1.20044e-21	IBC_Emboli	CCNA2
3.47262e-26	-0.357922	0.634	0.669	1.27101e-21	IBC_Emboli	GAMT
3.48777e-26	0.138544	0.888	0.811	1.27656e-21	IBC_Emboli	ABHD14B
4.07615e-26	-0.524679	0.19	0.263	1.49191e-21	IBC_Emboli	HEXIM2
4.1466e-26	0.255053	0.432	0.356	1.5177e-21	IBC_Emboli	TMEM192
4.65196e-26	0.163113	0.81	0.743	1.70267e-21	IBC_Emboli	KNOP1
4.85023e-26	-1.0052	0.068	0.119	1.77523e-21	IBC_Emboli	RIPOR3
4.89545e-26	0.128537	0.795	0.713	1.79178e-21	IBC_Emboli	MRPS10
4.92828e-26	-0.455337	0.589	0.628	1.8038e-21	IBC_Emboli	FAM3B
4.941e-26	0.203173	0.649	0.571	1.80845e-21	IBC_Emboli	MRPS5
5.01964e-26	-0.453699	0.516	0.58	1.83724e-21	IBC_Emboli	RAI14
5.62061e-26	0.123138	0.943	0.882	2.0572e-21	IBC_Emboli	EIF1AX
5.63032e-26	0.116989	0.817	0.744	2.06076e-21	IBC_Emboli	HEXA
5.87466e-26	0.323426	0.413	0.341	2.15018e-21	IBC_Emboli	TRADD
6.0132e-26	0.358258	0.35	0.279	2.20089e-21	IBC_Emboli	DEPTOR
6.08398e-26	-0.451558	0.4	0.478	2.2268e-21	IBC_Emboli	GCN1
6.52042e-26	-1.57294	0.019	0.051	2.38654e-21	IBC_Emboli	MAP2K6
6.5475e-26	0.257986	0.395	0.318	2.39645e-21	IBC_Emboli	PCMTD1
6.66466e-26	0.498277	0.207	0.146	2.43933e-21	IBC_Emboli	AL136038.5
7.3073e-26	0.158803	0.567	0.493	2.67455e-21	IBC_Emboli	ATP6V1C1
7.39496e-26	0.423878	0.224	0.161	2.70663e-21	IBC_Emboli	LINC-PINT
7.41679e-26	0.342749	0.321	0.251	2.71462e-21	IBC_Emboli	C1GALT1C1
7.50459e-26	-1.81034	0.021	0.055	2.74675e-21	IBC_Emboli	DTL
7.56629e-26	-0.11637	0.988	0.95	2.76934e-21	IBC_Emboli	MTDH
7.63217e-26	0.143902	0.894	0.812	2.79345e-21	IBC_Emboli	GPAA1
9.40554e-26	0.237578	0.49	0.413	3.44252e-21	IBC_Emboli	TDRD1
9.44382e-26	-0.481252	0.876	0.864	3.45653e-21	IBC_Emboli	MGP
9.80775e-26	0.144714	0.59	0.513	3.58974e-21	IBC_Emboli	ATRX
9.98146e-26	0.103841	0.934	0.875	3.65331e-21	IBC_Emboli	TMEM50A
1.04602e-25	-1.35559	0.03	0.067	3.82853e-21	IBC_Emboli	GJB1
1.17593e-25	0.179213	0.585	0.51	4.30403e-21	IBC_Emboli	AFTPH
1.22698e-25	-0.887503	0.33	0.394	4.49089e-21	IBC_Emboli	MCM3
1.48389e-25	-0.405083	0.617	0.658	5.4312e-21	IBC_Emboli	DIAPH1
1.49918e-25	-0.523095	0.393	0.462	5.48716e-21	IBC_Emboli	REEP6
1.60603e-25	1.22658	0.048	0.019	5.87822e-21	IBC_Emboli	HIST1H2AK
1.69812e-25	0.281396	0.531	0.458	6.2153e-21	IBC_Emboli	RAP1GAP
1.81161e-25	-0.27095	0.834	0.832	6.63067e-21	IBC_Emboli	THRAP3
1.94901e-25	-0.422183	0.329	0.405	7.13358e-21	IBC_Emboli	GPR137
2.0136e-25	-0.733246	0.089	0.144	7.36998e-21	IBC_Emboli	CDC20
2.05491e-25	0.126917	0.748	0.667	7.52117e-21	IBC_Emboli	NUB1
2.06003e-25	0.394007	0.19	0.13	7.53991e-21	IBC_Emboli	ASNS
2.26189e-25	0.117755	0.866	0.786	8.27874e-21	IBC_Emboli	PFDN6
2.50633e-25	-0.221041	0.127	0.188	9.17343e-21	IBC_Emboli	MT1G
2.5262e-25	-1.56041	0.02	0.052	9.24614e-21	IBC_Emboli	E2F2
2.60227e-25	-0.140287	0.983	0.95	9.52458e-21	IBC_Emboli	MED1
2.61587e-25	-0.183667	0.954	0.918	9.57436e-21	IBC_Emboli	TXNDC17
2.6288e-25	0.461074	0.207	0.146	9.62169e-21	IBC_Emboli	FZD8
2.82173e-25	-0.437015	0.768	0.761	1.03278e-20	IBC_Emboli	RPA3
2.9583e-25	-1.37833	0.042	0.083	1.08277e-20	IBC_Emboli	TNFSF9
2.97245e-25	0.627408	0.101	0.058	1.08795e-20	IBC_Emboli	CYP1B1-AS1
3.07304e-25	0.195206	0.607	0.536	1.12476e-20	IBC_Emboli	TMED1
3.18192e-25	-0.15743	0.982	0.939	1.16462e-20	IBC_Emboli	NDUFA7
3.32559e-25	-1.79357	0.019	0.051	1.2172e-20	IBC_Emboli	SHC4
3.35139e-25	-0.513164	0.253	0.329	1.22664e-20	IBC_Emboli	RBM14
3.58077e-25	0.241464	0.511	0.437	1.3106e-20	IBC_Emboli	KAZN
3.62912e-25	0.172873	0.667	0.594	1.32829e-20	IBC_Emboli	STRBP
4.47903e-25	0.337812	0.346	0.277	1.63937e-20	IBC_Emboli	SEPTIN3
4.66433e-25	-0.384764	0.628	0.666	1.70719e-20	IBC_Emboli	ARFIP2
4.94124e-25	-0.986725	0.091	0.144	1.80855e-20	IBC_Emboli	SLC2A6
5.16752e-25	-0.518676	0.34	0.407	1.89136e-20	IBC_Emboli	MAPK3
5.66694e-25	0.150173	0.85	0.776	2.07416e-20	IBC_Emboli	PTPN12
5.78344e-25	0.25856	0.45	0.373	2.1168e-20	IBC_Emboli	EPB41L4B
5.88687e-25	-1.34484	0.067	0.114	2.15465e-20	IBC_Emboli	EWSAT1
5.97807e-25	0.53168	0.222	0.161	2.18803e-20	IBC_Emboli	AL445524.1
6.11671e-25	-0.234838	0.894	0.879	2.23878e-20	IBC_Emboli	KDELR2
6.14991e-25	-0.845649	0.105	0.162	2.25093e-20	IBC_Emboli	SPTBN2
6.21708e-25	-0.248551	0.903	0.883	2.27551e-20	IBC_Emboli	VDAC2
6.28046e-25	-0.398192	0.575	0.627	2.29871e-20	IBC_Emboli	SULT1A1
6.36549e-25	-1.04949	0.054	0.098	2.32983e-20	IBC_Emboli	NDC80
6.38875e-25	-0.523817	0.266	0.34	2.33835e-20	IBC_Emboli	EXOSC7
6.84494e-25	-1.09819	0.033	0.071	2.50532e-20	IBC_Emboli	NRM
6.90913e-25	-1.20248	0.038	0.078	2.52881e-20	IBC_Emboli	RECQL4
8.13004e-25	-1.12417	0.047	0.09	2.97567e-20	IBC_Emboli	CLCA2
9.56542e-25	-0.787482	0.08	0.133	3.50104e-20	IBC_Emboli	ASPM
9.61401e-25	0.115633	0.987	0.952	3.51883e-20	IBC_Emboli	HSP90AA1
1.14143e-24	0.185884	0.574	0.498	4.17774e-20	IBC_Emboli	C12orf49
1.14818e-24	0.25221	0.538	0.457	4.20244e-20	IBC_Emboli	TBL1X
1.50976e-24	0.160041	0.699	0.62	5.52589e-20	IBC_Emboli	PON2
1.59405e-24	0.119017	0.886	0.817	5.8344e-20	IBC_Emboli	SMIM7
1.63819e-24	-0.680994	0.172	0.236	5.99593e-20	IBC_Emboli	SEC23A
1.6963e-24	-1.97403	0.008	0.032	6.20863e-20	IBC_Emboli	AC007493.1
1.74411e-24	-1.41666	0.03	0.067	6.38363e-20	IBC_Emboli	ATP8B3
1.76457e-24	-2.34023	0.005	0.027	6.45852e-20	IBC_Emboli	HGD
1.79266e-24	0.296878	0.428	0.359	6.56132e-20	IBC_Emboli	GLOD4
1.88613e-24	-0.910732	0.091	0.144	6.90341e-20	IBC_Emboli	CD68
2.09201e-24	-0.425764	0.6	0.646	7.65695e-20	IBC_Emboli	TOP2B
2.23532e-24	-0.240679	0.973	0.934	8.1815e-20	IBC_Emboli	HNRNPA2B1
2.43735e-24	-0.372746	0.545	0.604	8.92096e-20	IBC_Emboli	IDH3B
2.45325e-24	-1.53289	0.028	0.064	8.97914e-20	IBC_Emboli	BRIP1
2.46603e-24	-0.251092	0.881	0.865	9.02593e-20	IBC_Emboli	TRIM28
2.59985e-24	-0.662919	0.218	0.284	9.51571e-20	IBC_Emboli	ANKRD37
2.64297e-24	-1.07173	0.041	0.082	9.67354e-20	IBC_Emboli	ERP27
2.71363e-24	-0.457638	0.471	0.543	9.93215e-20	IBC_Emboli	GK5
2.73971e-24	0.119188	0.72	0.638	1.00276e-19	IBC_Emboli	ABLIM1
2.81852e-24	-0.402031	0.543	0.6	1.0316e-19	IBC_Emboli	PTPA
2.93032e-24	-0.69058	0.236	0.306	1.07253e-19	IBC_Emboli	LINC01089
2.95081e-24	-0.499355	0.269	0.342	1.08003e-19	IBC_Emboli	ZNF749
3.07636e-24	0.250123	0.576	0.503	1.12598e-19	IBC_Emboli	SLC26A2
3.10748e-24	0.17768	0.656	0.581	1.13737e-19	IBC_Emboli	IGBP1
3.17781e-24	0.216691	0.466	0.399	1.16311e-19	IBC_Emboli	MRPL35
3.22883e-24	0.762647	0.105	0.062	1.18178e-19	IBC_Emboli	AC079807.1
3.26776e-24	0.205695	0.584	0.506	1.19603e-19	IBC_Emboli	LAD1
3.28996e-24	-0.474648	0.3	0.374	1.20416e-19	IBC_Emboli	ANAPC15
3.5486e-24	0.174903	0.588	0.514	1.29882e-19	IBC_Emboli	GFM1
3.85641e-24	-0.532176	0.338	0.404	1.41148e-19	IBC_Emboli	MYADM
3.8713e-24	-0.340943	0.731	0.724	1.41694e-19	IBC_Emboli	ODC1
4.21437e-24	-0.642609	0.173	0.239	1.5425e-19	IBC_Emboli	ANP32E
4.2846e-24	-0.360553	0.592	0.645	1.56821e-19	IBC_Emboli	XAB2
4.42966e-24	-0.228563	0.878	0.858	1.6213e-19	IBC_Emboli	AC006449.6
4.54808e-24	-0.877768	0.064	0.111	1.66464e-19	IBC_Emboli	PSMG3-AS1
4.57547e-24	-0.336355	0.77	0.776	1.67467e-19	IBC_Emboli	MCUR1
4.62306e-24	-0.530103	0.287	0.358	1.69209e-19	IBC_Emboli	HEXIM1
4.69382e-24	0.485902	0.22	0.161	1.71798e-19	IBC_Emboli	NTNG1
4.69778e-24	-0.416723	0.581	0.628	1.71944e-19	IBC_Emboli	LIMS1
5.00422e-24	0.102923	0.759	0.684	1.83159e-19	IBC_Emboli	YIPF4
5.13473e-24	-0.387103	0.494	0.555	1.87936e-19	IBC_Emboli	ZCCHC17
5.28004e-24	-0.290119	0.792	0.792	1.93255e-19	IBC_Emboli	POLR2E
5.36817e-24	-0.288066	0.784	0.777	1.9648e-19	IBC_Emboli	BOLA3
6.15259e-24	-0.791913	0.13	0.189	2.25191e-19	IBC_Emboli	SLC36A4
6.44135e-24	0.181714	0.528	0.456	2.3576e-19	IBC_Emboli	NFYB
7.51286e-24	-0.843365	0.115	0.171	2.74978e-19	IBC_Emboli	HLA-DRB1
8.4761e-24	-0.276876	0.773	0.774	3.10234e-19	IBC_Emboli	ECHS1
8.82715e-24	-1.01406	0.046	0.088	3.23082e-19	IBC_Emboli	SLC16A6
8.87235e-24	0.112577	0.919	0.841	3.24737e-19	IBC_Emboli	CREB3L4
8.91622e-24	-0.55353	0.267	0.337	3.26343e-19	IBC_Emboli	PCLO
9.71939e-24	-1.03488	0.089	0.14	3.55739e-19	IBC_Emboli	NYNRIN
1.01804e-23	-0.804765	0.222	0.284	3.72614e-19	IBC_Emboli	ORAI3
1.08012e-23	-0.827196	0.079	0.129	3.95334e-19	IBC_Emboli	LNP1
1.14443e-23	0.274423	0.418	0.346	4.18872e-19	IBC_Emboli	GNPDA1
1.14704e-23	-0.795481	0.238	0.309	4.19827e-19	IBC_Emboli	GCLC
1.16414e-23	0.144457	0.642	0.569	4.26088e-19	IBC_Emboli	C22orf39
1.22561e-23	-0.176107	0.977	0.95	4.48585e-19	IBC_Emboli	MYL12A
1.25598e-23	0.12262	0.8	0.728	4.59702e-19	IBC_Emboli	DDX18
1.25666e-23	0.196626	0.514	0.44	4.59951e-19	IBC_Emboli	STOM
1.30871e-23	-0.102033	0.994	0.963	4.79e-19	IBC_Emboli	TXN
1.51884e-23	0.398081	0.313	0.249	5.5591e-19	IBC_Emboli	PAFAH2
1.52011e-23	-0.521942	0.323	0.395	5.56376e-19	IBC_Emboli	RBM10
1.58607e-23	0.136799	0.596	0.516	5.80517e-19	IBC_Emboli	RB1CC1
1.64786e-23	0.139074	0.728	0.65	6.03133e-19	IBC_Emboli	BICDL2
1.67293e-23	-1.13425	0.034	0.071	6.12309e-19	IBC_Emboli	AP001269.4
1.74926e-23	-0.466876	0.57	0.621	6.40245e-19	IBC_Emboli	GUCD1
2.03859e-23	0.671578	0.134	0.087	7.46143e-19	IBC_Emboli	AMN1
2.32157e-23	0.848361	0.068	0.034	8.49719e-19	IBC_Emboli	MYH11
2.38243e-23	-1.03407	0.058	0.103	8.71993e-19	IBC_Emboli	ZNF530
2.38557e-23	-0.541667	0.313	0.382	8.73142e-19	IBC_Emboli	TMC6
2.57052e-23	0.395627	0.308	0.242	9.40836e-19	IBC_Emboli	DNAJC27-AS1
2.5931e-23	-0.497032	0.313	0.384	9.491e-19	IBC_Emboli	FHOD1
2.60698e-23	-0.501347	0.506	0.55	9.5418e-19	IBC_Emboli	GPCPD1
2.6473e-23	-0.322008	0.587	0.634	9.68938e-19	IBC_Emboli	ZBED5-AS1
2.7084e-23	-0.598746	0.282	0.347	9.91301e-19	IBC_Emboli	WIPI1
2.80129e-23	-1.12592	0.035	0.073	1.0253e-18	IBC_Emboli	COL9A2
2.93284e-23	0.103716	0.953	0.894	1.07345e-18	IBC_Emboli	CNPY2
3.06869e-23	-0.873879	0.6	0.633	1.12317e-18	IBC_Emboli	IER5L
3.62957e-23	0.840571	0.109	0.066	1.32846e-18	IBC_Emboli	LUADT1
3.68767e-23	-0.19122	0.953	0.92	1.34972e-18	IBC_Emboli	CCT8
3.75205e-23	0.115056	0.979	0.925	1.37329e-18	IBC_Emboli	DDX52
3.78467e-23	0.167657	0.72	0.649	1.38523e-18	IBC_Emboli	ZNF524
4.10189e-23	-0.466312	0.485	0.545	1.50133e-18	IBC_Emboli	ESCO1
4.18344e-23	-0.783478	0.091	0.143	1.53118e-18	IBC_Emboli	CCDC189
4.30108e-23	0.133472	0.93	0.865	1.57424e-18	IBC_Emboli	ARL6IP1
4.41796e-23	-0.523827	0.294	0.361	1.61702e-18	IBC_Emboli	BCAS1
4.54407e-23	0.286563	0.454	0.385	1.66318e-18	IBC_Emboli	FXN
4.56258e-23	0.121951	0.723	0.645	1.66995e-18	IBC_Emboli	RSRP1
4.58287e-23	0.143605	0.627	0.556	1.67737e-18	IBC_Emboli	TP53RK
4.65738e-23	0.7062	0.033	0.011	1.70465e-18	IBC_Emboli	SAA2
4.67545e-23	0.126774	0.83	0.756	1.71126e-18	IBC_Emboli	SMS
4.83911e-23	-0.862177	0.085	0.135	1.77116e-18	IBC_Emboli	RAPGEF3
4.89119e-23	0.215017	0.534	0.464	1.79023e-18	IBC_Emboli	MRPL48
4.94801e-23	0.206793	0.403	0.333	1.81102e-18	IBC_Emboli	ZCCHC9
5.08806e-23	0.22174	0.603	0.536	1.86228e-18	IBC_Emboli	TNFSF10
5.11205e-23	0.179209	0.65	0.585	1.87106e-18	IBC_Emboli	TSEN15
5.22022e-23	-0.698822	0.156	0.217	1.91065e-18	IBC_Emboli	FPGS
5.38438e-23	0.1684	0.547	0.472	1.97074e-18	IBC_Emboli	RIOX2
5.39313e-23	-0.79894	0.107	0.162	1.97394e-18	IBC_Emboli	AC106886.3
5.81795e-23	0.180114	0.519	0.444	2.12943e-18	IBC_Emboli	PAX8-AS1
5.86352e-23	0.166118	0.646	0.578	2.14611e-18	IBC_Emboli	UBE2E2
6.65269e-23	-0.308489	0.789	0.789	2.43495e-18	IBC_Emboli	PSMD14
6.81966e-23	-0.472159	0.862	0.853	2.49606e-18	IBC_Emboli	C4orf3
6.82522e-23	0.124456	0.92	0.845	2.4981e-18	IBC_Emboli	ZC3H15
7.09037e-23	-0.618778	0.312	0.375	2.59514e-18	IBC_Emboli	DBF4
7.25157e-23	-1.0182	0.073	0.12	2.65415e-18	IBC_Emboli	KNTC1
7.31474e-23	-1.34374	0.03	0.065	2.67727e-18	IBC_Emboli	PCAT19
7.4353e-23	-0.645191	0.328	0.397	2.72139e-18	IBC_Emboli	ARFGAP1
7.51107e-23	-0.33012	0.685	0.707	2.74913e-18	IBC_Emboli	TRAPPC1
7.77102e-23	0.17411	0.492	0.419	2.84427e-18	IBC_Emboli	TBC1D15
7.89643e-23	-0.175763	0.957	0.916	2.89017e-18	IBC_Emboli	SSBP1
7.90327e-23	0.230605	0.549	0.478	2.89268e-18	IBC_Emboli	UBE2F
7.95088e-23	0.332417	0.359	0.294	2.9101e-18	IBC_Emboli	CHORDC1
8.31007e-23	0.161759	0.656	0.585	3.04157e-18	IBC_Emboli	TM9SF1
8.44382e-23	0.109098	0.655	0.584	3.09052e-18	IBC_Emboli	GALK2
8.59708e-23	-0.3869	0.419	0.486	3.14662e-18	IBC_Emboli	DHRS4L2
8.69278e-23	0.194027	0.468	0.393	3.18164e-18	IBC_Emboli	HBP1
8.76795e-23	0.232137	0.312	0.244	3.20916e-18	IBC_Emboli	ATAD1
9.03633e-23	-1.16289	0.053	0.095	3.30739e-18	IBC_Emboli	DIAPH3
9.6209e-23	0.207655	0.517	0.447	3.52135e-18	IBC_Emboli	WDR70
1.03596e-22	0.768002	0.104	0.062	3.79171e-18	IBC_Emboli	ATP1A1-AS1
1.18707e-22	0.220841	0.416	0.347	4.34478e-18	IBC_Emboli	DAPK1
1.27939e-22	-1.30712	0.029	0.063	4.68269e-18	IBC_Emboli	POLA2
1.33773e-22	-0.319562	0.717	0.737	4.89624e-18	IBC_Emboli	PRELID3B
1.38914e-22	-0.217641	0.94	0.911	5.08439e-18	IBC_Emboli	GDI2
1.40331e-22	-0.527058	0.946	0.882	5.13624e-18	IBC_Emboli	MKNK2
1.54365e-22	0.190011	0.488	0.416	5.6499e-18	IBC_Emboli	CRIPT
1.58824e-22	-0.337454	0.712	0.725	5.81314e-18	IBC_Emboli	TIMM17A
1.62777e-22	-0.609485	0.194	0.259	5.95779e-18	IBC_Emboli	KCTD3
1.69151e-22	0.271517	0.361	0.295	6.19111e-18	IBC_Emboli	AP1AR
1.74826e-22	-0.457186	0.252	0.324	6.39881e-18	IBC_Emboli	CNBD2
1.8757e-22	0.245276	0.49	0.415	6.86525e-18	IBC_Emboli	QTRT1
1.87892e-22	0.255617	0.454	0.385	6.87702e-18	IBC_Emboli	SUMF1
1.88474e-22	-0.608468	0.339	0.402	6.89833e-18	IBC_Emboli	MTSS1
1.90945e-22	-1.33423	0.027	0.06	6.98876e-18	IBC_Emboli	AC007906.2
1.93719e-22	0.12896	0.548	0.476	7.0903e-18	IBC_Emboli	ITGAV
1.95642e-22	0.181357	0.599	0.528	7.16068e-18	IBC_Emboli	PKP4
1.98032e-22	-0.678111	0.264	0.328	7.24816e-18	IBC_Emboli	SMC4
1.99661e-22	-0.959298	0.05	0.091	7.30779e-18	IBC_Emboli	BUB1
2.08973e-22	0.342758	0.335	0.27	7.64861e-18	IBC_Emboli	C2orf49
2.50629e-22	-0.625853	0.175	0.239	9.17328e-18	IBC_Emboli	NAA80
2.53648e-22	-0.508146	0.271	0.336	9.28377e-18	IBC_Emboli	MISP
2.56921e-22	-1.43864	0.032	0.067	9.40358e-18	IBC_Emboli	C5orf34
2.79498e-22	-0.446471	0.326	0.396	1.02299e-17	IBC_Emboli	GSDMD
2.87882e-22	-0.990442	0.05	0.091	1.05368e-17	IBC_Emboli	CDCA3
2.91007e-22	0.206458	0.512	0.444	1.06511e-17	IBC_Emboli	SNAP23
2.91825e-22	-1.07237	0.042	0.08	1.06811e-17	IBC_Emboli	IGFLR1
3.01097e-22	0.276809	0.278	0.215	1.10204e-17	IBC_Emboli	THAP6
3.30387e-22	-1.1376	0.054	0.096	1.20925e-17	IBC_Emboli	MCM2
3.48715e-22	0.474502	0.168	0.116	1.27633e-17	IBC_Emboli	AC103691.1
4.39382e-22	-0.406041	0.451	0.514	1.60818e-17	IBC_Emboli	FAM136A
4.50403e-22	-1.39568	0.024	0.055	1.64852e-17	IBC_Emboli	MIR924HG
4.60732e-22	-0.408403	0.536	0.592	1.68632e-17	IBC_Emboli	PTPRS
4.61933e-22	-0.390921	0.528	0.576	1.69072e-17	IBC_Emboli	EIF4E2
4.73139e-22	-0.866305	0.126	0.182	1.73174e-17	IBC_Emboli	CD109
4.80527e-22	0.103641	0.921	0.843	1.75878e-17	IBC_Emboli	SEPHS2
5.16143e-22	-0.537041	0.52	0.566	1.88914e-17	IBC_Emboli	TMEM41B
5.24324e-22	0.11098	0.875	0.796	1.91908e-17	IBC_Emboli	TATDN1
5.44186e-22	0.561487	0.229	0.17	1.99177e-17	IBC_Emboli	PLA2G2A
5.52457e-22	-0.159791	0.967	0.919	2.02205e-17	IBC_Emboli	C1orf122
6.41318e-22	0.277973	0.378	0.31	2.34729e-17	IBC_Emboli	TMEM168
6.67879e-22	-0.643019	0.274	0.34	2.4445e-17	IBC_Emboli	ELMSAN1
6.98829e-22	-0.644605	0.12	0.177	2.55778e-17	IBC_Emboli	MYL5
7.18752e-22	-0.863258	0.047	0.087	2.6307e-17	IBC_Emboli	HLA-DRB5
7.30299e-22	-0.916436	0.089	0.138	2.67297e-17	IBC_Emboli	STIL
7.55253e-22	-0.391744	0.471	0.529	2.7643e-17	IBC_Emboli	MTG2
7.78492e-22	-0.760069	0.114	0.168	2.84936e-17	IBC_Emboli	AL109615.3
8.09075e-22	-0.20014	0.934	0.898	2.9613e-17	IBC_Emboli	PSMB5
8.39246e-22	0.168991	0.502	0.433	3.07172e-17	IBC_Emboli	MFSD1
8.60041e-22	-0.638964	0.158	0.219	3.14783e-17	IBC_Emboli	COQ8B
8.74598e-22	0.179333	0.596	0.525	3.20111e-17	IBC_Emboli	PPP1R11
8.75558e-22	-0.714909	0.174	0.234	3.20463e-17	IBC_Emboli	DMPK
8.8853e-22	-0.493183	0.485	0.538	3.25211e-17	IBC_Emboli	SPRY4
9.19852e-22	-0.213641	0.898	0.861	3.36675e-17	IBC_Emboli	ADRM1
9.89282e-22	-1.19572	0.087	0.134	3.62087e-17	IBC_Emboli	MIR210HG
1.02375e-21	0.183498	0.634	0.568	3.74703e-17	IBC_Emboli	SAT2
1.11144e-21	0.164904	0.385	0.315	4.06798e-17	IBC_Emboli	CEPT1
1.12041e-21	-0.428183	0.482	0.539	4.10082e-17	IBC_Emboli	LMO7
1.1572e-21	-0.658648	0.463	0.52	4.23548e-17	IBC_Emboli	MAFF
1.16128e-21	0.131387	0.734	0.662	4.25039e-17	IBC_Emboli	MED29
1.19206e-21	0.263656	0.419	0.348	4.36305e-17	IBC_Emboli	SVBP
1.22339e-21	-0.901349	0.052	0.093	4.47774e-17	IBC_Emboli	PANX2
1.26438e-21	0.145707	0.664	0.599	4.62776e-17	IBC_Emboli	CMC1
1.34815e-21	0.258173	0.441	0.373	4.93438e-17	IBC_Emboli	ZMAT3
1.37637e-21	-0.364404	0.684	0.712	5.03767e-17	IBC_Emboli	NPLOC4
1.43609e-21	-0.145527	0.994	0.965	5.25622e-17	IBC_Emboli	RSF1
1.4402e-21	-0.534937	0.288	0.357	5.27128e-17	IBC_Emboli	IL17RC
1.46406e-21	-0.319086	0.785	0.783	5.3586e-17	IBC_Emboli	POLR2H
1.50248e-21	-0.963694	0.122	0.175	5.49922e-17	IBC_Emboli	NOX5
1.50305e-21	-0.838343	0.068	0.113	5.50133e-17	IBC_Emboli	CEP55
1.59234e-21	-0.792118	0.104	0.155	5.82812e-17	IBC_Emboli	OLIG1
1.76384e-21	0.108141	0.927	0.853	6.45583e-17	IBC_Emboli	PAM16
1.93381e-21	-0.32528	0.779	0.785	7.07793e-17	IBC_Emboli	DNAJB1
1.94169e-21	-1.05655	0.115	0.167	7.10678e-17	IBC_Emboli	SC5D
1.95907e-21	-0.846325	0.114	0.167	7.17038e-17	IBC_Emboli	COL18A1
2.13451e-21	0.131346	0.677	0.607	7.81253e-17	IBC_Emboli	TMEM161B-AS1
2.18557e-21	-0.281507	0.935	0.911	7.99942e-17	IBC_Emboli	LRBA
2.18601e-21	-0.483781	0.385	0.45	8.00101e-17	IBC_Emboli	EPB41L4A
2.27065e-21	-0.702383	0.242	0.302	8.3108e-17	IBC_Emboli	PRXL2A
2.28571e-21	0.103294	0.857	0.786	8.36593e-17	IBC_Emboli	TBL1XR1
2.39761e-21	-0.467379	0.34	0.408	8.7755e-17	IBC_Emboli	GCLM
2.46463e-21	-1.31934	0.037	0.072	9.0208e-17	IBC_Emboli	BLM
2.55863e-21	0.11667	0.682	0.612	9.36485e-17	IBC_Emboli	AHSA1
2.6023e-21	-0.969918	0.074	0.119	9.52469e-17	IBC_Emboli	KIF11
2.63771e-21	-0.558885	0.255	0.321	9.65429e-17	IBC_Emboli	WWC3
2.65817e-21	0.222262	0.488	0.425	9.72918e-17	IBC_Emboli	SLC35F6
2.66684e-21	-1.07227	0.052	0.092	9.76089e-17	IBC_Emboli	KRT80
2.72187e-21	0.156103	0.457	0.389	9.96231e-17	IBC_Emboli	ERLIN2
2.78882e-21	1.44999	0.027	0.008	1.02074e-16	IBC_Emboli	AL353759.1
2.91861e-21	-0.836481	0.063	0.105	1.06824e-16	IBC_Emboli	CHEK1
2.99769e-21	0.419866	0.234	0.176	1.09718e-16	IBC_Emboli	METTL14
3.01143e-21	-0.430986	0.358	0.425	1.10221e-16	IBC_Emboli	RAE1
3.0199e-21	0.282602	0.325	0.261	1.10532e-16	IBC_Emboli	TULP4
3.05173e-21	-0.494473	0.266	0.333	1.11696e-16	IBC_Emboli	SEMA3C
3.15387e-21	0.26323	0.388	0.323	1.15435e-16	IBC_Emboli	FAM9A
3.43425e-21	-0.254856	0.861	0.84	1.25697e-16	IBC_Emboli	PSMC4
3.49408e-21	0.173614	0.667	0.609	1.27887e-16	IBC_Emboli	USP38
3.54402e-21	-0.592211	0.247	0.31	1.29715e-16	IBC_Emboli	SMIM3
3.552e-21	-0.498716	0.225	0.293	1.30007e-16	IBC_Emboli	SLC2A8
3.56703e-21	0.267596	0.439	0.376	1.30557e-16	IBC_Emboli	PIGF
3.70658e-21	-0.406463	0.468	0.529	1.35665e-16	IBC_Emboli	NIPSNAP1
3.76655e-21	0.39724	0.179	0.127	1.37859e-16	IBC_Emboli	OTUD1
4.09605e-21	-0.654157	0.24	0.302	1.4992e-16	IBC_Emboli	HMGB2
4.13431e-21	-0.518811	0.166	0.227	1.5132e-16	IBC_Emboli	AL450326.1
4.3334e-21	0.151125	0.654	0.586	1.58607e-16	IBC_Emboli	VEZF1
4.4985e-21	0.255019	0.511	0.45	1.6465e-16	IBC_Emboli	VIPR1
4.71407e-21	-0.469976	0.422	0.484	1.7254e-16	IBC_Emboli	AP1B1
4.83374e-21	0.131811	0.554	0.487	1.7692e-16	IBC_Emboli	KPNA1
5.3102e-21	-1.32329	0.097	0.144	1.94358e-16	IBC_Emboli	ENO2
5.82823e-21	0.112034	0.74	0.65	2.13319e-16	IBC_Emboli	SURF2
5.88942e-21	0.156856	0.581	0.507	2.15559e-16	IBC_Emboli	LYRM1
6.38207e-21	0.133867	0.622	0.554	2.3359e-16	IBC_Emboli	RNASET2
6.72414e-21	0.238021	0.256	0.197	2.4611e-16	IBC_Emboli	HIBADH
8.29955e-21	0.15628	0.627	0.555	3.03772e-16	IBC_Emboli	NPM3
8.74169e-21	0.232309	0.333	0.269	3.19955e-16	IBC_Emboli	VPS8
8.82501e-21	0.185114	0.508	0.441	3.23004e-16	IBC_Emboli	PRR15L
8.92739e-21	-0.581732	0.133	0.189	3.26752e-16	IBC_Emboli	YTHDF3-AS1
9.27391e-21	-0.260324	0.85	0.851	3.39434e-16	IBC_Emboli	SRRM1
9.33704e-21	1.04745	0.143	0.098	3.41745e-16	IBC_Emboli	CYP4B1
9.65053e-21	-0.256875	0.817	0.801	3.53219e-16	IBC_Emboli	SFPQ
9.78629e-21	-0.167572	0.95	0.906	3.58188e-16	IBC_Emboli	REX1BD
9.98964e-21	-0.271837	0.825	0.83	3.65631e-16	IBC_Emboli	HLA-B
9.99268e-21	0.488676	0.174	0.123	3.65742e-16	IBC_Emboli	KCNG1
1.0073e-20	0.570548	0.122	0.079	3.68683e-16	IBC_Emboli	TESK2
1.01232e-20	-0.715159	0.326	0.382	3.70518e-16	IBC_Emboli	PITPNC1
1.03223e-20	0.133183	0.584	0.51	3.77808e-16	IBC_Emboli	SRFBP1
1.03638e-20	0.104008	0.767	0.699	3.79325e-16	IBC_Emboli	CLCN3
1.04296e-20	-0.752697	0.182	0.242	3.81735e-16	IBC_Emboli	NREP
1.10895e-20	0.114921	0.961	0.918	4.05887e-16	IBC_Emboli	TOP1
1.12933e-20	0.179357	0.652	0.58	4.13345e-16	IBC_Emboli	SSBP3
1.14593e-20	0.155199	0.674	0.615	4.1942e-16	IBC_Emboli	CFAP97
1.15288e-20	0.188725	0.483	0.412	4.21964e-16	IBC_Emboli	ZNF33B
1.24109e-20	-0.563371	0.157	0.215	4.54251e-16	IBC_Emboli	USP18
1.26895e-20	-0.831001	0.057	0.098	4.6445e-16	IBC_Emboli	AL034417.2
1.30522e-20	-1.12065	0.042	0.079	4.77724e-16	IBC_Emboli	KIF15
1.34382e-20	-0.364548	0.66	0.688	4.9185e-16	IBC_Emboli	SLC38A10
1.3496e-20	-0.45242	0.39	0.457	4.93966e-16	IBC_Emboli	PHLDB2
1.38588e-20	0.21246	0.424	0.357	5.07247e-16	IBC_Emboli	TSPAN31
1.43756e-20	0.121291	0.665	0.596	5.26162e-16	IBC_Emboli	EMP1
1.49777e-20	0.267554	0.462	0.397	5.482e-16	IBC_Emboli	ZFAND2B
1.59793e-20	-0.281852	0.948	0.923	5.84859e-16	IBC_Emboli	ATF4
1.61425e-20	0.107609	0.957	0.892	5.90833e-16	IBC_Emboli	ATRAID
1.75777e-20	0.3126	0.304	0.244	6.43361e-16	IBC_Emboli	VPS41
1.76543e-20	-1.11317	0.033	0.067	6.46164e-16	IBC_Emboli	EME1
1.77218e-20	0.1344	0.857	0.787	6.48636e-16	IBC_Emboli	COMTD1
2.06334e-20	0.201016	0.601	0.534	7.55202e-16	IBC_Emboli	TAF11
2.1513e-20	-1.00996	0.026	0.056	7.87396e-16	IBC_Emboli	POLQ
2.15541e-20	-0.403574	0.469	0.525	7.88903e-16	IBC_Emboli	TRNAU1AP
2.16843e-20	-0.647173	0.331	0.388	7.93668e-16	IBC_Emboli	PLOD1
2.26617e-20	0.106598	0.887	0.809	8.2944e-16	IBC_Emboli	OXLD1
2.34649e-20	-0.266729	0.829	0.815	8.5884e-16	IBC_Emboli	F12
2.39035e-20	-1.41337	0.021	0.05	8.74893e-16	IBC_Emboli	CPT1C
2.40145e-20	-0.328859	0.587	0.633	8.78955e-16	IBC_Emboli	RRP36
2.54726e-20	-0.716227	0.153	0.208	9.32322e-16	IBC_Emboli	LRR1
2.57397e-20	-0.466279	0.347	0.413	9.42099e-16	IBC_Emboli	TMEM131
2.62992e-20	0.223053	0.479	0.413	9.62576e-16	IBC_Emboli	DGAT1
2.89984e-20	-0.515007	0.418	0.479	1.06137e-15	IBC_Emboli	CD82
2.94367e-20	0.440502	0.143	0.096	1.07741e-15	IBC_Emboli	SLC23A3
2.97757e-20	0.24602	0.318	0.255	1.08982e-15	IBC_Emboli	TMEM38B
2.98146e-20	0.125848	0.66	0.603	1.09124e-15	IBC_Emboli	SCAMP1
3.10682e-20	0.211112	0.5	0.434	1.13713e-15	IBC_Emboli	AGPS
3.14064e-20	0.107727	0.619	0.545	1.1495e-15	IBC_Emboli	SPG11
3.15196e-20	0.19132	0.521	0.453	1.15365e-15	IBC_Emboli	RC3H2
3.22648e-20	-0.896049	0.09	0.136	1.18092e-15	IBC_Emboli	MNS1
3.28917e-20	0.177403	0.379	0.312	1.20387e-15	IBC_Emboli	EXOC1
3.45103e-20	-0.119918	0.99	0.958	1.26311e-15	IBC_Emboli	NDUFA4
3.45322e-20	-0.755715	0.078	0.124	1.26391e-15	IBC_Emboli	AL358075.2
3.67431e-20	-0.377384	0.485	0.54	1.34483e-15	IBC_Emboli	PPP6R1
3.67889e-20	0.126774	0.711	0.649	1.34651e-15	IBC_Emboli	SDHAF3
3.81576e-20	0.11761	0.547	0.476	1.39661e-15	IBC_Emboli	ATP8B1
3.89641e-20	-0.973896	0.069	0.112	1.42612e-15	IBC_Emboli	CHAF1B
4.32393e-20	-0.376275	0.594	0.638	1.5826e-15	IBC_Emboli	ITGA3
4.34325e-20	0.260855	0.404	0.338	1.58967e-15	IBC_Emboli	SNRNP27
4.57847e-20	-3.21017	0.004	0.021	1.67577e-15	IBC_Emboli	MT3
4.71709e-20	0.267275	0.274	0.215	1.7265e-15	IBC_Emboli	ARHGEF38
4.80052e-20	0.388988	0.245	0.19	1.75704e-15	IBC_Emboli	CWF19L2
4.914e-20	-0.300312	0.724	0.739	1.79857e-15	IBC_Emboli	CHD4
4.93788e-20	0.294477	0.322	0.26	1.80731e-15	IBC_Emboli	SYT17
5.14124e-20	0.195366	0.54	0.472	1.88175e-15	IBC_Emboli	SFXN4
5.22551e-20	0.133582	0.66	0.59	1.91259e-15	IBC_Emboli	MRPS25
5.41173e-20	0.103392	0.811	0.746	1.98075e-15	IBC_Emboli	SLC39A6
5.42233e-20	-0.672395	0.13	0.184	1.98463e-15	IBC_Emboli	KYAT3
5.59644e-20	-1.81675	0.008	0.029	2.04835e-15	IBC_Emboli	CAMK2N2
5.616e-20	0.453484	0.196	0.143	2.05551e-15	IBC_Emboli	ITPKB
5.73766e-20	-1.02673	0.202	0.26	2.10004e-15	IBC_Emboli	MICALL2
5.81824e-20	-0.733978	0.111	0.161	2.12954e-15	IBC_Emboli	KIF20B
6.22123e-20	-1.10051	0.037	0.071	2.27703e-15	IBC_Emboli	PEG10
6.33749e-20	-0.787819	0.054	0.093	2.31959e-15	IBC_Emboli	AKR1C2
7.57231e-20	-0.152306	0.98	0.945	2.77154e-15	IBC_Emboli	RABAC1
7.75462e-20	-0.934901	0.05	0.088	2.83827e-15	IBC_Emboli	CIT
7.81444e-20	-0.775462	0.091	0.139	2.86016e-15	IBC_Emboli	LINC00504
7.89856e-20	0.274916	0.313	0.251	2.89095e-15	IBC_Emboli	UCKL1
8.15634e-20	-1.27654	0.022	0.05	2.9853e-15	IBC_Emboli	AC002456.1
8.27115e-20	-0.554342	0.245	0.306	3.02732e-15	IBC_Emboli	ACOT6
8.39017e-20	-1.04586	0.04	0.075	3.07089e-15	IBC_Emboli	NCAPH
8.43325e-20	-0.433152	0.368	0.433	3.08665e-15	IBC_Emboli	MBD3
8.72381e-20	-0.356767	0.829	0.815	3.193e-15	IBC_Emboli	MGST3
8.95827e-20	0.452193	0.226	0.171	3.27882e-15	IBC_Emboli	KIAA1211L
8.98125e-20	-0.874527	0.056	0.096	3.28723e-15	IBC_Emboli	AC099522.2
9.0601e-20	-0.307882	0.783	0.794	3.31609e-15	IBC_Emboli	ATP2A2
9.15231e-20	-0.600073	0.099	0.148	3.34984e-15	IBC_Emboli	PLAAT2
9.42175e-20	-0.808771	0.104	0.152	3.44845e-15	IBC_Emboli	CALB2
9.61037e-20	-0.585386	0.15	0.206	3.51749e-15	IBC_Emboli	TMEM94
9.73117e-20	-0.756493	0.063	0.105	3.56171e-15	IBC_Emboli	UCHL1
1.0377e-19	0.189269	0.531	0.467	3.7981e-15	IBC_Emboli	CYBC1
1.06148e-19	-0.906126	0.097	0.144	3.88513e-15	IBC_Emboli	SLC6A6
1.06979e-19	0.112316	0.875	0.79	3.91555e-15	IBC_Emboli	MRPS16
1.08814e-19	0.340887	0.19	0.138	3.98271e-15	IBC_Emboli	PBXIP1
1.10858e-19	0.136843	0.698	0.632	4.0575e-15	IBC_Emboli	ANAPC13
1.14031e-19	-0.393166	0.441	0.503	4.17364e-15	IBC_Emboli	DNM2
1.15556e-19	0.169654	0.54	0.464	4.22946e-15	IBC_Emboli	LYPD6B
1.19044e-19	-0.252129	0.933	0.894	4.35712e-15	IBC_Emboli	GSTM3
1.20847e-19	-1.02556	0.197	0.25	4.42313e-15	IBC_Emboli	QSOX1
1.24723e-19	0.424151	0.197	0.146	4.56498e-15	IBC_Emboli	NBR2
1.30708e-19	-0.8533	0.162	0.216	4.78406e-15	IBC_Emboli	ARID3A
1.32456e-19	-0.433291	0.453	0.512	4.84804e-15	IBC_Emboli	CCNC
1.34084e-19	-0.351066	0.532	0.587	4.90759e-15	IBC_Emboli	PRRC2A
1.42711e-19	0.296864	0.361	0.301	5.22336e-15	IBC_Emboli	NIPSNAP3A
1.43577e-19	-0.139772	0.976	0.939	5.25505e-15	IBC_Emboli	PDXK
1.46813e-19	-0.252801	0.82	0.81	5.3735e-15	IBC_Emboli	NDUFV1
1.47092e-19	0.156929	0.572	0.505	5.38371e-15	IBC_Emboli	PHYKPL
1.50842e-19	-0.315499	0.597	0.63	5.52098e-15	IBC_Emboli	POLR3H
1.6289e-19	-0.392358	0.589	0.597	5.96194e-15	IBC_Emboli	SDSL
1.63419e-19	0.103917	0.959	0.9	5.98129e-15	IBC_Emboli	CRNDE
1.70438e-19	0.129815	0.596	0.531	6.23818e-15	IBC_Emboli	ATF6
1.71033e-19	-0.386598	0.56	0.598	6.25996e-15	IBC_Emboli	SNRPA1
1.74923e-19	0.123788	0.818	0.742	6.40236e-15	IBC_Emboli	NBDY
1.75775e-19	0.143515	0.778	0.705	6.43356e-15	IBC_Emboli	YBX3
1.77717e-19	-0.36046	0.463	0.516	6.50461e-15	IBC_Emboli	MPC1
1.84575e-19	-0.777623	0.043	0.078	6.75561e-15	IBC_Emboli	HJURP
1.909e-19	0.213168	0.489	0.427	6.98712e-15	IBC_Emboli	RMND5B
1.92663e-19	-0.838952	0.062	0.103	7.05166e-15	IBC_Emboli	ARHGAP11A
1.94241e-19	-1.00949	0.122	0.173	7.10942e-15	IBC_Emboli	FLVCR1
1.97176e-19	0.160616	0.721	0.648	7.21684e-15	IBC_Emboli	CHTOP
2.10505e-19	0.114914	0.839	0.773	7.7047e-15	IBC_Emboli	PPIC
2.13204e-19	-0.786423	0.05	0.088	7.80347e-15	IBC_Emboli	LDLRAD4
2.17892e-19	-0.668984	0.113	0.163	7.97506e-15	IBC_Emboli	SYNM
2.21675e-19	0.11316	0.683	0.616	8.11351e-15	IBC_Emboli	NMT1
2.32027e-19	0.113764	0.759	0.7	8.49241e-15	IBC_Emboli	GSTK1
2.35671e-19	-0.551677	0.241	0.303	8.62579e-15	IBC_Emboli	CEP290
2.48864e-19	-0.319873	0.796	0.789	9.10868e-15	IBC_Emboli	PSMC3
2.60902e-19	-0.687328	0.068	0.111	9.54929e-15	IBC_Emboli	CPNE8-AS1
2.69254e-19	-0.585753	0.181	0.239	9.85496e-15	IBC_Emboli	TRIB2
2.87371e-19	-0.341035	0.471	0.527	1.05181e-14	IBC_Emboli	NT5C
2.978e-19	0.418082	0.257	0.199	1.08998e-14	IBC_Emboli	SSTR5-AS1
2.99714e-19	-0.332102	0.607	0.644	1.09698e-14	IBC_Emboli	MDFI
3.05551e-19	-0.218881	0.874	0.853	1.11835e-14	IBC_Emboli	CDV3
3.11361e-19	-0.616203	0.185	0.244	1.13961e-14	IBC_Emboli	GPD2
3.24726e-19	0.264689	0.403	0.342	1.18853e-14	IBC_Emboli	EIF2D
3.37408e-19	-0.341244	0.441	0.497	1.23495e-14	IBC_Emboli	PIH1D1
3.44887e-19	-0.961449	0.043	0.078	1.26232e-14	IBC_Emboli	SULT2B1
3.61155e-19	-0.841442	0.089	0.134	1.32186e-14	IBC_Emboli	CISH
3.70718e-19	0.126416	0.761	0.689	1.35686e-14	IBC_Emboli	CCDC107
3.71165e-19	-0.269815	0.715	0.728	1.3585e-14	IBC_Emboli	POLDIP2
4.00437e-19	0.180538	0.583	0.518	1.46564e-14	IBC_Emboli	CD59
4.09936e-19	0.113011	0.663	0.595	1.50041e-14	IBC_Emboli	RABGAP1
4.11783e-19	-1.46926	0.042	0.077	1.50717e-14	IBC_Emboli	LINC02615
4.62203e-19	-0.780201	0.126	0.177	1.69171e-14	IBC_Emboli	VRK1
4.65727e-19	-1.03648	0.078	0.121	1.70461e-14	IBC_Emboli	PER1
4.68075e-19	-0.370958	0.472	0.53	1.7132e-14	IBC_Emboli	EMC9
5.06851e-19	-0.397565	0.56	0.6	1.85513e-14	IBC_Emboli	SYDE2
5.14893e-19	-0.803021	0.095	0.141	1.88456e-14	IBC_Emboli	PRELID2
5.16652e-19	-0.989625	0.042	0.077	1.891e-14	IBC_Emboli	SLCO3A1
5.34388e-19	-1.08158	0.03	0.061	1.95591e-14	IBC_Emboli	AC046168.2
5.54674e-19	-0.753691	0.143	0.194	2.03016e-14	IBC_Emboli	IQCD
5.65271e-19	-0.621323	0.283	0.338	2.06895e-14	IBC_Emboli	HSPB1
5.93607e-19	-0.382263	0.521	0.569	2.17266e-14	IBC_Emboli	TSEN34
6.06813e-19	-0.703523	0.429	0.487	2.221e-14	IBC_Emboli	SLC2A1
6.2265e-19	-0.50397	0.234	0.295	2.27896e-14	IBC_Emboli	DHRS1
6.32453e-19	-0.555454	0.129	0.179	2.31484e-14	IBC_Emboli	UBE2C
6.58692e-19	0.170539	0.444	0.38	2.41088e-14	IBC_Emboli	DENND11
6.70381e-19	0.107385	0.768	0.703	2.45366e-14	IBC_Emboli	IFNGR2
6.76794e-19	-0.69054	0.337	0.39	2.47713e-14	IBC_Emboli	KPNA2
6.85023e-19	-0.16519	0.894	0.858	2.50725e-14	IBC_Emboli	ZCRB1
6.89439e-19	-1.15253	0.051	0.088	2.52342e-14	IBC_Emboli	RASSF1
7.06431e-19	0.114242	0.689	0.621	2.58561e-14	IBC_Emboli	DNAJB6
7.23744e-19	0.122909	0.669	0.603	2.64898e-14	IBC_Emboli	ASAH1
8.19422e-19	-0.371204	0.31	0.375	2.99917e-14	IBC_Emboli	XPO6
8.19804e-19	-0.272833	0.788	0.783	3.00056e-14	IBC_Emboli	PSMD12
8.68175e-19	-1.3079	0.025	0.053	3.17761e-14	IBC_Emboli	ESCO2
8.9865e-19	-0.484269	0.296	0.362	3.28915e-14	IBC_Emboli	UPP1
9.13998e-19	0.175312	0.576	0.502	3.34532e-14	IBC_Emboli	HCG18
9.85602e-19	-0.965899	0.052	0.089	3.6074e-14	IBC_Emboli	FAM177B
9.93287e-19	-0.373351	0.484	0.538	3.63553e-14	IBC_Emboli	MRPL58
1.04606e-18	0.396918	0.085	0.05	3.82868e-14	IBC_Emboli	DLEU2L
1.04685e-18	-1.11194	0.071	0.111	3.83159e-14	IBC_Emboli	WDR76
1.08174e-18	-0.220841	0.941	0.897	3.95926e-14	IBC_Emboli	SNRPG
1.08942e-18	-0.136098	0.969	0.926	3.9874e-14	IBC_Emboli	MAP2K2
1.09012e-18	-0.36988	0.403	0.466	3.98995e-14	IBC_Emboli	SMAP2
1.10795e-18	-0.376879	0.503	0.555	4.05519e-14	IBC_Emboli	TMEM214
1.16723e-18	-0.191676	0.9	0.867	4.27218e-14	IBC_Emboli	CLPP
1.17751e-18	0.105679	0.712	0.643	4.30981e-14	IBC_Emboli	PCNP
1.18638e-18	-0.103853	0.989	0.942	4.34228e-14	IBC_Emboli	PRELID1
1.22191e-18	0.129795	0.427	0.362	4.4723e-14	IBC_Emboli	ACSS3
1.32821e-18	-0.413094	0.304	0.369	4.86139e-14	IBC_Emboli	USP39
1.34702e-18	0.144448	0.251	0.192	4.93021e-14	IBC_Emboli	EFNA1
1.37478e-18	0.629353	0.104	0.066	5.03184e-14	IBC_Emboli	GALC
1.38659e-18	-0.388885	0.428	0.488	5.07505e-14	IBC_Emboli	ACBD6
1.39012e-18	-1.63204	0.015	0.039	5.08796e-14	IBC_Emboli	E2F7
1.41791e-18	-0.5241	0.262	0.322	5.18971e-14	IBC_Emboli	DOT1L
1.42181e-18	0.100075	0.904	0.86	5.20396e-14	IBC_Emboli	LITAF
1.48642e-18	-1.54358	0.012	0.035	5.44045e-14	IBC_Emboli	SLURP2
1.50313e-18	-1.71782	0.054	0.09	5.50161e-14	IBC_Emboli	HIST1H1B
1.57101e-18	-1.08871	0.039	0.072	5.75007e-14	IBC_Emboli	FBP1
1.58678e-18	0.126243	0.397	0.328	5.80778e-14	IBC_Emboli	ALPK1
1.58791e-18	-0.811405	0.072	0.113	5.8119e-14	IBC_Emboli	TBC1D1
1.69122e-18	-0.230225	0.848	0.833	6.19003e-14	IBC_Emboli	ACO2
1.72745e-18	-0.41267	0.354	0.417	6.32265e-14	IBC_Emboli	C11orf24
1.76438e-18	-0.333968	0.518	0.564	6.4578e-14	IBC_Emboli	RPL22L1
1.80048e-18	-1.35254	0.016	0.041	6.58994e-14	IBC_Emboli	ITPKA
1.87585e-18	-0.457265	0.288	0.352	6.8658e-14	IBC_Emboli	TRIM41
1.88677e-18	-0.293253	0.59	0.632	6.90577e-14	IBC_Emboli	ELOF1
1.92952e-18	-0.633597	0.25	0.304	7.06224e-14	IBC_Emboli	CERCAM
1.95242e-18	-0.746751	0.067	0.108	7.14607e-14	IBC_Emboli	AL355001.2
1.98811e-18	-0.55207	0.2	0.258	7.27668e-14	IBC_Emboli	IFI27L1
2.01227e-18	0.248852	0.374	0.312	7.36511e-14	IBC_Emboli	ETFRF1
2.1908e-18	-0.203664	0.923	0.889	8.01853e-14	IBC_Emboli	PSMA2
2.19113e-18	-0.605404	0.122	0.172	8.01976e-14	IBC_Emboli	FOXM1
2.28982e-18	-0.939917	0.075	0.117	8.38096e-14	IBC_Emboli	DERL3
2.307e-18	-0.585011	0.146	0.2	8.44387e-14	IBC_Emboli	TACC1
2.3379e-18	-0.341561	0.511	0.566	8.55695e-14	IBC_Emboli	ARL3
2.34025e-18	0.453088	0.081	0.047	8.56554e-14	IBC_Emboli	S100A9
2.44155e-18	0.206039	0.414	0.352	8.9363e-14	IBC_Emboli	MANSC1
2.47114e-18	-0.411756	0.523	0.566	9.04463e-14	IBC_Emboli	JPT2
2.47194e-18	-0.192366	0.933	0.89	9.04755e-14	IBC_Emboli	NUDT5
2.48816e-18	-0.224955	0.918	0.872	9.1069e-14	IBC_Emboli	PPM1G
2.53375e-18	-0.73249	0.1	0.147	9.27379e-14	IBC_Emboli	SLC43A2
2.75459e-18	-0.660666	0.105	0.153	1.00821e-13	IBC_Emboli	MAN1B1-DT
2.90566e-18	0.191921	0.461	0.401	1.0635e-13	IBC_Emboli	RRP15
3.26889e-18	-0.365673	0.338	0.4	1.19645e-13	IBC_Emboli	JOSD2
3.29592e-18	-2.1272	0.005	0.022	1.20634e-13	IBC_Emboli	TEKT5
3.33378e-18	-0.312111	0.886	0.854	1.2202e-13	IBC_Emboli	LSM3
3.34676e-18	-0.796964	0.138	0.189	1.22495e-13	IBC_Emboli	AURKA
3.37979e-18	0.154334	0.622	0.557	1.23704e-13	IBC_Emboli	MPLKIP
3.72101e-18	0.298634	0.421	0.364	1.36193e-13	IBC_Emboli	CD14
3.74904e-18	0.224128	0.379	0.321	1.37218e-13	IBC_Emboli	ALG6
3.81973e-18	-0.769704	0.098	0.144	1.39806e-13	IBC_Emboli	NEDD9
3.86447e-18	0.328289	0.216	0.164	1.41444e-13	IBC_Emboli	NBPF1
3.94392e-18	-0.57206	0.148	0.202	1.44351e-13	IBC_Emboli	PALMD
4.02122e-18	-0.390156	0.387	0.447	1.47181e-13	IBC_Emboli	HARS
4.1425e-18	-0.418565	0.391	0.45	1.5162e-13	IBC_Emboli	PREB
4.16399e-18	0.520919	0.125	0.084	1.52406e-13	IBC_Emboli	SMIM25
4.4706e-18	-0.943561	0.054	0.091	1.63629e-13	IBC_Emboli	MASTL
4.52593e-18	0.254631	0.377	0.318	1.65654e-13	IBC_Emboli	STX8
4.58662e-18	-0.254712	0.8	0.792	1.67875e-13	IBC_Emboli	MRPL22
4.59968e-18	-0.358655	0.492	0.543	1.68353e-13	IBC_Emboli	PARL
4.80363e-18	0.286516	0.29	0.233	1.75818e-13	IBC_Emboli	MCOLN1
5.12439e-18	-0.188432	0.894	0.861	1.87558e-13	IBC_Emboli	GCSH
5.33443e-18	-0.84482	0.428	0.471	1.95246e-13	IBC_Emboli	GLUL
5.45312e-18	-0.330883	0.662	0.695	1.9959e-13	IBC_Emboli	CHPF
5.88409e-18	-0.278755	0.757	0.767	2.15364e-13	IBC_Emboli	G3BP2
5.95119e-18	0.172221	0.458	0.394	2.17819e-13	IBC_Emboli	TTC14
6.29546e-18	0.450242	0.135	0.093	2.3042e-13	IBC_Emboli	ARHGEF4
6.54316e-18	-0.442069	0.26	0.321	2.39486e-13	IBC_Emboli	RHBDD2
6.56839e-18	-0.687498	0.117	0.166	2.40409e-13	IBC_Emboli	PCBP1-AS1
6.7279e-18	-1.00587	0.044	0.077	2.46248e-13	IBC_Emboli	NUF2
6.865e-18	-0.779726	0.105	0.15	2.51266e-13	IBC_Emboli	VAMP5
7.01259e-18	-1.2982	0.02	0.045	2.56668e-13	IBC_Emboli	AL138760.1
7.04973e-18	0.332218	0.283	0.23	2.58027e-13	IBC_Emboli	LENG1
7.12224e-18	0.151981	0.608	0.545	2.60681e-13	IBC_Emboli	PWWP3A
7.2693e-18	0.168724	0.461	0.398	2.66064e-13	IBC_Emboli	COBLL1
7.88157e-18	-0.216124	0.832	0.82	2.88473e-13	IBC_Emboli	TALDO1
7.98674e-18	-0.16031	0.94	0.89	2.92323e-13	IBC_Emboli	MRPS15
8.05223e-18	-0.294251	0.703	0.732	2.9472e-13	IBC_Emboli	GORASP2
8.44255e-18	-0.312842	0.558	0.603	3.09006e-13	IBC_Emboli	CFAP36
8.45394e-18	-0.337521	0.449	0.508	3.09423e-13	IBC_Emboli	B4GALT2
8.51393e-18	-0.320509	0.572	0.621	3.11619e-13	IBC_Emboli	EIF3B
8.63192e-18	-0.670076	0.122	0.171	3.15937e-13	IBC_Emboli	PDLIM2
8.80054e-18	0.196403	0.503	0.438	3.22109e-13	IBC_Emboli	BET1
9.33252e-18	-0.427044	0.264	0.325	3.41579e-13	IBC_Emboli	C9orf116
9.40086e-18	-0.56526	0.198	0.255	3.44081e-13	IBC_Emboli	GSTM4
9.51453e-18	0.260253	0.351	0.293	3.48241e-13	IBC_Emboli	HIP1R
1.04249e-17	0.187778	0.619	0.56	3.81562e-13	IBC_Emboli	PRR34-AS1
1.06793e-17	-0.294318	0.696	0.707	3.90873e-13	IBC_Emboli	TOMM5
1.07144e-17	0.117715	0.86	0.786	3.92158e-13	IBC_Emboli	DUS1L
1.07264e-17	-0.571565	0.178	0.235	3.92599e-13	IBC_Emboli	CLN6
1.1031e-17	-0.26008	0.945	0.923	4.03745e-13	IBC_Emboli	AGR2
1.16333e-17	0.155565	0.465	0.401	4.25791e-13	IBC_Emboli	NCK1
1.19223e-17	-0.260425	0.688	0.715	4.36368e-13	IBC_Emboli	PPP1R10
1.23797e-17	-0.318671	0.686	0.711	4.53108e-13	IBC_Emboli	TMEM125
1.2733e-17	0.16993	0.43	0.371	4.66039e-13	IBC_Emboli	CRNKL1
1.27412e-17	0.26925	0.333	0.275	4.6634e-13	IBC_Emboli	MYC
1.31346e-17	-0.31201	0.62	0.658	4.80738e-13	IBC_Emboli	TRAF4
1.33804e-17	-1.46906	0.013	0.035	4.89737e-13	IBC_Emboli	AC025754.2
1.38592e-17	-0.147482	0.942	0.903	5.0726e-13	IBC_Emboli	NUCKS1
1.43273e-17	0.110168	0.676	0.617	5.24394e-13	IBC_Emboli	PEX2
1.44036e-17	0.101251	0.635	0.57	5.27184e-13	IBC_Emboli	SPSB3
1.49128e-17	0.367673	0.191	0.143	5.45823e-13	IBC_Emboli	CCDC159
1.49393e-17	-0.322991	0.639	0.672	5.46792e-13	IBC_Emboli	SND1
1.58243e-17	-1.18535	0.016	0.039	5.79186e-13	IBC_Emboli	ARHGAP33
1.70486e-17	0.23722	0.457	0.397	6.23994e-13	IBC_Emboli	CHCHD4
1.74375e-17	-0.311678	0.714	0.735	6.38229e-13	IBC_Emboli	SURF4
1.78118e-17	-0.502708	0.439	0.49	6.51928e-13	IBC_Emboli	NIBAN2
1.83817e-17	0.252768	0.35	0.291	6.7279e-13	IBC_Emboli	TOX2
1.84605e-17	-0.296646	0.687	0.705	6.75674e-13	IBC_Emboli	SAMM50
1.8848e-17	-0.22045	0.864	0.844	6.89854e-13	IBC_Emboli	HINT2
1.91399e-17	-0.607243	0.181	0.232	7.00541e-13	IBC_Emboli	AL441992.1
2.07193e-17	0.121204	0.571	0.51	7.58348e-13	IBC_Emboli	APOOL
2.07309e-17	-0.741933	0.084	0.127	7.58773e-13	IBC_Emboli	AC004982.2
2.14995e-17	0.233457	0.461	0.409	7.86904e-13	IBC_Emboli	RXYLT1
2.16657e-17	-0.453922	0.593	0.629	7.92987e-13	IBC_Emboli	GCC2
2.19493e-17	-0.872974	0.169	0.218	8.03367e-13	IBC_Emboli	PDP2
2.34888e-17	-0.176111	0.91	0.857	8.59715e-13	IBC_Emboli	MRPS7
2.35119e-17	-0.310015	0.807	0.803	8.60559e-13	IBC_Emboli	SRCIN1
2.43186e-17	-0.349825	0.527	0.576	8.90084e-13	IBC_Emboli	TCEAL3
2.54832e-17	-0.494421	0.175	0.231	9.32711e-13	IBC_Emboli	AL121832.2
2.55393e-17	-0.22945	0.774	0.768	9.34762e-13	IBC_Emboli	MTX1
2.56006e-17	-0.522677	0.186	0.241	9.37009e-13	IBC_Emboli	SAE1
2.61499e-17	-0.248303	0.697	0.711	9.57112e-13	IBC_Emboli	COQ4
2.88691e-17	-0.334886	0.459	0.513	1.05664e-12	IBC_Emboli	CBX6
2.89203e-17	-0.680388	0.202	0.258	1.05851e-12	IBC_Emboli	SH3D21
2.99334e-17	-0.348886	0.468	0.521	1.09559e-12	IBC_Emboli	RNF126
3.20862e-17	-0.414193	0.702	0.707	1.17439e-12	IBC_Emboli	KDELR3
3.2543e-17	0.923588	0.045	0.022	1.19111e-12	IBC_Emboli	SEL1L3
3.31783e-17	-1.44116	0.029	0.057	1.21436e-12	IBC_Emboli	TMPRSS4
3.43561e-17	-1.19183	0.032	0.061	1.25747e-12	IBC_Emboli	RNF183
3.4924e-17	-1.49487	0.014	0.036	1.27825e-12	IBC_Emboli	S100A5
3.65989e-17	-1.50237	0.014	0.035	1.33956e-12	IBC_Emboli	AP002851.1
3.67207e-17	0.516747	0.129	0.089	1.34402e-12	IBC_Emboli	AC112236.1
3.70066e-17	-0.28125	0.817	0.815	1.35448e-12	IBC_Emboli	CAPN2
3.71354e-17	0.106713	0.665	0.612	1.35919e-12	IBC_Emboli	PHACTR4
3.72401e-17	0.247811	0.281	0.227	1.36302e-12	IBC_Emboli	PIP5K1B
3.7398e-17	-0.431596	0.396	0.455	1.3688e-12	IBC_Emboli	GMDS
3.8333e-17	-0.581144	0.174	0.226	1.40302e-12	IBC_Emboli	ZWILCH
3.87649e-17	-0.492221	0.645	0.648	1.41883e-12	IBC_Emboli	OLMALINC
3.95795e-17	-0.345338	0.646	0.682	1.44865e-12	IBC_Emboli	PLXNB2
4.03443e-17	-0.57211	0.164	0.217	1.47664e-12	IBC_Emboli	CCDC24
4.14733e-17	0.102449	0.825	0.759	1.51797e-12	IBC_Emboli	HIGD1A
4.18966e-17	-0.881379	0.056	0.092	1.53346e-12	IBC_Emboli	FBXO5
4.22924e-17	0.848104	0.068	0.039	1.54794e-12	IBC_Emboli	NDUFA4L2
4.23567e-17	-0.535074	0.249	0.309	1.5503e-12	IBC_Emboli	ARHGEF9
4.32939e-17	-1.12637	0.034	0.064	1.5846e-12	IBC_Emboli	CKAP2L
4.95136e-17	-0.110383	0.129	0.089	1.81225e-12	IBC_Emboli	PIP
5.10456e-17	-0.342885	0.418	0.477	1.86832e-12	IBC_Emboli	CHCHD3
5.12167e-17	0.159771	0.615	0.553	1.87458e-12	IBC_Emboli	EIF2B4
5.15017e-17	0.211251	0.393	0.334	1.88502e-12	IBC_Emboli	GGCX
5.19367e-17	-0.37654	0.424	0.482	1.90094e-12	IBC_Emboli	DLG3
5.37647e-17	-0.663753	0.085	0.128	1.96784e-12	IBC_Emboli	LINC02453
5.4913e-17	-0.311158	0.602	0.637	2.00987e-12	IBC_Emboli	RFXANK
5.84253e-17	-0.929525	0.043	0.076	2.13842e-12	IBC_Emboli	GAS2L3
6.0018e-17	1.44051	0.023	0.008	2.19672e-12	IBC_Emboli	GPC5
6.30592e-17	-0.660981	0.082	0.125	2.30803e-12	IBC_Emboli	RASSF1-AS1
6.81904e-17	-0.98228	0.121	0.167	2.49584e-12	IBC_Emboli	PFKFB3
6.83851e-17	-0.25114	0.73	0.741	2.50296e-12	IBC_Emboli	HEBP2
7.54549e-17	0.142032	0.475	0.411	2.76173e-12	IBC_Emboli	MIR200CHG
7.5563e-17	-1.06941	0.029	0.058	2.76568e-12	IBC_Emboli	U47924.2
7.70659e-17	-0.231669	0.886	0.856	2.82069e-12	IBC_Emboli	MRPL14
7.71875e-17	0.140053	0.557	0.495	2.82514e-12	IBC_Emboli	ESF1
8.04479e-17	-1.08044	0.034	0.064	2.94447e-12	IBC_Emboli	KIF20A
8.25146e-17	-0.556792	0.145	0.196	3.02012e-12	IBC_Emboli	FA2H
8.53483e-17	-0.177113	0.956	0.915	3.12383e-12	IBC_Emboli	LSM4
8.59375e-17	0.423591	0.2	0.153	3.1454e-12	IBC_Emboli	BEND6
8.71296e-17	-0.317193	0.629	0.659	3.18903e-12	IBC_Emboli	PTGR1
8.80493e-17	-0.422534	0.382	0.438	3.22269e-12	IBC_Emboli	PSMD3
8.97524e-17	-0.564142	0.36	0.403	3.28503e-12	IBC_Emboli	SMC2
9.30549e-17	0.141972	0.623	0.559	3.4059e-12	IBC_Emboli	INKA2
9.46116e-17	0.124225	0.5	0.438	3.46288e-12	IBC_Emboli	WDFY2
9.58741e-17	-1.071	0.059	0.095	3.50909e-12	IBC_Emboli	CDCA8
9.64649e-17	-1.69418	0.018	0.042	3.53071e-12	IBC_Emboli	PYGL
9.82327e-17	-0.436206	0.517	0.564	3.59542e-12	IBC_Emboli	RNF39
9.92889e-17	-0.320862	0.561	0.596	3.63407e-12	IBC_Emboli	DNAJC2
1.03955e-16	-0.400194	0.678	0.706	3.80486e-12	IBC_Emboli	MACF1
1.05872e-16	-0.873193	0.076	0.116	3.87502e-12	IBC_Emboli	AC015912.3
1.07074e-16	-0.572254	0.1	0.144	3.919e-12	IBC_Emboli	AP000438.1
1.09059e-16	-0.385757	0.413	0.468	3.99166e-12	IBC_Emboli	C6orf226
1.09504e-16	-0.452655	0.126	0.175	4.00795e-12	IBC_Emboli	AC007032.1
1.11028e-16	0.221053	0.471	0.413	4.06374e-12	IBC_Emboli	RHOBTB3
1.19393e-16	-0.41039	0.403	0.456	4.36989e-12	IBC_Emboli	IGFBP2
1.23057e-16	0.235888	0.331	0.273	4.50401e-12	IBC_Emboli	WDFY1
1.24631e-16	-0.361499	0.459	0.509	4.56163e-12	IBC_Emboli	A1BG
1.30096e-16	0.165038	0.571	0.511	4.76165e-12	IBC_Emboli	ENTPD3-AS1
1.30241e-16	0.209001	0.417	0.361	4.76695e-12	IBC_Emboli	RBM23
1.33318e-16	-0.787806	0.143	0.19	4.87956e-12	IBC_Emboli	BRCA1
1.37091e-16	-0.323791	0.736	0.75	5.01767e-12	IBC_Emboli	ZFAND5
1.37201e-16	-0.357458	0.41	0.467	5.02171e-12	IBC_Emboli	SAP30BP
1.39936e-16	-0.578146	0.244	0.295	5.1218e-12	IBC_Emboli	LMNB2
1.41142e-16	-0.276972	0.682	0.696	5.16594e-12	IBC_Emboli	PRMT1
1.43387e-16	0.11736	0.633	0.57	5.24811e-12	IBC_Emboli	THAP12
1.46168e-16	-0.267875	0.621	0.66	5.3499e-12	IBC_Emboli	KXD1
1.49898e-16	-0.706972	0.053	0.088	5.4864e-12	IBC_Emboli	LOXL1
1.51872e-16	0.176649	0.521	0.464	5.55868e-12	IBC_Emboli	RBM28
1.59123e-16	0.317244	0.269	0.217	5.82408e-12	IBC_Emboli	TRMT61A
1.65422e-16	-0.446441	0.171	0.225	6.0546e-12	IBC_Emboli	TEAD4
1.6604e-16	-0.727468	0.151	0.198	6.07722e-12	IBC_Emboli	NCAPD3
1.66371e-16	0.102325	0.845	0.778	6.08934e-12	IBC_Emboli	NINJ1
1.6745e-16	0.388861	0.118	0.079	6.12882e-12	IBC_Emboli	LINC00930
1.69779e-16	-0.591033	0.125	0.172	6.21407e-12	IBC_Emboli	SLC29A1
1.71998e-16	-0.204256	0.861	0.83	6.2953e-12	IBC_Emboli	PPP1CA
1.72484e-16	0.255878	0.376	0.318	6.31311e-12	IBC_Emboli	FAM43A
1.77522e-16	-0.6252	0.119	0.165	6.49748e-12	IBC_Emboli	SGO2
1.89001e-16	-0.406199	0.484	0.526	6.91763e-12	IBC_Emboli	IDH3G
1.94861e-16	-0.354139	0.479	0.531	7.13209e-12	IBC_Emboli	MAGI3
1.974e-16	0.130926	0.529	0.465	7.22505e-12	IBC_Emboli	FAM174A
2.02238e-16	-0.35326	0.529	0.572	7.4021e-12	IBC_Emboli	WDR61
2.03856e-16	0.218461	0.394	0.336	7.46133e-12	IBC_Emboli	RFNG
2.0588e-16	-0.337995	0.648	0.663	7.53542e-12	IBC_Emboli	LINC02303
2.11068e-16	-1.59835	0.012	0.033	7.72529e-12	IBC_Emboli	CENPI
2.1873e-16	0.148722	0.537	0.464	8.00573e-12	IBC_Emboli	ZNF667-AS1
2.19516e-16	0.196859	0.419	0.364	8.03451e-12	IBC_Emboli	SHOC2
2.21046e-16	-0.587005	0.144	0.193	8.09051e-12	IBC_Emboli	PRAME
2.24877e-16	0.173851	0.489	0.431	8.23074e-12	IBC_Emboli	NSUN6
2.42843e-16	-0.396978	0.426	0.482	8.8883e-12	IBC_Emboli	PSMD13
2.43039e-16	-0.591162	0.169	0.221	8.89548e-12	IBC_Emboli	H6PD
2.46427e-16	0.225929	0.295	0.241	9.01948e-12	IBC_Emboli	CYP20A1
2.49447e-16	0.364132	0.241	0.191	9.13e-12	IBC_Emboli	ZC2HC1A
2.54523e-16	-1.62604	0.027	0.054	9.31578e-12	IBC_Emboli	AK4
2.8643e-16	-0.10711	0.986	0.944	1.04836e-11	IBC_Emboli	NDUFB11
2.91657e-16	0.194583	0.389	0.332	1.06749e-11	IBC_Emboli	SOCS6
3.00495e-16	-0.369391	0.544	0.59	1.09984e-11	IBC_Emboli	NF1
3.05914e-16	-0.951639	0.056	0.091	1.11968e-11	IBC_Emboli	CENPJ
3.06755e-16	-1.6475	0.011	0.03	1.12275e-11	IBC_Emboli	CAVIN3
3.13836e-16	0.159174	0.598	0.542	1.14867e-11	IBC_Emboli	ZDHHC4
3.20626e-16	-1.62181	0.017	0.039	1.17352e-11	IBC_Emboli	EXO1
3.29307e-16	-2.58441	0.003	0.017	1.2053e-11	IBC_Emboli	AL589182.1
3.32207e-16	-0.133162	0.953	0.899	1.21591e-11	IBC_Emboli	MRPS34
3.48424e-16	0.168581	0.444	0.389	1.27527e-11	IBC_Emboli	KIDINS220
3.48892e-16	-0.563868	0.176	0.229	1.27698e-11	IBC_Emboli	PTK7
3.54403e-16	-0.249306	0.888	0.861	1.29715e-11	IBC_Emboli	TPM3
3.64527e-16	-0.133558	0.975	0.923	1.3342e-11	IBC_Emboli	POMP
3.67004e-16	-0.183093	0.912	0.876	1.34327e-11	IBC_Emboli	PSMD4
3.71547e-16	-0.92751	0.048	0.081	1.3599e-11	IBC_Emboli	DLX4
3.73346e-16	-0.989397	0.047	0.079	1.36648e-11	IBC_Emboli	AC008982.2
3.77066e-16	-0.149281	0.946	0.91	1.3801e-11	IBC_Emboli	ARPC1B
3.88781e-16	-1.25774	0.537	0.569	1.42298e-11	IBC_Emboli	NDRG1
4.23307e-16	0.118478	0.401	0.346	1.54935e-11	IBC_Emboli	UBQLN2
4.29228e-16	0.116258	0.565	0.502	1.57102e-11	IBC_Emboli	TMED4
4.44253e-16	-0.31697	0.691	0.714	1.62601e-11	IBC_Emboli	ALKBH5
4.48004e-16	0.158504	0.624	0.57	1.63974e-11	IBC_Emboli	CD151
4.58028e-16	0.101106	0.726	0.673	1.67643e-11	IBC_Emboli	AK6
4.65234e-16	-1.73914	0.013	0.033	1.7028e-11	IBC_Emboli	ZNF730
4.75409e-16	0.198621	0.556	0.497	1.74004e-11	IBC_Emboli	MPND
4.75791e-16	-1.83366	0.006	0.023	1.74144e-11	IBC_Emboli	RAET1E
4.88508e-16	-0.483043	0.221	0.277	1.78799e-11	IBC_Emboli	YKT6
4.92759e-16	0.401802	0.217	0.17	1.80355e-11	IBC_Emboli	GNG7
4.98919e-16	0.11051	0.752	0.693	1.8261e-11	IBC_Emboli	METTL9
5.04979e-16	-0.173557	0.965	0.934	1.84827e-11	IBC_Emboli	MLLT6
5.14005e-16	-0.235201	0.828	0.81	1.88131e-11	IBC_Emboli	PIN1
5.20008e-16	-0.360402	0.569	0.614	1.90328e-11	IBC_Emboli	OGA
5.62152e-16	0.127278	0.704	0.637	2.05753e-11	IBC_Emboli	EXOSC4
6.0507e-16	0.162334	0.44	0.381	2.21462e-11	IBC_Emboli	ATF7
6.08267e-16	-0.804207	0.065	0.102	2.22632e-11	IBC_Emboli	AC138150.2
6.12292e-16	0.16531	0.307	0.25	2.24105e-11	IBC_Emboli	ALDH3B2
6.26999e-16	-0.307835	0.853	0.824	2.29488e-11	IBC_Emboli	SIVA1
6.28342e-16	-0.33886	0.431	0.484	2.29979e-11	IBC_Emboli	ELP6
6.32829e-16	-0.525984	0.234	0.29	2.31622e-11	IBC_Emboli	TRAPPC2B
6.46362e-16	1.21057	0.026	0.01	2.36575e-11	IBC_Emboli	AC008115.3
6.51868e-16	0.214369	0.408	0.352	2.3859e-11	IBC_Emboli	STXBP3
6.64985e-16	0.133705	0.484	0.418	2.43391e-11	IBC_Emboli	OTULIN
6.68832e-16	-0.514009	0.106	0.151	2.44799e-11	IBC_Emboli	AC002470.1
6.7181e-16	0.107604	0.758	0.706	2.45889e-11	IBC_Emboli	CRTAP
6.92892e-16	-0.228081	0.845	0.835	2.53605e-11	IBC_Emboli	HNRNPDL
7.14387e-16	-0.213261	0.828	0.811	2.61473e-11	IBC_Emboli	UFD1
7.41287e-16	-0.242572	0.919	0.896	2.71319e-11	IBC_Emboli	GOLGB1
7.55906e-16	-0.211564	0.859	0.842	2.76669e-11	IBC_Emboli	LAPTM4B
7.57674e-16	-0.730847	0.122	0.166	2.77316e-11	IBC_Emboli	CHRNA5
7.60487e-16	0.244796	0.361	0.307	2.78346e-11	IBC_Emboli	MFSD3
7.94678e-16	-0.428809	0.332	0.388	2.9086e-11	IBC_Emboli	MAP2K3
8.03874e-16	-0.663658	0.131	0.178	2.94226e-11	IBC_Emboli	SGSM1
8.11007e-16	0.204804	0.286	0.233	2.96837e-11	IBC_Emboli	CALCOCO1
8.69835e-16	0.229583	0.194	0.146	3.18368e-11	IBC_Emboli	PPARGC1A
8.85568e-16	-0.72298	0.167	0.215	3.24127e-11	IBC_Emboli	AP002761.4
8.87015e-16	0.135458	0.606	0.548	3.24656e-11	IBC_Emboli	HACD3
9.11181e-16	0.195235	0.348	0.295	3.33501e-11	IBC_Emboli	TXLNG
9.47701e-16	0.47165	0.141	0.102	3.46868e-11	IBC_Emboli	RCBTB1
9.75095e-16	-0.689639	0.083	0.123	3.56895e-11	IBC_Emboli	PRR11
1.01333e-15	-0.244633	0.884	0.842	3.70891e-11	IBC_Emboli	SNRPD1
1.0151e-15	0.228043	0.36	0.302	3.71537e-11	IBC_Emboli	KCTD1
1.01951e-15	-0.48112	0.181	0.235	3.73151e-11	IBC_Emboli	USP5
1.049e-15	-0.6567	0.197	0.247	3.83944e-11	IBC_Emboli	CCNB1
1.06211e-15	0.153089	0.554	0.501	3.88744e-11	IBC_Emboli	VPS4B
1.08255e-15	0.179153	0.554	0.494	3.96224e-11	IBC_Emboli	TMEM223
1.16569e-15	-1.62708	0.012	0.031	4.26655e-11	IBC_Emboli	TICRR
1.19321e-15	0.199444	0.234	0.184	4.36726e-11	IBC_Emboli	TBC1D14
1.22421e-15	-0.109979	0.987	0.957	4.48074e-11	IBC_Emboli	SNU13
1.25017e-15	-0.888201	0.048	0.08	4.57574e-11	IBC_Emboli	SHC3
1.28249e-15	0.215502	0.442	0.382	4.69405e-11	IBC_Emboli	EGFL7
1.32452e-15	-0.915316	0.106	0.147	4.84789e-11	IBC_Emboli	HIST2H2AC
1.36482e-15	0.197682	0.403	0.342	4.99537e-11	IBC_Emboli	CHMP4C
1.46848e-15	-1.56852	0.01	0.028	5.37477e-11	IBC_Emboli	PLEKHS1
1.54139e-15	-0.175928	0.971	0.941	5.64163e-11	IBC_Emboli	RRBP1
1.60375e-15	-0.285038	0.76	0.759	5.8699e-11	IBC_Emboli	MIDN
1.6335e-15	-0.224275	0.837	0.818	5.97878e-11	IBC_Emboli	DDX46
1.77199e-15	0.188365	0.248	0.198	6.48565e-11	IBC_Emboli	TMEM181
1.78805e-15	0.27233	0.32	0.267	6.54445e-11	IBC_Emboli	TSPAN6
1.79529e-15	-0.434784	0.44	0.483	6.57094e-11	IBC_Emboli	TMEM106C
1.80575e-15	-0.966278	0.039	0.069	6.60923e-11	IBC_Emboli	KIF14
1.81526e-15	-0.39831	0.17	0.223	6.64404e-11	IBC_Emboli	AC091271.1
1.82065e-15	0.179276	0.481	0.428	6.66377e-11	IBC_Emboli	RNASEH2C
[truncated: 4,245 more rows]

## Sheet: SUM149_2DvsOthers
Supplementary File 1d. Single-cell mRNA-Seq analysis of SUM149 cells from 2D compared to SphC and EmC combined. Differentially expressed genes (DEGs) were identified with adjusted P value less than 0.05 and average log2 fold change more than 1 (or less than -1) cutoffs. Differential expression analyses for one group vs others was performed using Seurat FindAllMarkers function with the default Wil…
p_val	avg_log2FC	pct.1	pct.2	p_val_adj	cluster	gene
0	-4.15565	0.264	0.873	0	SUM149_2D	TMEM45A
0	2.71123	0.786	0.208	0	SUM149_2D	THBS1
0	-5.99031	0.037	0.558	0	SUM149_2D	S100A9
0	2.14019	0.73	0.235	0	SUM149_2D	MYBL2
0	-3.56075	0.193	0.681	0	SUM149_2D	GLRX
0	-2.88859	0.209	0.69	0	SUM149_2D	C3
0	1.98497	0.964	0.488	0	SUM149_2D	DKK1
0	-3.43397	0.172	0.646	0	SUM149_2D	SAA1
0	1.74313	0.858	0.394	0	SUM149_2D	TPX2
0	1.57252	0.892	0.429	0	SUM149_2D	PRC1
0	1.56611	0.905	0.443	0	SUM149_2D	BIRC5
0	1.63849	0.904	0.448	0	SUM149_2D	TK1
0	1.7009	0.828	0.374	0	SUM149_2D	CDC20
0	1.39967	0.862	0.41	0	SUM149_2D	RRM2
0	1.42296	0.895	0.443	0	SUM149_2D	NUSAP1
0	1.38595	0.818	0.366	0	SUM149_2D	MKI67
0	1.68272	0.781	0.337	0	SUM149_2D	CTNNAL1
0	1.4064	0.743	0.3	0	SUM149_2D	DLGAP5
0	1.31493	0.816	0.376	0	SUM149_2D	ASPM
0	-3.40039	0.364	0.797	0	SUM149_2D	MSMO1
0	1.88155	0.648	0.218	0	SUM149_2D	LMO7
0	1.90578	0.708	0.278	0	SUM149_2D	EFNB2
0	1.72139	0.951	0.521	0	SUM149_2D	CDKN3
0	1.40618	0.741	0.315	0	SUM149_2D	AURKB
0	-5.41841	0.154	0.58	0	SUM149_2D	GNLY
0	1.22013	0.82	0.396	0	SUM149_2D	TOP2A
0	1.47471	0.78	0.365	0	SUM149_2D	ATAD2
0	1.52833	0.781	0.366	0	SUM149_2D	H2AFX
0	1.36399	0.759	0.344	0	SUM149_2D	GPRC5A
0	1.95194	0.609	0.194	0	SUM149_2D	SLC25A10
0	1.76257	0.636	0.223	0	SUM149_2D	CEP55
0	-4.07551	0.166	0.578	0	SUM149_2D	CCL20
0	1.50675	0.714	0.304	0	SUM149_2D	TACC3
0	1.23896	0.904	0.495	0	SUM149_2D	CENPF
0	1.72082	0.657	0.248	0	SUM149_2D	IL18
0	1.28838	0.795	0.391	0	SUM149_2D	CCNB1
0	-2.85419	0.271	0.675	0	SUM149_2D	SLPI
0	1.22185	0.921	0.518	0	SUM149_2D	TYMS
0	1.59912	0.652	0.25	0	SUM149_2D	GTSE1
0	1.79396	0.638	0.237	0	SUM149_2D	SPDL1
0	1.34224	0.878	0.477	0	SUM149_2D	PCLAF
0	1.33721	0.714	0.313	0	SUM149_2D	CENPU
0	1.36055	0.7	0.301	0	SUM149_2D	CCNA2
0	1.6661	0.632	0.235	0	SUM149_2D	ANLN
0	-2.63763	0.188	0.585	0	SUM149_2D	CYP1B1
0	1.51066	0.724	0.327	0	SUM149_2D	WDR34
0	1.40251	0.919	0.524	0	SUM149_2D	PHF19
0	1.3254	0.714	0.32	0	SUM149_2D	FOXM1
0	-3.09938	0.343	0.737	0	SUM149_2D	ACSL4
0	-2.67792	0.283	0.676	0	SUM149_2D	SLC39A8
0	1.46986	0.867	0.474	0	SUM149_2D	C12orf75
0	1.39593	0.768	0.376	0	SUM149_2D	TMPO
0	-3.73776	0.16	0.552	0	SUM149_2D	WFDC2
0	1.52979	0.826	0.434	0	SUM149_2D	TUBB3
0	1.76744	0.618	0.227	0	SUM149_2D	RANGAP1
0	1.73454	0.594	0.208	0	SUM149_2D	KIF2C
0	1.19516	0.706	0.32	0	SUM149_2D	PBK
0	1.26594	0.798	0.413	0	SUM149_2D	CDT1
0	1.47107	0.631	0.246	0	SUM149_2D	CLSPN
0	1.56194	0.616	0.232	0	SUM149_2D	NCAPG
0	1.90211	0.904	0.52	0	SUM149_2D	TXNRD1
0	1.5215	0.689	0.307	0	SUM149_2D	COTL1
0	1.48822	0.612	0.231	0	SUM149_2D	CDCA3
0	-4.95136	0.073	0.452	0	SUM149_2D	FGFBP1
0	0.906923	0.883	0.504	0	SUM149_2D	PTTG1
0	1.68106	0.591	0.214	0	SUM149_2D	KIF11
0	1.46192	0.644	0.27	0	SUM149_2D	PKN1
0	-4.0394	0.114	0.487	0	SUM149_2D	HMGCS1
0	2.0687	0.556	0.185	0	SUM149_2D	HIST1H1B
0	1.92994	0.664	0.293	0	SUM149_2D	TCEAL3
0	1.54145	0.592	0.221	0	SUM149_2D	NDC80
0	-3.21946	0.34	0.711	0	SUM149_2D	INSIG1
0	1.33862	0.661	0.292	0	SUM149_2D	NCAPD2
0	2.26037	0.48	0.113	0	SUM149_2D	CD24
0	2.01878	0.493	0.129	0	SUM149_2D	AXL
0	1.6128	0.596	0.234	0	SUM149_2D	SPATS2L
0	2.30451	0.506	0.144	0	SUM149_2D	PRSS23
0	1.50605	0.577	0.216	0	SUM149_2D	SPC25
0	1.27354	0.631	0.27	0	SUM149_2D	MAP1B
0	-3.29736	0.241	0.601	0	SUM149_2D	STC1
0	1.99143	0.517	0.157	0	SUM149_2D	PIMREG
0	1.21594	0.77	0.411	0	SUM149_2D	PAXX
0	1.48179	0.642	0.285	0	SUM149_2D	ODC1
0	-1.84603	0.282	0.639	0	SUM149_2D	DCN
0	1.465	0.574	0.217	0	SUM149_2D	KIF4A
0	1.37667	0.68	0.324	0	SUM149_2D	DNAJC9
0	0.885491	0.837	0.481	0	SUM149_2D	UBE2T
0	0.810996	0.814	0.458	0	SUM149_2D	UBE2C
0	1.46004	0.632	0.277	0	SUM149_2D	ISG15
0	1.05617	0.829	0.474	0	SUM149_2D	CENPN
0	1.40079	0.573	0.218	0	SUM149_2D	PRR11
0	1.24616	0.711	0.357	0	SUM149_2D	TMEM106C
0	-2.31812	0.44	0.793	0	SUM149_2D	DUSP4
0	1.37863	0.674	0.321	0	SUM149_2D	ANAPC15
0	1.37785	0.685	0.332	0	SUM149_2D	MYH9
0	1.3188	0.615	0.262	0	SUM149_2D	HMMR
0	1.72102	0.552	0.2	0	SUM149_2D	CRIP2
0	1.49881	0.621	0.271	0	SUM149_2D	CKAP2
0	1.41867	0.587	0.237	0	SUM149_2D	GINS2
0	1.30232	0.861	0.512	0	SUM149_2D	CAVIN1
0	1.86504	0.518	0.17	0	SUM149_2D	PALLD
0	0.866647	0.833	0.486	0	SUM149_2D	MCM7
0	-2.0067	0.294	0.64	0	SUM149_2D	2025-03-01
0	1.48143	0.858	0.512	0	SUM149_2D	MARCKS
0	1.17125	0.69	0.344	0	SUM149_2D	RRM1
0	1.3954	0.613	0.269	0	SUM149_2D	CCN1
0	1.21872	0.83	0.486	0	SUM149_2D	EZR
0	1.29914	0.619	0.276	0	SUM149_2D	DHFR
0	1.40989	0.572	0.229	0	SUM149_2D	KIF23
0	1.22594	0.888	0.545	0	SUM149_2D	TMEM160
0	0.394063	0.655	0.313	0	SUM149_2D	F3
0	1.19269	0.786	0.445	0	SUM149_2D	NDUFB1
0	1.06671	0.776	0.436	0	SUM149_2D	NUDT1
0	2.62701	0.417	0.077	0	SUM149_2D	MET
0	1.30952	0.575	0.235	0	SUM149_2D	PLK1
0	1.45966	0.77	0.431	0	SUM149_2D	AURKA
0	0.903553	0.884	0.545	0	SUM149_2D	SMC4
0	1.13414	0.717	0.378	0	SUM149_2D	MCM4
0	1.59339	0.523	0.186	0	SUM149_2D	BUB1B
0	0.711219	0.986	0.649	0	SUM149_2D	ID3
0	1.10702	0.892	0.556	0	SUM149_2D	DTYMK
0	1.25292	0.723	0.389	0	SUM149_2D	CLTB
0	1.23152	0.648	0.315	0	SUM149_2D	CENPS
0	1.13029	0.818	0.485	0	SUM149_2D	CMSS1
0	1.11832	0.694	0.361	0	SUM149_2D	ECT2
0	0.930027	0.706	0.374	0	SUM149_2D	KIF20B
0	1.85198	0.486	0.155	0	SUM149_2D	CDCA8
0	1.07056	0.865	0.534	0	SUM149_2D	DNMT1
0	1.01317	0.704	0.374	0	SUM149_2D	CENPW
0	1.17949	0.819	0.49	0	SUM149_2D	HRAS
0	1.11597	0.679	0.352	0	SUM149_2D	NSD2
0	1.30564	0.57	0.243	0	SUM149_2D	ZWINT
0	1.13404	0.762	0.436	0	SUM149_2D	BCL7C
0	1.11051	0.748	0.422	0	SUM149_2D	KPNA2
0	1.23485	0.578	0.252	0	SUM149_2D	SCG2
0	1.05728	0.852	0.526	0	SUM149_2D	RPL39L
0	1.792	0.469	0.143	0	SUM149_2D	PPP1R14B-AS1
0	1.89405	0.473	0.147	0	SUM149_2D	SERPINB5
0	1.46703	0.518	0.194	0	SUM149_2D	CDCA5
0	1.13337	0.701	0.377	0	SUM149_2D	GIPC1
0	1.31702	0.581	0.258	0	SUM149_2D	LMNB2
0	1.68846	0.479	0.156	0	SUM149_2D	SPC24
0	1.5959	0.494	0.172	0	SUM149_2D	KIFC1
0	1.236	0.597	0.275	0	SUM149_2D	ARHGAP11A
0	1.09464	0.793	0.472	0	SUM149_2D	RRP7A
0	3.30288	0.357	0.036	0	SUM149_2D	LNCAROD
0	1.0028	0.64	0.32	0	SUM149_2D	FANCI
0	1.16894	0.749	0.429	0	SUM149_2D	HOMER3
0	1.07752	0.721	0.401	0	SUM149_2D	SORBS3
0	1.27539	0.575	0.255	0	SUM149_2D	TEDC1
0	1.0139	0.851	0.531	0	SUM149_2D	TUBB6
0	2.31835	0.423	0.104	0	SUM149_2D	ARHGAP18
0	1.38719	0.529	0.211	0	SUM149_2D	BUB1
0	1.10875	0.68	0.362	0	SUM149_2D	SNRNP25
0	1.327	0.56	0.242	0	SUM149_2D	CENPM
0	1.34506	0.521	0.203	0	SUM149_2D	KNL1
0	1.06472	0.826	0.508	0	SUM149_2D	TUBA4A
0	1.68934	0.488	0.17	0	SUM149_2D	ASF1B
0	-3.25391	0.086	0.402	0	SUM149_2D	PCSK9
0	4.78346	0.334	0.018	0	SUM149_2D	IL7R
0	1.07617	0.727	0.412	0	SUM149_2D	MAP7D3
0	1.12791	0.622	0.308	0	SUM149_2D	SKA2
0	1.80806	0.455	0.142	0	SUM149_2D	CDC42EP3
0	1.11876	0.788	0.476	0	SUM149_2D	ZNRD2
0	1.42857	0.441	0.129	0	SUM149_2D	GREM1
0	1.01678	0.751	0.439	0	SUM149_2D	YWHAH
0	-3.04509	0.559	0.87	0	SUM149_2D	TNFAIP6
0	0.79024	0.842	0.531	0	SUM149_2D	SMC2
0	1.13974	0.856	0.545	0	SUM149_2D	ACTN4
0	1.32082	0.529	0.219	0	SUM149_2D	NCAPH
0	1.34161	0.539	0.23	0	SUM149_2D	FBXO5
0	1.59283	0.485	0.176	0	SUM149_2D	NEIL3
0	-2.14926	0.551	0.86	0	SUM149_2D	AC023043.1
0	1.23367	0.858	0.549	0	SUM149_2D	PMEPA1
0	2.01423	0.466	0.158	0	SUM149_2D	HIST2H2AC
0	1.23888	0.63	0.322	0	SUM149_2D	DCBLD2
0	1.12824	0.843	0.535	0	SUM149_2D	ITGB1BP1
0	-2.09464	0.328	0.634	0	SUM149_2D	DHCR7
0	1.02592	0.659	0.354	0	SUM149_2D	USP1
0	0.866204	0.87	0.566	0	SUM149_2D	RPA3
0	1.14677	0.616	0.312	0	SUM149_2D	C3orf14
0	0.627955	0.765	0.461	0	SUM149_2D	MAD2L1
0	-2.55509	0.324	0.628	0	SUM149_2D	NDRG1
0	1.85923	0.411	0.107	0	SUM149_2D	EMP1
0	0.98271	0.809	0.506	0	SUM149_2D	EPS8
0	-2.31833	0.17	0.473	0	SUM149_2D	ST8SIA4
0	0.778648	0.744	0.442	0	SUM149_2D	GMNN
0	1.32088	0.542	0.241	0	SUM149_2D	CNN2
0	1.25042	0.57	0.269	0	SUM149_2D	TRNP1
0	1.12001	0.615	0.315	0	SUM149_2D	MAP7D1
0	1.052	0.595	0.295	0	SUM149_2D	HELLS
0	0.960856	0.578	0.278	0	SUM149_2D	NUF2
0	0.902826	0.904	0.605	0	SUM149_2D	ANP32E
0	-4.40504	0.041	0.339	0	SUM149_2D	RARRES1
0	1.20904	0.556	0.258	0	SUM149_2D	TACC1
0	0.959555	0.782	0.484	0	SUM149_2D	BAD
0	0.964184	0.755	0.457	0	SUM149_2D	NECTIN3
0	1.50092	0.48	0.182	0	SUM149_2D	C7orf50
0	0.975132	0.829	0.531	0	SUM149_2D	COMMD4
0	-3.40806	0.694	0.991	0	SUM149_2D	AREG
0	1.2853	0.527	0.23	0	SUM149_2D	LMNB1
0	-1.86824	0.422	0.719	0	SUM149_2D	DHCR24
0	-2.9715	0.112	0.409	0	SUM149_2D	TREM1
0	1.23195	0.533	0.237	0	SUM149_2D	CDCA2
0	2.07861	0.961	0.665	0	SUM149_2D	HIST1H4C
0	1.46216	0.514	0.219	0	SUM149_2D	FHL2
0	0.998204	0.802	0.507	0	SUM149_2D	FERMT2
0	0.985661	0.811	0.516	0	SUM149_2D	CARHSP1
0	1.01833	0.806	0.511	0	SUM149_2D	GOT2
0	1.0222	0.641	0.347	0	SUM149_2D	RPA1
0	2.25298	0.392	0.098	0	SUM149_2D	CBR3
0	0.980344	0.721	0.427	0	SUM149_2D	FSCN1
0	1.20948	0.524	0.231	0	SUM149_2D	CIP2A
0	1.30284	0.557	0.264	0	SUM149_2D	MME
0	1.17073	0.514	0.221	0	SUM149_2D	CENPE
0	0.968655	0.736	0.443	0	SUM149_2D	MAD2L2
0	0.838037	0.588	0.295	0	SUM149_2D	CDK1
0	0.909909	0.744	0.451	0	SUM149_2D	CBX5
0	0.890365	0.661	0.369	0	SUM149_2D	DBNL
0	0.916556	0.663	0.372	0	SUM149_2D	H1FX
0	1.16783	0.905	0.614	0	SUM149_2D	CALM3
0	-2.15261	0.194	0.485	0	SUM149_2D	H6PD
0	1.48623	0.469	0.178	0	SUM149_2D	EZH2
0	1.09811	0.752	0.461	0	SUM149_2D	MYL9
0	1.38985	0.98	0.69	0	SUM149_2D	STMN1
0	1.47961	0.472	0.182	0	SUM149_2D	HIRIP3
0	0.943592	0.806	0.517	0	SUM149_2D	TAX1BP3
0	1.16595	0.569	0.28	0	SUM149_2D	PDLIM7
0	0.819794	0.778	0.49	0	SUM149_2D	MCM3
0	0.939317	0.716	0.428	0	SUM149_2D	TJP1
0	1.17441	0.946	0.658	0	SUM149_2D	RBM3
0	0.992989	0.589	0.302	0	SUM149_2D	SPTAN1
0	-2.08823	0.259	0.545	0	SUM149_2D	ACSL1
0	0.966236	0.656	0.371	0	SUM149_2D	TPD52
0	0.976984	0.647	0.362	0	SUM149_2D	ACD
0	-2.26112	0.424	0.709	0	SUM149_2D	SQLE
0	1.37808	0.491	0.207	0	SUM149_2D	CDCA7L
0	0.920737	0.542	0.259	0	SUM149_2D	ALCAM
0	0.828003	0.855	0.573	0	SUM149_2D	CSE1L
0	0.924754	0.625	0.343	0	SUM149_2D	KNSTRN
0	1.08173	0.577	0.296	0	SUM149_2D	SAE1
0	0.913791	0.638	0.358	0	SUM149_2D	KIF22
0	1.5567	0.434	0.154	0	SUM149_2D	CDH2
0	0.860547	0.625	0.346	0	SUM149_2D	RFC4
0	1.24209	0.486	0.208	0	SUM149_2D	DEPDC1
0	0.910928	0.726	0.448	0	SUM149_2D	MRPL33
0	0.933092	0.528	0.251	0	SUM149_2D	CCNB2
0	-2.19523	0.151	0.427	0	SUM149_2D	SNAI1
0	0.736096	0.577	0.301	0	SUM149_2D	MYOF
0	1.07801	0.618	0.342	0	SUM149_2D	CRACR2B
0	0.5402	0.982	0.707	0	SUM149_2D	ID1
0	-2.82787	0.612	0.887	0	SUM149_2D	SAT1
0	2.11644	0.408	0.133	0	SUM149_2D	HIST1H1D
0	1.64398	0.436	0.162	0	SUM149_2D	TRIM59
0	0.811691	0.817	0.543	0	SUM149_2D	POLE3
0	1.03395	0.881	0.608	0	SUM149_2D	ENAH
0	0.878664	0.844	0.572	0	SUM149_2D	NT5DC2
0	0.936013	0.845	0.573	0	SUM149_2D	MRPL52
0	0.945238	0.607	0.335	0	SUM149_2D	NAPRT
0	0.992966	0.592	0.32	0	SUM149_2D	NABP2
0	0.921912	0.529	0.258	0	SUM149_2D	FLNB
0	1.15286	0.537	0.266	0	SUM149_2D	PXMP2
0	1.08871	0.5	0.229	0	SUM149_2D	DIAPH3
0	0.944714	0.862	0.591	0	SUM149_2D	PIN1
0	2.21072	0.375	0.104	0	SUM149_2D	TCEAL1
0	0.883375	0.696	0.425	0	SUM149_2D	HINT2
0	0.89706	0.569	0.298	0	SUM149_2D	FEN1
0	0.61962	0.813	0.542	0	SUM149_2D	FN1
0	-2.82988	0.147	0.417	0	SUM149_2D	CXCL3
0	0.763076	0.81	0.54	0	SUM149_2D	SMC3
0	0.878898	0.664	0.394	0	SUM149_2D	LAS1L
0	0.820108	0.72	0.45	0	SUM149_2D	CKAP5
0	0.697353	0.728	0.458	0	SUM149_2D	MIS18BP1
0	1.04488	0.589	0.319	0	SUM149_2D	GAMT
0	1.29763	0.471	0.201	0	SUM149_2D	MCM5
0	0.895852	0.865	0.596	0	SUM149_2D	COX20
0	1.49148	0.451	0.182	0	SUM149_2D	AMIGO2
0	0.91545	0.629	0.36	0	SUM149_2D	PAGR1
0	1.06038	0.556	0.288	0	SUM149_2D	LRRFIP2
0	0.911367	0.655	0.387	0	SUM149_2D	CBX1
0	0.820279	0.689	0.421	0	SUM149_2D	MPRIP
0	0.971332	0.591	0.323	0	SUM149_2D	DNAJB1
0	1.02081	0.498	0.231	0	SUM149_2D	RAD51AP1
0	0.650806	0.784	0.517	0	SUM149_2D	DDX39A
0	-1.78217	0.263	0.53	0	SUM149_2D	BMP2
0	0.800187	0.775	0.508	0	SUM149_2D	PHF20
0	1.38991	0.503	0.238	0	SUM149_2D	CADM3
0	0.892997	0.616	0.351	0	SUM149_2D	TUBG1
0	-1.93573	0.458	0.723	0	SUM149_2D	CYP51A1
0	0.839498	0.822	0.557	0	SUM149_2D	ZC3H18
0	0.903036	0.665	0.401	0	SUM149_2D	DDX1
0	1.47179	0.431	0.167	0	SUM149_2D	INCENP
0	0.849796	0.6	0.336	0	SUM149_2D	TCOF1
0	0.864698	0.686	0.423	0	SUM149_2D	RAB8A
0	1.41186	0.449	0.186	0	SUM149_2D	HIST1H1C
0	0.803902	0.803	0.54	0	SUM149_2D	UFD1
0	0.991616	0.899	0.637	0	SUM149_2D	EBNA1BP2
0	0.881162	0.643	0.381	0	SUM149_2D	C8orf33
0	1.04568	0.56	0.299	0	SUM149_2D	CDC42EP1
0	1.84568	0.989	0.728	0	SUM149_2D	HMGN2
0	-2.96066	0.634	0.895	0	SUM149_2D	SCD
0	1.00136	0.9	0.639	0	SUM149_2D	SLC2A4RG
0	0.882969	0.582	0.321	0	SUM149_2D	DUXAP8
0	0.804154	0.776	0.516	0	SUM149_2D	CSRP1
0	-2.90698	0.14	0.4	0	SUM149_2D	LOX
0	1.08154	0.474	0.214	0	SUM149_2D	BAIAP2
0	0.892619	0.862	0.602	0	SUM149_2D	C20orf27
0	1.12368	0.507	0.247	0	SUM149_2D	TXNRD2
0	0.792874	0.695	0.435	0	SUM149_2D	SEC11C
0	0.952798	0.549	0.29	0	SUM149_2D	MSH2
0	1.41866	0.425	0.166	0	SUM149_2D	RFC3
0	0.680393	0.801	0.542	0	SUM149_2D	C1QL1
0	0.82113	0.86	0.601	0	SUM149_2D	POLR2E
0	0.810091	0.7	0.441	0	SUM149_2D	DCTN1
0	0.81285	0.67	0.412	0	SUM149_2D	UBAP2L
0	0.780497	0.762	0.504	0	SUM149_2D	NAP1L4
0	1.12227	0.489	0.231	0	SUM149_2D	PPP4R1
0	1.3768	0.413	0.155	0	SUM149_2D	C21orf58
0	0.756601	0.723	0.465	0	SUM149_2D	TXNIP
0	0.876859	0.68	0.423	0	SUM149_2D	SLC10A3
0	1.8311	0.378	0.121	0	SUM149_2D	RFLNB
0	1.80028	0.365	0.108	0	SUM149_2D	PRR34-AS1
0	0.98479	0.559	0.303	0	SUM149_2D	DYNLL2
0	1.59013	0.388	0.132	0	SUM149_2D	HJURP
0	1.2918	0.474	0.218	0	SUM149_2D	FOSL1
0	1.15247	0.493	0.237	0	SUM149_2D	NFYB
0	-1.76594	0.57	0.826	0	SUM149_2D	SLC39A6
0	1.04562	0.498	0.242	0	SUM149_2D	CHAF1A
0	1.08851	0.919	0.663	0	SUM149_2D	EEF1A2
0	0.762152	0.716	0.46	0	SUM149_2D	RPS6KB2
0	1.08371	0.463	0.208	0	SUM149_2D	GPSM2
0	1.57439	0.396	0.141	0	SUM149_2D	UHRF1
0	0.744176	0.808	0.554	0	SUM149_2D	CAPN2
0	1.20352	0.446	0.192	0	SUM149_2D	TTK
0	0.933333	0.916	0.663	0	SUM149_2D	XPO1
0	0.817105	0.765	0.512	0	SUM149_2D	NTMT1
0	2.46333	0.311	0.058	0	SUM149_2D	HOXC13
0	0.843344	0.88	0.627	0	SUM149_2D	SUPT16H
0	1.5698	0.378	0.126	0	SUM149_2D	ANXA3
0	0.772591	0.77	0.518	0	SUM149_2D	ZDHHC12
0	1.43122	0.408	0.156	0	SUM149_2D	SHCBP1
0	-3.06841	0.073	0.324	0	SUM149_2D	NR4A2
0	0.743612	0.704	0.453	0	SUM149_2D	EPN1
0	1.52513	0.38	0.13	0	SUM149_2D	NEK2
0	1.52084	0.969	0.719	0	SUM149_2D	EFEMP1
0	1.27113	0.442	0.192	0	SUM149_2D	OXCT1
0	1.12434	0.426	0.176	0	SUM149_2D	DDB2
0	1.41956	0.417	0.167	0	SUM149_2D	PRIM1
0	0.79109	0.691	0.441	0	SUM149_2D	SZRD1
0	0.742157	0.778	0.529	0	SUM149_2D	TRIM28
0	1.12716	0.454	0.206	0	SUM149_2D	SMIM4
0	0.708853	0.759	0.511	0	SUM149_2D	RABL6
0	1.45206	0.357	0.109	0	SUM149_2D	FRMD6
0	1.57538	0.376	0.128	0	SUM149_2D	CCNF
0	0.776101	0.805	0.557	0	SUM149_2D	VPS4A
0	0.825979	0.87	0.622	0	SUM149_2D	CAPNS1
0	1.22772	0.432	0.185	0	SUM149_2D	CKAP2L
0	1.66029	0.359	0.112	0	SUM149_2D	KIF20A
0	1.08706	0.501	0.254	0	SUM149_2D	PSMB9
0	0.793275	0.866	0.619	0	SUM149_2D	GSPT1
0	1.00422	0.912	0.665	0	SUM149_2D	MYO1C
0	1.27334	0.432	0.185	0	SUM149_2D	PLS3
0	1.04866	0.478	0.231	0	SUM149_2D	MAFB
0	0.704547	0.811	0.565	0	SUM149_2D	SMARCA4
0	1.45633	0.391	0.145	0	SUM149_2D	CKB
0	0.86276	0.92	0.674	0	SUM149_2D	ADI1
0	-2.66706	0.115	0.361	0	SUM149_2D	CXCL2
0	0.766934	0.823	0.577	0	SUM149_2D	MEA1
0	0.763531	0.717	0.471	0	SUM149_2D	DENR
0	0.745307	0.877	0.631	0	SUM149_2D	ALYREF
0	1.33766	0.401	0.156	0	SUM149_2D	KIF5C
0	1.45102	0.397	0.152	0	SUM149_2D	POLA2
0	1.63759	0.391	0.147	0	SUM149_2D	HIST1H1E
0	2.81158	0.28	0.036	0	SUM149_2D	CCBE1
0	1.13888	0.428	0.184	0	SUM149_2D	GINS4
0	1.08093	0.473	0.229	0	SUM149_2D	ATAD3A
0	1.14741	0.918	0.675	0	SUM149_2D	EFHD2
0	1.13474	0.431	0.188	0	SUM149_2D	NRM
0	2.48521	0.297	0.054	0	SUM149_2D	LINC01224
0	-2.99629	0.085	0.327	0	SUM149_2D	PIK3R3
0	0.711421	0.875	0.634	0	SUM149_2D	HPF1
0	-2.20306	0.252	0.493	0	SUM149_2D	CA9
0	0.723372	0.89	0.649	0	SUM149_2D	AHNAK
0	0.768521	0.88	0.639	0	SUM149_2D	USP14
0	0.768413	0.755	0.514	0	SUM149_2D	PDZD11
0	0.667158	0.832	0.592	0	SUM149_2D	LSM5
0	0.823143	0.895	0.655	0	SUM149_2D	CKS2
0	1.56241	0.365	0.125	0	SUM149_2D	PKMYT1
0	0.844332	0.895	0.655	0	SUM149_2D	GPS1
0	0.932718	0.903	0.663	0	SUM149_2D	BEX1
0	1.08397	0.436	0.197	0	SUM149_2D	KIF14
0	0.899065	0.937	0.699	0	SUM149_2D	RNASEH2C
0	-3.68777	0.04	0.278	0	SUM149_2D	PTGS2
0	0.71982	0.843	0.605	0	SUM149_2D	PSMC1
0	0.694388	0.853	0.615	0	SUM149_2D	ITGAE
0	-1.58321	0.297	0.534	0	SUM149_2D	RHOV
0	1.30602	0.398	0.161	0	SUM149_2D	TRIP13
0	0.646285	0.844	0.607	0	SUM149_2D	CACYBP
0	-2.06999	0.244	0.481	0	SUM149_2D	GBE1
0	0.734878	0.835	0.598	0	SUM149_2D	CCDC137
0	0.735129	0.835	0.599	0	SUM149_2D	COPS9
0	0.696325	0.791	0.555	0	SUM149_2D	PSMB10
0	0.599569	0.93	0.695	0	SUM149_2D	CKS1B
0	1.16907	0.414	0.179	0	SUM149_2D	LINC00467
0	-1.77966	0.626	0.86	0	SUM149_2D	CEBPD
0	0.771437	0.863	0.629	0	SUM149_2D	CAVIN3
0	0.765856	0.81	0.577	0	SUM149_2D	SLBP
0	1.28873	0.891	0.658	0	SUM149_2D	TCEAL4
0	1.2665	0.378	0.146	0	SUM149_2D	TROAP
0	0.661911	0.829	0.597	0	SUM149_2D	MRTO4
0	0.686226	0.845	0.613	0	SUM149_2D	NAE1
0	0.793357	0.895	0.663	0	SUM149_2D	CCDC124
0	-1.47061	0.465	0.697	0	SUM149_2D	PDE4D
0	-1.54636	0.418	0.649	0	SUM149_2D	PNRC1
0	0.761884	0.891	0.66	0	SUM149_2D	LRRC59
0	1.15828	0.404	0.174	0	SUM149_2D	PRR5L
0	0.730129	0.862	0.632	0	SUM149_2D	GLO1
0	-1.26751	0.36	0.59	0	SUM149_2D	KRT6A
0	-2.73543	0.079	0.309	0	SUM149_2D	NOXO1
0	0.659934	0.817	0.588	0	SUM149_2D	ERI3
0	0.767665	0.853	0.624	0	SUM149_2D	TNPO1
0	0.722965	0.833	0.604	0	SUM149_2D	MRPL28
0	-1.44478	0.46	0.689	0	SUM149_2D	SMOC1
0	-1.71395	0.314	0.541	0	SUM149_2D	RHOB
0	0.706781	0.913	0.686	0	SUM149_2D	ANXA1
0	0.904947	0.946	0.719	0	SUM149_2D	TIMM10
0	1.56497	0.347	0.12	0	SUM149_2D	RACGAP1
0	0.829319	0.945	0.718	0	SUM149_2D	CKLF
0	0.718263	0.894	0.667	0	SUM149_2D	GPS2
0	0.706757	0.814	0.587	0	SUM149_2D	SUMO3
0	-2.01279	0.57	0.796	0	SUM149_2D	RASSF8
0	0.849863	0.914	0.688	0	SUM149_2D	KPNB1
0	1.3991	0.365	0.139	0	SUM149_2D	FAM83D
0	0.669554	0.811	0.586	0	SUM149_2D	TRIP6
0	1.28843	0.379	0.154	0	SUM149_2D	SGO1
0	0.693119	0.828	0.603	0	SUM149_2D	UQCC3
0	0.931831	0.938	0.713	0	SUM149_2D	METRN
0	0.722132	0.935	0.711	0	SUM149_2D	LSM3
0	1.8923	0.341	0.117	0	SUM149_2D	HIST1H1A
0	-1.65954	0.226	0.45	0	SUM149_2D	SRPX
0	0.656997	0.85	0.626	0	SUM149_2D	TCEA1
0	-1.74418	0.293	0.516	0	SUM149_2D	TRPS1
0	-2.10824	0.159	0.382	0	SUM149_2D	FADS2
0	2.05403	0.296	0.073	0	SUM149_2D	SAPCD2
0	0.911189	0.933	0.711	0	SUM149_2D	SLIRP
0	-2.08369	0.213	0.435	0	SUM149_2D	CA2
0	-2.05443	0.161	0.383	0	SUM149_2D	GDA
0	-2.74653	0.661	0.883	0	SUM149_2D	SOD2
0	1.15394	0.955	0.733	0	SUM149_2D	C19orf33
0	0.921409	0.917	0.696	0	SUM149_2D	IRAK1
0	1.3268	0.366	0.145	0	SUM149_2D	POC1A
0	0.924918	0.939	0.718	0	SUM149_2D	PDAP1
0	0.657498	0.863	0.642	0	SUM149_2D	RECQL
0	0.920223	0.928	0.708	0	SUM149_2D	CAP1
0	0.647131	0.881	0.661	0	SUM149_2D	SNRPC
0	1.32153	0.346	0.127	0	SUM149_2D	CCDC80
0	-1.4953	0.356	0.575	0	SUM149_2D	STEAP4
0	0.673547	0.862	0.643	0	SUM149_2D	STIP1
0	0.602442	0.853	0.634	0	SUM149_2D	TOMM40
0	-1.7867	0.392	0.61	0	SUM149_2D	IDI1
0	0.694391	0.892	0.675	0	SUM149_2D	MTCH1
0	0.974164	0.969	0.752	0	SUM149_2D	H2AFV
0	0.645665	0.84	0.623	0	SUM149_2D	PAFAH1B1
0	1.86046	0.297	0.081	0	SUM149_2D	ATP6V0E2
0	1.53374	0.301	0.086	0	SUM149_2D	LINC00511
0	1.39939	0.346	0.132	0	SUM149_2D	MCM10
0	0.583077	0.943	0.73	0	SUM149_2D	HMGB2
0	-1.65107	0.503	0.716	0	SUM149_2D	FDFT1
0	1.85579	0.296	0.083	0	SUM149_2D	HOXC12
0	0.651262	0.86	0.647	0	SUM149_2D	RALY
0	0.769759	0.899	0.686	0	SUM149_2D	ADRM1
0	0.7024	0.911	0.699	0	SUM149_2D	BOLA3
0	-2.62898	0.088	0.3	0	SUM149_2D	ITGB8
0	-1.4445	0.509	0.721	0	SUM149_2D	HLA-B
0	0.467931	0.962	0.751	0	SUM149_2D	HMGB3
0	1.29256	0.966	0.756	0	SUM149_2D	CAV1
0	-1.43597	0.549	0.759	0	SUM149_2D	MOCOS
0	0.582217	0.891	0.682	0	SUM149_2D	RTF1
0	1.48741	0.313	0.105	0	SUM149_2D	CIT
0	0.614882	0.86	0.652	0	SUM149_2D	ANP32A
0	-1.622	0.355	0.563	0	SUM149_2D	MCTP2
0	0.785428	0.952	0.745	0	SUM149_2D	NASP
0	2.96332	0.225	0.019	0	SUM149_2D	MYO7B
0	-2.71136	0.08	0.285	0	SUM149_2D	NPR3
0	0.797152	0.942	0.737	0	SUM149_2D	ROMO1
0	0.719549	0.911	0.707	0	SUM149_2D	TMEM14B
0	1.33908	0.311	0.107	0	SUM149_2D	GABRE
0	1.56113	0.291	0.087	0	SUM149_2D	AP1S3
0	-7.48389	0.003	0.207	0	SUM149_2D	CEMIP
0	0.629774	0.854	0.65	0	SUM149_2D	PDXK
0	0.73017	0.939	0.736	0	SUM149_2D	RAD21
0	-6.43624	0.004	0.205	0	SUM149_2D	CHI3L1
0	0.631087	0.856	0.655	0	SUM149_2D	MRPS18B
0	0.70049	0.9	0.7	0	SUM149_2D	DNAJC15
0	0.617523	0.917	0.717	0	SUM149_2D	VBP1
0	1.54438	0.279	0.079	0	SUM149_2D	SNAI2
0	-1.40105	0.431	0.63	0	SUM149_2D	SMOX
0	1.46257	0.971	0.772	0	SUM149_2D	HMGA1
0	0.601957	0.9	0.702	0	SUM149_2D	ACTN1
0	-4.66003	0.017	0.215	0	SUM149_2D	ADAMTS9
0	-2.77103	0.054	0.252	0	SUM149_2D	C1S
0	0.646019	0.88	0.682	0	SUM149_2D	RPL7L1
0	-2.07954	0.673	0.871	0	SUM149_2D	NAMPT
0	0.550965	0.912	0.715	0	SUM149_2D	NOP56
0	0.792702	0.954	0.758	0	SUM149_2D	HNRNPAB
0	0.621319	0.914	0.719	0	SUM149_2D	TCP1
0	0.55144	0.883	0.689	0	SUM149_2D	EIF5B
0	-5.05519	0.011	0.204	0	SUM149_2D	SERPINB3
0	0.632929	0.919	0.727	0	SUM149_2D	IQGAP1
0	0.627727	0.896	0.705	0	SUM149_2D	ARPC5L
0	1.55045	0.989	0.798	0	SUM149_2D	TMSB4X
0	0.676987	0.927	0.737	0	SUM149_2D	SNRPA1
0	-3.18132	0.039	0.229	0	SUM149_2D	EREG
0	0.610886	0.901	0.712	0	SUM149_2D	ACTR3
0	0.724427	0.9	0.711	0	SUM149_2D	MORF4L2
0	-1.79485	0.413	0.602	0	SUM149_2D	VEGFA
0	0.628037	0.857	0.668	0	SUM149_2D	CDV3
0	0.675997	0.924	0.736	0	SUM149_2D	POLR2I
0	2.42728	0.232	0.044	0	SUM149_2D	AL359764.2
0	-3.48658	0.033	0.221	0	SUM149_2D	GALNT15
0	-1.35134	0.517	0.705	0	SUM149_2D	CD46
0	0.641605	0.876	0.689	0	SUM149_2D	ARPC1A
0	0.575425	0.89	0.703	0	SUM149_2D	BUD31
0	0.78311	0.974	0.787	0	SUM149_2D	PSIP1
0	0.640735	0.868	0.681	0	SUM149_2D	PLIN3
0	0.644147	0.915	0.729	0	SUM149_2D	KHDRBS1
0	0.791693	0.942	0.756	0	SUM149_2D	GNAI2
0	-1.2706	0.448	0.633	0	SUM149_2D	PPIC
0	0.670927	0.924	0.741	0	SUM149_2D	HCFC1R1
0	0.82778	0.95	0.767	0	SUM149_2D	VDAC3
0	0.741148	0.948	0.765	0	SUM149_2D	LSM7
0	0.612558	0.907	0.725	0	SUM149_2D	NOL7
0	0.595732	0.932	0.75	0	SUM149_2D	PDCD5
0	0.574216	0.933	0.752	0	SUM149_2D	HNRNPM
0	0.614898	0.902	0.721	0	SUM149_2D	NONO
0	-1.60215	0.465	0.646	0	SUM149_2D	RASSF8-AS1
0	1.04441	0.981	0.8	0	SUM149_2D	PARP1
0	0.589416	0.908	0.728	0	SUM149_2D	CAPZB
0	-6.53619	0.008	0.188	0	SUM149_2D	IGFBP5
0	0.745603	0.946	0.766	0	SUM149_2D	NDUFAF8
0	0.588272	0.917	0.738	0	SUM149_2D	ILF2
0	0.543954	0.943	0.767	0	SUM149_2D	CCT5
0	0.816157	0.969	0.794	0	SUM149_2D	SSRP1
0	3.07389	0.198	0.024	0	SUM149_2D	PARD6A
0	1.90309	0.23	0.057	0	SUM149_2D	ZNF185
0	0.660882	0.95	0.779	0	SUM149_2D	SEPTIN7
0	0.975018	0.98	0.809	0	SUM149_2D	PSMC3
0	0.768265	0.97	0.799	0	SUM149_2D	RANBP1
0	1.22571	0.982	0.812	0	SUM149_2D	TUBB4B
0	0.792974	0.974	0.804	0	SUM149_2D	PA2G4
0	0.820465	0.975	0.807	0	SUM149_2D	LSM4
0	1.1028	0.984	0.819	0	SUM149_2D	DEK
0	0.825466	0.975	0.813	0	SUM149_2D	YWHAQ
0	1.31506	0.981	0.82	0	SUM149_2D	JPT1
0	0.826445	0.938	0.778	0	SUM149_2D	RHOC
0	0.538968	0.945	0.786	0	SUM149_2D	POLD2
0	0.797594	0.944	0.79	0	SUM149_2D	UBE2S
0	0.588739	0.935	0.783	0	SUM149_2D	KRT18
0	0.742117	0.965	0.813	0	SUM149_2D	CENPX
0	0.780836	0.948	0.796	0	SUM149_2D	SMS
0	0.550816	0.906	0.755	0	SUM149_2D	EIF4G2
0	0.516011	0.938	0.788	0	SUM149_2D	TRAPPC2L
0	0.53082	0.929	0.78	0	SUM149_2D	EIF6
0	0.546014	0.93	0.784	0	SUM149_2D	SFPQ
0	0.524024	0.932	0.786	0	SUM149_2D	RHOA
0	0.69961	0.977	0.831	0	SUM149_2D	UQCC2
0	0.852207	0.978	0.832	0	SUM149_2D	TUBA1C
0	0.66768	0.973	0.829	0	SUM149_2D	NAA38
0	-1.47475	0.672	0.816	0	SUM149_2D	MCAM
0	0.626886	0.964	0.821	0	SUM149_2D	NUDC
0	1.04698	0.978	0.835	0	SUM149_2D	TPM3
0	0.661268	0.972	0.829	0	SUM149_2D	EPRS
0	0.535374	0.958	0.815	0	SUM149_2D	SRP9
0	1.08373	0.972	0.829	0	SUM149_2D	DRAP1
0	0.57357	0.967	0.824	0	SUM149_2D	BANF1
0	0.690633	0.973	0.83	0	SUM149_2D	XRCC6
0	0.760651	0.974	0.832	0	SUM149_2D	SIVA1
0	0.661811	0.966	0.825	0	SUM149_2D	HNRNPD
0	0.522527	0.94	0.799	0	SUM149_2D	RTF2
0	0.911872	0.975	0.835	0	SUM149_2D	ARHGDIA
0	0.96357	0.987	0.848	0	SUM149_2D	PSMD2
0	0.825696	0.979	0.842	0	SUM149_2D	CALM1
0	0.600414	0.976	0.84	0	SUM149_2D	C4orf48
0	0.659235	0.972	0.837	0	SUM149_2D	XRCC5
0	1.12946	0.99	0.855	0	SUM149_2D	TUBA1B
0	0.639884	0.962	0.828	0	SUM149_2D	LAGE3
0	0.613784	0.974	0.842	0	SUM149_2D	HNRNPR
0	0.527336	0.971	0.839	0	SUM149_2D	NHP2
0	0.465522	0.958	0.826	0	SUM149_2D	SRSF3
0	0.500478	0.95	0.818	0	SUM149_2D	PHB
0	0.860199	0.983	0.853	0	SUM149_2D	DSTN
0	-1.32029	0.648	0.777	0	SUM149_2D	CD55
0	0.863853	0.973	0.844	0	SUM149_2D	YWHAZ
0	-1.75298	0.694	0.823	0	SUM149_2D	FASN
0	0.514656	0.953	0.825	0	SUM149_2D	HSPB1
0	0.906106	0.983	0.855	0	SUM149_2D	POLR2L
0	3.71454	0.14	0.012	0	SUM149_2D	AL589182.1
0	1.08369	0.962	0.835	0	SUM149_2D	UGP2
0	0.463241	0.967	0.84	0	SUM149_2D	PRKDC
0	0.473127	0.958	0.833	0	SUM149_2D	CDC42
0	0.891322	0.981	0.856	0	SUM149_2D	S100A2
0	4.43425	0.131	0.006	0	SUM149_2D	RFLNA
0	0.755033	0.945	0.822	0	SUM149_2D	DUSP23
0	0.580024	0.971	0.848	0	SUM149_2D	ANXA5
0	-1.04616	0.715	0.837	0	SUM149_2D	PID1
0	0.704667	0.985	0.864	0	SUM149_2D	SNRPE
0	0.470936	0.96	0.839	0	SUM149_2D	POLE4
0	0.463141	0.961	0.84	0	SUM149_2D	COPS6
0	0.576256	0.967	0.846	0	SUM149_2D	METTL26
0	-1.29918	0.633	0.753	0	SUM149_2D	CD9
0	0.837385	0.985	0.865	0	SUM149_2D	TXNDC17
0	0.763238	0.977	0.861	0	SUM149_2D	TPM4
0	0.657566	0.983	0.867	0	SUM149_2D	HMGN1
0	1.79415	0.995	0.88	0	SUM149_2D	CRIP1
0	0.544643	0.969	0.854	0	SUM149_2D	DCXR
0	-1.23261	0.773	0.887	0	SUM149_2D	ECH1
0	0.618427	0.977	0.863	0	SUM149_2D	EIF1AX
0	0.555982	0.975	0.862	0	SUM149_2D	HDGF
0	0.513416	0.978	0.866	0	SUM149_2D	MICOS10
0	-1.17842	0.624	0.736	0	SUM149_2D	PIK3R1
0	0.737818	0.981	0.869	0	SUM149_2D	PTGES3
0	0.437301	0.97	0.862	0	SUM149_2D	AURKAIP1
0	0.440321	0.98	0.872	0	SUM149_2D	SNRPD1
0	0.470343	0.974	0.868	0	SUM149_2D	PLP2
0	-1.64908	0.766	0.871	0	SUM149_2D	IER3
0	0.585607	0.982	0.878	0	SUM149_2D	TMA7
0	0.715354	0.987	0.884	0	SUM149_2D	SNRPG
0	0.59979	0.975	0.872	0	SUM149_2D	KRT8
0	0.909835	0.994	0.891	0	SUM149_2D	HMGB1
0	0.600836	0.986	0.883	0	SUM149_2D	YWHAB
0	0.480701	0.975	0.874	0	SUM149_2D	PSMD8
0	0.653341	0.985	0.885	0	SUM149_2D	PRELID1
0	1.27956	0.99	0.893	0	SUM149_2D	ANXA2
0	0.657119	0.982	0.885	0	SUM149_2D	NAA10
0	-1.35534	0.793	0.889	0	SUM149_2D	CXCL1
0	0.465676	0.987	0.891	0	SUM149_2D	SOD1
0	0.490156	0.979	0.884	0	SUM149_2D	HNRNPC
0	0.728924	0.987	0.893	0	SUM149_2D	AP2M1
0	0.53118	0.981	0.888	0	SUM149_2D	CCT4
0	0.462912	0.979	0.887	0	SUM149_2D	PSMA2
0	0.487	0.99	0.899	0	SUM149_2D	HNRNPA3
0	0.638873	0.988	0.898	0	SUM149_2D	PPP1CA
0	0.68911	0.988	0.899	0	SUM149_2D	SRM
0	0.939245	0.992	0.904	0	SUM149_2D	ATP5ME
0	0.831742	0.99	0.903	0	SUM149_2D	SH3BGRL3
0	0.443219	0.983	0.897	0	SUM149_2D	HNRNPK
0	0.437497	0.985	0.899	0	SUM149_2D	NDUFS8
0	0.559396	0.991	0.906	0	SUM149_2D	PSMB6
0	0.505992	0.989	0.905	0	SUM149_2D	PSMB7
0	0.459457	0.984	0.901	0	SUM149_2D	ARPC5
0	0.44682	0.987	0.905	0	SUM149_2D	PSMB1
0	0.734334	0.99	0.91	0	SUM149_2D	AP2S1
0	0.682022	0.987	0.907	0	SUM149_2D	FLNA
0	0.55042	0.984	0.905	0	SUM149_2D	HNRNPU
0	0.403083	0.987	0.91	0	SUM149_2D	ATP5MF
0	0.418392	0.984	0.908	0	SUM149_2D	SERBP1
0	0.676617	0.989	0.913	0	SUM149_2D	SET
0	0.590663	0.993	0.919	0	SUM149_2D	UBL5
0	-0.905629	0.707	0.78	0	SUM149_2D	SPTSSA
0	-1.00373	0.784	0.856	0	SUM149_2D	CTSD
0	0.55315	0.989	0.917	0	SUM149_2D	GADD45GIP1
0	0.698655	0.986	0.915	0	SUM149_2D	CCDC85B
0	0.786948	0.993	0.923	0	SUM149_2D	LMNA
0	0.500769	0.989	0.919	0	SUM149_2D	NCL
0	0.549528	0.99	0.921	0	SUM149_2D	CCT6A
0	0.407387	0.991	0.922	0	SUM149_2D	ANP32B
0	0.564267	0.988	0.919	0	SUM149_2D	DYNLL1
0	0.567546	0.993	0.924	0	SUM149_2D	ELOB
0	-1.11741	0.827	0.895	0	SUM149_2D	CEBPB
0	0.42134	0.993	0.926	0	SUM149_2D	MRPL12
0	1.16227	0.997	0.931	0	SUM149_2D	TUBB
0	-1.01171	0.818	0.883	0	SUM149_2D	TMEM59
0	0.517655	0.994	0.929	0	SUM149_2D	NUCKS1
0	0.909864	0.995	0.931	0	SUM149_2D	CALM2
0	-0.814239	0.787	0.851	0	SUM149_2D	EIF4A2
0	0.910045	0.994	0.932	0	SUM149_2D	PPDPF
0	0.397966	0.993	0.933	0	SUM149_2D	NDUFA11
0	0.692524	0.994	0.937	0	SUM149_2D	H2AFZ
0	0.646086	0.997	0.941	0	SUM149_2D	EIF5A
0	0.560787	0.988	0.932	0	SUM149_2D	RTN4
0	-0.861255	0.815	0.87	0	SUM149_2D	ATP6AP1
0	0.69134	0.994	0.94	0	SUM149_2D	TAGLN2
0	0.488349	0.995	0.942	0	SUM149_2D	COX8A
0	0.626605	0.996	0.944	0	SUM149_2D	YWHAE
0	0.358949	0.994	0.943	0	SUM149_2D	ATP5MPL
0	0.685004	0.994	0.945	0	SUM149_2D	TPM2
0	-1.88362	0.883	0.931	0	SUM149_2D	FDPS
0	0.525359	0.996	0.948	0	SUM149_2D	HINT1
0	0.553606	0.993	0.945	0	SUM149_2D	MT2A
0	-1.09364	0.802	0.85	0	SUM149_2D	IFITM3
0	0.445029	0.995	0.948	0	SUM149_2D	S100A10
0	-0.848612	0.824	0.871	0	SUM149_2D	GAS5
0	0.404963	0.996	0.949	0	SUM149_2D	ANAPC11
0	-2.01029	0.93	0.976	0	SUM149_2D	SERPINE2
0	0.472517	0.995	0.951	0	SUM149_2D	CLIC1
0	-0.923707	0.849	0.892	0	SUM149_2D	LGALS3
0	0.466307	0.993	0.954	0	SUM149_2D	H3F3B
0	0.652255	0.997	0.961	0	SUM149_2D	CFL1
0	0.699777	0.998	0.963	0	SUM149_2D	MYL6
0	0.372802	0.997	0.962	0	SUM149_2D	OAZ1
0	0.822014	0.998	0.964	0	SUM149_2D	PPP1R14B
0	0.322008	0.997	0.963	0	SUM149_2D	UBB
0	-0.780058	0.954	0.92	0	SUM149_2D	AKR1B1
0	0.456029	0.997	0.965	0	SUM149_2D	GUK1
0	0.353121	0.996	0.964	0	SUM149_2D	MZT2B
0	0.30752	0.997	0.965	0	SUM149_2D	APRT
0	0.416191	0.998	0.967	0	SUM149_2D	YBX1
0	0.370933	0.999	0.968	0	SUM149_2D	PSMA7
0	0.384545	0.998	0.968	0	SUM149_2D	NPM1
0	-0.427122	0.985	0.955	0	SUM149_2D	SLC25A6
0	0.364421	0.998	0.969	0	SUM149_2D	ATP5F1E
0	-0.340416	0.995	0.967	0	SUM149_2D	BTF3
0	0.390066	0.998	0.97	0	SUM149_2D	RPL38
0	-0.644089	0.986	0.96	0	SUM149_2D	DBI
0	-0.469149	0.989	0.963	0	SUM149_2D	PRDX5
0	0.656319	0.998	0.972	0	SUM149_2D	RPS29
0	0.549191	0.999	0.973	0	SUM149_2D	PFN1
0	-0.524225	0.993	0.968	0	SUM149_2D	CST3
0	0.905203	0.999	0.975	0	SUM149_2D	ACTB
0	-0.492215	0.991	0.967	0	SUM149_2D	B2M
0	-0.540993	0.972	0.949	0	SUM149_2D	PRDX4
0	-0.879015	0.986	0.964	0	SUM149_2D	RPS10
0	-0.599945	0.984	0.962	0	SUM149_2D	PPIB
0	-0.42879	0.995	0.974	0	SUM149_2D	SLC25A3
0	0.316087	0.998	0.978	0	SUM149_2D	RPS17
0	-0.586664	0.996	0.976	0	SUM149_2D	RNASEK
0	-0.993376	0.909	0.928	0	SUM149_2D	CAST
0	-1.41684	0.944	0.963	0	SUM149_2D	HTRA1
0	-0.606742	0.996	0.977	0	SUM149_2D	SNHG29
0	0.666519	0.999	0.981	0	SUM149_2D	KRT7
0	0.918098	0.999	0.981	0	SUM149_2D	LGALS1
0	-0.281665	0.998	0.981	0	SUM149_2D	NACA
0	-0.299437	0.998	0.981	0	SUM149_2D	RPL23A
0	-0.763571	0.914	0.93	0	SUM149_2D	CALD1
0	0.612611	0.997	0.981	0	SUM149_2D	VIM
0	-0.937376	0.861	0.877	0	SUM149_2D	FADS1
0	-1.0276	0.985	0.969	0	SUM149_2D	NNMT
0	-0.324351	0.998	0.982	0	SUM149_2D	LDHB
0	0.534325	1	0.984	0	SUM149_2D	HSP90AA1
0	-0.533284	0.996	0.98	0	SUM149_2D	CYBA
0	-0.265761	0.999	0.984	0	SUM149_2D	RACK1
0	-0.930009	0.993	0.978	0	SUM149_2D	CD63
0	-0.31767	0.999	0.985	0	SUM149_2D	RPL14
0	-0.336489	0.998	0.984	0	SUM149_2D	RPS13
0	-0.258696	0.999	0.986	0	SUM149_2D	RPL9
0	-0.687088	0.996	0.983	0	SUM149_2D	MGST1
0	0.252828	0.999	0.987	0	SUM149_2D	RPSA
0	-0.866862	0.907	0.919	0	SUM149_2D	HLA-A
0	-0.311579	0.999	0.987	0	SUM149_2D	RPL10A
0	-0.608025	0.923	0.911	0	SUM149_2D	CHCHD10
0	-0.414461	0.998	0.986	0	SUM149_2D	SSR4
0	-0.685574	0.944	0.932	0	SUM149_2D	LMAN1
0	0.265686	0.999	0.988	0	SUM149_2D	RPL37A
0	-0.357708	1	0.99	0	SUM149_2D	RPL5
0	-0.28785	0.999	0.989	0	SUM149_2D	RPS24
0	0.337474	0.999	0.99	0	SUM149_2D	RPS27
0	-0.25762	0.999	0.99	0	SUM149_2D	RPL7A
0	0.860386	1	0.991	0	SUM149_2D	ACTG1
0	0.4056	0.999	0.99	0	SUM149_2D	RPL36
0	0.494959	0.999	0.99	0	SUM149_2D	RPS21
0	-0.862254	0.91	0.901	0	SUM149_2D	EBP
0	-0.2905	0.999	0.991	0	SUM149_2D	RPL19
0	-0.738261	0.993	0.985	0	SUM149_2D	SLC16A3
0	0.384525	0.999	0.992	0	SUM149_2D	PTMA
0	-0.778582	0.999	0.992	0	SUM149_2D	TPT1
0	-0.319518	0.999	0.993	0	SUM149_2D	RPL29
0	-0.409226	0.999	0.993	0	SUM149_2D	RPS23
0	0.303892	1	0.994	0	SUM149_2D	RPS28
0	-0.28226	0.999	0.993	0	SUM149_2D	RPL13A
0	-0.541822	0.998	0.992	0	SUM149_2D	MT-ATP6
0	-0.89496	0.934	0.94	0	SUM149_2D	KYNU
0	-0.288452	1	0.995	0	SUM149_2D	RPS7
0	0.313113	1	0.995	0	SUM149_2D	RPL35
0	-0.237361	0.999	0.994	0	SUM149_2D	RPL17
0	-0.275383	0.999	0.995	0	SUM149_2D	RPL13
0	-0.503939	1	0.997	0	SUM149_2D	EEF1A1
0	-0.203477	1	0.997	0	SUM149_2D	RPL26
0	-0.38547	0.999	0.996	0	SUM149_2D	RPL3
0	0.670124	1	0.998	0	SUM149_2D	TMSB10
0	-0.383454	1	0.998	0	SUM149_2D	RPS3A
0	-0.308771	0.999	0.997	0	SUM149_2D	RPS3
0	-0.227217	1	0.998	0	SUM149_2D	RPL18A
0	-0.629288	0.999	0.997	0	SUM149_2D	FTL
0	-0.440549	0.999	0.997	0	SUM149_2D	RPS4X
0	-0.515035	0.999	0.997	0	SUM149_2D	MT-CO3
0	-0.489844	1	0.999	0	SUM149_2D	RPS6
0	-2.18309	0.992	0.993	0	SUM149_2D	NEAT1
0	-0.227867	1	0.999	0	SUM149_2D	RPLP1
0	-1.8204	0.998	0.997	0	SUM149_2D	TIMP1
0	-0.24467	1	1	0	SUM149_2D	RPS18
0	-0.858842	1	1	0	SUM149_2D	FTH1
0	-1.86829	0.998	0.998	0	SUM149_2D	MALAT1
1.26449e-307	1.26646	0.347	0.134	4.62815e-303	SUM149_2D	KIF18A
1.53729e-307	0.450274	0.861	0.643	5.62662e-303	SUM149_2D	HYI
2.53311e-307	0.582461	0.845	0.632	9.27145e-303	SUM149_2D	SPTBN1
2.24105e-306	1.58433	0.272	0.084	8.20245e-302	SUM149_2D	CDK6
6.72482e-306	0.655458	0.799	0.564	2.46135e-301	SUM149_2D	POP7
1.37448e-305	0.466709	0.955	0.823	5.03075e-301	SUM149_2D	RBX1
3.22272e-305	0.568077	0.884	0.694	1.17955e-300	SUM149_2D	PSMD4
4.34267e-305	0.389645	0.985	0.902	1.58946e-300	SUM149_2D	UQCRQ
5.31043e-305	0.54248	0.882	0.693	1.94367e-300	SUM149_2D	HNRNPDL
1.09991e-304	1.08542	0.474	0.232	4.02578e-300	SUM149_2D	WDHD1
1.50642e-304	1.16774	0.415	0.183	5.51366e-300	SUM149_2D	ZWILCH
2.02293e-304	0.60563	0.842	0.638	7.40414e-300	SUM149_2D	FAM136A
2.38963e-304	0.526708	0.904	0.718	8.74629e-300	SUM149_2D	MRPL11
3.39057e-304	0.513025	0.925	0.741	1.24098e-299	SUM149_2D	SNRPF
4.78669e-304	1.41778	0.323	0.119	1.75198e-299	SUM149_2D	ESCO2
4.89631e-304	-4.96445	0.011	0.175	1.7921e-299	SUM149_2D	S100A8
9.93591e-304	1.22971	0.379	0.157	3.63664e-299	SUM149_2D	NCAPG2
1.41882e-303	0.709101	0.776	0.536	5.19301e-299	SUM149_2D	ARPC4
1.9177e-303	0.720781	0.776	0.542	7.01896e-299	SUM149_2D	CAPRIN1
2.67142e-303	0.423186	0.975	0.892	9.77767e-299	SUM149_2D	RBM8A
6.42946e-303	0.90806	0.578	0.322	2.35325e-298	SUM149_2D	FN3KRP
6.83565e-303	0.75303	0.734	0.488	2.50192e-298	SUM149_2D	EIF2S1
7.42839e-303	0.707561	0.747	0.499	2.71887e-298	SUM149_2D	PYCR1
3.81835e-302	-0.9427	0.867	0.907	1.39755e-297	SUM149_2D	S100P
8.77815e-302	1.13935	0.382	0.158	3.21289e-297	SUM149_2D	CORO1C
1.22281e-301	0.48041	0.941	0.816	4.47559e-297	SUM149_2D	OLA1
2.23971e-301	0.585992	0.841	0.64	8.19758e-297	SUM149_2D	CAPZA1
2.3942e-301	1.43697	0.312	0.111	8.76301e-297	SUM149_2D	HS3ST3A1
6.12667e-301	1.47768	0.303	0.106	2.24242e-296	SUM149_2D	DLEU2
7.2494e-301	0.646939	0.795	0.569	2.65335e-296	SUM149_2D	CDK16
9.32815e-301	-4.32676	0.015	0.181	3.4142e-296	SUM149_2D	FZD4
1.16479e-300	0.714576	0.759	0.53	4.26325e-296	SUM149_2D	IMP4
1.59145e-300	1.0479	0.502	0.256	5.82487e-296	SUM149_2D	PMVK
1.94017e-300	0.50212	0.93	0.767	7.10121e-296	SUM149_2D	MSN
1.99459e-300	0.730741	0.624	0.34	7.3004e-296	SUM149_2D	MND1
2.16685e-300	0.843908	0.532	0.271	7.93087e-296	SUM149_2D	FAM111A
8.48492e-300	0.672616	0.783	0.542	3.10556e-295	SUM149_2D	COPS3
1.29856e-299	0.577339	0.887	0.687	4.75285e-295	SUM149_2D	ATOX1
3.5849e-298	0.383011	0.987	0.921	1.31211e-293	SUM149_2D	RAC1
4.33867e-298	1.72077	0.236	0.063	1.588e-293	SUM149_2D	IRS1
7.85009e-298	0.530106	0.837	0.617	2.87321e-293	SUM149_2D	CYTOR
1.27164e-297	0.627986	0.823	0.604	4.65434e-293	SUM149_2D	PSMC5
2.56629e-297	0.925148	0.577	0.33	9.3929e-293	SUM149_2D	DEF8
2.91887e-297	1.12154	0.442	0.206	1.06833e-292	SUM149_2D	CHMP6
4.26986e-297	0.734589	0.777	0.571	1.56281e-292	SUM149_2D	ARL6IP1
6.9064e-297	0.880092	0.669	0.437	2.52781e-292	SUM149_2D	CITED4
1.08539e-296	1.00587	0.512	0.267	3.97262e-292	SUM149_2D	BCL2L1
1.26677e-296	0.826669	0.624	0.373	4.63649e-292	SUM149_2D	SRRT
3.0616e-296	-0.474742	0.974	0.942	1.12058e-291	SUM149_2D	C12orf57
1.08321e-294	2.26834	0.172	0.032	3.96465e-290	SUM149_2D	ADGRG6
4.31938e-294	-0.186583	0.999	0.994	1.58094e-289	SUM149_2D	RPL30
4.3441e-294	0.7987	0.657	0.406	1.58998e-289	SUM149_2D	UBTF
2.96391e-293	0.815365	0.784	0.546	1.08482e-288	SUM149_2D	SPINK6
3.64164e-293	-1.3241	0.403	0.585	1.33288e-288	SUM149_2D	NFIL3
5.05854e-293	0.69122	0.728	0.481	1.85148e-288	SUM149_2D	CTCF
5.45501e-293	-1.21802	0.627	0.733	1.99659e-288	SUM149_2D	ERO1A
9.3049e-293	0.577369	0.864	0.655	3.40569e-288	SUM149_2D	PSMD1
1.19064e-292	1.01775	0.464	0.228	4.35786e-288	SUM149_2D	FJX1
2.42287e-292	0.885259	0.617	0.374	8.86796e-288	SUM149_2D	PAWR
4.60461e-292	-1.7456	0.237	0.448	1.68533e-287	SUM149_2D	CPE
8.5265e-291	0.674369	0.761	0.523	3.12079e-286	SUM149_2D	SF3A3
2.40818e-290	0.762171	0.669	0.417	8.81417e-286	SUM149_2D	BOP1
4.46527e-290	0.647221	0.791	0.553	1.63434e-285	SUM149_2D	WBP11
4.87487e-290	0.693174	0.725	0.483	1.78425e-285	SUM149_2D	EPAS1
1.49042e-289	0.826804	0.519	0.268	5.45509e-285	SUM149_2D	SRGAP1
2.44287e-289	0.982998	0.472	0.234	8.94115e-285	SUM149_2D	SGO2
3.63369e-289	0.355974	0.99	0.929	1.32997e-284	SUM149_2D	ATP5MG
[truncated: 9,189 more rows]

## Sheet: SUM149_SphCvsOthers
Supplementary File 1e. Single-cell mRNA-Seq analysis of SUM149 cells from SphC compared to 2D and EmC combined. Differentially expressed genes (DEGs) were identified with adjusted P value less than 0.05 and average log2 fold change more than 1 (or less than -1) cutoffs. Differential expression analyses for one group vs others was performed using Seurat FindAllMarkers function with the default Wil…
[truncated: 8,693 more rows]

[truncated: 1 more sheets: SUM149_EmCvsOthers]
