# Supplementary material for: 3D “Emboli” Culture Models Epithelial Breast Cancer Cell Oxidative Mitochondrial Metabolism with Relevance for Lung Metastasis
Source: Cancer Res Commun. 2026 Mar 19;6(3):600–15. doi: 10.1158/2767-9764.CRC-25-0587 (PMC13012061; doi:10.1158/2767-9764.CRC-25-0587)
Supplement: Supplementary File 2 — scSeq_pathway_analysis [file crc-25-0587_supplementary_file_2_supps2.xlsx]

## Sheet: IBC3_2DvsOthers
Supplementary File 2a: QIAGEN Ingenuity Pathway Analysis of singe-cell mRNA Seq data from IBC3 cells cultured in 2D versus SphC and EmC combined. Differentially expressed genes (DEGs) with adjusted P value (Padj) < 0.05 and average log2 fold change (avg_log2FC) more than 1 (or less than -1) cutoffs (see as in Supplementary File 1) were used as inputs for IPA standard Core Analysis.
© 2000-2024 QIAGEN. All rights reserved.
Ingenuity Canonical Pathways	-log(B-H p-value)	Ratio	z-score	Downregulated	No change	Upregulated	No overlap with dataset	Molecules
Cell Cycle Checkpoints	19.3	0.165	-6.708	115/272 (42%)	0/272 (0%)	61/272 (22%)	96/272 (35%)	AURKB,BIRC5,BLM,BRIP1,BUB1,BUB1B,CCNA2,CCNE2,CDC45,CDC6,CDC7,CDCA8,CDK1,CDK2,CENPH,CENPI,CENPK,CENPP,CENPQ,CENPU,CHEK1,CLSPN,DNA2,DSN1,ERCC6L,EXO1,GTSE1,H2BC15,H2BC21,H2BC9,KNL1,KNTC1,MAD2L1,MCM10,MCM2,MCM5,NUF2,ORC1,RFC3,RFC5,SFN,SGO1,SKA1,SPC25,ZWINT
Superpathway of Cholesterol Biosynthesis	18.5	0.621	-4.243	24/29 (83%)	0/29 (0%)	2/29 (7%)	3/29 (10%)	ACAT2,CYP51A1,DHCR7,EBP,FDFT1,FDPS,HMGCR,HMGCS1,HMGCS2,HSD17B7,IDI1,LSS,MSMO1,MVD,MVK,NSDHL,SC5D,SQLE
Cholesterol biosynthesis	18.5	0.68	-4.123	21/25 (84%)	0/25 (0%)	1/25 (4%)	3/25 (12%)	ACAT2,CYP51A1,DHCR7,EBP,FDFT1,FDPS,HMGCR,HMGCS1,HSD17B7,IDI1,LSS,MSMO1,MVD,NSDHL,SC5D,SQLE,SREBF1
Kinetochore Metaphase Signaling Pathway	11.6	0.209	-3.638	55/110 (50%)	0/110 (0%)	18/110 (16%)	37/110 (34%)	AURKB,BIRC5,BUB1,BUB1B,CDCA8,CDK1,CENPH,CENPK,CENPP,CENPQ,CENPU,CENPW,DSN1,H2AC18/H2AC19,KNL1,KNTC1,MAD2L1,NUF2,PTTG1,SKA1,SPC25,TTK,ZWINT
Cholesterol Biosynthesis I	11.3	0.769	-3.162	13/13 (100%)	0/13 (0%)	0/13 (0%)	0/13 (0%)	CYP51A1,DHCR7,EBP,FDFT1,HSD17B7,LSS,MSMO1,NSDHL,SC5D,SQLE
Cholesterol Biosynthesis II (via 24,25-dihydrolanosterol)	11.3	0.769	-3.162	13/13 (100%)	0/13 (0%)	0/13 (0%)	0/13 (0%)	CYP51A1,DHCR7,EBP,FDFT1,HSD17B7,LSS,MSMO1,NSDHL,SC5D,SQLE
Cholesterol Biosynthesis III (via Desmosterol)	11.3	0.769	-3.162	13/13 (100%)	0/13 (0%)	0/13 (0%)	0/13 (0%)	CYP51A1,DHCR7,EBP,FDFT1,HSD17B7,LSS,MSMO1,NSDHL,SC5D,SQLE
Activation of gene expression by SREBF (SREBP)	11.2	0.366	-3.873	21/41 (51%)	0/41 (0%)	10/41 (24%)	10/41 (24%)	CYP51A1,DHCR7,FASN,FDFT1,FDPS,HMGCR,HMGCS1,IDI1,LSS,MVD,MVK,SC5D,SCD,SQLE,SREBF1
Mitotic Prometaphase	10	0.138	-5.292	78/203 (38%)	0/203 (0%)	33/203 (16%)	92/203 (45%)	AURKB,BIRC5,BUB1,BUB1B,CDCA5,CDCA8,CDK1,CENPH,CENPI,CENPK,CENPP,CENPQ,CENPU,CEP152,DSN1,ERCC6L,HAUS8,KNL1,KNTC1,MAD2L1,NCAPG,NCAPH,NUF2,PLK4,SGO1,SKA1,SPC25,ZWINT
RHO GTPases Activate Formins	9.73	0.165	-4.796	56/139 (40%)	0/139 (0%)	22/139 (16%)	61/139 (44%)	AURKB,BIRC5,BUB1,BUB1B,CDCA8,CENPH,CENPI,CENPK,CENPP,CENPQ,CENPU,DIAPH3,DSN1,ERCC6L,KNL1,KNTC1,MAD2L1,NUF2,RHOB,SGO1,SKA1,SPC25,ZWINT
Activation of the pre-replicative complex	8.76	0.364	-3.464	25/33 (76%)	0/33 (0%)	4/33 (12%)	4/33 (12%)	CDC45,CDC6,CDC7,CDK2,CDT1,GMNN,MCM10,MCM2,MCM5,ORC1,POLA2,POLE2
HDR through Homologous Recombination (HRR) or Single Strand Annealing (SSA)	8.08	0.17	-4.359	52/112 (46%)	0/112 (0%)	21/112 (19%)	39/112 (35%)	BLM,BRCA2,BRIP1,CCNA2,CDK2,CHEK1,CLSPN,DNA2,EME1,EXO1,H2BC15,H2BC21,H2BC9,POLE2,RAD51,RFC3,RFC5,TIMELESS,XRCC2
Nucleosome assembly	7.71	0.265	-3.606	28/49 (57%)	0/49 (0%)	3/49 (6%)	18/49 (37%)	CENPH,CENPI,CENPK,CENPP,CENPQ,CENPU,CENPW,H2BC15,H2BC21,H2BC9,HJURP,KNL1,OIP5
Cell Cycle Control of Chromosomal Replication	6.95	0.232	-3.606	30/56 (54%)	0/56 (0%)	9/56 (16%)	17/56 (30%)	CDC45,CDC6,CDC7,CDK1,CDK18,CDK2,CDT1,DNA2,LIG1,MCM2,MCM5,ORC1,POLA2
Synthesis of DNA	6.86	0.151	-4.243	45/119 (38%)	0/119 (0%)	38/119 (32%)	36/119 (30%)	CCNA2,CCNE2,CDC6,CDK2,CDT1,DNA2,FEN1,GINS1,GINS2,GINS4,GMNN,MCM2,MCM5,ORC1,POLA2,POLE2,RFC3,RFC5
Superpathway of Geranylgeranyldiphosphate Biosynthesis I (via Mevalonate)	6.38	0.444	-2.828	12/18 (67%)	0/18 (0%)	3/18 (17%)	3/18 (17%)	ACAT2,FDPS,HMGCR,HMGCS1,HMGCS2,IDI1,MVD,MVK
Mitotic Metaphase and Anaphase	6.03	0.102	-4.899	77/235 (33%)	0/235 (0%)	60/235 (26%)	98/235 (42%)	AURKB,BIRC5,BUB1,BUB1B,CDCA5,CDCA8,CDK1,CENPH,CENPI,CENPK,CENPP,CENPQ,CENPU,DSN1,ERCC6L,KNL1,KNTC1,MAD2L1,NUF2,PTTG1,SGO1,SKA1,SPC25,ZWINT
Role of BRCA1 in DNA Damage Response	5.99	0.175	-0.577	36/80 (45%)	0/80 (0%)	22/80 (28%)	22/80 (28%)	BLM,BRCA2,BRIP1,CHEK1,E2F1,E2F2,E2F7,E2F8,FANCA,FANCB,FANCD2,RAD51,RFC3,RFC5
Mevalonate Pathway I	5.94	0.5	-2.646	10/14 (71%)	0/14 (0%)	2/14 (14%)	2/14 (14%)	ACAT2,HMGCR,HMGCS1,HMGCS2,IDI1,MVD,MVK
LXR/RXR Activation	5.16	0.13	-1.667	21/123 (17%)	0/123 (0%)	17/123 (14%)	85/123 (69%)	ABCG1,APOC1,APOF,CLU,CYP51A1,FASN,FDFT1,HMGCR,IL18,IL1R2,LDLR,MLXIPL,ORM1,ORM2,SCD,SREBF1
Estrogen-mediated S-phase Entry	5.02	0.308	-2.828	16/26 (62%)	0/26 (0%)	2/26 (8%)	8/26 (31%)	CCNA2,CCNE2,CDK1,CDK2,E2F1,E2F2,E2F7,E2F8
Glycolysis I	4.9	0.296	-2.828	13/27 (48%)	0/27 (0%)	0/27 (0%)	14/27 (52%)	ALDOA,ALDOC,ENO1,ENO2,FBP1,PFKP,PGK1,PKM
Mitotic G1 phase and G1/S transition	4.84	0.122	-3.873	44/131 (34%)	0/131 (0%)	44/131 (34%)	43/131 (33%)	CCNA2,CCNE2,CDC45,CDC6,CDK1,CDK2,CDKN1C,CDT1,E2F1,E2F2,MYBL2,ORC1,POLA2,RRM2,TK1,TYMS
Telomere Maintenance	4.8	0.164	-3.464	33/73 (45%)	0/73 (0%)	15/73 (21%)	25/73 (34%)	BLM,CCNA2,CDK2,DNA2,FEN1,H2BC15,H2BC21,H2BC9,LIG1,POLA2,RFC3,RFC5
Role of CHK Proteins in Cell Cycle Checkpoint Control	4.06	0.172	1.134	27/58 (47%)	0/58 (0%)	13/58 (22%)	18/58 (31%)	CDK1,CDK2,CHEK1,CLSPN,E2F1,E2F2,E2F7,E2F8,RFC3,RFC5
DNA damage-induced 14-3-3σ Signaling	4.05	0.196	-0.333	21/46 (46%)	0/46 (0%)	8/46 (17%)	17/46 (37%)	APAF1,CASP1,CASP14,CCNE2,CDK1,CDK2,CHEK1,E2F1,SFN
TP53 Regulates Transcription of Cell Cycle Genes	3.82	0.184	-3	21/49 (43%)	0/49 (0%)	12/49 (24%)	16/49 (33%)	ARID3A,CCNA2,CCNE2,CDK1,CDK2,E2F1,E2F7,E2F8,SFN
Zymosterol Biosynthesis	3.68	0.667	-2	6/6 (100%)	0/6 (0%)	0/6 (0%)	0/6 (0%)	CYP51A1,HSD17B7,MSMO1,NSDHL
Cohesin Chromatin Regulation Pathway	3.51	0.081	-3.3	55/247 (22%)	0/247 (0%)	50/247 (20%)	142/247 (57%)	AURKB,BBC3,BIRC5,BUB1,CDCA5,CDCA8,CDK1,CHEK1,ESCO2,H2AC18/H2AC19,H2BC15,H2BC21,H2BC9,KNL1,NCAPG,NCAPG2,NCAPH,PTTG1,SGO1,TTK
DNA Damage/Telomere Stress Induced Senescence	3.38	0.161	-3	23/56 (41%)	0/56 (0%)	13/56 (23%)	20/56 (36%)	CCNA2,CCNE2,CDK2,H1-1,H1-3,H1-5,H2BC15,H2BC21,H2BC9
Hereditary Breast Cancer Signaling	3.3	0.101	1.069	51/138 (37%)	0/138 (0%)	35/138 (25%)	52/138 (38%)	BLM,BRCA2,CDK1,CHEK1,E2F1,FANCA,FANCB,FANCD2,GADD45G,RAD51,RFC3,RFC5,SFN,XRCC2
Plasma lipoprotein assembly, remodeling, and clearance	3.09	0.132	-2.53	24/76 (32%)	0/76 (0%)	13/76 (17%)	39/76 (51%)	ABCG1,ANGPTL4,APOC1,APOF,LDLR,LIPA,LIPG,NPC1,NPC2,SCARB1
Meiotic recombination	3.06	0.167	-2.828	24/48 (50%)	0/48 (0%)	6/48 (13%)	18/48 (38%)	BLM,BRCA2,CDK2,H2BC15,H2BC21,H2BC9,MND1,RAD51
Regulation of TP53 Activity through Phosphorylation	3.06	0.118	-3.317	32/93 (34%)	0/93 (0%)	28/93 (30%)	33/93 (35%)	AURKB,BLM,BRIP1,CCNA2,CDK2,CHEK1,DNA2,EXO1,RFC3,RFC5,TPX2
Gluconeogenesis I	2.83	0.222	-2.449	11/27 (41%)	0/27 (0%)	2/27 (7%)	14/27 (52%)	ALDOA,ALDOC,ENO1,ENO2,FBP1,PGK1
Mismatch Repair in Eukaryotes	2.72	0.278	-2.236	12/18 (67%)	0/18 (0%)	2/18 (11%)	4/18 (22%)	EXO1,FEN1,LIG1,RFC3,RFC5
TR/RXR Activation	2.45	0.0938	-2.887	28/128 (22%)	0/128 (0%)	18/128 (14%)	82/128 (64%)	AKR1C3,CCNA2,CDK2,ENO1,FASN,LDLR,NRGN,PFKP,SCARB1,SLC16A3,SLC2A1,SREBF1
Transcriptional Regulation by E2F6	2.28	0.176	-1.633	11/34 (32%)	0/34 (0%)	11/34 (32%)	12/34 (35%)	APAF1,CDC7,CHEK1,E2F1,RAD51,RRM2
DNA Methylation and Transcriptional Repression Signaling	2.23	0.102	-3	21/98 (21%)	0/98 (0%)	26/98 (27%)	51/98 (52%)	CDK1,CDK18,CDK2,E2F1,E2F2,E2F7,E2F8,GADD45G,TCF19,UHRF1
DHCR24 Signaling Pathway	2.21	0.0876	-1.155	28/137 (20%)	0/137 (0%)	29/137 (21%)	80/137 (58%)	APOC1,APOF,AR,CLU,CYP51A1,DHCR7,HMGCR,ORM1,ORM2,SC5D,SCARB1,SREBF1
Senescence Pathway	2.06	0.0635	-0.775	73/299 (24%)	0/299 (0%)	63/299 (21%)	163/299 (55%)	BHLHE40,CACNA2D3,CACNG1,CCNE2,CDK1,CDK2,CHEK1,E2F1,E2F2,E2F7,E2F8,ELF3,GADD45G,JUN,MAP2K6,NFATC4,PDK1,PDK3,PDK4
Fanconi Anemia Pathway	2.06	0.158	-2.449	17/38 (45%)	0/38 (0%)	12/38 (32%)	9/38 (24%)	EME1,FANCA,FANCB,FANCD2,FANCI,UBE2T
Cell Cycle Regulation by BTG Family Proteins	2.06	0.158	-2.449	12/38 (32%)	0/38 (0%)	9/38 (24%)	17/38 (45%)	CCNE2,CDK2,E2F1,E2F2,E2F7,E2F8
Ribonucleotide Reductase Signaling Pathway	1.9	0.076	-2.496	40/171 (23%)	0/171 (0%)	40/171 (23%)	91/171 (53%)	BIRC5,CDK1,CDK2,CHEK1,CREB5,E2F1,E2F2,E2F7,E2F8,FOS,JUN,MYBL2,RRM2
Epoxysqualene Biosynthesis	1.89	1	#NUM!	2/2 (100%)	0/2 (0%)	0/2 (0%)	0/2 (0%)	FDFT1,SQLE
Atherosclerosis Signaling	1.82	0.0827	-1.265	22/133 (17%)	0/133 (0%)	17/133 (13%)	94/133 (71%)	ALOX15B,APOC1,APOF,CLU,CXCR4,IL18,ORM1,ORM2,PLA2G4A,PLAAT4,PNPLA3
Signaling by Retinoic Acid	1.76	0.136	-2.449	10/44 (23%)	0/44 (0%)	8/44 (18%)	26/44 (59%)	AKR1C3,CRABP2,PDK1,PDK3,PDK4,RDH11
Retinoid metabolism and transport	1.76	0.136	-1.633	12/44 (27%)	0/44 (0%)	6/44 (14%)	26/44 (59%)	AKR1C3,LDLR,LRP1,LRP8,RBP1,RDH11
BER (Base Excision Repair) Pathway	1.76	0.136	-2.449	18/44 (41%)	0/44 (0%)	15/44 (34%)	11/44 (25%)	E2F1,FEN1,LIG1,MAP2K6,RFC3,RFC5
Salvage Pathways of Pyrimidine Ribonucleotides	1.74	0.0928	-2.828	25/97 (26%)	0/97 (0%)	21/97 (22%)	51/97 (53%)	AK4,CDA,CDK1,CDK18,CDK2,MAP2K6,PIM1,SGK1,TTK
p53 Signaling	1.72	0.0918	0.816	34/98 (35%)	0/98 (0%)	24/98 (24%)	40/98 (41%)	APAF1,BBC3,BIRC5,CDK2,CHEK1,E2F1,GADD45G,JUN,SFN
Myelination Signaling Pathway	1.7	0.0581	-2.524	50/327 (15%)	0/327 (0%)	66/327 (20%)	211/327 (65%)	BMP7,BMPR1B,CREB5,EGR2,FASN,FOS,HMGCR,IDI1,ITGB6,ITGB8,JUN,NDRG1,NFATC4,PDK1,RAPGEF3,SCD,SLC2A1,SREBF1,WNT5B
ATM Signaling	1.67	0.09	-0.378	36/100 (36%)	0/100 (0%)	27/100 (27%)	37/100 (37%)	BLM,CDK1,CDK2,CHEK1,CREB5,FANCD2,GADD45G,JUN,RAD51
DNA Damage Bypass	1.61	0.125	-2.449	22/48 (46%)	0/48 (0%)	15/48 (31%)	11/48 (23%)	DTL,ISG15,PCLAF,POLE2,RFC3,RFC5
Pyridoxal 5'-phosphate Salvage Pathway	1.61	0.108	-2.449	20/65 (31%)	0/65 (0%)	15/65 (23%)	30/65 (46%)	CDK1,CDK18,CDK2,MAP2K6,PIM1,SGK1,TTK
DNA Replication Pre-Initiation	1.58	0.0865	-3	29/104 (28%)	0/104 (0%)	34/104 (33%)	41/104 (39%)	CDC6,CDT1,GMNN,H2BC15,H2BC21,H2BC9,MCM2,MCM5,ORC1
PFKFB4 Signaling Pathway	1.58	0.122	-0.816	13/49 (27%)	0/49 (0%)	12/49 (24%)	24/49 (49%)	CREB5,FBP1,HK2,MAP2K6,PFKFB4,XDH
NR1H2 and NR1H3-mediated signaling	1.55	0.12	-0.816	11/50 (22%)	0/50 (0%)	16/50 (32%)	23/50 (46%)	ABCG1,APOC1,FASN,PLIN1,SCD,SREBF1
Oxidative Stress Induced Senescence	1.55	0.093	-2.828	24/86 (28%)	0/86 (0%)	23/86 (27%)	39/86 (45%)	E2F1,E2F2,FOS,H2BC15,H2BC21,H2BC9,JUN,MAP2K6
Cyclins and Cell Cycle Regulation	1.55	0.093	-2.828	28/86 (33%)	0/86 (0%)	22/86 (26%)	36/86 (42%)	CCNA2,CCNE2,CDK1,CDK2,E2F1,E2F2,E2F7,E2F8
Ferroptosis Signaling Pathway	1.47	0.0763	0.632	40/131 (31%)	0/131 (0%)	28/131 (21%)	63/131 (48%)	ACSL4,ALOX15B,ANGPTL4,FANCD2,FDFT1,H2AC18/H2AC19,H2BC15,H2BC8,HMGCR,HSPB1
Ketogenesis	1.47	0.273	#NUM!	6/11 (55%)	0/11 (0%)	2/11 (18%)	3/11 (27%)	ACAT2,HMGCS1,HMGCS2
Oleate Biosynthesis II (Animals)	1.47	0.273	#NUM!	4/11 (36%)	0/11 (0%)	0/11 (0%)	7/11 (64%)	FADS1,FADS2,SCD
Interleukin-4 and Interleukin-13 signaling	1.47	0.0818	-2.333	22/110 (20%)	0/110 (0%)	13/110 (12%)	75/110 (68%)	BIRC5,CCL22,FOS,IL18,IL2RG,LCN2,MUC1,PIM1,RHOU
NER (Nucleotide Excision Repair, Enhanced Pathway)	1.44	0.0879	-2.449	26/91 (29%)	0/91 (0%)	37/91 (41%)	28/91 (31%)	CHAF1A,CHAF1B,DNA2,LIG1,POLA2,POLE2,RFC3,RFC5
Vitamin-C Transport	1.44	0.174	#NUM!	6/23 (26%)	0/23 (0%)	7/23 (30%)	10/23 (43%)	GJB2,GSTO2,LRRC8D,SLC2A1
NAFLD Signaling Pathway	1.43	0.0619	-2.673	32/226 (14%)	0/226 (0%)	37/226 (16%)	157/226 (69%)	BBC3,CASP1,FASN,FOS,HMGCR,IL18,JUN,LPCAT1,LPIN1,MLXIPL,PNPLA3,SCD,SREBF1,TNFSF9
Resolution of Abasic Sites (AP sites)	1.42	0.132	-2.236	17/38 (45%)	0/38 (0%)	15/38 (39%)	6/38 (16%)	FEN1,LIG1,POLE2,RFC3,RFC5
Senescence-Associated Secretory Phenotype (SASP)	1.41	0.0959	-2.646	22/73 (30%)	0/73 (0%)	19/73 (26%)	32/73 (44%)	CCNA2,CDK2,FOS,H2BC15,H2BC21,H2BC9,JUN
HDR through MMEJ (alt-NHEJ)	1.4	0.25	#NUM!	5/12 (42%)	0/12 (0%)	4/12 (33%)	3/12 (25%)	BRCA2,FEN1,POLQ
Aryl Hydrocarbon Receptor Signaling	1.4	0.0692	-2.828	39/159 (25%)	0/159 (0%)	36/159 (23%)	84/159 (53%)	APAF1,CCNA2,CCNE2,CDK2,CHEK1,E2F1,FOS,GSTO2,HSPB1,JUN,TFF1
Regulation of TP53 Expression and Degradation	1.4	0.128	-2.236	10/39 (26%)	0/39 (0%)	13/39 (33%)	16/39 (41%)	CCNA2,CDK1,CDK2,PRR5L,SGK1
NGF-stimulated transcription	1.4	0.128	-0.447	4/39 (10%)	0/39 (0%)	15/39 (38%)	20/39 (51%)	EGR2,FOS,FOSB,ID1,SGK1
Pre-NOTCH Expression and Processing	1.35	0.0921	-2.646	24/76 (32%)	0/76 (0%)	20/76 (26%)	32/76 (42%)	ATP2A3,E2F1,ELF3,H2BC15,H2BC21,H2BC9,JUN
Iron uptake and transport	1.33	0.103	-0.816	18/58 (31%)	0/58 (0%)	17/58 (29%)	23/58 (40%)	ATP6V0A4,ATP6V1E2,FLVCR1,HFE,LCN2,TCIRG1
Neutrophil degranulation	1.31	0.0483	-3.128	120/476 (25%)	0/476 (0%)	91/476 (19%)	265/476 (56%)	ACLY,ALDOA,ALDOC,AMPD3,APAF1,CD53,CDA,DSN1,GGH,GLA,LCN2,LPCAT1,NPC2,ORM1,ORM2,PADI2,PECAM1,PKM,PYGL,QSOX1,SERPINA3,TCIRG1,TMT1A
DNA methylation	1.3	0.154	-2	12/26 (46%)	0/26 (0%)	1/26 (4%)	13/26 (50%)	H2BC15,H2BC21,H2BC9,UHRF1
Macrophage Alternative Activation Signaling Pathway	1.28	0.0632	-1.732	23/190 (12%)	0/190 (0%)	30/190 (16%)	137/190 (72%)	ACLY,CCL22,CREB5,DUSP1,FOS,IL18,IL1R2,IL2RG,JUN,SCARB1,SREBF1,TSC22D3
Glucose metabolism	1.26	0.0875	-2.646	22/80 (28%)	0/80 (0%)	12/80 (15%)	46/80 (57%)	ALDOA,ALDOC,FBP1,HK2,PFKFB4,PFKP,PKM
Glutamate and glutamine metabolism	1.26	0.214	#NUM!	7/14 (50%)	0/14 (0%)	2/14 (14%)	5/14 (36%)	GLUL,KYAT1,RIMKLA
DNA Double-Strand Break Repair by Homologous Recombination	1.26	0.214	#NUM!	9/14 (64%)	0/14 (0%)	3/14 (21%)	2/14 (14%)	BRCA2,LIG1,RAD51
Kinesins	1.26	0.0984	-2.449	20/61 (33%)	0/61 (0%)	13/61 (21%)	28/61 (46%)	KIF11,KIF15,KIF18B,KIF20A,KIFC1,RACGAP1
Histone Modification Signaling Pathway	1.24	0.0542	-3.5	53/295 (18%)	0/295 (0%)	87/295 (29%)	155/295 (53%)	AR,ATAD2,AURKB,BUB1,H1-1,H1-3,H1-5,H2AC18/H2AC19,H2BC15,H2BC8,NCAPG2,NEAT1,ORC1,PIM1,SFN,UHRF1
TP53 Regulates Transcription of Cell Death Genes	1.23	0.114	-1.342	12/44 (27%)	0/44 (0%)	15/44 (34%)	17/44 (39%)	APAF1,BBC3,BIRC5,CASP1,NDRG1
Activated PKN1 stimulates transcription of AR regulated genes KLK2 and KLK3	1.23	0.143	-1	10/28 (36%)	0/28 (0%)	3/28 (11%)	15/28 (54%)	AR,H2BC15,H2BC21,H2BC9
Pancreatic Adenocarcinoma Signaling	1.2	0.0714	#NUM!	27/126 (21%)	0/126 (0%)	23/126 (18%)	76/126 (60%)	BIRC5,BRCA2,CCNE2,CDK2,E2F1,E2F2,E2F7,E2F8,RAD51
Trans, trans-farnesyl Diphosphate Biosynthesis	1.2	0.4	#NUM!	2/5 (40%)	0/5 (0%)	0/5 (0%)	3/5 (60%)	FDPS,IDI1
EGR2 and SOX10-mediated initiation of Schwann cell myelination	1.19	0.138	-1	4/29 (14%)	0/29 (0%)	4/29 (14%)	21/29 (72%)	CYP51A1,EGR2,GJB1,HMGCR
IL-10 Signaling	1.12	0.0649	-0.632	22/154 (14%)	0/154 (0%)	22/154 (14%)	110/154 (71%)	BHLHE40,CCN4,CREB5,DUSP1,FOS,IL18,IL1R2,JUN,MAP2K6,PKM
Coronavirus Pathogenesis Pathway	1.11	0.0588	1.732	38/204 (19%)	0/204 (0%)	56/204 (27%)	110/204 (54%)	AR,CASP1,CCNE2,CDK2,E2F1,E2F2,E2F7,E2F8,FOS,JUN,NPC1,OAS3
Collagen biosynthesis and modifying enzymes	1.11	0.0896	-1.633	16/67 (24%)	0/67 (0%)	5/67 (7%)	46/67 (69%)	COL16A1,COL6A1,P4HA1,PCOLCE,PLOD1,PLOD2
Mitotic Roles of Polo-Like Kinase	1.11	0.0896	-1	25/67 (37%)	0/67 (0%)	11/67 (16%)	31/67 (46%)	CDC7,CDK1,KIF11,PLK4,PRC1,PTTG1
Regulation of mitotic cell cycle	1.1	0.0795	-2.646	23/88 (26%)	0/88 (0%)	33/88 (38%)	32/88 (36%)	AURKB,BUB1B,CCNA2,CDK1,CDK2,MAD2L1,PTTG1
Retinol Biosynthesis	1.08	0.102	-1.342	7/49 (14%)	0/49 (0%)	8/49 (16%)	34/49 (69%)	AKR1C3,LIPG,PNPLA3,RBP1,RDH11
Cell Cycle: G1/S Checkpoint Regulation	1.06	0.087	2.449	21/69 (30%)	0/69 (0%)	23/69 (33%)	25/69 (36%)	CCNE2,CDK2,E2F1,E2F2,E2F7,E2F8
Role of MAPK Signaling in Promoting the Pathogenesis of Influenza	1.02	0.0702	-1.414	27/114 (24%)	0/114 (0%)	25/114 (22%)	62/114 (54%)	ATP6V0A4,ATP6V1E2,JUN,MAP2K6,PLA2G4A,PLAAT4,PNPLA3,TCIRG1
Transcriptional regulation of granulopoiesis	1.02	0.098	-2	15/51 (29%)	0/51 (0%)	11/51 (22%)	25/51 (49%)	CDK2,E2F1,H2BC15,H2BC21,H2BC9
Sirtuin Signaling Pathway	1.02	0.0515	0	79/291 (27%)	0/291 (0%)	89/291 (31%)	123/291 (42%)	ACLY,ACSS2,E2F1,GADD45G,H1-1,H1-3,H1-5,HMGCS2,JUN,LDHD,NDRG1,PDK1,PGK1,SLC2A1,SREBF1
Adipogenesis pathway	0.999	0.0647	-1	20/139 (14%)	0/139 (0%)	38/139 (27%)	81/139 (58%)	BMP7,BMPR1B,EGR2,FGF1,LPIN1,NFATC4,PLIN1,RBP1,SREBF1
Role of Chondrocytes in Rheumatoid Arthritis Signaling Pathway	0.971	0.0638	-0.333	17/141 (12%)	0/141 (0%)	25/141 (18%)	99/141 (70%)	CASP1,CXCR4,FOS,IL17RB,IL18,IL1R2,JUN,LRP1,MLKL
RHO GTPases activate CIT	0.971	0.158	#NUM!	11/19 (58%)	0/19 (0%)	2/19 (11%)	6/19 (32%)	KIF14,PRC1,RHOB
γ-linolenate Biosynthesis II (Animals)	0.971	0.158	#NUM!	8/19 (42%)	0/19 (0%)	1/19 (5%)	10/19 (53%)	ACSL4,FADS1,FADS2
ESR-mediated signaling	0.966	0.0678	-2.828	34/118 (29%)	0/118 (0%)	35/118 (30%)	49/118 (42%)	FOS,FOSB,H2BC15,H2BC21,H2BC9,JUN,TFF1,TFF3
Ceramide Biosynthesis	0.966	0.286	#NUM!	3/7 (43%)	0/7 (0%)	2/7 (29%)	2/7 (29%)	DEGS2,SPTSSB
Regulation of lipid metabolism by PPARalpha	0.954	0.0672	-2.646	24/119 (20%)	0/119 (0%)	40/119 (34%)	55/119 (46%)	ANGPTL4,ARNT2,FADS1,FDFT1,HMGCR,HMGCS1,HMGCS2,SREBF1
Serotonin Receptor Signaling	0.952	0.0448	-2.4	74/469 (16%)	0/469 (0%)	84/469 (18%)	311/469 (66%)	ADCY7,CACNA2D3,CACNG1,CCNE2,CDK2,CREB5,FBP1,GUCY1B1,JUN,MAP2K6,ORAI3,PDK1,PLA2G4A,PLAAT4,PLIN1,PNPLA3,RAPGEF3,RHOB,RHOU,TGM1,TRPV6
The citric acid (TCA) cycle and respiratory electron transport	0.938	0.0909	-2.236	25/55 (45%)	0/55 (0%)	6/55 (11%)	24/55 (44%)	PDK1,PDK3,PDK4,PDP2,SLC16A3
Androgen Biosynthesis	0.938	0.15	#NUM!	5/20 (25%)	0/20 (0%)	1/20 (5%)	14/20 (70%)	AKR1C3,EBP,SRD5A2
Inflammasome pathway	0.938	0.15	#NUM!	1/20 (5%)	0/20 (0%)	3/20 (15%)	16/20 (80%)	CASP1,IL18,NOD2
Triacylglycerol Biosynthesis	0.914	0.0893	-1	13/56 (23%)	0/56 (0%)	9/56 (16%)	34/56 (61%)	DGAT2,LPCAT1,LPCAT4,LPIN1,PNPLA3
Glycerophospholipid biosynthesis	0.914	0.0707	-1.134	23/99 (23%)	0/99 (0%)	20/99 (20%)	56/99 (57%)	DGAT2,GPCPD1,LPCAT1,LPCAT4,LPIN1,PLA2G4A,PNPLA3
Nucleotide salvage	0.891	0.143	#NUM!	5/21 (24%)	0/21 (0%)	6/21 (29%)	10/21 (48%)	AMPD3,CDA,TK1
IL-17A Signaling in Fibroblasts	0.847	0.075	-1.633	12/80 (15%)	0/80 (0%)	12/80 (15%)	56/80 (70%)	ELF3,FOS,IL17RB,JUN,LCN2,P4HA1
NAD Signaling Pathway	0.847	0.0596	-3	34/151 (23%)	0/151 (0%)	36/151 (24%)	81/151 (54%)	H1-1,H1-3,H1-5,H2BC15,H2BC8,HMGCS2,LDHD,SLC29A1,SREBF1
Sumoylation Pathway	0.845	0.068	0.378	22/103 (21%)	0/103 (0%)	30/103 (29%)	51/103 (50%)	AR,FOS,JUN,RFC3,RFC5,RHOB,RHOU
Metabolism of water-soluble vitamins and cofactors	0.845	0.0847	-0.447	18/59 (31%)	0/59 (0%)	16/59 (27%)	25/59 (42%)	FASN,GSTO2,MMAB,MOCOS,SLC2A1
LPS/IL-1 Mediated Inhibition of RXR Function	0.845	0.0506	0.816	38/257 (15%)	0/257 (0%)	33/257 (13%)	186/257 (72%)	ABCG1,ACSL4,APOC1,GSTO2,HMGCS1,HMGCS2,IL18,IL1R2,JUN,PAPSS2,SCARB1,SREBF1,SULT1C2
Corticotropin Releasing Hormone Signaling	0.845	0.0592	-1.414	24/152 (16%)	0/152 (0%)	24/152 (16%)	104/152 (68%)	ADCY7,CACNA2D3,CACNG1,CREB5,FOS,GUCY1B1,GUCY2D,JUN,NR4A1
Molecular Mechanisms of Cancer	0.834	0.0386	-2.611	98/856 (11%)	0/856 (0%)	119/856 (14%)	639/856 (75%)	ADCY7,APAF1,BBC3,BMP7,BMPR1B,CCNE2,CDK2,CHEK1,E2F1,E2F2,E2F7,E2F8,EDN2,F2R,FANCD2,FOS,GLP2R,GPR87,GUCY1B1,HCAR1,ID1,IL17RB,IL1R2,IL2RG,ITGB6,ITGB8,JUN,LRP1,MAP2K6,P2RY6,RAPGEF3,RHOB,RHOU
GADD45 Signaling	0.831	0.0833	0.447	19/60 (32%)	0/60 (0%)	12/60 (20%)	29/60 (48%)	CCNE2,CDK1,CDK2,GADD45G,MAP2K6
RAF-independent MAPK1/3 activation	0.831	0.13	#NUM!	7/23 (30%)	0/23 (0%)	6/23 (26%)	10/23 (43%)	CDK1,DUSP1,DUSP2
Pyrimidine Deoxyribonucleotides De Novo Biosynthesis I	0.831	0.13	#NUM!	9/23 (39%)	0/23 (0%)	4/23 (17%)	10/23 (43%)	AK4,RRM2,TYMS
Interleukin-1 processing	0.831	0.222	#NUM!	0/9 (0%)	0/9 (0%)	3/9 (33%)	6/9 (67%)	CASP1,IL18
RHO GTPases Activate Rhotekin and Rhophilins	0.831	0.222	#NUM!	4/9 (44%)	0/9 (0%)	2/9 (22%)	3/9 (33%)	RHOB,RHPN2
Sucrose Degradation V (Mammalian)	0.831	0.222	#NUM!	3/9 (33%)	0/9 (0%)	1/9 (11%)	5/9 (56%)	ALDOA,ALDOC
Salvage Pathways of Pyrimidine Deoxyribonucleotides	0.831	0.222	#NUM!	3/9 (33%)	0/9 (0%)	2/9 (22%)	4/9 (44%)	CDA,TK1
Ion channel transport	0.797	0.0546	-1.897	38/183 (21%)	0/183 (0%)	28/183 (15%)	117/183 (64%)	ATP2A3,ATP6V0A4,ATP6V1E2,ATP8B3,CLCN6,MLKL,SGK1,TCIRG1,TRPV6,TSC22D3
Response to elevated platelet cytosolic Ca2+	0.797	0.0606	-0.707	31/132 (23%)	0/132 (0%)	28/132 (21%)	73/132 (55%)	ALDOA,CLU,ORM1,ORM2,PECAM1,QSOX1,SERPINA3,SYTL4
The Visual Cycle	0.796	0.125	#NUM!	5/24 (21%)	0/24 (0%)	4/24 (17%)	15/24 (63%)	AKR1C3,RBP1,RDH11
IL-33 Signaling Pathway	0.789	0.0541	-1.134	28/185 (15%)	0/185 (0%)	23/185 (12%)	134/185 (72%)	CASP1,CASP14,CREB5,FOS,H2AC18/H2AC19,H2BC15,H2BC8,IL18,JUN,LPIN1
Thio-molybdenum Cofactor Biosynthesis	0.789	1	#NUM!	0/1 (0%)	0/1 (0%)	1/1 (100%)	0/1 (0%)	MOCOS
Acetyl-CoA Biosynthesis III (from Citrate)	0.789	1	#NUM!	1/1 (100%)	0/1 (0%)	0/1 (0%)	0/1 (0%)	ACLY
Glutamine Biosynthesis I	0.789	1	#NUM!	1/1 (100%)	0/1 (0%)	0/1 (0%)	0/1 (0%)	GLUL
Glutamate Removal from Folates	0.789	1	#NUM!	1/1 (100%)	0/1 (0%)	0/1 (0%)	0/1 (0%)	GGH
Methylglyoxal Degradation VI	0.789	1	#NUM!	1/1 (100%)	0/1 (0%)	0/1 (0%)	0/1 (0%)	LDHD
Lanosterol Biosynthesis	0.789	1	#NUM!	1/1 (100%)	0/1 (0%)	0/1 (0%)	0/1 (0%)	LSS
Elastic fibre formation	0.757	0.0909	-2	5/44 (11%)	0/44 (0%)	12/44 (27%)	27/44 (61%)	BMP7,FBN3,ITGB6,ITGB8
IL-17A Signaling in Gastric Cells	0.736	0.115	#NUM!	6/26 (23%)	0/26 (0%)	2/26 (8%)	18/26 (69%)	FOS,IL17RB,JUN
Iron homeostasis signaling pathway	0.736	0.058	#NUM!	26/138 (19%)	0/138 (0%)	28/138 (20%)	84/138 (61%)	ATP6V0A4,ATP6V1E2,BMP7,BMPR1B,FLVCR1,HFE,LRP1,TCIRG1
White Adipose Tissue Browning Pathway	0.736	0.058	-0.707	20/138 (14%)	0/138 (0%)	24/138 (17%)	94/138 (68%)	ADCY7,BMP7,CACNA2D3,CACNG1,CREB5,GUCY1B1,LDHD,PLIN1
Regulation of Cellular Mechanics by Calpain Protease	0.72	0.0667	#NUM!	24/90 (27%)	0/90 (0%)	17/90 (19%)	49/90 (54%)	CCNA2,CCNE2,CDK1,CDK2,ITGB6,ITGB8
Metallothioneins bind metals	0.72	0.182	#NUM!	5/11 (45%)	0/11 (0%)	1/11 (9%)	5/11 (45%)	MT1X,MT3
Phenylalanine and tyrosine metabolism	0.72	0.182	#NUM!	3/11 (27%)	0/11 (0%)	4/11 (36%)	4/11 (36%)	HGD,KYAT1
Glycine Betaine Degradation	0.72	0.182	#NUM!	3/11 (27%)	0/11 (0%)	4/11 (36%)	4/11 (36%)	SARDH,SDSL
Pancreatic Secretion Signaling Pathway	0.716	0.0484	-2.309	39/248 (16%)	0/248 (0%)	52/248 (21%)	157/248 (63%)	ADCY7,ATP2A3,CA12,CA9,CCK,GUCY1B1,LIPA,LIPG,LIPH,RAPGEF3,SLC12A2,SLC6A6
Fatty acyl-CoA biosynthesis	0.715	0.111	#NUM!	9/27 (33%)	0/27 (0%)	2/27 (7%)	16/27 (59%)	ACLY,FASN,SCD
Endothelin-1 Signaling	0.708	0.0515	-0.632	32/194 (16%)	0/194 (0%)	33/194 (17%)	129/194 (66%)	ADCY7,CASP1,CASP14,FOS,GUCY1B1,GUCY2D,JUN,PLA2G4A,PLAAT4,PNPLA3
CDP-diacylglycerol Biosynthesis I	0.68	0.107	#NUM!	7/28 (25%)	0/28 (0%)	5/28 (18%)	16/28 (57%)	LPCAT1,LPCAT4,PNPLA3
TP53 Regulates Transcription of DNA Repair Genes	0.672	0.0714	-2.236	18/70 (26%)	0/70 (0%)	31/70 (44%)	21/70 (30%)	CHEK1,FANCD2,FANCI,FOS,JUN
Reversible hydration of carbon dioxide	0.671	0.167	#NUM!	2/12 (17%)	0/12 (0%)	1/12 (8%)	9/12 (75%)	CA12,CA9
Tryptophan catabolism	0.671	0.167	#NUM!	5/12 (42%)	0/12 (0%)	2/12 (17%)	5/12 (42%)	KMO,KYAT1
Glioblastoma Multiforme Signaling	0.671	0.0526	-1	28/171 (16%)	0/171 (0%)	32/171 (19%)	111/171 (65%)	CCNE2,CDK2,E2F1,E2F2,E2F7,E2F8,RHOB,RHOU,WNT5B
Cholecystokinin/Gastrin-mediated Signaling	0.67	0.0588	-1.134	20/119 (17%)	0/119 (0%)	33/119 (28%)	66/119 (55%)	CCK,FOS,IL18,JUN,MAP2K6,RHOB,RHOU
Pathogen Induced Cytokine Storm Signaling Pathway	0.668	0.0431	-2	34/371 (9%)	0/371 (0%)	36/371 (10%)	301/371 (81%)	BHLHE40,CASP1,CCL22,CLEC7A,COL16A1,COL6A1,CXCR4,FOS,HMGCR,IL18,IL1R2,JUN,MLKL,NOD2,SLC2A1,TNFSF9
Mitotic G2-G2/M phases	0.668	0.0503	-3.162	53/199 (27%)	0/199 (0%)	54/199 (27%)	92/199 (46%)	CCNA2,CDK1,CDK2,CEP152,E2F1,GTSE1,HAUS8,MYBL2,PLK4,TPX2
Th1 and Th2 Activation Pathway	0.668	0.0523	#NUM!	18/172 (10%)	0/172 (0%)	20/172 (12%)	134/172 (78%)	CD8A,CXCR4,IL17RB,IL18,IL2RG,JAG2,JUN,MAP2K6,NFATC4
SIRT1 negatively regulates rRNA expression	0.668	0.103	#NUM!	11/29 (38%)	0/29 (0%)	3/29 (10%)	15/29 (52%)	H2BC15,H2BC21,H2BC9
p38 MAPK Signaling	0.668	0.0583	-0.378	17/120 (14%)	0/120 (0%)	31/120 (26%)	72/120 (60%)	CREB5,DUSP1,HSPB1,IL18,IL1R2,MAP2K6,PLA2G4A
IL-12 Signaling and Production in Macrophages	0.664	0.0482	-0.302	34/228 (15%)	0/228 (0%)	31/228 (14%)	163/228 (71%)	APOC1,APOF,CLU,FOS,IL18,JUN,MAP2K6,NFATC4,NOD2,ORM1,ORM2
ID1 Signaling Pathway	0.66	0.0498	0.632	32/201 (16%)	0/201 (0%)	47/201 (23%)	122/201 (61%)	ATAD5,BHLHE40,BIRC5,BMPR1B,CCN2,CDKN1C,E2F1,ID1,KIF11,TYMS
ILK Signaling	0.66	0.0498	-2.53	37/201 (18%)	0/201 (0%)	43/201 (21%)	121/201 (60%)	CREB5,FOS,ITGB6,ITGB8,JUN,MAP2K6,MUC1,MYL5,RHOB,RHOU
Phosphatidylglycerol Biosynthesis II (Non-plastidic)	0.643	0.1	#NUM!	7/30 (23%)	0/30 (0%)	5/30 (17%)	18/30 (60%)	LPCAT1,LPCAT4,PNPLA3
Azathioprine ADME	0.64	0.154	#NUM!	3/13 (23%)	0/13 (0%)	3/13 (23%)	7/13 (54%)	SLC29A1,XDH
NAD biosynthesis II (from tryptophan)	0.64	0.154	#NUM!	3/13 (23%)	0/13 (0%)	1/13 (8%)	9/13 (69%)	KMO,QPRT
Granzyme A Signaling	0.629	0.0676	1.342	19/74 (26%)	0/74 (0%)	26/74 (35%)	29/74 (39%)	CASP1,F2R,H1-1,H1-3,H1-5
Apoptotic execution phase	0.613	0.0769	-2	11/52 (21%)	0/52 (0%)	12/52 (23%)	29/52 (56%)	CLSPN,H1-1,H1-3,H1-5
GPCR-Mediated Integration of Enteroendocrine Signaling Exemplified by an L Cell	0.613	0.0667	0	12/75 (16%)	0/75 (0%)	9/75 (12%)	54/75 (72%)	ADCY7,CALCA,CCK,GLP2R,GUCY1B1
S Phase	0.606	0.06	-2.449	23/100 (23%)	0/100 (0%)	37/100 (37%)	40/100 (40%)	CCNA2,CCNE2,CDCA5,CDK2,E2F1,ESCO2
Clathrin-mediated Endocytosis Signaling	0.598	0.0481	#NUM!	40/208 (19%)	0/208 (0%)	52/208 (25%)	116/208 (56%)	APOC1,APOF,CLU,F2R,FGF1,ITGB6,ITGB8,LDLR,ORM1,ORM2
β-alanine Degradation I	0.596	0.5	#NUM!	1/2 (50%)	0/2 (0%)	0/2 (0%)	1/2 (50%)	ABAT
Sulfate Activation for Sulfonation	0.596	0.5	#NUM!	1/2 (50%)	0/2 (0%)	0/2 (0%)	1/2 (50%)	PAPSS2
Fatty Acid Biosynthesis Initiation II	0.596	0.5	#NUM!	1/2 (50%)	0/2 (0%)	1/2 (50%)	0/2 (0%)	FASN
Hepatic Fibrosis Signaling Pathway	0.588	0.0408	0	53/417 (13%)	0/417 (0%)	75/417 (18%)	289/417 (69%)	CACNA2D3,CACNG1,CCN2,CREB5,FOS,IL18,IL1R2,ITGB6,ITGB8,JUN,LRP1,MAP2K6,MYL5,PDK1,RHOB,RHOU,WNT5B
Cardiac Hypertrophy Signaling (Enhanced)	0.584	0.0387	-1.291	61/542 (11%)	0/542 (0%)	87/542 (16%)	394/542 (73%)	ADCY7,ATP2A3,CACNA2D3,CACNG1,DIAPH3,FGF1,GUCY1B1,HSPB1,IL17RB,IL18,IL1R2,IL2RG,ITGB6,ITGB8,JUN,MAP2K6,NFATC4,PDK1,RCAN1,TNFSF9,WNT5B
Integration of energy metabolism	0.576	0.0583	-1.633	15/103 (15%)	0/103 (0%)	17/103 (17%)	71/103 (69%)	ACLY,ACSL4,ADCY7,MLXIPL,RAPGEF3,SLC2A1
Mitotic Prophase	0.576	0.0583	-2.449	38/103 (37%)	0/103 (0%)	18/103 (17%)	47/103 (46%)	CDK1,H2BC15,H2BC21,H2BC9,LPIN1,NCAPG2
Intrinsic Pathway for Apoptosis	0.576	0.0727	-2	12/55 (22%)	0/55 (0%)	17/55 (31%)	26/55 (47%)	APAF1,BBC3,E2F1,SFN
Meiotic synapsis	0.576	0.0727	-2	19/55 (35%)	0/55 (0%)	9/55 (16%)	27/55 (49%)	H2BC15,H2BC21,H2BC9,SYCE2
Acute Phase Response Signaling	0.576	0.0486	-0.447	22/185 (12%)	0/185 (0%)	33/185 (18%)	130/185 (70%)	CRABP2,FOS,IL18,JUN,MAP2K6,ORM1,ORM2,RBP1,SERPINA3
Maturity Onset Diabetes of Young (MODY) Signaling	0.576	0.0633	#NUM!	10/79 (13%)	0/79 (0%)	9/79 (11%)	60/79 (76%)	APOC1,APOF,CACNA2D3,CACNG1,HNF1B
Thyroid Cancer Signaling	0.576	0.0633	-2.236	13/79 (16%)	0/79 (0%)	16/79 (20%)	50/79 (63%)	CXCR4,FOS,JUN,PDK1,RET
Role of MAPK Signaling in Inhibiting the Pathogenesis of Influenza	0.576	0.0633	-1.342	15/79 (19%)	0/79 (0%)	15/79 (19%)	49/79 (62%)	JUN,MAP2K6,PLA2G4A,PLAAT4,PNPLA3
Regulation of cholesterol biosynthesis by SREBP (SREBF)	0.576	0.133	#NUM!	8/15 (53%)	0/15 (0%)	2/15 (13%)	5/15 (33%)	INSIG1,SREBF1
Mismatch Repair	0.576	0.133	#NUM!	9/15 (60%)	0/15 (0%)	4/15 (27%)	2/15 (13%)	EXO1,LIG1
Antimicrobial peptides	0.567	0.0882	#NUM!	6/34 (18%)	0/34 (0%)	4/34 (12%)	24/34 (71%)	BPIFA2,DCD,LCN2
Oncogene Induced Senescence	0.567	0.0882	#NUM!	10/34 (29%)	0/34 (0%)	14/34 (41%)	10/34 (29%)	E2F1,E2F2,ID1
ERK/MAPK Signaling	0.564	0.0465	-2.121	40/215 (19%)	0/215 (0%)	52/215 (24%)	123/215 (57%)	CREB5,DUSP1,DUSP2,ELF3,FOS,HSPB1,ITGB6,ITGB8,PLA2G4A,RAPGEF3
IL-17 Signaling	0.562	0.0481	-1.667	19/187 (10%)	0/187 (0%)	21/187 (11%)	147/187 (79%)	CCL22,DEFB1,FOS,IL17RB,IL18,JUN,LCN2,MAP2K6,TNFSF9
Activation of anterior HOX genes in hindbrain during early embryogenesis	0.551	0.0617	-1.342	15/81 (19%)	0/81 (0%)	23/81 (28%)	43/81 (53%)	EGR2,H2BC15,H2BC21,H2BC9,JUN
CD27 Signaling in Lymphocytes	0.551	0.0702	#NUM!	10/57 (18%)	0/57 (0%)	12/57 (21%)	35/57 (61%)	APAF1,FOS,JUN,MAP2K6
PRC2 methylates histones and DNA	0.551	0.0857	#NUM!	13/35 (37%)	0/35 (0%)	1/35 (3%)	21/35 (60%)	H2BC15,H2BC21,H2BC9
Transcriptional Regulation by NPAS4	0.551	0.0857	#NUM!	10/35 (29%)	0/35 (0%)	8/35 (23%)	17/35 (49%)	ARNT2,FOS,RET
HEY1 Signaling Pathway	0.55	0.0497	-2.121	21/161 (13%)	0/161 (0%)	30/161 (19%)	110/161 (68%)	AR,BMP7,BMPR1B,E2F1,E2F2,E2F7,E2F8,JAG2
RAR Activation	0.547	0.0396	-1.698	44/429 (10%)	0/429 (0%)	83/429 (19%)	302/429 (70%)	ADCY7,AKR1C3,CRABP2,CREB5,DUSP1,FOS,GUCY1B1,HNF1B,IL18,JUN,KLF2,RBP1,RDH11,RET,RHOB,RHOU,TNFSF9
BEX2 Signaling Pathway	0.545	0.061	-0.447	11/82 (13%)	0/82 (0%)	17/82 (21%)	54/82 (66%)	BBC3,ITGB6,JUN,LGALS1,MAP2
Production of Nitric Oxide and Reactive Oxygen Species in Macrophages	0.535	0.0471	-1.667	34/191 (18%)	0/191 (0%)	43/191 (23%)	114/191 (60%)	APOC1,APOF,CLU,FOS,JUN,ORM1,ORM2,RHOB,RHOU
Role of PKR in Interferon Induction and Antiviral Response	0.526	0.0515	-1.134	22/136 (16%)	0/136 (0%)	23/136 (17%)	91/136 (67%)	APAF1,CASP1,E2F1,FOS,IL18,JUN,MAP2K6
ERCC6 (CSB) and EHMT2 (G9a) positively regulate rRNA expression	0.506	0.0811	#NUM!	13/37 (35%)	0/37 (0%)	7/37 (19%)	17/37 (46%)	H2BC15,H2BC21,H2BC9
PCP (Planar Cell Polarity) Pathway	0.505	0.0667	0	4/60 (7%)	0/60 (0%)	15/60 (25%)	41/60 (68%)	JUN,PFN4,PRICKLE1,WNT5B
Integrin cell surface interactions	0.504	0.0588	-1.342	16/85 (19%)	0/85 (0%)	12/85 (14%)	57/85 (67%)	COL16A1,COL6A1,ITGB6,ITGB8,PECAM1
GABAergic Receptor Signaling Pathway (Enhanced)	0.504	0.0504	-0.378	17/139 (12%)	0/139 (0%)	17/139 (12%)	105/139 (76%)	ABAT,ADCY7,CACNA2D3,CACNG1,GLUL,GUCY1B1,SLC12A2
Lactose synthesis	0.504	0.333	#NUM!	1/3 (33%)	0/3 (0%)	1/3 (33%)	1/3 (33%)	SLC2A1
Palmitate Biosynthesis I (Animals)	0.504	0.333	#NUM!	1/3 (33%)	0/3 (0%)	1/3 (33%)	1/3 (33%)	FASN
Ascorbate Recycling (Cytosolic)	0.504	0.333	#NUM!	1/3 (33%)	0/3 (0%)	1/3 (33%)	1/3 (33%)	GSTO2
4-aminobutyrate Degradation I	0.504	0.333	#NUM!	2/3 (67%)	0/3 (0%)	1/3 (33%)	0/3 (0%)	ABAT
L-serine Degradation	0.504	0.333	#NUM!	1/3 (33%)	0/3 (0%)	1/3 (33%)	1/3 (33%)	SDSL
Platelet homeostasis	0.502	0.0581	-2.236	12/86 (14%)	0/86 (0%)	16/86 (19%)	58/86 (67%)	ATP2A3,GUCY1B1,LRP8,PECAM1,PLA2G4A
NoRC negatively regulates rRNA expression	0.501	0.0789	#NUM!	14/38 (37%)	0/38 (0%)	4/38 (11%)	20/38 (53%)	H2BC15,H2BC21,H2BC9
CXCR4 Signaling	0.501	0.0476	-1.633	29/168 (17%)	0/168 (0%)	37/168 (22%)	102/168 (61%)	ADCY7,CXCR4,FOS,GUCY1B1,JUN,MYL5,RHOB,RHOU
Sphingolipid metabolism	0.491	0.0575	-1.342	26/87 (30%)	0/87 (0%)	22/87 (25%)	39/87 (45%)	CERS4,DEGS2,GLA,HYAL1,SPTSSB
Prostate Cancer Signaling	0.486	0.0526	-0.816	23/114 (20%)	0/114 (0%)	21/114 (18%)	70/114 (61%)	AR,CCNE2,CDK2,CREB5,E2F1,E2F2
Role of Osteoblasts, Osteoclasts and Chondrocytes in Rheumatoid Arthritis	0.486	0.0439	#NUM!	24/228 (11%)	0/228 (0%)	36/228 (16%)	168/228 (74%)	BMP7,BMPR1B,FOS,IL18,IL1R2,JUN,LRP1,MAP2K6,NFATC4,WNT5B
Adrenergic Receptor Signaling Pathway (Enhanced)	0.474	0.045	-0.333	26/200 (13%)	0/200 (0%)	23/200 (12%)	151/200 (76%)	ADCY7,ATP6V0A4,ATP6V1E2,CACNA2D3,CACNG1,GUCY1B1,IL18,TCIRG1,TNFSF9
Amyotrophic Lateral Sclerosis Signaling	0.464	0.0517	#NUM!	16/116 (14%)	0/116 (0%)	21/116 (18%)	79/116 (68%)	APAF1,CACNA2D3,CACNG1,CASP1,GLUL,PRPH
Cardiac Hypertrophy Signaling	0.464	0.0421	-1.414	39/261 (15%)	0/261 (0%)	54/261 (21%)	168/261 (64%)	ADCY7,CACNA2D3,CACNG1,GUCY1B1,HSPB1,JUN,MAP2K6,MYL5,NFATC4,RHOB,RHOU
Gustation Pathway	0.45	0.0443	-0.707	16/203 (8%)	0/203 (0%)	19/203 (9%)	168/203 (83%)	ADCY7,CACNA2D3,CACNG1,GUCY1B1,LIPA,LIPG,LIPH,LRRC8D,P2RY6
Airway Pathology in Chronic Obstructive Pulmonary Disease	0.443	0.0508	#NUM!	7/118 (6%)	0/118 (0%)	12/118 (10%)	99/118 (84%)	FGF1,IL18,LCN2,ORM1,ORM2,TNFSF9
Transport of vitamins, nucleosides, and related molecules	0.443	0.0732	#NUM!	13/41 (32%)	0/41 (0%)	5/41 (12%)	23/41 (56%)	SLC29A1,SLCO3A1,SLCO4A1
Pulmonary Fibrosis Idiopathic Signaling Pathway	0.441	0.0399	-1.387	41/326 (13%)	0/326 (0%)	61/326 (19%)	224/326 (69%)	BBC3,BIRC5,CCN2,CCN4,COL16A1,COL6A1,F2R,FOS,ITGB6,JUN,MAP2K6,MUC1,WNT5B
Endocannabinoid Cancer Inhibition Pathway	0.437	0.0476	0	25/147 (17%)	0/147 (0%)	34/147 (23%)	88/147 (60%)	ADCY7,CASP1,CASP14,CCNE2,CREB5,GUCY1B1,MAP2K6
April Mediated Signaling	0.426	0.0714	#NUM!	8/42 (19%)	0/42 (0%)	5/42 (12%)	29/42 (69%)	FOS,JUN,NFATC4
Sphingosine-1-phosphate Signaling	0.426	0.05	-1.342	21/120 (18%)	0/120 (0%)	23/120 (19%)	76/120 (63%)	ADCY7,CASP1,CASP14,GUCY1B1,RHOB,RHOU
Neurotransmitter uptake and metabolism In glial cells	0.423	0.25	#NUM!	1/4 (25%)	0/4 (0%)	1/4 (25%)	2/4 (50%)	GLUL
Threonine catabolism	0.423	0.25	#NUM!	0/4 (0%)	0/4 (0%)	1/4 (25%)	3/4 (75%)	SDSL
Retinoate Biosynthesis II	0.423	0.25	#NUM!	0/4 (0%)	0/4 (0%)	1/4 (25%)	3/4 (75%)	RBP1
Signaling by Insulin receptor	0.418	0.0698	#NUM!	12/43 (28%)	0/43 (0%)	11/43 (26%)	20/43 (47%)	ATP6V0A4,ATP6V1E2,TCIRG1
Smooth Muscle Contraction	0.418	0.0698	#NUM!	9/43 (21%)	0/43 (0%)	12/43 (28%)	22/43 (51%)	ANXA6,GUCY1B1,MYL5
B Cell Activating Factor Signaling	0.418	0.0698	#NUM!	8/43 (19%)	0/43 (0%)	5/43 (12%)	30/43 (70%)	FOS,JUN,NFATC4
Retinoate Biosynthesis I	0.418	0.0698	#NUM!	5/43 (12%)	0/43 (0%)	5/43 (12%)	33/43 (77%)	AKR1C3,RBP1,RDH11
Activin Inhibin Signaling Pathway	0.401	0.0427	-1	21/211 (10%)	0/211 (0%)	39/211 (18%)	151/211 (72%)	CCN2,CXCR4,EGLN3,FOS,FOSB,IL18,IL1R2,JUN,MAP2K6
Phospholipases	0.401	0.058	-1	13/69 (19%)	0/69 (0%)	11/69 (16%)	45/69 (65%)	LIPG,PLA2G4A,PLAAT4,PNPLA3
MIF Regulation of Innate Immunity	0.401	0.0682	#NUM!	10/44 (23%)	0/44 (0%)	5/44 (11%)	29/44 (66%)	FOS,JUN,PLA2G4A
Small Cell Lung Cancer Signaling	0.401	0.0521	#NUM!	20/96 (21%)	0/96 (0%)	16/96 (17%)	60/96 (63%)	APAF1,CCNE2,CDK2,E2F1,E2F2
IL-1 Signaling	0.401	0.0521	#NUM!	13/96 (14%)	0/96 (0%)	16/96 (17%)	67/96 (70%)	ADCY7,FOS,GUCY1B1,JUN,MAP2K6
Cellular hexose transport	0.392	0.0909	#NUM!	5/22 (23%)	0/22 (0%)	2/22 (9%)	15/22 (68%)	SLC2A1,SLC2A6
TGF-β Signaling	0.39	0.0515	-1	14/97 (14%)	0/97 (0%)	27/97 (28%)	56/97 (58%)	BMP7,BMPR1B,FOS,JUN,MAP2K6
SUMOylation of DNA replication proteins	0.39	0.0667	#NUM!	16/45 (36%)	0/45 (0%)	10/45 (22%)	19/45 (42%)	AURKB,BIRC5,CDCA8
Interleukin-10 signaling	0.39	0.0667	#NUM!	4/45 (9%)	0/45 (0%)	4/45 (9%)	37/45 (82%)	CCL22,IL18,IL1R2
Interferon alpha/beta signaling	0.381	0.0563	-2	14/71 (20%)	0/71 (0%)	10/71 (14%)	47/71 (66%)	IFI27,IFI6,ISG15,OAS3
Estrogen Biosynthesis	0.378	0.0652	#NUM!	8/46 (17%)	0/46 (0%)	4/46 (9%)	34/46 (74%)	AKR1C3,CYP51A1,HSD17B7
Differential Regulation of Cytokine Production in Intestinal Epithelial Cells by IL-17A and IL-17F	0.378	0.087	#NUM!	1/23 (4%)	0/23 (0%)	1/23 (4%)	21/23 (91%)	DEFB1,LCN2
Tryptophan Degradation III (Eukaryotic)	0.378	0.087	#NUM!	9/23 (39%)	0/23 (0%)	7/23 (30%)	7/23 (30%)	ACAT2,KMO
FXR/RXR Activation	0.378	0.0428	0.707	21/187 (11%)	0/187 (0%)	26/187 (14%)	140/187 (75%)	FASN,FBP1,GSTO2,IL18,MLXIPL,SCARB1,SREBF1,TNFSF9
Choline catabolism	0.378	0.2	#NUM!	2/5 (40%)	0/5 (0%)	1/5 (20%)	2/5 (40%)	SARDH
Protein Citrullination	0.378	0.2	#NUM!	1/5 (20%)	0/5 (0%)	0/5 (0%)	4/5 (80%)	PADI2
Creatine-phosphate Biosynthesis	0.378	0.2	#NUM!	2/5 (40%)	0/5 (0%)	1/5 (20%)	2/5 (40%)	CKB
dTMP De Novo Biosynthesis	0.378	0.2	#NUM!	2/5 (40%)	0/5 (0%)	1/5 (20%)	2/5 (40%)	TYMS
Tyrosine Degradation I	0.378	0.2	#NUM!	1/5 (20%)	0/5 (0%)	3/5 (60%)	1/5 (20%)	HGD
Glutamate Degradation III (via 4-aminobutyrate)	0.378	0.2	#NUM!	3/5 (60%)	0/5 (0%)	1/5 (20%)	1/5 (20%)	ABAT
Acetate Conversion to Acetyl-CoA	0.378	0.2	#NUM!	4/5 (80%)	0/5 (0%)	0/5 (0%)	1/5 (20%)	ACSS2
Eicosanoid Signaling	0.376	0.0393	-2.111	48/280 (17%)	0/280 (0%)	54/280 (19%)	178/280 (64%)	ADCY7,AKR1C3,ALOX15B,ATP2A3,CREB5,GUCY1B1,HSPB1,PLA2G4A,PLAAT4,PNPLA3,RAPGEF3
Amyloid fiber formation	0.373	0.0548	-1	22/73 (30%)	0/73 (0%)	13/73 (18%)	38/73 (52%)	CALCA,H2BC15,H2BC21,H2BC9
IL-6 Signaling	0.373	0.0465	-0.816	16/129 (12%)	0/129 (0%)	29/129 (22%)	84/129 (65%)	FOS,HSPB1,IL18,IL1R2,JUN,MAP2K6
Granulocyte Adhesion and Diapedesis	0.368	0.0423	#NUM!	12/189 (6%)	0/189 (0%)	16/189 (8%)	161/189 (85%)	CCL22,CLDN1,CLDN10,CLDN4,CXCR4,IL18,IL1R2,PECAM1
Glycogen metabolism	0.365	0.0833	#NUM!	10/24 (42%)	0/24 (0%)	8/24 (33%)	6/24 (25%)	GBE1,PYGL
ERK5 Signaling	0.363	0.0541	-2	13/74 (18%)	0/74 (0%)	24/74 (32%)	37/74 (50%)	CREB5,FOS,SFN,SGK1
Wound Healing Signaling Pathway	0.361	0.0397	0	24/252 (10%)	0/252 (0%)	42/252 (17%)	186/252 (74%)	CALCA,COL16A1,COL6A1,FOS,IL18,IL1R2,JUN,KRT16,MAP2K6,TNFSF9
GNRH Signaling	0.357	0.0419	-1.342	31/191 (16%)	0/191 (0%)	39/191 (20%)	121/191 (63%)	ADCY7,CACNA2D3,CACNG1,CREB5,FOS,GUCY1B1,JUN,MAP2K6
HGF Signaling	0.35	0.0455	#NUM!	25/132 (19%)	0/132 (0%)	31/132 (23%)	76/132 (58%)	CDK2,ELF3,FOS,ITGB6,ITGB8,JUN
Nonhomologous End-Joining (NHEJ)	0.347	0.0612	#NUM!	19/49 (39%)	0/49 (0%)	5/49 (10%)	25/49 (51%)	H2BC15,H2BC21,H2BC9
P2Y Purinergic Receptor Signaling Pathway	0.345	0.0451	-1.342	23/133 (17%)	0/133 (0%)	25/133 (19%)	85/133 (64%)	ADCY7,CREB5,FOS,GUCY1B1,JUN,P2RY6
Transport of inorganic cations/anions and amino acids/oligopeptides	0.345	0.0481	-2.236	18/104 (17%)	0/104 (0%)	15/104 (14%)	71/104 (68%)	SLC12A2,SLC12A4,SLC25A18,SLC5A5,SLC6A6
GDNF Family Ligand-Receptor Interactions	0.345	0.0526	-2	16/76 (21%)	0/76 (0%)	17/76 (22%)	43/76 (57%)	FOS,JUN,NRTN,RET
Hepatic Fibrosis / Hepatic Stellate Cell Activation	0.34	0.0412	#NUM!	23/194 (12%)	0/194 (0%)	23/194 (12%)	148/194 (76%)	CCN2,COL16A1,COL6A1,FGF1,IGFBP5,IL1R2,KLF6,MYL5
Signaling by NOTCH3	0.338	0.06	#NUM!	11/50 (22%)	0/50 (0%)	15/50 (30%)	24/50 (48%)	DLGAP5,JAG2,TACC3
IGF-1 Signaling	0.338	0.0476	#NUM!	14/105 (13%)	0/105 (0%)	32/105 (30%)	59/105 (56%)	CCN2,FOS,IGFBP5,JUN,SFN
Lipid particle organization	0.334	0.167	#NUM!	1/6 (17%)	0/6 (0%)	0/6 (0%)	5/6 (83%)	HILPDA
Tryptophan Degradation to 2-amino-3-carboxymuconate Semialdehyde	0.334	0.167	#NUM!	2/6 (33%)	0/6 (0%)	0/6 (0%)	4/6 (67%)	KMO
Toll-like Receptor Signaling	0.332	0.0513	#NUM!	10/78 (13%)	0/78 (0%)	12/78 (15%)	56/78 (72%)	FOS,IL18,JUN,MAP2K6
Neurotrophin/TRK Signaling	0.332	0.0513	-2	17/78 (22%)	0/78 (0%)	20/78 (26%)	41/78 (53%)	CREB5,FOS,JUN,MAP2K6
IL-7 Signaling Pathway	0.332	0.0513	-1	15/78 (19%)	0/78 (0%)	14/78 (18%)	49/78 (63%)	CDK2,IL2RG,JUN,SLC2A1
TNFR1 Signaling	0.332	0.0588	#NUM!	8/51 (16%)	0/51 (0%)	9/51 (18%)	34/51 (67%)	APAF1,FOS,JUN
Cell Cycle: G2/M DNA Damage Checkpoint Regulation	0.332	0.0588	#NUM!	23/51 (45%)	0/51 (0%)	13/51 (25%)	15/51 (29%)	CDK1,CHEK1,SFN
HMGB1 Signaling	0.323	0.0419	-1.633	22/167 (13%)	0/167 (0%)	29/167 (17%)	116/167 (69%)	FOS,IL18,JUN,MAP2K6,RHOB,RHOU,TNFSF9
Renal Cell Carcinoma Signaling	0.321	0.0506	#NUM!	18/79 (23%)	0/79 (0%)	24/79 (30%)	37/79 (47%)	EGLN3,FOS,JUN,SLC2A1
B-WICH complex positively regulates rRNA expression	0.321	0.0577	#NUM!	14/52 (27%)	0/52 (0%)	18/52 (35%)	20/52 (38%)	H2BC15,H2BC21,H2BC9
BMAL1:CLOCK,NPAS2 activates circadian gene expression	0.321	0.0741	#NUM!	5/27 (19%)	0/27 (0%)	11/27 (41%)	11/27 (41%)	BHLHE40,F7
Pyroptosis	0.321	0.0741	#NUM!	0/27 (0%)	0/27 (0%)	13/27 (48%)	14/27 (52%)	CASP1,IL18
Cardiomyocyte Differentiation via BMP Receptors	0.321	0.0741	#NUM!	1/27 (4%)	0/27 (0%)	6/27 (22%)	20/27 (74%)	BMP7,BMPR1B
Reelin Signaling in Neurons	0.32	0.0435	-1.633	25/138 (18%)	0/138 (0%)	36/138 (26%)	77/138 (56%)	LRP8,MAP1B,MAP2K6,PDK1,PDK3,PDK4
Deubiquitination	0.317	0.038	-2.53	38/263 (14%)	0/263 (0%)	91/263 (35%)	134/263 (51%)	AR,CCNA2,CDK1,CLSPN,H2AC12,H2BC15,H2BC18,H2BC21,H2BC9,NOD2
CGAS-STING Signaling Pathway	0.307	0.0429	0	16/140 (11%)	0/140 (0%)	20/140 (14%)	104/140 (74%)	ATP6V0A4,ATP6V1E2,CASP1,IL18,TCIRG1,TNFSF9
CDX Gastrointestinal Cancer Signaling Pathway	0.307	0.0396	-0.707	15/202 (7%)	0/202 (0%)	23/202 (11%)	164/202 (81%)	BLM,BMP7,CDK2,FOS,IL18,JUN,TNFSF9,WNT5B
SUMOylation of intracellular receptors	0.307	0.0714	#NUM!	8/28 (29%)	0/28 (0%)	8/28 (29%)	12/28 (43%)	AR,NR4A2
RHO GTPases activate PKNs	0.307	0.0714	#NUM!	12/28 (43%)	0/28 (0%)	5/28 (18%)	11/28 (39%)	RHOB,SFN
Aryl hydrocarbon receptor signalling	0.307	0.143	#NUM!	2/7 (29%)	0/7 (0%)	3/7 (43%)	2/7 (29%)	ARNT2
NAD Biosynthesis from 2-amino-3-carboxymuconate Semialdehyde	0.307	0.143	#NUM!	1/7 (14%)	0/7 (0%)	1/7 (14%)	5/7 (71%)	QPRT
Trehalose Degradation II (Trehalase)	0.307	0.143	#NUM!	2/7 (29%)	0/7 (0%)	0/7 (0%)	5/7 (71%)	HK2
Glycogen Biosynthesis II (from UDP-D-Glucose)	0.307	0.143	#NUM!	4/7 (57%)	0/7 (0%)	1/7 (14%)	2/7 (29%)	GBE1
Apelin Endothelial Signaling Pathway	0.307	0.0426	-1	23/141 (16%)	0/141 (0%)	26/141 (18%)	92/141 (65%)	ADCY7,ANGPT1,FOS,GUCY1B1,JUN,KLF2
Sleep REM Signaling Pathway	0.307	0.045	-1.342	12/111 (11%)	0/111 (0%)	17/111 (15%)	82/111 (74%)	CREB5,FOS,IL18,NR4A2,TNFSF9
Estrogen-Dependent Breast Cancer Signaling	0.307	0.0488	#NUM!	17/82 (21%)	0/82 (0%)	15/82 (18%)	50/82 (61%)	CREB5,FOS,HSD17B7,JUN
Sertoli Cell-Germ Cell Junction Signaling Pathway (Enhanced)	0.301	0.0381	-1	33/236 (14%)	0/236 (0%)	50/236 (21%)	153/236 (65%)	CLDN1,CLDN10,CLDN4,FOS,FOSB,GUCY1B1,IL1R2,JUN,MAP2K6
Osteoarthritis Pathway	0.301	0.0381	0.378	31/236 (13%)	0/236 (0%)	32/236 (14%)	173/236 (73%)	CASP1,CASP14,CCN4,CREB5,ELF3,IL1R2,ITGB6,ITGB8,LRP1
Transport of bile salts and organic acids, metal ions and amine compounds	0.298	0.0482	0	10/83 (12%)	0/83 (0%)	11/83 (13%)	62/83 (75%)	SLC13A3,SLC16A3,SLC22A4,SLC6A6
Transcriptional regulation of white adipocyte differentiation	0.288	0.0476	-1	11/84 (13%)	0/84 (0%)	32/84 (38%)	41/84 (49%)	ANGPTL4,EGR2,PLIN1,SREBF1
Role of MAPK Signaling in the Pathogenesis of Influenza	0.288	0.0476	#NUM!	17/84 (20%)	0/84 (0%)	17/84 (20%)	50/84 (60%)	MAP2K6,PLA2G4A,PLAAT4,PNPLA3
NLR signaling pathways	0.288	0.0536	#NUM!	5/56 (9%)	0/56 (0%)	16/56 (29%)	35/56 (63%)	CASP1,MAP2K6,NOD2
Folate Signaling Pathway	0.288	0.0536	#NUM!	10/56 (18%)	0/56 (0%)	15/56 (27%)	31/56 (55%)	CCNA2,GGH,TYMS
Antioxidant Action of Vitamin C	0.288	0.0439	#NUM!	21/114 (18%)	0/114 (0%)	19/114 (17%)	74/114 (65%)	GSTO2,PLA2G4A,PLAAT4,PNPLA3,SLC2A1
Sleep NREM Signaling Pathway	0.28	0.0435	1.342	17/115 (15%)	0/115 (0%)	21/115 (18%)	77/115 (67%)	ADCY7,CREB5,GUCY1B1,MAP2K6,SFN
Regulation of Actin-based Motility by Rho	0.28	0.0435	#NUM!	19/115 (17%)	0/115 (0%)	26/115 (23%)	70/115 (61%)	ITGB6,ITGB8,MYL5,RHOB,RHOU
HIF1α Signaling	0.277	0.0383	-2.121	33/209 (16%)	0/209 (0%)	44/209 (21%)	132/209 (63%)	ADM,CCNG2,EGLN3,HK2,JUN,MAP2K6,PKM,SLC2A1
Interleukin-17 signaling	0.277	0.125	#NUM!	1/8 (13%)	0/8 (0%)	0/8 (0%)	7/8 (88%)	IL17RB
Serine biosynthesis	0.277	0.125	#NUM!	3/8 (38%)	0/8 (0%)	3/8 (38%)	2/8 (25%)	SERINC4
Role of Hypercytokinemia/hyperchemokinemia in the Pathogenesis of Influenza	0.277	0.0465	0	9/86 (10%)	0/86 (0%)	6/86 (7%)	71/86 (83%)	CASP1,IL18,ISG15,OAS3
IL-13 Signaling Pathway	0.277	0.0431	-1.342	16/116 (14%)	0/116 (0%)	16/116 (14%)	84/116 (72%)	ALOX15B,DEFB1,DUSP1,IL17RB,JUN
Agranulocyte Adhesion and Diapedesis	0.277	0.0381	#NUM!	16/210 (8%)	0/210 (0%)	18/210 (9%)	176/210 (84%)	CCL22,CLDN1,CLDN10,CLDN4,CXCR4,IL18,MYL5,PECAM1
RUNX1 regulates megakaryocyte differentiation and platelet function	0.271	0.0517	#NUM!	14/58 (24%)	0/58 (0%)	12/58 (21%)	32/58 (55%)	H2BC15,H2BC21,H2BC9
GPCR-Mediated Nutrient Sensing in Enteroendocrine Cells	0.263	0.0424	1	13/118 (11%)	0/118 (0%)	16/118 (14%)	89/118 (75%)	ADCY7,CACNA2D3,CACNG1,CCK,GUCY1B1
Protein Kinase A Signaling	0.263	0.0341	-1.732	62/411 (15%)	0/411 (0%)	88/411 (21%)	261/411 (64%)	ADCY7,CREB5,DUSP1,DUSP2,GUCY1B1,H1-1,H1-3,H1-5,MYL5,NFATC4,PGP,PPP1R1B,PYGL,SFN
Chronic Myeloid Leukemia Signaling	0.263	0.036	-2.53	44/278 (16%)	0/278 (0%)	55/278 (20%)	179/278 (64%)	AURKB,BIRC5,E2F1,E2F2,E2F7,E2F8,FOS,JUN,NFATC4,WNT5B
DNA Double Strand Break Response	0.263	0.0508	#NUM!	19/59 (32%)	0/59 (0%)	16/59 (27%)	24/59 (41%)	H2BC15,H2BC21,H2BC9
Polyamine Regulation in Colon Cancer	0.263	0.0508	#NUM!	12/59 (20%)	0/59 (0%)	21/59 (36%)	26/59 (44%)	FOS,JUN,MAP2K6
Glucocorticoid Receptor Signaling	0.263	0.0326	#NUM!	79/582 (14%)	0/582 (0%)	124/582 (21%)	379/582 (65%)	AR,CDKN1C,DUSP1,FBP1,FOS,IL17RB,IL1R2,IL2RG,JUN,KRT15,KRT16,KRT81,KRT83,KRT86,NFATC4,PDK4,PLA2G4A,SGK1,TSC22D3
TNFR2 Signaling	0.262	0.0625	#NUM!	4/32 (13%)	0/32 (0%)	4/32 (13%)	24/32 (75%)	FOS,JUN
Semaphorin Neuronal Repulsive Signaling Pathway	0.262	0.04	0	26/150 (17%)	0/150 (0%)	23/150 (15%)	101/150 (67%)	CSPG5,GUCY1B1,ITGB6,ITGB8,MAP2K6,MYL5
Keratinization	0.262	0.0374	0.707	11/214 (5%)	0/214 (0%)	17/214 (8%)	186/214 (87%)	CASP14,KRT15,KRT16,KRT81,KRT83,KRT86,PKP2,TGM1
Visual phototransduction	0.256	0.05	#NUM!	11/60 (18%)	0/60 (0%)	8/60 (13%)	41/60 (68%)	GUCY2D,RBP1,RDH11
Nitric Oxide Signaling in the Cardiovascular System	0.256	0.0417	#NUM!	19/120 (16%)	0/120 (0%)	11/120 (9%)	90/120 (75%)	ATP2A3,CACNA2D3,CACNG1,GUCY1B1,GUCY2D
Butyrophilin (BTN) family interactions	0.256	0.111	#NUM!	0/9 (0%)	0/9 (0%)	1/9 (11%)	8/9 (89%)	XDH
OAS antiviral response	0.256	0.111	#NUM!	5/9 (56%)	0/9 (0%)	1/9 (11%)	3/9 (33%)	OAS3
Interleukin-9 signaling	0.256	0.111	#NUM!	2/9 (22%)	0/9 (0%)	1/9 (11%)	6/9 (67%)	IL2RG
MAPK targets/ Nuclear events mediated by MAP kinases	0.252	0.0606	#NUM!	9/33 (27%)	0/33 (0%)	11/33 (33%)	13/33 (39%)	FOS,JUN
Assembly of collagen fibrils and other multimeric structures	0.25	0.0492	#NUM!	10/61 (16%)	0/61 (0%)	5/61 (8%)	46/61 (75%)	COL6A1,CTSV,PCOLCE
Dopamine-DARPP32 Feedback in cAMP Signaling	0.246	0.0376	0	25/186 (13%)	0/186 (0%)	38/186 (20%)	123/186 (66%)	ADCY7,ATP2A3,CACNA2D3,CACNG1,CREB5,GUCY1B1,PPP1R1B
UFMylation Signaling Pathway	0.246	0.0484	#NUM!	13/62 (21%)	0/62 (0%)	23/62 (37%)	26/62 (42%)	ABCG1,PDK1,TFF1
IL-2 Signaling	0.246	0.0484	#NUM!	10/62 (16%)	0/62 (0%)	17/62 (27%)	35/62 (56%)	FOS,IL2RG,JUN
Gap junction trafficking and regulation	0.246	0.0588	#NUM!	10/34 (29%)	0/34 (0%)	5/34 (15%)	19/34 (56%)	GJB1,GJB2
Triglyceride metabolism	0.246	0.0588	#NUM!	8/34 (24%)	0/34 (0%)	2/34 (6%)	24/34 (71%)	LPIN1,PLIN1
4-1BB Signaling in T Lymphocytes	0.246	0.0588	#NUM!	6/34 (18%)	0/34 (0%)	4/34 (12%)	24/34 (71%)	JUN,TNFSF9
Inhibition of Angiogenesis by TSP1	0.246	0.0588	#NUM!	7/34 (21%)	0/34 (0%)	8/34 (24%)	19/34 (56%)	GUCY1B1,JUN
ABRA Signaling Pathway	0.246	0.0435	0	17/92 (18%)	0/92 (0%)	19/92 (21%)	56/92 (61%)	ABLIM3,CCN2,FOS,FOSB
Cell junction organization	0.246	0.0435	-1	12/92 (13%)	0/92 (0%)	23/92 (25%)	57/92 (62%)	ANG,CLDN1,CLDN10,CLDN4
Necroptosis Signaling Pathway	0.246	0.0387	-0.816	27/155 (17%)	0/155 (0%)	37/155 (24%)	91/155 (59%)	CASP1,GLUL,MERTK,MLKL,PLA2G4A,PYGL
Nuclear Cytoskeleton Signaling Pathway	0.246	0.0364	-2.828	50/220 (23%)	0/220 (0%)	46/220 (21%)	124/220 (56%)	ITGB6,ITGB8,KIF11,KIF15,KIF18B,KIF20A,KIFC1,RACGAP1
Calcium Signaling	0.246	0.0364	-1.342	30/220 (14%)	0/220 (0%)	31/220 (14%)	159/220 (72%)	ATP2A3,CACNA2D3,CACNG1,CREB5,MYL5,NFATC4,RCAN1,TRPV6
RHOA Signaling	0.246	0.0403	0	21/124 (17%)	0/124 (0%)	33/124 (27%)	70/124 (56%)	ANLN,MYL5,NGEF,PFN4,RHPN2
Actin Nucleation by ARP-WASP Complex	0.246	0.043	#NUM!	16/93 (17%)	0/93 (0%)	27/93 (29%)	50/93 (54%)	ITGB6,ITGB8,RHOB,RHOU
Role of Pattern Recognition Receptors in Recognition of Bacteria and Viruses	0.246	0.0385	#NUM!	16/156 (10%)	0/156 (0%)	17/156 (11%)	123/156 (79%)	CASP1,CLEC7A,IL18,NOD2,OAS3,TNFSF9
Ketone body metabolism	0.246	0.1	#NUM!	4/10 (40%)	0/10 (0%)	2/10 (20%)	4/10 (40%)	HMGCS2
Calcium Transport I	0.246	0.1	#NUM!	3/10 (30%)	0/10 (0%)	2/10 (20%)	5/10 (50%)	ATP2A3
Ketolysis	0.246	0.1	#NUM!	4/10 (40%)	0/10 (0%)	2/10 (20%)	4/10 (40%)	ACAT2
NOD1/2 Signaling Pathway	0.246	0.037	-1.134	15/189 (8%)	0/189 (0%)	27/189 (14%)	147/189 (78%)	CASP1,FOS,IL18,JUN,MAP2K6,NOD2,TNFSF9
Oxytocin in Spinal Neurons Signaling Pathway	0.246	0.0571	#NUM!	3/35 (9%)	0/35 (0%)	6/35 (17%)	26/35 (74%)	GUCY1B1,GUCY2D
Metabolism of steroid hormones	0.246	0.0571	#NUM!	4/35 (11%)	0/35 (0%)	3/35 (9%)	28/35 (80%)	SRD5A2,STARD4
Coagulation System	0.246	0.0571	#NUM!	5/35 (14%)	0/35 (0%)	3/35 (9%)	27/35 (77%)	F2R,F7
Ethanol Degradation II	0.246	0.0571	#NUM!	9/35 (26%)	0/35 (0%)	4/35 (11%)	22/35 (63%)	ACSS2,DHRS2
MHC class II antigen presentation	0.237	0.0397	-2.236	39/126 (31%)	0/126 (0%)	24/126 (19%)	63/126 (50%)	CTSV,KIF11,KIF15,KIF20A,RACGAP1
Gene Silencing by RNA	0.236	0.0421	-1	21/95 (22%)	0/95 (0%)	24/95 (25%)	50/95 (53%)	H2BC15,H2BC21,H2BC9,MOV10L1
Gap Junction Signaling	0.236	0.0338	-0.905	55/325 (17%)	0/325 (0%)	54/325 (17%)	216/325 (66%)	ADCY7,BIRC5,CREB5,GJB1,GJB2,GJB4,GUCY1B1,GUCY2D,IL1R2,P2RY6,PLA2G4A
Transcriptional regulation by the AP-2 (TFAP2) family of transcription factors	0.236	0.0556	#NUM!	8/36 (22%)	0/36 (0%)	11/36 (31%)	17/36 (47%)	ATAD2,MYBL2
Interferon Signaling	0.236	0.0556	#NUM!	7/36 (19%)	0/36 (0%)	6/36 (17%)	23/36 (64%)	IFI6,ISG15
PXR/RXR Activation	0.236	0.0462	#NUM!	9/65 (14%)	0/65 (0%)	6/65 (9%)	50/65 (77%)	HMGCS2,PAPSS2,SCD
Induction of Apoptosis by HIV1	0.236	0.0462	#NUM!	7/65 (11%)	0/65 (0%)	16/65 (25%)	42/65 (65%)	APAF1,BBC3,CXCR4
WNT/Ca+ pathway	0.228	0.0455	#NUM!	6/66 (9%)	0/66 (0%)	12/66 (18%)	48/66 (73%)	CREB5,NFATC4,WNT5B
HER-2 Signaling in Breast Cancer	0.228	0.0352	-2.828	43/227 (19%)	0/227 (0%)	55/227 (24%)	129/227 (57%)	BIRC5,CCNE2,ELF3,FOS,ITGB6,ITGB8,JUN,PDK1
Glycogen Degradation II	0.228	0.0909	#NUM!	3/11 (27%)	0/11 (0%)	3/11 (27%)	5/11 (45%)	PYGL
GDP-glucose Biosynthesis	0.228	0.0909	#NUM!	3/11 (27%)	0/11 (0%)	0/11 (0%)	8/11 (73%)	HK2
Nucleotide Excision Repair	0.228	0.0412	-2	25/97 (26%)	0/97 (0%)	45/97 (46%)	27/97 (28%)	LIG1,POLE2,RFC3,RFC5
Acetylcholine Receptor Signaling Pathway	0.228	0.0361	-0.378	25/194 (13%)	0/194 (0%)	32/194 (16%)	137/194 (71%)	ADCY7,CACNA2D3,CACNG1,CASP1,CASP14,CREB5,GUCY1B1
Detoxification of Reactive Oxygen Species	0.228	0.0541	#NUM!	13/37 (35%)	0/37 (0%)	5/37 (14%)	19/37 (51%)	ERO1A,NOX5
Interleukin-1 family signaling	0.228	0.0388	0.447	15/129 (12%)	0/129 (0%)	40/129 (31%)	74/129 (57%)	CASP1,IL18,IL1R2,MAP2K6,NOD2
CD40 Signaling	0.222	0.0448	#NUM!	12/67 (18%)	0/67 (0%)	11/67 (16%)	44/67 (66%)	FOS,JUN,MAP2K6
Neutrophil Extracellular Trap Signaling Pathway	0.218	0.0325	-0.832	69/400 (17%)	0/400 (0%)	69/400 (17%)	262/400 (66%)	CASP1,CASP14,CLEC7A,COL16A1,COL6A1,DNASE1,MAP2K6,MLKL,ORAI3,PLA2G4A,PLAAT4,PNPLA3,SLC2A1
Glutathione-mediated Detoxification	0.216	0.0526	#NUM!	7/38 (18%)	0/38 (0%)	3/38 (8%)	28/38 (74%)	GGH,GSTO2
GABA Receptor Signaling	0.211	0.0379	#NUM!	14/132 (11%)	0/132 (0%)	25/132 (19%)	93/132 (70%)	ABAT,ADCY7,CACNA2D3,CACNG1,GUCY1B1
Synaptic Long Term Depression	0.211	0.0354	-1.134	30/198 (15%)	0/198 (0%)	36/198 (18%)	132/198 (67%)	CACNA2D3,CACNG1,GUCY1B1,GUCY2D,PLA2G4A,PLAAT4,PNPLA3
Presynaptic depolarization and calcium channel opening	0.211	0.0833	#NUM!	2/12 (17%)	0/12 (0%)	2/12 (17%)	8/12 (67%)	CACNA2D3
Glucose and Glucose-1-phosphate Degradation	0.211	0.0833	#NUM!	3/12 (25%)	0/12 (0%)	0/12 (0%)	9/12 (75%)	HK2
Mineralocorticoid Biosynthesis	0.211	0.0833	#NUM!	2/12 (17%)	0/12 (0%)	0/12 (0%)	10/12 (83%)	EBP
Oxytocin in Brain Signaling Pathway	0.211	0.0352	-1.134	30/199 (15%)	0/199 (0%)	39/199 (20%)	130/199 (65%)	CACNA2D3,CACNG1,CASP1,CREB5,PLA2G4A,PLAAT4,PNPLA3
Adrenomedullin signaling pathway	0.211	0.0352	-1.134	24/199 (12%)	0/199 (0%)	34/199 (17%)	141/199 (71%)	ADCY7,ADM,FOS,GUCY1B1,GUCY2D,IL18,MAP2K6
Formation of Fibrin Clot (Clotting Cascade)	0.211	0.0513	#NUM!	1/39 (3%)	0/39 (0%)	4/39 (10%)	34/39 (87%)	F2R,F7
MAP kinase activation	0.211	0.0513	#NUM!	8/39 (21%)	0/39 (0%)	14/39 (36%)	17/39 (44%)	MAP2K6,NOD2
Phase I - Functionalization of compounds	0.199	0.0392	-2	12/102 (12%)	0/102 (0%)	15/102 (15%)	75/102 (74%)	ACSS2,ARNT2,CBR3,CYP51A1
Pyrimidine Ribonucleotides Interconversion	0.198	0.05	#NUM!	5/40 (13%)	0/40 (0%)	11/40 (28%)	24/40 (60%)	AK4,PGP
STAT3 Pathway	0.198	0.037	#NUM!	18/135 (13%)	0/135 (0%)	24/135 (18%)	93/135 (69%)	BMPR1B,IL17RB,IL1R2,IL2RG,PIM1
Ephrin Receptor Signaling	0.198	0.0347	#NUM!	29/202 (14%)	0/202 (0%)	49/202 (24%)	124/202 (61%)	ANGPT1,CREB5,CXCR4,FGF1,ITGB6,ITGB8,NGEF
Stearate Biosynthesis I (Animals)	0.198	0.0423	#NUM!	17/71 (24%)	0/71 (0%)	13/71 (18%)	41/71 (58%)	ACSL4,FASN,LPCAT4
Colorectal Cancer Metastasis Signaling	0.198	0.0332	-1.134	32/271 (12%)	0/271 (0%)	52/271 (19%)	187/271 (69%)	ADCY7,BIRC5,FOS,GUCY1B1,JUN,LRP1,RHOB,RHOU,WNT5B
Intra-Golgi and retrograde Golgi-to-ER traffic	0.198	0.0345	-2.646	51/203 (25%)	0/203 (0%)	55/203 (27%)	97/203 (48%)	KIF11,KIF15,KIF18B,KIF20A,KIFC1,PLA2G4A,RACGAP1
Trafficking and processing of endosomal TLR	0.198	0.0769	#NUM!	2/13 (15%)	0/13 (0%)	1/13 (8%)	10/13 (77%)	CTSV
Cytosolic iron-sulfur cluster assembly	0.198	0.0769	#NUM!	2/13 (15%)	0/13 (0%)	1/13 (8%)	10/13 (77%)	BRIP1
Glycogen Degradation III	0.198	0.0769	#NUM!	3/13 (23%)	0/13 (0%)	3/13 (23%)	7/13 (54%)	PYGL
Guanosine Nucleotides Degradation III	0.198	0.0769	#NUM!	2/13 (15%)	0/13 (0%)	5/13 (38%)	6/13 (46%)	XDH
Glucocorticoid Biosynthesis	0.198	0.0769	#NUM!	2/13 (15%)	0/13 (0%)	0/13 (0%)	11/13 (85%)	EBP
UDP-N-acetyl-D-galactosamine Biosynthesis II	0.198	0.0769	#NUM!	5/13 (38%)	0/13 (0%)	2/13 (15%)	6/13 (46%)	HK2
RET signaling	0.197	0.0488	#NUM!	7/41 (17%)	0/41 (0%)	9/41 (22%)	25/41 (61%)	NRTN,RET
Orexin Signaling Pathway	0.197	0.0336	-0.707	36/238 (15%)	0/238 (0%)	33/238 (14%)	169/238 (71%)	ADCY7,ATP6V0A4,ATP6V1E2,CACNA2D3,CACNG1,GUCY1B1,PLA2G4A,TCIRG1
Th2 Pathway	0.197	0.0365	-2.236	14/137 (10%)	0/137 (0%)	16/137 (12%)	107/137 (78%)	CXCR4,IL17RB,IL2RG,JAG2,JUN
Role of Osteoclasts in Rheumatoid Arthritis Signaling Pathway	0.193	0.0325	-1.897	39/308 (13%)	0/308 (0%)	53/308 (17%)	216/308 (70%)	COL16A1,COL6A1,CREB5,FOS,IL18,IL1R2,JUN,MAP2K6,RHOB,RHOU
Signaling by FGFR2	0.19	0.0411	#NUM!	13/73 (18%)	0/73 (0%)	29/73 (40%)	31/73 (42%)	FGF1,FGFBP1,FGFBP3
Glioma Invasiveness Signaling	0.19	0.0411	#NUM!	18/73 (25%)	0/73 (0%)	14/73 (19%)	41/73 (56%)	F2R,RHOB,RHOU
RHO GTPase cycle	0.188	0.0311	-3.207	83/450 (18%)	0/450 (0%)	133/450 (30%)	234/450 (52%)	ANLN,ARHGAP33,CKB,DIAPH3,FAM13A,KIF14,NGEF,NOXO1,OBSCN,PLEKHG1,RACGAP1,RHOB,RHOU,RHPN2
Role of Tissue Factor in Cancer	0.186	0.0338	-1.134	29/207 (14%)	0/207 (0%)	48/207 (23%)	130/207 (63%)	BIRC5,CCN2,F2R,F7,FOS,JUN,MAP2K6
AMPK Signaling	0.186	0.0331	-0.378	38/242 (16%)	0/242 (0%)	52/242 (21%)	152/242 (63%)	AK4,CCNA2,CREB5,FASN,HMGCR,PFKFB4,PFKP,SLC2A1
Interleukin-15 signaling	0.186	0.0714	#NUM!	1/14 (7%)	0/14 (0%)	5/14 (36%)	8/14 (57%)	IL2RG
Role of IL-17A in Psoriasis	0.186	0.0714	#NUM!	3/14 (21%)	0/14 (0%)	1/14 (7%)	10/14 (71%)	IL17RB
Urate Biosynthesis/Inosine 5'-phosphate Degradation	0.186	0.0714	#NUM!	3/14 (21%)	0/14 (0%)	6/14 (43%)	5/14 (36%)	XDH
MSP-RON Signaling in Cancer Cells Pathway	0.186	0.0357	-2.236	21/140 (15%)	0/140 (0%)	33/140 (24%)	86/140 (61%)	CREB5,ELF3,FOS,JUN,SFN
Post-translational protein phosphorylation	0.186	0.0374	-1	22/107 (21%)	0/107 (0%)	14/107 (13%)	71/107 (66%)	IGFBP5,LGALS1,PRSS23,QSOX1
PPAR Signaling	0.186	0.0374	0	11/107 (10%)	0/107 (0%)	26/107 (24%)	70/107 (65%)	FOS,IL18,IL1R2,JUN
Pyrimidine Ribonucleotides De Novo Biosynthesis	0.186	0.0465	#NUM!	5/43 (12%)	0/43 (0%)	13/43 (30%)	25/43 (58%)	AK4,PGP
ISGylation Signaling Pathway	0.18	0.037	-2	16/108 (15%)	0/108 (0%)	16/108 (15%)	76/108 (70%)	BIRC5,ISG15,LIPG,S100A4
Opioid Signaling Pathway	0.178	0.0321	-1.134	36/280 (13%)	0/280 (0%)	60/280 (21%)	184/280 (66%)	ADCY7,CACNA2D3,CACNG1,CREB5,FOS,FOSB,GUCY1B1,MAP2K6,PDK1
TAK1-dependent IKK and NF-kappa-B activation	0.178	0.0455	#NUM!	7/44 (16%)	0/44 (0%)	12/44 (27%)	25/44 (57%)	IKBIP,NOD2
Regulation of mRNA stability by proteins that bind AU-rich elements	0.178	0.0455	#NUM!	7/44 (16%)	0/44 (0%)	23/44 (52%)	14/44 (32%)	HSPB1,ZFP36
Collagen chain trimerization	0.178	0.0455	#NUM!	8/44 (18%)	0/44 (0%)	2/44 (5%)	34/44 (77%)	COL16A1,COL6A1
Hypoxia Signaling in the Cardiovascular System	0.177	0.0395	#NUM!	11/76 (14%)	0/76 (0%)	29/76 (38%)	36/76 (47%)	CREB5,JUN,UBE2T
YAP1- and WWTR1 (TAZ)-stimulated gene expression	0.176	0.0667	#NUM!	2/15 (13%)	0/15 (0%)	2/15 (13%)	11/15 (73%)	CCN2
Synthesis of Prostaglandins (PG) and Thromboxanes (TX)	0.176	0.0667	#NUM!	4/15 (27%)	0/15 (0%)	4/15 (27%)	7/15 (47%)	AKR1C3
Mitotic Telophase/Cytokinesis	0.176	0.0667	#NUM!	6/15 (40%)	0/15 (0%)	3/15 (20%)	6/15 (40%)	KIF20A
Fatty Acid Activation	0.176	0.0667	#NUM!	4/15 (27%)	0/15 (0%)	1/15 (7%)	10/15 (67%)	ACSL4
Neuroinflammation Signaling Pathway	0.176	0.0315	-0.707	35/317 (11%)	0/317 (0%)	41/317 (13%)	241/317 (76%)	BIRC5,CASP1,CREB5,FOS,GJB1,GLUL,IL18,JUN,NFATC4,PLA2G4A
Oxytocin Signaling Pathway	0.176	0.0319	-1.667	43/282 (15%)	0/282 (0%)	49/282 (17%)	190/282 (67%)	CACNA2D3,CACNG1,CREB5,FOS,GUCY1B1,GUCY2D,HSPB1,MYL5,PLA2G4A
TREM1 Signaling	0.175	0.039	#NUM!	6/77 (8%)	0/77 (0%)	6/77 (8%)	65/77 (84%)	CASP1,IL18,NOD2
Arachidonic acid metabolism	0.174	0.0444	#NUM!	4/45 (9%)	0/45 (0%)	7/45 (16%)	34/45 (76%)	ALOX15B,PLA2G4A
Tight Junction Signaling	0.168	0.0333	#NUM!	20/180 (11%)	0/180 (0%)	48/180 (27%)	112/180 (62%)	CLDN1,CLDN10,CLDN4,FOS,JUN,MYL5
Docosahexaenoic Acid (DHA) Signaling	0.168	0.032	-0.378	38/250 (15%)	0/250 (0%)	47/250 (19%)	165/250 (66%)	ADCY7,APAF1,CREB5,GUCY1B1,MFSD2A,PLA2G4A,PLAAT4,PNPLA3
Role of JAK family kinases in IL-6-type Cytokine Signaling	0.168	0.038	#NUM!	18/79 (23%)	0/79 (0%)	13/79 (16%)	48/79 (61%)	BIRC5,FOS,SERPINA3
Rap1 signalling	0.168	0.0625	#NUM!	2/16 (13%)	0/16 (0%)	4/16 (25%)	10/16 (63%)	RAPGEF3
FOXO-mediated transcription of cell death genes	0.168	0.0625	#NUM!	4/16 (25%)	0/16 (0%)	6/16 (38%)	6/16 (38%)	BBC3
Granzyme B Signaling	0.168	0.0625	#NUM!	2/16 (13%)	0/16 (0%)	3/16 (19%)	11/16 (69%)	APAF1
Extrinsic Prothrombin Activation Pathway	0.168	0.0625	#NUM!	0/16 (0%)	0/16 (0%)	2/16 (13%)	14/16 (88%)	F7
Chondroitin Sulfate Degradation (Metazoa)	0.168	0.0625	#NUM!	7/16 (44%)	0/16 (0%)	3/16 (19%)	6/16 (38%)	HYAL1
Glutaryl-CoA Degradation	0.168	0.0625	#NUM!	7/16 (44%)	0/16 (0%)	7/16 (44%)	2/16 (13%)	ACAT2
Bile Acid Biosynthesis, Neutral Pathway	0.168	0.0625	#NUM!	4/16 (25%)	0/16 (0%)	1/16 (6%)	11/16 (69%)	AKR1C3
Adenosine Nucleotides Degradation II	0.168	0.0625	#NUM!	3/16 (19%)	0/16 (0%)	5/16 (31%)	8/16 (50%)	XDH
Role of IL-17F in Allergic Inflammatory Airway Diseases	0.164	0.0426	#NUM!	6/47 (13%)	0/47 (0%)	9/47 (19%)	32/47 (68%)	CREB5,IL17RB
iNOS Signaling	0.164	0.0426	#NUM!	7/47 (15%)	0/47 (0%)	8/47 (17%)	32/47 (68%)	FOS,JUN
G alpha (12/13) signalling events	0.164	0.0375	#NUM!	15/80 (19%)	0/80 (0%)	19/80 (24%)	46/80 (57%)	NGEF,OBSCN,RHOB
Dopamine Receptor Signaling	0.164	0.0375	#NUM!	11/80 (14%)	0/80 (0%)	18/80 (23%)	51/80 (64%)	ADCY7,GUCY1B1,PPP1R1B
WNT/SHH Axonal Guidance Signaling Pathway	0.159	0.0336	0.447	20/149 (13%)	0/149 (0%)	25/149 (17%)	104/149 (70%)	ADCY7,GUCY1B1,SFN,TRPV6,WNT5B
Chemokine Signaling	0.159	0.037	#NUM!	16/81 (20%)	0/81 (0%)	13/81 (16%)	52/81 (64%)	CXCR4,FOS,JUN
CDK5 Signaling	0.159	0.0348	#NUM!	17/115 (15%)	0/115 (0%)	28/115 (24%)	70/115 (61%)	ADCY7,FOSB,GUCY1B1,PPP1R1B
nNOS Signaling in Skeletal Muscle Cells	0.159	0.0417	#NUM!	7/48 (15%)	0/48 (0%)	8/48 (17%)	33/48 (69%)	CACNA2D3,CACNG1
Dilated Cardiomyopathy Signaling Pathway	0.159	0.0333	#NUM!	17/150 (11%)	0/150 (0%)	22/150 (15%)	111/150 (74%)	ADCY7,CACNA2D3,CACNG1,GUCY1B1,MYL5
FOXO-mediated transcription of cell cycle genes	0.159	0.0588	#NUM!	3/17 (18%)	0/17 (0%)	2/17 (12%)	12/17 (71%)	CCNG2
Isoleucine Degradation I	0.159	0.0588	#NUM!	6/17 (35%)	0/17 (0%)	5/17 (29%)	6/17 (35%)	ACAT2
Dermatan Sulfate Degradation (Metazoa)	0.159	0.0588	#NUM!	6/17 (35%)	0/17 (0%)	3/17 (18%)	8/17 (47%)	HYAL1
Signaling by ROBO receptors	0.158	0.0345	0	17/116 (15%)	0/116 (0%)	42/116 (36%)	57/116 (49%)	CXCR4,FLRT3,LHX9,ROBO3
Bladder Cancer Signaling	0.158	0.0345	#NUM!	21/116 (18%)	0/116 (0%)	19/116 (16%)	76/116 (66%)	E2F1,E2F2,FGF1,RASSF1
Sperm Motility	0.155	0.0311	-1	36/257 (14%)	0/257 (0%)	48/257 (19%)	173/257 (67%)	GUCY1B1,MAP2K6,MERTK,PLA2G4A,PLAAT4,PNPLA3,RET,SLC12A2
Hematoma Resolution Signaling Pathway	0.152	0.031	0.707	37/258 (14%)	0/258 (0%)	45/258 (17%)	176/258 (68%)	DUSP1,F2R,FOS,IL18,JUN,LRP1,MERTK,TNFSF9
Factors Promoting Cardiogenesis in Vertebrates	0.151	0.0327	0	15/153 (10%)	0/153 (0%)	29/153 (19%)	109/153 (71%)	BMP7,BMPR1B,CREB5,LRP1,WNT5B
Role of NFAT in Cardiac Hypertrophy	0.151	0.0312	-0.816	33/224 (15%)	0/224 (0%)	40/224 (18%)	151/224 (67%)	ADCY7,CACNA2D3,CACNG1,GUCY1B1,MAP2K6,NFATC4,RCAN1
RORA activates gene expression	0.151	0.0556	#NUM!	6/18 (33%)	0/18 (0%)	8/18 (44%)	4/18 (22%)	SREBF1
Metabolism of amine-derived hormones	0.151	0.0556	#NUM!	2/18 (11%)	0/18 (0%)	0/18 (0%)	16/18 (89%)	SLC5A5
Formation of definitive endoderm	0.151	0.0556	#NUM!	1/18 (6%)	0/18 (0%)	3/18 (17%)	14/18 (78%)	CXCR4
Signaling by FGFR1	0.151	0.04	#NUM!	10/50 (20%)	0/50 (0%)	11/50 (22%)	29/50 (58%)	FGF1,FLRT3
MYC Mediated Apoptosis Signaling	0.151	0.04	#NUM!	5/50 (10%)	0/50 (0%)	12/50 (24%)	33/50 (66%)	APAF1,BBC3
FAT10 Cancer Signaling Pathway	0.151	0.04	#NUM!	5/50 (10%)	0/50 (0%)	13/50 (26%)	32/50 (64%)	CXCR4,MAD2L1
Role of Macrophages, Fibroblasts and Endothelial Cells in Rheumatoid Arthritis	0.146	0.03	-1	38/333 (11%)	0/333 (0%)	51/333 (15%)	244/333 (73%)	CREB5,FOS,IL17RB,IL18,IL1R2,JUN,LRP1,MAP2K6,NFATC4,WNT5B
LPS-stimulated MAPK Signaling	0.146	0.0353	#NUM!	15/85 (18%)	0/85 (0%)	17/85 (20%)	53/85 (62%)	FOS,JUN,MAP2K6
Relaxin Signaling	0.146	0.0323	-1.342	17/155 (11%)	0/155 (0%)	26/155 (17%)	112/155 (72%)	ADCY7,FOS,GUCY1B1,GUCY2D,JUN
RAF/MAP kinase cascade	0.146	0.0305	-1.414	36/262 (14%)	0/262 (0%)	73/262 (28%)	153/262 (58%)	ANGPT1,DUSP1,DUSP2,FGF1,IL2RG,NRTN,RASA4,RET
Transcriptional regulation by RUNX2	0.146	0.0392	#NUM!	11/51 (22%)	0/51 (0%)	9/51 (18%)	31/51 (61%)	AR,CDK1
UVC-Induced MAPK Signaling	0.146	0.0392	#NUM!	10/51 (20%)	0/51 (0%)	11/51 (22%)	30/51 (59%)	FOS,JUN
FGF Signaling	0.145	0.0349	#NUM!	15/86 (17%)	0/86 (0%)	18/86 (21%)	53/86 (62%)	CREB5,FGF1,MAP2K6
Renin-Angiotensin Signaling	0.145	0.0331	#NUM!	20/121 (17%)	0/121 (0%)	22/121 (18%)	79/121 (65%)	ADCY7,FOS,GUCY1B1,JUN
RHO GTPases Activate ROCKs	0.145	0.0526	#NUM!	8/19 (42%)	0/19 (0%)	5/19 (26%)	6/19 (32%)	RHOB
GABA synthesis, release, reuptake and degradation	0.145	0.0526	#NUM!	3/19 (16%)	0/19 (0%)	3/19 (16%)	13/19 (68%)	ABAT
FOXO-mediated transcription	0.145	0.0526	#NUM!	3/19 (16%)	0/19 (0%)	8/19 (42%)	8/19 (42%)	SFN
Purine Nucleotides Degradation II (Aerobic)	0.145	0.0526	#NUM!	4/19 (21%)	0/19 (0%)	6/19 (32%)	9/19 (47%)	XDH
Mitochondrial L-carnitine Shuttle Pathway	0.145	0.0526	#NUM!	6/19 (32%)	0/19 (0%)	1/19 (5%)	12/19 (63%)	ACSL4
UVB-Induced MAPK Signaling	0.144	0.0385	#NUM!	9/52 (17%)	0/52 (0%)	10/52 (19%)	33/52 (63%)	FOS,JUN
Leukocyte Extravasation Signaling	0.143	0.0311	#NUM!	27/193 (14%)	0/193 (0%)	38/193 (20%)	128/193 (66%)	CLDN1,CLDN10,CLDN4,CXCR4,PECAM1,RAPGEF3
Th1 Pathway	0.142	0.0328	#NUM!	11/122 (9%)	0/122 (0%)	16/122 (13%)	95/122 (78%)	CD8A,IL18,MAP2K6,NFATC4
Regulation of the Epithelial Mesenchymal Transition in Development Pathway	0.142	0.0345	#NUM!	6/87 (7%)	0/87 (0%)	17/87 (20%)	64/87 (74%)	JAG2,S100A4,WNT5B
Ovarian Cancer Signaling	0.142	0.0316	#NUM!	26/158 (16%)	0/158 (0%)	24/158 (15%)	108/158 (68%)	BRCA2,E2F1,E2F2,RAD51,WNT5B
Epithelial Adherens Junction Signaling	0.142	0.0316	-1	27/158 (17%)	0/158 (0%)	41/158 (26%)	90/158 (57%)	FGF1,KIF20A,NANOS1,RACGAP1,SFN
PPARα/RXRα Activation	0.142	0.0309	-0.447	25/194 (13%)	0/194 (0%)	33/194 (17%)	136/194 (70%)	ADCY7,FASN,GUCY1B1,IL1R2,JUN,MAP2K6
Signaling by TGF-beta Receptor Complex	0.142	0.0377	#NUM!	9/53 (17%)	0/53 (0%)	22/53 (42%)	22/53 (42%)	ITGB6,ITGB8
Signaling by Rho Family GTPases	0.142	0.03	-1.633	39/267 (15%)	0/267 (0%)	65/267 (24%)	163/267 (61%)	DIAPH3,FOS,ITGB6,ITGB8,JUN,MYL5,RHOB,RHOU
Signaling by Hippo	0.142	0.05	#NUM!	2/20 (10%)	0/20 (0%)	5/20 (25%)	13/20 (65%)	AMOTL2
Receptor-type tyrosine-protein phosphatases	0.142	0.05	#NUM!	3/20 (15%)	0/20 (0%)	3/20 (15%)	14/20 (70%)	PPFIA4
Class I peroxisomal membrane protein import	0.142	0.05	#NUM!	2/20 (10%)	0/20 (0%)	6/20 (30%)	12/20 (60%)	GDAP1
Valine Degradation I	0.142	0.05	#NUM!	6/20 (30%)	0/20 (0%)	5/20 (25%)	9/20 (45%)	ABAT
Apelin Liver Signaling Pathway	0.142	0.05	#NUM!	3/20 (15%)	0/20 (0%)	5/20 (25%)	12/20 (60%)	EDN2
Circadian Rhythm Signaling	0.142	0.0299	#NUM!	38/268 (14%)	0/268 (0%)	55/268 (21%)	175/268 (65%)	ADCY7,BHLHE40,CACNA2D3,CACNG1,CREB5,GUCY1B1,GUCY2D,MAP2K6
Regulation of Insulin-like Growth Factor (IGF) transport and uptake by IGFBPs	0.142	0.0323	-1	23/124 (19%)	0/124 (0%)	15/124 (12%)	86/124 (69%)	IGFBP5,LGALS1,PRSS23,QSOX1
Neurovascular Coupling Signaling Pathway	0.142	0.0302	-1.134	30/232 (13%)	0/232 (0%)	35/232 (15%)	167/232 (72%)	CACNA2D3,CACNG1,GUCY1B1,GUCY2D,PLA2G4A,PLAAT4,PNPLA3
Phototransduction Pathway	0.14	0.037	#NUM!	6/54 (11%)	0/54 (0%)	3/54 (6%)	45/54 (83%)	GUCY1B1,GUCY2D
Glioma Signaling	0.138	0.032	#NUM!	29/125 (23%)	0/125 (0%)	22/125 (18%)	74/125 (59%)	E2F1,E2F2,E2F7,E2F8
Immunogenic Cell Death Signaling Pathway	0.137	0.0333	#NUM!	8/90 (9%)	0/90 (0%)	15/90 (17%)	67/90 (74%)	CASP1,LRP1,MLKL
Opioid Signalling	0.137	0.0333	#NUM!	14/90 (16%)	0/90 (0%)	18/90 (20%)	58/90 (64%)	ADCY7,PLA2G4A,PPP1R1B
Gαs Signaling	0.137	0.0317	#NUM!	14/126 (11%)	0/126 (0%)	21/126 (17%)	91/126 (72%)	ADCY7,CREB5,GUCY1B1,RAPGEF3
E3 ubiquitin ligases ubiquitinate target proteins	0.137	0.0364	#NUM!	10/55 (18%)	0/55 (0%)	17/55 (31%)	28/55 (51%)	H2BC15,H2BC9
Amino acids regulate mTORC1	0.137	0.0364	#NUM!	14/55 (25%)	0/55 (0%)	14/55 (25%)	27/55 (49%)	ATP6V1E2,TCIRG1
Interleukin-7 signaling	0.137	0.0476	#NUM!	4/21 (19%)	0/21 (0%)	5/21 (24%)	12/21 (57%)	IL2RG
Crosstalk between Dendritic Cells and Natural Killer Cells	0.137	0.033	#NUM!	6/91 (7%)	0/91 (0%)	6/91 (7%)	79/91 (87%)	IL18,IL2RG,MICB
RANK Signaling in Osteoclasts	0.137	0.033	#NUM!	16/91 (18%)	0/91 (0%)	17/91 (19%)	58/91 (64%)	FOS,JUN,MAP2K6
BMP signaling pathway	0.137	0.033	#NUM!	11/91 (12%)	0/91 (0%)	17/91 (19%)	63/91 (69%)	BMP7,BMPR1B,JUN
Apelin Adipocyte Signaling Pathway	0.137	0.033	#NUM!	15/91 (16%)	0/91 (0%)	6/91 (7%)	70/91 (77%)	ADCY7,GUCY1B1,PLIN1
ROBO SLIT Signaling Pathway	0.137	0.0315	1	20/127 (16%)	0/127 (0%)	29/127 (23%)	78/127 (61%)	FOS,JUN,MYL5,ROBO3
Endocannabinoid Developing Neuron Pathway	0.137	0.0315	#NUM!	20/127 (16%)	0/127 (0%)	28/127 (22%)	79/127 (62%)	ADCY7,CREB5,GUCY1B1,MAP2K6
PI3K/AKT Signaling	0.135	0.03	#NUM!	31/200 (16%)	0/200 (0%)	42/200 (21%)	127/200 (64%)	IL17RB,IL1R2,IL2RG,ITGB6,ITGB8,SFN
CSDE1 Signaling Pathway	0.135	0.0357	#NUM!	7/56 (13%)	0/56 (0%)	15/56 (27%)	34/56 (61%)	APAF1,FOS
EGF Signaling	0.135	0.0357	#NUM!	10/56 (18%)	0/56 (0%)	15/56 (27%)	31/56 (55%)	FOS,JUN
IL-27 Signaling Pathway	0.135	0.0312	-2	11/128 (9%)	0/128 (0%)	19/128 (15%)	98/128 (77%)	CASP1,GADD45G,IL1R2,TNFSF9
MAPK6/MAPK4 signaling	0.135	0.0326	#NUM!	17/92 (18%)	0/92 (0%)	32/92 (35%)	43/92 (47%)	CDK1,HSPB1,JUN
Human Embryonic Stem Cell Pluripotency	0.135	0.0299	0	19/201 (9%)	0/201 (0%)	40/201 (20%)	142/201 (71%)	BMP7,BMPR1B,ID1,KLF2,MAP2K6,WNT5B
Peroxisomal lipid metabolism	0.133	0.0455	#NUM!	3/22 (14%)	0/22 (0%)	6/22 (27%)	13/22 (59%)	PECR
Interconversion of nucleotide di- and triphosphates	0.133	0.0455	#NUM!	7/22 (32%)	0/22 (0%)	6/22 (27%)	9/22 (41%)	AK4
RHO GTPases Activate NADPH Oxidases	0.133	0.0455	#NUM!	5/22 (23%)	0/22 (0%)	1/22 (5%)	16/22 (73%)	NOXO1
Role of IL-17A in Arthritis	0.133	0.0351	#NUM!	9/57 (16%)	0/57 (0%)	7/57 (12%)	41/57 (72%)	IL17RB,MAP2K6
ERBB Signaling	0.133	0.0323	#NUM!	18/93 (19%)	0/93 (0%)	23/93 (25%)	52/93 (56%)	FOS,JUN,MAP2K6
Pyroptosis Signaling Pathway	0.128	0.0319	#NUM!	8/94 (9%)	0/94 (0%)	12/94 (13%)	74/94 (79%)	CASP1,GAS5,IL18
Non-Small Cell Lung Cancer Signaling	0.128	0.0319	#NUM!	21/94 (22%)	0/94 (0%)	18/94 (19%)	55/94 (59%)	E2F1,E2F2,RASSF1
Metabolism of porphyrins	0.125	0.0435	#NUM!	4/23 (17%)	0/23 (0%)	6/23 (26%)	13/23 (57%)	FLVCR1
Role of Lipids/Lipid Rafts in the Pathogenesis of Influenza	0.125	0.0435	#NUM!	1/23 (4%)	0/23 (0%)	0/23 (0%)	22/23 (96%)	FDPS
Apelin Cardiac Fibroblast Signaling Pathway	0.125	0.0435	#NUM!	2/23 (9%)	0/23 (0%)	3/23 (13%)	18/23 (78%)	CCN2
Sertoli Cell-Sertoli Cell Junction Signaling	0.122	0.0288	-0.378	41/243 (17%)	0/243 (0%)	46/243 (19%)	156/243 (64%)	AR,CLDN1,CLDN10,CLDN4,CREB5,IL1R2,JUN
Role of Osteoblasts in Rheumatoid Arthritis Signaling Pathway	0.12	0.0287	-0.378	20/244 (8%)	0/244 (0%)	32/244 (13%)	192/244 (79%)	BMP7,BMPR1B,CTSV,IL18,LRP1,TNFSF9,WNT5B
Class B/2 (Secretin family receptors)	0.12	0.0312	#NUM!	5/96 (5%)	0/96 (0%)	13/96 (14%)	78/96 (81%)	ADM,CALCA,GLP2R
Retinoic acid Mediated Apoptosis Signaling	0.117	0.0333	#NUM!	3/60 (5%)	0/60 (0%)	8/60 (13%)	49/60 (82%)	APAF1,CRABP2
Triacylglycerol Degradation	0.117	0.0333	#NUM!	3/60 (5%)	0/60 (0%)	11/60 (18%)	46/60 (77%)	LIPG,PNPLA3
Tumoricidal Function of Hepatic Natural Killer Cells	0.117	0.0417	#NUM!	4/24 (17%)	0/24 (0%)	6/24 (25%)	14/24 (58%)	APAF1
Aldosterone Signaling in Epithelial Cells	0.115	0.0291	#NUM!	28/172 (16%)	0/172 (0%)	37/172 (22%)	107/172 (62%)	DUSP1,HSPB1,HSPB8,SGK1,SLC12A2
Melanocyte Development and Pigmentation Signaling	0.115	0.0306	#NUM!	14/98 (14%)	0/98 (0%)	23/98 (23%)	61/98 (62%)	ADCY7,CREB5,GUCY1B1
Collagen degradation	0.115	0.0328	#NUM!	8/61 (13%)	0/61 (0%)	6/61 (10%)	47/61 (77%)	COL16A1,COL6A1
NCAM signaling for neurite out-growth	0.115	0.0328	#NUM!	8/61 (13%)	0/61 (0%)	7/61 (11%)	46/61 (75%)	COL6A1,NRTN
Semaphorin Signaling in Neurons	0.115	0.0328	#NUM!	10/61 (16%)	0/61 (0%)	16/61 (26%)	35/61 (57%)	RHOB,RHOU
Primary Immunodeficiency Signaling	0.115	0.0328	#NUM!	3/61 (5%)	0/61 (0%)	4/61 (7%)	54/61 (89%)	CD8A,IL2RG
Netrin Signaling	0.114	0.0289	-0.447	22/173 (13%)	0/173 (0%)	32/173 (18%)	119/173 (69%)	ABLIM3,CACNA2D3,CACNG1,NFATC4,PGK1
Bupropion Degradation	0.112	0.04	#NUM!	3/25 (12%)	0/25 (0%)	1/25 (4%)	21/25 (84%)	CYP51A1
Ethanol Degradation IV	0.112	0.04	#NUM!	9/25 (36%)	0/25 (0%)	3/25 (12%)	13/25 (52%)	ACSS2
Integrin Signaling	0.111	0.0283	-0.816	37/212 (17%)	0/212 (0%)	59/212 (28%)	116/212 (55%)	ITGB6,ITGB8,MYL5,PFN4,RHOB,RHOU
RAC Signaling	0.111	0.0292	#NUM!	25/137 (18%)	0/137 (0%)	30/137 (22%)	82/137 (60%)	ANK1,ITGB6,ITGB8,JUN
Glutaminergic Receptor Signaling Pathway (Enhanced)	0.111	0.0277	-1	40/325 (12%)	0/325 (0%)	49/325 (15%)	236/325 (73%)	ADCY7,CACNA2D3,CACNG1,CREB5,GLUL,GUCY1B1,PLA2G4A,PLAAT4,PNPLA3
Transcriptional Regulation by MECP2	0.108	0.0317	#NUM!	13/63 (21%)	0/63 (0%)	10/63 (16%)	40/63 (63%)	AURKB,SGK1
Thrombopoietin Signaling	0.108	0.0317	#NUM!	12/63 (19%)	0/63 (0%)	14/63 (22%)	37/63 (59%)	FOS,JUN
Erythropoietin Signaling Pathway	0.108	0.0284	-0.447	16/176 (9%)	0/176 (0%)	25/176 (14%)	135/176 (77%)	APAF1,FOS,IL18,JUN,TNFSF9
Signaling by BMP	0.108	0.0385	#NUM!	0/26 (0%)	0/26 (0%)	5/26 (19%)	21/26 (81%)	BMPR1B
WNT ligand biogenesis and trafficking	0.108	0.0385	#NUM!	2/26 (8%)	0/26 (0%)	6/26 (23%)	18/26 (69%)	WNT5B
Miscellaneous transport and binding events	0.108	0.0385	#NUM!	7/26 (27%)	0/26 (0%)	5/26 (19%)	14/26 (54%)	LRRC8D
ABC-family proteins mediated transport	0.108	0.0297	#NUM!	17/101 (17%)	0/101 (0%)	35/101 (35%)	49/101 (49%)	ABCA7,ABCG1,DERL3
Melatonin Degradation I	0.104	0.0312	#NUM!	7/64 (11%)	0/64 (0%)	4/64 (6%)	53/64 (83%)	CYP51A1,SULT1C2
Cachexia Signaling Pathway	0.102	0.0272	0.632	38/368 (10%)	0/368 (0%)	78/368 (21%)	252/368 (68%)	ADCY7,CASP1,CASP14,DCD,GUCY1B1,IL18,IL1R2,LCN2,PLIN1,TNFSF9
Tumor Microenvironment Pathway	0.1	0.0279	-2.236	24/179 (13%)	0/179 (0%)	23/179 (13%)	132/179 (74%)	CXCR4,FGF1,FOS,JUN,SLC2A1
Integrin signaling	0.1	0.037	#NUM!	3/27 (11%)	0/27 (0%)	4/27 (15%)	20/27 (74%)	RAPGEF3
Activation of IRF by Cytosolic Pattern Recognition Receptors	0.1	0.0308	#NUM!	9/65 (14%)	0/65 (0%)	8/65 (12%)	48/65 (74%)	ISG15,JUN
Cardiac β-adrenergic Signaling	0.0981	0.0278	#NUM!	21/180 (12%)	0/180 (0%)	36/180 (20%)	123/180 (68%)	ADCY7,ATP2A3,CACNA2D3,CACNG1,GUCY1B1
Degradation of the extracellular matrix	0.0951	0.0303	#NUM!	4/66 (6%)	0/66 (0%)	11/66 (17%)	51/66 (77%)	CTSV,FBN3
Signaling by ALK	0.0936	0.0357	#NUM!	3/28 (11%)	0/28 (0%)	7/28 (25%)	18/28 (64%)	IL2RG
Glyoxylate metabolism and glycine degradation	0.0936	0.0357	#NUM!	8/28 (29%)	0/28 (0%)	6/28 (21%)	14/28 (50%)	GNMT
Phase II - Conjugation of compounds	0.0908	0.0299	#NUM!	12/67 (18%)	0/67 (0%)	8/67 (12%)	47/67 (70%)	PAPSS2,SULT1C2
WNK Renal Signaling Pathway	0.0907	0.0283	#NUM!	11/106 (10%)	0/106 (0%)	23/106 (22%)	72/106 (68%)	LRRC8D,SGK1,SLC12A4
Multiple Sclerosis Signaling Pathway	0.0907	0.027	0.816	17/222 (8%)	0/222 (0%)	24/222 (11%)	181/222 (82%)	CASP1,DUSP1,GAS5,IL17RB,IL18,TNFSF9
G alpha (s) signalling events	0.0907	0.0276	0	13/145 (9%)	0/145 (0%)	17/145 (12%)	115/145 (79%)	ADCY7,ADM,CALCA,GLP2R
Nicotine Degradation II	0.0907	0.0294	#NUM!	6/68 (9%)	0/68 (0%)	3/68 (4%)	59/68 (87%)	CYP51A1,INMT
Myogenesis	0.0907	0.0345	#NUM!	3/29 (10%)	0/29 (0%)	9/29 (31%)	17/29 (59%)	MAP2K6
TNFs bind their physiological receptors	0.0907	0.0345	#NUM!	1/29 (3%)	0/29 (0%)	2/29 (7%)	26/29 (90%)	TNFSF9
Selenoamino acid metabolism	0.0907	0.028	#NUM!	10/107 (9%)	0/107 (0%)	73/107 (68%)	24/107 (22%)	GNMT,INMT,PAPSS2
PD-1, PD-L1 cancer immunotherapy pathway	0.0907	0.028	#NUM!	11/107 (10%)	0/107 (0%)	17/107 (16%)	79/107 (74%)	CDK2,CIP2A,IL2RG
Hepatic Cholestasis	0.0907	0.0269	0	18/223 (8%)	0/223 (0%)	32/223 (14%)	173/223 (78%)	ADCY7,GUCY1B1,IL18,IL1R2,JUN,TNFSF9
Telomerase Signaling	0.0887	0.0278	#NUM!	19/108 (18%)	0/108 (0%)	30/108 (28%)	59/108 (55%)	E2F1,ELF3,IL2RG
Superpathway of Melatonin Degradation	0.0887	0.029	#NUM!	8/69 (12%)	0/69 (0%)	6/69 (9%)	55/69 (80%)	CYP51A1,SULT1C2
SPINK1 General Cancer Pathway	0.0887	0.029	#NUM!	12/69 (17%)	0/69 (0%)	10/69 (14%)	47/69 (68%)	MT1X,MT3
Thrombin Signaling	0.0887	0.0267	-2	32/225 (14%)	0/225 (0%)	47/225 (21%)	146/225 (65%)	ADCY7,F2R,GUCY1B1,MYL5,RHOB,RHOU
Regulation of TP53 Activity through Acetylation	0.0887	0.0333	#NUM!	5/30 (17%)	0/30 (0%)	9/30 (30%)	16/30 (53%)	MAP2K6
Protein ubiquitination	0.0887	0.0333	#NUM!	6/30 (20%)	0/30 (0%)	15/30 (50%)	9/30 (30%)	UBE2T
Nucleotide catabolism	0.0887	0.0333	#NUM!	2/30 (7%)	0/30 (0%)	10/30 (33%)	18/30 (60%)	XDH
FOXO-mediated transcription of oxidative stress, metabolic and neuronal genes	0.0887	0.0333	#NUM!	6/30 (20%)	0/30 (0%)	3/30 (10%)	21/30 (70%)	SREBF1
Role of p14/p19ARF in Tumor Suppression	0.0887	0.0333	#NUM!	4/30 (13%)	0/30 (0%)	10/30 (33%)	16/30 (53%)	E2F1
α-Adrenergic Signaling	0.0886	0.0275	#NUM!	19/109 (17%)	0/109 (0%)	19/109 (17%)	71/109 (65%)	ADCY7,GUCY1B1,PYGL
Endocannabinoid Neuronal Synapse Pathway	0.0856	0.0268	#NUM!	17/149 (11%)	0/149 (0%)	23/149 (15%)	109/149 (73%)	ADCY7,CACNA2D3,CACNG1,GUCY1B1
Bile acid and bile salt metabolism	0.084	0.0323	#NUM!	5/31 (16%)	0/31 (0%)	3/31 (10%)	23/31 (74%)	AKR1C3
Asparagine N-linked glycosylation	0.084	0.0323	#NUM!	7/31 (23%)	0/31 (0%)	6/31 (19%)	18/31 (58%)	MVD
Methylglyoxal Degradation III	0.084	0.0323	#NUM!	5/31 (16%)	0/31 (0%)	5/31 (16%)	21/31 (68%)	AKR1C3
Sonic Hedgehog Signaling	0.084	0.0323	#NUM!	5/31 (16%)	0/31 (0%)	5/31 (16%)	21/31 (68%)	CDK1
O-linked glycosylation	0.0836	0.027	#NUM!	16/111 (14%)	0/111 (0%)	13/111 (12%)	82/111 (74%)	ADAMTS15,B3GNT5,MUC1
Basal Cell Carcinoma Signaling	0.0802	0.0278	#NUM!	3/72 (4%)	0/72 (0%)	12/72 (17%)	57/72 (79%)	BMP7,WNT5B
Thrombin signalling through proteinase activated receptors (PARs)	0.079	0.0312	#NUM!	5/32 (16%)	0/32 (0%)	8/32 (25%)	19/32 (59%)	F2R
RIPK1-mediated regulated necrosis	0.079	0.0312	#NUM!	5/32 (16%)	0/32 (0%)	11/32 (34%)	16/32 (50%)	MLKL
Dopamine Degradation	0.079	0.0312	#NUM!	7/32 (22%)	0/32 (0%)	8/32 (25%)	17/32 (53%)	SULT1C2
Extra-nuclear estrogen signaling	0.0783	0.0274	#NUM!	12/73 (16%)	0/73 (0%)	17/73 (23%)	44/73 (60%)	FOS,HSPB1
Serotonin Degradation	0.0783	0.0274	#NUM!	10/73 (14%)	0/73 (0%)	9/73 (12%)	54/73 (74%)	DHRS2,SULT1C2
Activation of Matrix Metalloproteinases	0.0737	0.0303	#NUM!	4/33 (12%)	0/33 (0%)	3/33 (9%)	26/33 (79%)	CTSV
Signal amplification	0.0737	0.0303	#NUM!	3/33 (9%)	0/33 (0%)	7/33 (21%)	23/33 (70%)	PLA2G4A
Cellular response to hypoxia	0.0704	0.0267	#NUM!	11/75 (15%)	0/75 (0%)	34/75 (45%)	30/75 (40%)	CA9,EGLN3
Caveolar-mediated Endocytosis Signaling	0.0704	0.0267	#NUM!	11/75 (15%)	0/75 (0%)	15/75 (20%)	49/75 (65%)	ITGB6,ITGB8
Signaling by NOTCH2	0.0694	0.0294	#NUM!	5/34 (15%)	0/34 (0%)	12/34 (35%)	17/34 (50%)	JAG2
Cargo concentration in the ER	0.0694	0.0294	#NUM!	10/34 (29%)	0/34 (0%)	8/34 (24%)	16/34 (47%)	CNIH2
Fatty Acid β-oxidation I	0.0694	0.0294	#NUM!	12/34 (35%)	0/34 (0%)	6/34 (18%)	16/34 (47%)	ACSL4
GPVI-mediated activation cascade	0.0632	0.0286	#NUM!	7/35 (20%)	0/35 (0%)	7/35 (20%)	21/35 (60%)	RHOB
IL-9 Signaling	0.0632	0.0286	#NUM!	5/35 (14%)	0/35 (0%)	3/35 (9%)	27/35 (77%)	IL2RG
MIF-mediated Glucocorticoid Regulation	0.0566	0.0278	#NUM!	7/36 (19%)	0/36 (0%)	2/36 (6%)	27/36 (75%)	PLA2G4A
TWEAK Signaling	0.0511	0.027	#NUM!	3/37 (8%)	0/37 (0%)	5/37 (14%)	29/37 (78%)	APAF1
Noradrenaline and Adrenaline Degradation	0.0511	0.027	#NUM!	8/37 (22%)	0/37 (0%)	7/37 (19%)	22/37 (59%)	DHRS2
Pulmonary Healing Signaling Pathway	0	0.0201	0	20/199 (10%)	0/199 (0%)	38/199 (19%)	141/199 (71%)	BMPR1B,CXCR4,PECAM1,WNT5B
CLEAR Signaling Pathway	0	0.0246	-0.378	63/285 (22%)	0/285 (0%)	62/285 (22%)	160/285 (56%)	ATP6V0A4,ATP6V1E2,BMPR1B,CREB5,GLA,SFN,TCIRG1
SNARE Signaling Pathway	0	0.0221	#NUM!	17/136 (13%)	0/136 (0%)	17/136 (13%)	102/136 (75%)	ADCY7,GUCY1B1,MYL5
Macrophage Classical Activation Signaling Pathway	0	0.0212	-1	17/189 (9%)	0/189 (0%)	16/189 (8%)	156/189 (83%)	IL18,MERTK,PKM,TNFSF9
Natural Killer Cell Signaling	0	0.0152	#NUM!	23/198 (12%)	0/198 (0%)	34/198 (17%)	141/198 (71%)	IL18,MICB,NFATC4
S100 Family Signaling Pathway	0	0.0207	-1	75/772 (10%)	0/772 (0%)	85/772 (11%)	612/772 (79%)	CACNA2D3,CACNG1,CREB5,F2R,FOS,GLP2R,GPR87,HCAR1,IL18,JUN,MAP2K6,P2RY6,PLA2G4A,S100A4,TRPV6,WNT5B
Neuregulin Signaling	0	0.0171	#NUM!	18/117 (15%)	0/117 (0%)	26/117 (22%)	73/117 (62%)	ITGB6,ITGB8
Synaptic Long Term Potentiation	0	0.0152	#NUM!	24/132 (18%)	0/132 (0%)	24/132 (18%)	84/132 (64%)	CREB5,RAPGEF3
Axonal Guidance Signaling	0	0.0235	#NUM!	63/510 (12%)	0/510 (0%)	93/510 (18%)	354/510 (69%)	ABLIM3,ADAMTS15,BMP7,CXCR4,ITGB6,ITGB8,MYL5,NFATC4,NGEF,ROBO3,SEMA4B,WNT5B
Fc Epsilon RI Signaling	0	0.0169	#NUM!	20/118 (17%)	0/118 (0%)	22/118 (19%)	76/118 (64%)	MAP2K6,PLA2G4A
Actin Cytoskeleton Signaling	0	0.0246	#NUM!	36/244 (15%)	0/244 (0%)	49/244 (20%)	159/244 (65%)	DIAPH3,F2R,FGF1,ITGB6,ITGB8,MYL5
Huntington's Disease Signaling	0	0.0211	-0.447	48/284 (17%)	0/284 (0%)	86/284 (30%)	150/284 (53%)	APAF1,CASP1,CASP14,CREB5,JUN,SGK1
Chaperone Mediated Autophagy Signaling Pathway	0	0.0189	0	44/635 (7%)	0/635 (0%)	50/635 (8%)	541/635 (85%)	ATP6V0A4,ATP6V1E2,BBC3,CASP1,CHEK1,CIP2A,HK2,IL17RB,IL18,PRR5L,RCAN1,TCIRG1
Microautophagy Signaling Pathway	0	0.0125	#NUM!	22/160 (14%)	0/160 (0%)	49/160 (31%)	89/160 (56%)	COL16A1,COL6A1
NFKBIE Signaling Pathway	0	0.00223	#NUM!	3/449 (1%)	0/449 (0%)	7/449 (2%)	439/449 (98%)	TNFSF9
NRF2-mediated Oxidative Stress Response	0	0.0253	-1	46/237 (19%)	0/237 (0%)	47/237 (20%)	144/237 (61%)	FOS,GSTO2,HSPB8,JUN,MAP2K6,SCARB1
PI3K Cascade	0	0.0227	#NUM!	6/44 (14%)	0/44 (0%)	11/44 (25%)	27/44 (61%)	FGF1
G alpha (i) signalling events	0	0.0116	#NUM!	21/258 (8%)	0/258 (0%)	18/258 (7%)	219/258 (85%)	ADCY7,CXCR4,HCAR1
Neurotransmitter release cycle	0	0.025	#NUM!	7/40 (18%)	0/40 (0%)	7/40 (18%)	26/40 (65%)	PPFIA4
ISG15 antiviral mechanism	0	0.0141	#NUM!	16/71 (23%)	0/71 (0%)	17/71 (24%)	38/71 (54%)	ISG15
PIP3 activates AKT signaling	0	0.0214	#NUM!	17/140 (12%)	0/140 (0%)	37/140 (26%)	86/140 (61%)	FGF1,NR4A1,PRR5L
Mitochondrial protein import	0	0.0156	#NUM!	13/64 (20%)	0/64 (0%)	36/64 (56%)	15/64 (23%)	LDHD
Potassium Channels	0	0.00971	#NUM!	4/103 (4%)	0/103 (0%)	14/103 (14%)	85/103 (83%)	HCN3
Signaling by SCF-KIT	0	0.0233	#NUM!	6/43 (14%)	0/43 (0%)	13/43 (30%)	24/43 (56%)	CHEK1
Extracellular matrix organization	0	0.0189	#NUM!	13/106 (12%)	0/106 (0%)	14/106 (13%)	79/106 (75%)	COL6A1,ITGB6
Translocation of SLC2A4 (GLUT4) to the plasma membrane	0	0.0141	#NUM!	13/71 (18%)	0/71 (0%)	17/71 (24%)	41/71 (58%)	SFN
Defensins	0	0.0233	#NUM!	1/43 (2%)	0/43 (0%)	0/43 (0%)	42/43 (98%)	DEFB1
DAG and IP3 signaling	0	0.0244	#NUM!	6/41 (15%)	0/41 (0%)	8/41 (20%)	27/41 (66%)	ADCY7
Mitochondrial biogenesis	0	0.0156	#NUM!	11/64 (17%)	0/64 (0%)	23/64 (36%)	30/64 (47%)	ACSS2
Glycosaminoglycan metabolism	0	0.025	#NUM!	18/80 (23%)	0/80 (0%)	13/80 (16%)	49/80 (61%)	CSPG5,PAPSS2
Gamma carboxylation, hypusine formation and arylsulfatase activation	0	0.0244	#NUM!	4/41 (10%)	0/41 (0%)	16/41 (39%)	21/41 (51%)	F7
Complement cascade	0	0.0148	#NUM!	5/135 (4%)	0/135 (0%)	5/135 (4%)	125/135 (93%)	CLU,FCN2
DDX58/IFIH1-mediated induction of interferon-alpha/beta	0	0.0127	#NUM!	9/79 (11%)	0/79 (0%)	19/79 (24%)	51/79 (65%)	ISG15
Signaling by EGFR	0	0.02	#NUM!	8/50 (16%)	0/50 (0%)	20/50 (40%)	22/50 (44%)	PAG1
Regulation of beta-cell development	0	0.0238	#NUM!	3/42 (7%)	0/42 (0%)	9/42 (21%)	30/42 (71%)	HNF1B
Signaling by PDGF	0	0.0172	#NUM!	9/58 (16%)	0/58 (0%)	14/58 (24%)	35/58 (60%)	COL6A1
p75 NTR receptor-mediated signalling	0	0.02	#NUM!	22/100 (22%)	0/100 (0%)	26/100 (26%)	52/100 (52%)	NGEF,OBSCN
Signaling by VEGF	0	0.0185	#NUM!	17/108 (16%)	0/108 (0%)	29/108 (27%)	62/108 (57%)	HSPB1,PRR5L
Signaling by NOTCH1	0	0.0128	#NUM!	14/78 (18%)	0/78 (0%)	23/78 (29%)	41/78 (53%)	JAG2
Immunoregulatory interactions between a Lymphoid and a non-Lymphoid cell	0	0.0149	#NUM!	9/202 (4%)	0/202 (0%)	8/202 (4%)	185/202 (92%)	CD8A,MICB,RAET1E
trans-Golgi Network Vesicle Budding	0	0.0135	#NUM!	16/74 (22%)	0/74 (0%)	21/74 (28%)	37/74 (50%)	TBC1D8B
TCF dependent signaling in response to WNT	0	0.0151	#NUM!	33/199 (17%)	0/199 (0%)	67/199 (34%)	99/199 (50%)	H2BC15,H2BC21,H2BC9
TCR signaling	0	0.00794	#NUM!	13/126 (10%)	0/126 (0%)	38/126 (30%)	75/126 (60%)	PAG1
Cell surface interactions at the vascular wall	0	0.019	0	21/211 (10%)	0/211 (0%)	20/211 (9%)	170/211 (81%)	ANGPT1,MERTK,PECAM1,SLC16A3
Generic Transcription Pathway	0	0.0164	-1.89	36/428 (8%)	0/428 (0%)	181/428 (42%)	211/428 (49%)	AR,NR4A1,NR4A2,ZNF483,ZNF519,ZNF680,ZNF730
COPII-mediated vesicle transport	0	0.0139	#NUM!	20/72 (28%)	0/72 (0%)	17/72 (24%)	35/72 (49%)	CNIH2
Binding and Uptake of Ligands by Scavenger Receptors	0	0.0179	#NUM!	7/112 (6%)	0/112 (0%)	5/112 (4%)	100/112 (89%)	LRP1,SCARB1
Fc epsilon receptor (FCERI) signaling	0	0.00971	#NUM!	21/206 (10%)	0/206 (0%)	45/206 (22%)	140/206 (68%)	FOS,JUN
EPH-Ephrin signaling	0	0.0106	#NUM!	17/94 (18%)	0/94 (0%)	28/94 (30%)	49/94 (52%)	NGEF
SUMOylation of DNA damage response and repair proteins	0	0.0132	#NUM!	18/76 (24%)	0/76 (0%)	16/76 (21%)	42/76 (55%)	BLM
HSP90 chaperone cycle for steroid hormone receptors in the presence of ligand	0	0.0182	#NUM!	14/55 (25%)	0/55 (0%)	9/55 (16%)	32/55 (58%)	AR
Cellular response to heat stress	0	0.0206	#NUM!	20/97 (21%)	0/97 (0%)	30/97 (31%)	47/97 (48%)	HSPB1,HSPB8
Class A/1 (Rhodopsin-like receptors)	0	0.0221	-1.89	24/317 (8%)	0/317 (0%)	16/317 (5%)	277/317 (87%)	CCK,CCL22,CXCR4,EDN2,F2R,HCAR1,P2RY6
Netrin-1 signaling	0	0.02	#NUM!	2/50 (4%)	0/50 (0%)	14/50 (28%)	34/50 (68%)	ABLIM3
Semaphorin interactions	0	0.0156	#NUM!	11/64 (17%)	0/64 (0%)	12/64 (19%)	41/64 (64%)	RHOB
L1CAM interactions	0	0.008	#NUM!	19/125 (15%)	0/125 (0%)	20/125 (16%)	86/125 (69%)	ANK1
Beta-catenin independent WNT signaling	0	0.0196	#NUM!	10/102 (10%)	0/102 (0%)	30/102 (29%)	62/102 (61%)	PRICKLE1,WNT5B
Costimulation by the CD28 family	0	0.0128	#NUM!	9/78 (12%)	0/78 (0%)	17/78 (22%)	52/78 (67%)	PRR5L
Protein folding	0	0.0102	#NUM!	15/98 (15%)	0/98 (0%)	34/98 (35%)	49/98 (50%)	CCNE2
G alpha (q) signalling events	0	0.023	-1	20/174 (11%)	0/174 (0%)	20/174 (11%)	134/174 (77%)	CCK,EDN2,F2R,P2RY6
G alpha (z) signalling events	0	0.0208	#NUM!	3/48 (6%)	0/48 (0%)	9/48 (19%)	36/48 (75%)	ADCY7
Vasopressin regulates renal water homeostasis via Aquaporins	0	0.0233	#NUM!	3/43 (7%)	0/43 (0%)	10/43 (23%)	30/43 (70%)	ADCY7
Activation of NMDA receptors and postsynaptic events	0	0.0119	#NUM!	18/84 (21%)	0/84 (0%)	10/84 (12%)	56/84 (67%)	NRGN
Interleukin-2 family signaling	0	0.0217	#NUM!	6/46 (13%)	0/46 (0%)	12/46 (26%)	28/46 (61%)	IL2RG
Interleukin-3, Interleukin-5 and GM-CSF signaling	0	0.0182	#NUM!	8/55 (15%)	0/55 (0%)	19/55 (35%)	28/55 (51%)	IL2RG
Cardiac conduction	0	0.0154	#NUM!	21/130 (16%)	0/130 (0%)	13/130 (10%)	96/130 (74%)	ATP2A3,KCNK12
Hedgehog 'off' state	0	0.00885	#NUM!	14/113 (12%)	0/113 (0%)	43/113 (38%)	56/113 (50%)	ADCY7
Cilium Assembly	0	0.0196	-2	35/204 (17%)	0/204 (0%)	68/204 (33%)	101/204 (50%)	CDK1,CEP152,HAUS8,PLK4
C-type lectin receptors (CLRs)	0	0.0207	#NUM!	20/145 (14%)	0/145 (0%)	42/145 (29%)	83/145 (57%)	CCL22,CLEC7A,MUC1
TP53 Regulates Metabolic Genes	0	0.0114	#NUM!	20/88 (23%)	0/88 (0%)	22/88 (25%)	46/88 (52%)	SFN
Signaling by FGFR3	0	0.025	#NUM!	9/40 (23%)	0/40 (0%)	9/40 (23%)	22/40 (55%)	FGF1
Signaling by FGFR4	0	0.0244	#NUM!	9/41 (22%)	0/41 (0%)	10/41 (24%)	22/41 (54%)	FGF1
PTEN Regulation	0	0.00667	#NUM!	18/150 (12%)	0/150 (0%)	53/150 (35%)	79/150 (53%)	JUN
COPI-mediated anterograde transport	0	0.0098	#NUM!	28/102 (27%)	0/102 (0%)	24/102 (24%)	50/102 (49%)	ANK1
Interferon gamma signaling	0	0.0106	#NUM!	21/94 (22%)	0/94 (0%)	20/94 (21%)	53/94 (56%)	OAS3
Signaling by PTK6	0	0.0182	#NUM!	9/55 (16%)	0/55 (0%)	18/55 (33%)	28/55 (51%)	CDK2
Cargo recognition for clathrin-mediated endocytosis	0	0.00935	#NUM!	12/107 (11%)	0/107 (0%)	37/107 (35%)	58/107 (54%)	LDLR
Clathrin-mediated endocytosis	0	0.00769	#NUM!	20/130 (15%)	0/130 (0%)	39/130 (30%)	71/130 (55%)	LDLR
RAB geranylgeranylation	0	0.0154	#NUM!	12/65 (18%)	0/65 (0%)	20/65 (31%)	33/65 (51%)	RAB17
Transcriptional regulation by RUNX1	0	0.0263	-2	24/152 (16%)	0/152 (0%)	57/152 (38%)	71/152 (47%)	CTSV,H2BC15,H2BC21,H2BC9
Transcriptional regulation by RUNX3	0	0.0104	#NUM!	13/96 (14%)	0/96 (0%)	38/96 (40%)	45/96 (47%)	CCN2
Neddylation	0	0.00813	#NUM!	33/246 (13%)	0/246 (0%)	98/246 (40%)	115/246 (47%)	BIRC5,DTL
Signaling by NOTCH4	0	0.012	#NUM!	12/83 (14%)	0/83 (0%)	36/83 (43%)	35/83 (42%)	TACC3
Peroxisomal protein import	0	0.0159	#NUM!	11/63 (17%)	0/63 (0%)	21/63 (33%)	31/63 (49%)	PECR
GPER1 signaling	0	0.0222	#NUM!	3/45 (7%)	0/45 (0%)	8/45 (18%)	34/45 (76%)	ADCY7
Sensory processing of sound by inner hair cells of the cochlea	0	0.0145	#NUM!	8/69 (12%)	0/69 (0%)	16/69 (23%)	45/69 (65%)	BSN
Expression and translocation of olfactory receptors	0	0.00251	#NUM!	1/399 (0%)	0/399 (0%)	1/399 (0%)	397/399 (99%)	OR56A3
GABA receptor activation	0	0.0167	#NUM!	4/60 (7%)	0/60 (0%)	9/60 (15%)	47/60 (78%)	ADCY7
Class I MHC mediated antigen processing and presentation	0	0.00533	#NUM!	52/375 (14%)	0/375 (0%)	126/375 (34%)	197/375 (53%)	CTSV,HERC3
Factors involved in megakaryocyte development and platelet production	0	0.011	#NUM!	7/91 (8%)	0/91 (0%)	17/91 (19%)	67/91 (74%)	CDK2
Signaling by the B Cell Receptor (BCR)	0	0.00588	#NUM!	16/170 (9%)	0/170 (0%)	40/170 (24%)	114/170 (67%)	CD79B
Mitochondrial Dysfunction	0	0.0145	-0.447	90/344 (26%)	0/344 (0%)	77/344 (22%)	177/344 (51%)	BBC3,CACNA2D3,CACNG1,CREB5,RAPGEF3
Autism Signaling Pathway	0	0.0227	-0.378	31/308 (10%)	0/308 (0%)	47/308 (15%)	230/308 (75%)	CACNA2D3,CACNG1,DHCR7,IL18,NEXMIF,TNFSF9,WNT5B
Protein Sorting Signaling Pathway	0	0.0112	#NUM!	37/178 (21%)	0/178 (0%)	42/178 (24%)	99/178 (56%)	ADCY7,GUCY1B1
VDR/RXR Activation	0	0.0256	#NUM!	9/78 (12%)	0/78 (0%)	19/78 (24%)	50/78 (64%)	IGFBP5,TRPV6
BBSome Signaling Pathway	0	0.0102	-1.342	40/489 (8%)	0/489 (0%)	62/489 (13%)	387/489 (79%)	F2R,GLP2R,GPR87,HCAR1,P2RY6
Ceramide Signaling	0	0.022	#NUM!	16/91 (18%)	0/91 (0%)	18/91 (20%)	57/91 (63%)	FOS,JUN
14-3-3-mediated Signaling	0	0.0236	#NUM!	27/127 (21%)	0/127 (0%)	25/127 (20%)	75/127 (59%)	FOS,JUN,SFN
IL-8 Signaling	0	0.0238	-1.342	26/210 (12%)	0/210 (0%)	44/210 (21%)	140/210 (67%)	ANGPT1,FOS,JUN,RHOB,RHOU
Role of NFAT in Regulation of the Immune Response	0	0.00484	-2.236	27/1034 (3%)	0/1034 (0%)	32/1034 (3%)	975/1034 (94%)	CD79B,FOS,JUN,NFATC4,RCAN1
FcγRIIB Signaling in B Lymphocytes	0	0.00565	#NUM!	14/531 (3%)	0/531 (0%)	13/531 (2%)	504/531 (95%)	CACNA2D3,CACNG1,CD79B
CCR5 Signaling in Macrophages	0	0.00802	#NUM!	16/499 (3%)	0/499 (0%)	17/499 (3%)	466/499 (93%)	CACNA2D3,CACNG1,FOS,JUN
Calcium-induced T Lymphocyte Apoptosis	0	0.00435	#NUM!	12/460 (3%)	0/460 (0%)	6/460 (1%)	442/460 (96%)	ATP2A3,NR4A1
Cytotoxic T Lymphocyte-mediated Apoptosis of Target Cells	0	0.00235	#NUM!	4/425 (1%)	0/425 (0%)	5/425 (1%)	416/425 (98%)	APAF1
IL-3 Signaling	0	0.0253	#NUM!	13/79 (16%)	0/79 (0%)	19/79 (24%)	47/79 (59%)	FOS,JUN
Lymphotoxin β Receptor Signaling	0	0.0182	#NUM!	7/55 (13%)	0/55 (0%)	6/55 (11%)	42/55 (76%)	APAF1
fMLP Signaling in Neutrophils	0	0.00763	#NUM!	20/131 (15%)	0/131 (0%)	27/131 (21%)	84/131 (64%)	NFATC4
CTLA4 Signaling in Cytotoxic T Lymphocytes	0	0.00658	1	27/608 (4%)	0/608 (0%)	37/608 (6%)	544/608 (89%)	CD8A,FOS,JUN,NFATC4
IL-15 Production	0	0.0244	#NUM!	11/123 (9%)	0/123 (0%)	26/123 (21%)	86/123 (70%)	MAP2K6,MERTK,RET
T Helper Cell Differentiation	0	0.00425	#NUM!	6/471 (1%)	0/471 (0%)	5/471 (1%)	460/471 (98%)	IL18,IL2RG
CCR3 Signaling in Eosinophils	0	0.00746	#NUM!	24/134 (18%)	0/134 (0%)	25/134 (19%)	85/134 (63%)	PLA2G4A
CD28 Signaling in T Helper Cells	0	0.0058	#NUM!	18/517 (3%)	0/517 (0%)	21/517 (4%)	478/517 (92%)	FOS,JUN,NFATC4
IL-15 Signaling	0	0.0019	#NUM!	9/526 (2%)	0/526 (0%)	16/526 (3%)	501/526 (95%)	IL2RG
Virus Entry via Endocytic Pathways	0	0.0169	#NUM!	24/118 (20%)	0/118 (0%)	27/118 (23%)	67/118 (57%)	ITGB6,ITGB8
Role of Cytokines in Mediating Communication between Immune Cells	0	0.0185	#NUM!	0/54 (0%)	0/54 (0%)	2/54 (4%)	52/54 (96%)	IL18
Dendritic Cell Maturation	0	0.00503	#NUM!	22/596 (4%)	0/596 (0%)	18/596 (3%)	556/596 (93%)	CREB5,IL18,LY75
Melatonin Signaling	0	0.0139	#NUM!	14/72 (19%)	0/72 (0%)	8/72 (11%)	50/72 (69%)	MAP2K6
Angiopoietin Signaling	0	0.0263	#NUM!	11/76 (14%)	0/76 (0%)	13/76 (17%)	52/76 (68%)	ANGPT1,BIRC5
Cellular Effects of Sildenafil (Viagra)	0	0.0262	0.943	61/688 (9%)	0/688 (0%)	78/688 (11%)	549/688 (80%)	ADCY7,ATP2A3,CACNA2D3,CACNG1,CREB5,F2R,GLP2R,GPR87,GUCY1B1,GUCY2D,HCAR1,HCN3,ID1,JUN,MAP2K6,MYL5,NFATC4,P2RY6
Neuropathic Pain Signaling in Dorsal Horn Neurons	0	0.0099	#NUM!	13/101 (13%)	0/101 (0%)	10/101 (10%)	78/101 (77%)	FOS
Agrin Interactions at Neuromuscular Junction	0	0.0145	#NUM!	10/69 (14%)	0/69 (0%)	13/69 (19%)	46/69 (67%)	JUN
ICOS-ICOSL Signaling in T Helper Cells	0	0.00394	#NUM!	13/507 (3%)	0/507 (0%)	10/507 (2%)	484/507 (95%)	IL2RG,NFATC4
FLT3 Signaling in Hematopoietic Progenitor Cells	0	0.0122	#NUM!	13/82 (16%)	0/82 (0%)	21/82 (26%)	48/82 (59%)	CREB5
Antiproliferative Role of Somatostatin Receptor 2	0	0.026	#NUM!	13/77 (17%)	0/77 (0%)	19/77 (25%)	45/77 (58%)	GUCY1B1,GUCY2D
Androgen Signaling	0	0.0237	0	24/169 (14%)	0/169 (0%)	49/169 (29%)	96/169 (57%)	AR,CACNA2D3,CACNG1,JUN
Germ Cell-Sertoli Cell Junction Signaling	0	0.0176	#NUM!	35/170 (21%)	0/170 (0%)	36/170 (21%)	99/170 (58%)	MAP2K6,RHOB,RHOU
Role of NANOG in Mammalian Embryonic Stem Cell Pluripotency	0	0.0242	#NUM!	12/124 (10%)	0/124 (0%)	23/124 (19%)	89/124 (72%)	BMP7,BMPR1B,WNT5B
Growth Hormone Signaling	0	0.0141	#NUM!	9/71 (13%)	0/71 (0%)	15/71 (21%)	47/71 (66%)	FOS
Prolactin Signaling	0	0.0211	#NUM!	14/95 (15%)	0/95 (0%)	23/95 (24%)	58/95 (61%)	FOS,JUN
CREB Signaling in Neurons	0	0.0181	-0.632	53/607 (9%)	0/607 (0%)	64/607 (11%)	490/607 (81%)	ADCY7,BMPR1B,CACNA2D3,CACNG1,CREB5,F2R,GLP2R,GPR87,GUCY1B1,HCAR1,P2RY6
Melanoma Signaling	0	0.02	#NUM!	11/50 (22%)	0/50 (0%)	12/50 (24%)	27/50 (54%)	E2F1
Type I Diabetes Mellitus Signaling	0	0.00393	#NUM!	12/509 (2%)	0/509 (0%)	18/509 (4%)	479/509 (94%)	APAF1,MAP2K6
Acute Myeloid Leukemia Signaling	0	0.022	#NUM!	15/91 (16%)	0/91 (0%)	21/91 (23%)	55/91 (60%)	MAP2K6,PIM1
Graft-versus-Host Disease Signaling	0	0.00224	#NUM!	3/446 (1%)	0/446 (0%)	2/446 (0%)	441/446 (99%)	IL18
Type II Diabetes Mellitus Signaling	0	0.0261	#NUM!	20/153 (13%)	0/153 (0%)	19/153 (12%)	114/153 (75%)	ACSL4,CACNA2D3,CACNG1,PKM
Gα12/13 Signaling	0	0.0226	#NUM!	22/133 (17%)	0/133 (0%)	25/133 (19%)	86/133 (65%)	F2R,JUN,MYL5
p70S6K Signaling	0	0.00691	#NUM!	23/579 (4%)	0/579 (0%)	25/579 (4%)	531/579 (92%)	CD79B,F2R,IL2RG,SFN
mTOR Signaling	0	0.014	#NUM!	29/214 (14%)	0/214 (0%)	72/214 (34%)	113/214 (53%)	PRR5L,RHOB,RHOU
G Beta Gamma Signaling	0	0.0155	#NUM!	18/129 (14%)	0/129 (0%)	23/129 (18%)	88/129 (68%)	CACNA2D3,CACNG1
G Protein Signaling Mediated by Tubby	0	0.00214	#NUM!	5/468 (1%)	0/468 (0%)	22/468 (5%)	441/468 (94%)	MERTK
Communication between Innate and Adaptive Immune Cells	0	0.00322	#NUM!	3/932 (0%)	0/932 (0%)	3/932 (0%)	926/932 (99%)	CD79B,CD8A,IL18
Systemic Lupus Erythematosus Signaling	0	0.00469	#NUM!	25/1066 (2%)	0/1066 (0%)	42/1066 (4%)	999/1066 (94%)	CD79B,FOS,IL18,JUN,NFATC4
CDC42 Signaling	0	0.0104	-1	23/576 (4%)	0/576 (0%)	34/576 (6%)	519/576 (90%)	DIAPH3,FOS,ITGB6,ITGB8,JUN,MYL5
FAK Signaling	0	0.0126	-2.496	60/1034 (6%)	0/1034 (0%)	78/1034 (8%)	896/1034 (87%)	ELF3,F2R,FOS,GLP2R,GPR87,HCAR1,IL17RB,IL1R2,IL2RG,ITGB6,ITGB8,JUN,P2RY6
EIF2 Signaling	0	0.00435	#NUM!	25/230 (11%)	0/230 (0%)	107/230 (47%)	98/230 (43%)	SREBF1
PAK Signaling	0	0.0256	#NUM!	16/117 (14%)	0/117 (0%)	29/117 (25%)	72/117 (62%)	ITGB6,ITGB8,MYL5
Phospholipase C Signaling	0	0.0107	-2.121	41/1120 (4%)	0/1120 (0%)	54/1120 (5%)	1025/1120 (92%)	ADCY7,CD79B,CREB5,GUCY1B1,ITGB6,ITGB8,MYL5,NFATC4,PLA2G4A,RAPGEF3,RHOB,RHOU
Altered T Cell and B Cell Signaling in Rheumatoid Arthritis	0	0.00213	#NUM!	3/938 (0%)	0/938 (0%)	2/938 (0%)	933/938 (99%)	CD79B,IL18
Regulation of eIF4 and p70S6K Signaling	0	0.0109	#NUM!	22/184 (12%)	0/184 (0%)	69/184 (38%)	93/184 (51%)	ITGB6,ITGB8
Leptin Signaling in Obesity	0	0.0263	#NUM!	10/76 (13%)	0/76 (0%)	11/76 (14%)	55/76 (72%)	ADCY7,GUCY1B1
B Cell Development	0	0.00205	#NUM!	3/488 (1%)	0/488 (0%)	0/488 (0%)	485/488 (99%)	CD79B
Breast Cancer Regulation by Stathmin1	0	0.0236	-1.604	65/594 (11%)	0/594 (0%)	67/594 (11%)	462/594 (78%)	AURKB,CDK1,CDK2,CREB5,E2F1,E2F2,E2F7,E2F8,F2R,GLP2R,GPR87,HCAR1,JUN,P2RY6
Neuroprotective Role of THOP1 in Alzheimer's Disease	0	0.0246	#NUM!	14/122 (11%)	0/122 (0%)	10/122 (8%)	98/122 (80%)	F7,PRSS23,SERPINA3
Regulation of IL-2 Expression in Activated and Anergic T Lymphocytes	0	0.00649	#NUM!	17/462 (4%)	0/462 (0%)	20/462 (4%)	425/462 (92%)	FOS,JUN,NFATC4
Role of WNT/GSK-3β Signaling in the Pathogenesis of Influenza	0	0.0128	#NUM!	1/78 (1%)	0/78 (0%)	14/78 (18%)	63/78 (81%)	WNT5B
NUR77 Signaling in T Lymphocytes	0	0.00585	#NUM!	16/513 (3%)	0/513 (0%)	13/513 (3%)	484/513 (94%)	APAF1,NR4A1,PDK1
PKCθ Signaling in T Lymphocytes	0	0.00896	#NUM!	23/558 (4%)	0/558 (0%)	23/558 (4%)	512/558 (92%)	CACNA2D3,CACNG1,FOS,JUN,NFATC4
Antiproliferative Role of TOB in T Cell Signaling	0	0.00704	#NUM!	11/426 (3%)	0/426 (0%)	7/426 (2%)	408/426 (96%)	CCNA2,CCNE2,CDK2
OX40 Signaling Pathway	0	0.00209	#NUM!	7/478 (1%)	0/478 (0%)	5/478 (1%)	466/478 (97%)	JUN
PI3K Signaling in B Lymphocytes	0	0.00679	#NUM!	24/589 (4%)	0/589 (0%)	26/589 (4%)	539/589 (92%)	CD79B,FOS,JUN,NFATC4
IL-17A Signaling in Airway Cells	0	0.0149	#NUM!	7/67 (10%)	0/67 (0%)	9/67 (13%)	51/67 (76%)	IL17RB
Role of JAK2 in Hormone-like Cytokine Signaling	0	0.0161	#NUM!	10/62 (16%)	0/62 (0%)	8/62 (13%)	44/62 (71%)	FOS
Role of JAK1 and JAK3 in γc Cytokine Signaling	0	0.0145	#NUM!	9/69 (13%)	0/69 (0%)	13/69 (19%)	47/69 (68%)	IL2RG
NGF Signaling	0	0.00833	#NUM!	18/120 (15%)	0/120 (0%)	31/120 (26%)	71/120 (59%)	CREB5
Paxillin Signaling	0	0.0187	#NUM!	19/107 (18%)	0/107 (0%)	23/107 (21%)	65/107 (61%)	ITGB6,ITGB8
RHOGDI Signaling	0	0.0227	#NUM!	31/220 (14%)	0/220 (0%)	49/220 (22%)	140/220 (64%)	ITGB6,ITGB8,MYL5,RHOB,RHOU
Mouse Embryonic Stem Cell Pluripotency	0	0.00962	#NUM!	9/104 (9%)	0/104 (0%)	27/104 (26%)	68/104 (65%)	ID1
Hematopoiesis from Pluripotent Stem Cells	0	0.00224	#NUM!	0/447 (0%)	0/447 (0%)	1/447 (0%)	446/447 (100%)	CD8A
Transcriptional Regulatory Network in Embryonic Stem Cells	0	0.0183	#NUM!	13/164 (8%)	0/164 (0%)	37/164 (23%)	114/164 (70%)	BMPR1B,FOXC1,WNT5B
eNOS Signaling	0	0.0192	#NUM!	24/156 (15%)	0/156 (0%)	21/156 (13%)	111/156 (71%)	ADCY7,CCNA2,GUCY1B1
VEGF Family Ligand-Receptor Interactions	0	0.0238	#NUM!	16/84 (19%)	0/84 (0%)	12/84 (14%)	56/84 (67%)	FOS,PLA2G4A
Ephrin A Signaling	0	0.0216	#NUM!	20/139 (14%)	0/139 (0%)	27/139 (19%)	92/139 (66%)	CLDN4,MYL5,NGEF
Ephrin B Signaling	0	0.0139	#NUM!	9/72 (13%)	0/72 (0%)	21/72 (29%)	42/72 (58%)	CXCR4
ERB2-ERBB3 Signaling	0	0.0154	#NUM!	10/65 (15%)	0/65 (0%)	15/65 (23%)	40/65 (62%)	JUN
Heparan Sulfate Biosynthesis	0	0.011	#NUM!	3/91 (3%)	0/91 (0%)	17/91 (19%)	71/91 (78%)	SULT1C2
Thyroid Hormone Metabolism II (via Conjugation and/or Degradation)	0	0.0238	#NUM!	4/42 (10%)	0/42 (0%)	3/42 (7%)	35/42 (83%)	SULT1C2
Nicotine Degradation III	0	0.0167	#NUM!	6/60 (10%)	0/60 (0%)	2/60 (3%)	52/60 (87%)	CYP51A1
Heparan Sulfate Biosynthesis (Late Stages)	0	0.0119	#NUM!	2/84 (2%)	0/84 (0%)	14/84 (17%)	68/84 (81%)	SULT1C2
D-myo-inositol-5-phosphate Metabolism	0	0.0201	-1	29/199 (15%)	0/199 (0%)	58/199 (29%)	112/199 (56%)	DUSP1,DUSP2,PPFIA4,PPP1R1B
Chondroitin Sulfate Biosynthesis	0	0.0164	#NUM!	4/61 (7%)	0/61 (0%)	8/61 (13%)	49/61 (80%)	SULT1C2
Dermatan Sulfate Biosynthesis	0	0.0159	#NUM!	5/63 (8%)	0/63 (0%)	8/63 (13%)	50/63 (79%)	SULT1C2
Dermatan Sulfate Biosynthesis (Late Stages)	0	0.02	#NUM!	3/50 (6%)	0/50 (0%)	5/50 (10%)	42/50 (84%)	SULT1C2
D-myo-inositol (1,4,5,6)-Tetrakisphosphate Biosynthesis	0	0.0219	-1	24/183 (13%)	0/183 (0%)	55/183 (30%)	104/183 (57%)	DUSP1,DUSP2,PPFIA4,PPP1R1B
Superpathway of Inositol Phosphate Compounds	0	0.0169	-1	32/237 (14%)	0/237 (0%)	65/237 (27%)	140/237 (59%)	DUSP1,DUSP2,PPFIA4,PPP1R1B
D-myo-inositol (3,4,5,6)-tetrakisphosphate Biosynthesis	0	0.0219	-1	24/183 (13%)	0/183 (0%)	55/183 (30%)	104/183 (57%)	DUSP1,DUSP2,PPFIA4,PPP1R1B
3-phosphoinositide Degradation	0	0.0206	-1	26/194 (13%)	0/194 (0%)	62/194 (32%)	106/194 (55%)	DUSP1,DUSP2,PPFIA4,PPP1R1B
3-phosphoinositide Biosynthesis	0	0.0191	-1	27/209 (13%)	0/209 (0%)	60/209 (29%)	122/209 (58%)	DUSP1,DUSP2,PPFIA4,PPP1R1B
Chondroitin Sulfate Biosynthesis (Late Stages)	0	0.0189	#NUM!	2/53 (4%)	0/53 (0%)	5/53 (9%)	46/53 (87%)	SULT1C2
Acetone Degradation I (to Methylglyoxal)	0	0.0238	#NUM!	5/42 (12%)	0/42 (0%)	5/42 (12%)	32/42 (76%)	CYP51A1
Oxidative Ethanol Degradation III	0	0.0179	#NUM!	8/56 (14%)	0/56 (0%)	3/56 (5%)	45/56 (80%)	ACSS2
Gαi Signaling	0	0.0143	#NUM!	12/140 (9%)	0/140 (0%)	18/140 (13%)	110/140 (79%)	ADCY7,GUCY1B1
Gαq Signaling	0	0.0176	#NUM!	23/170 (14%)	0/170 (0%)	32/170 (19%)	115/170 (68%)	NFATC4,RHOB,RHOU
Inhibition of Matrix Metalloproteases	0	0.0256	#NUM!	4/39 (10%)	0/39 (0%)	6/39 (15%)	29/39 (74%)	LRP1
PEDF Signaling	0	0.0119	#NUM!	11/84 (13%)	0/84 (0%)	21/84 (25%)	52/84 (62%)	HNF1B
Regulation of the Epithelial-Mesenchymal Transition Pathway	0	0.0205	#NUM!	22/195 (11%)	0/195 (0%)	41/195 (21%)	132/195 (68%)	FGF1,JAG2,MAP2K6,WNT5B
TEC Kinase Signaling	0	0.00865	#NUM!	24/578 (4%)	0/578 (0%)	34/578 (6%)	520/578 (90%)	FOS,ITGB6,ITGB8,RHOB,RHOU
UVA-Induced MAPK Signaling	0	0.0204	#NUM!	18/98 (18%)	0/98 (0%)	17/98 (17%)	63/98 (64%)	FOS,JUN
HIPPO signaling	0	0.023	#NUM!	17/87 (20%)	0/87 (0%)	28/87 (32%)	42/87 (48%)	RASSF1,SFN
Unfolded protein response	0	0.0222	#NUM!	22/90 (24%)	0/90 (0%)	32/90 (36%)	36/90 (40%)	INSIG1,SREBF1
Parkinson's Signaling Pathway	0	0.0261	0.707	51/307 (17%)	0/307 (0%)	58/307 (19%)	198/307 (64%)	ATP6V0A4,ATP6V1E2,CACNA2D3,CACNG1,CASP1,IL18,TCIRG1,TNFSF9
Estrogen Receptor Signaling	0	0.0196	-0.447	67/409 (16%)	0/409 (0%)	94/409 (23%)	248/409 (61%)	ADCY7,CACNA2D3,CACNG1,CREB5,FOS,GUCY1B1,JUN,MYL5
SAPK/JNK Signaling	0	0.00199	#NUM!	12/502 (2%)	0/502 (0%)	30/502 (6%)	460/502 (92%)	JUN
PTEN Signaling	0	0.0199	#NUM!	23/151 (15%)	0/151 (0%)	34/151 (23%)	94/151 (62%)	BMPR1B,ITGB6,ITGB8
Protein Ubiquitination Pathway	0	0.011	#NUM!	34/273 (12%)	0/273 (0%)	94/273 (34%)	145/273 (53%)	HSPB1,HSPB8,UBE2T
JAK/STAT Signaling	0	0.0244	#NUM!	15/82 (18%)	0/82 (0%)	18/82 (22%)	49/82 (60%)	FOS,JUN
Xenobiotic Metabolism Signaling	0	0.0102	#NUM!	37/294 (13%)	0/294 (0%)	59/294 (20%)	198/294 (67%)	GSTO2,MAP2K6,SULT1C2
IL-4 Signaling	0	0.0121	-1.89	32/577 (6%)	0/577 (0%)	28/577 (5%)	517/577 (90%)	ALOX15B,CCL22,COL16A1,COL6A1,CREB5,IL2RG,PRR5L
B Cell Receptor Signaling	0	0.00946	-2.449	29/634 (5%)	0/634 (0%)	44/634 (7%)	561/634 (88%)	CD79B,CREB5,JUN,MAP2K6,NFATC4,PAG1
WNT/β-catenin Signaling	0	0.0172	#NUM!	19/174 (11%)	0/174 (0%)	46/174 (26%)	109/174 (63%)	JUN,LRP1,WNT5B
Insulin Receptor Signaling	0	0.0143	#NUM!	21/140 (15%)	0/140 (0%)	34/140 (24%)	85/140 (61%)	ACLY,SGK1
Death Receptor Signaling	0	0.0208	#NUM!	6/96 (6%)	0/96 (0%)	17/96 (18%)	73/96 (76%)	APAF1,HSPB1
cAMP-mediated signaling	0	0.0212	0	26/236 (11%)	0/236 (0%)	28/236 (12%)	182/236 (77%)	ADCY7,CREB5,DUSP1,GUCY1B1,RAPGEF3
Glutamate Receptor Signaling	0	0.0152	#NUM!	9/66 (14%)	0/66 (0%)	9/66 (14%)	48/66 (73%)	GLUL
Apoptosis Signaling	0	0.0192	#NUM!	14/104 (13%)	0/104 (0%)	26/104 (25%)	64/104 (62%)	APAF1,CDK1
Notch Signaling	0	0.0263	#NUM!	8/38 (21%)	0/38 (0%)	8/38 (21%)	22/38 (58%)	JAG2
NF-κB Signaling	0	0.00701	1	19/571 (3%)	0/571 (0%)	33/571 (6%)	519/571 (91%)	BMPR1B,IL18,IL1R2,MAP2K6
VEGF Signaling	0	0.0101	#NUM!	15/99 (15%)	0/99 (0%)	27/99 (27%)	57/99 (58%)	SFN
T Cell Receptor Signaling	0	0.0114	-1.134	28/616 (5%)	0/616 (0%)	35/616 (6%)	553/616 (90%)	CD8A,FOS,JUN,MAP2K6,NFATC4,PAG1,PDK1
G-Protein Coupled Receptor Signaling	0	0.0228	-1.5	69/703 (10%)	0/703 (0%)	81/703 (12%)	553/703 (79%)	ADCY7,CREB5,DUSP1,F2R,FOS,GLP2R,GPR87,GUCY1B1,HCAR1,HCN3,JUN,MAP2K6,MYL5,NFATC4,P2RY6,RAPGEF3
PDGF Signaling	0	0.023	#NUM!	16/87 (18%)	0/87 (0%)	26/87 (30%)	45/87 (52%)	FOS,JUN
Phagosome Formation	0	0.0201	-2.138	67/696 (10%)	0/696 (0%)	73/696 (10%)	556/696 (80%)	CLEC7A,F2R,GLP2R,GPR87,HCAR1,ITGB6,ITGB8,MAP2K6,MYL5,P2RY6,PLA2G4A,PLAAT4,PNPLA3,RAPGEF3
Phagosome Maturation	0	0.0244	#NUM!	35/164 (21%)	0/164 (0%)	29/164 (18%)	100/164 (61%)	ATP6V0A4,ATP6V1E2,CTSV,TCIRG1
Autophagy	0	0.023	-2.236	32/217 (15%)	0/217 (0%)	55/217 (25%)	130/217 (60%)	CREB5,E2F1,FOS,JUN,NOD2
Macropinocytosis Signaling	0	0.0263	#NUM!	13/76 (17%)	0/76 (0%)	17/76 (22%)	46/76 (61%)	ITGB6,ITGB8
Cancer Drug Resistance by Drug Efflux	0	0.0172	#NUM!	9/58 (16%)	0/58 (0%)	11/58 (19%)	38/58 (66%)	PDK1
GP6 Signaling Pathway	0	0.0157	#NUM!	17/127 (13%)	0/127 (0%)	14/127 (11%)	96/127 (76%)	COL16A1,COL6A1
Th17 Activation Pathway	0	0.00413	#NUM!	4/484 (1%)	0/484 (0%)	6/484 (1%)	474/484 (98%)	DEFB1,NFATC4
SPINK1 Pancreatic Cancer Pathway	0	0.0167	#NUM!	4/60 (7%)	0/60 (0%)	2/60 (3%)	54/60 (90%)	CPA4
Apelin Cardiomyocyte Signaling Pathway	0	0.0202	#NUM!	16/99 (16%)	0/99 (0%)	14/99 (14%)	69/99 (70%)	ATP2A3,MYL5
T Cell Exhaustion Signaling Pathway	0	0.00705	#NUM!	25/567 (4%)	0/567 (0%)	24/567 (4%)	518/567 (91%)	FOS,JUN,NFATC4,PDK1
Synaptogenesis Signaling Pathway	0	0.019	-0.447	44/315 (14%)	0/315 (0%)	58/315 (18%)	213/315 (68%)	ADCY7,CREB5,GUCY1B1,LRP1,LRP8,MAP1B
Systemic Lupus Erythematosus in T Cell Signaling Pathway	0	0.014	0.333	38/643 (6%)	0/643 (0%)	48/643 (7%)	557/643 (87%)	CASP1,CASP14,CREB5,FOS,JUN,MAP2K6,PDK1,RHOB,RHOU
Systemic Lupus Erythematosus in B Cell Signaling Pathway	0	0.0124	-1	33/723 (5%)	0/723 (0%)	41/723 (6%)	649/723 (90%)	CD79B,FOS,IL18,ISG15,JUN,NFATC4,PAG1,PLAAT4,TNFSF9
Inhibition of ARE-Mediated mRNA Degradation Pathway	0	0.0184	#NUM!	20/163 (12%)	0/163 (0%)	51/163 (31%)	92/163 (56%)	SFN,TNFSF9,ZFP36
HOTAIR Regulatory Pathway	0	0.0123	#NUM!	10/163 (6%)	0/163 (0%)	34/163 (21%)	119/163 (73%)	AR,WNT5B
Xenobiotic Metabolism General Signaling Pathway	0	0.014	#NUM!	23/143 (16%)	0/143 (0%)	28/143 (20%)	92/143 (64%)	GSTO2,MAP2K6
Xenobiotic Metabolism AHR Signaling Pathway	0	0.0115	#NUM!	13/87 (15%)	0/87 (0%)	18/87 (21%)	56/87 (64%)	GSTO2
Xenobiotic Metabolism CAR Signaling Pathway	0	0.0155	#NUM!	22/194 (11%)	0/194 (0%)	35/194 (18%)	137/194 (71%)	GSTO2,MAP2K6,SULT1C2
Xenobiotic Metabolism PXR Signaling Pathway	0	0.0154	#NUM!	24/195 (12%)	0/195 (0%)	36/195 (18%)	135/195 (69%)	CDK2,GSTO2,SULT1C2
Insulin Secretion Signaling Pathway	0	0.0255	0	38/275 (14%)	0/275 (0%)	54/275 (20%)	183/275 (67%)	ADCY7,CACNA2D3,CACNG1,CCK,CREB5,GUCY1B1,SLC2A1
Regulation of the Epithelial Mesenchymal Transition by Growth Factors Pathway	0	0.026	-2	24/192 (13%)	0/192 (0%)	38/192 (20%)	130/192 (68%)	FGF1,FOS,JUN,MAP2K6,TNFSF9
MSP-RON Signaling in Macrophages Pathway	0	0.0252	#NUM!	16/119 (13%)	0/119 (0%)	17/119 (14%)	86/119 (72%)	CREB5,FOS,JUN
GM-CSF Signaling	0	0.0143	#NUM!	13/70 (19%)	0/70 (0%)	19/70 (27%)	38/70 (54%)	PIM1

## Sheet: IBC3_SphCvsOthers
Supplementary File 2b: QIAGEN Ingenuity Pathway Analysis of singe-cell mRNA Seq data from IBC3 cells cultured in SphC versus 2D and EmC combined. Differentially expressed genes (DEGs) with adjusted P value (Padj) < 0.05 and average log2 fold change (avg_log2FC) more than 1 (or less than -1) cutoffs (see as in Supplementary File 1) were used as inputs for IPA standard Core Analysis.
© 2000-2024 QIAGEN. All rights reserved.
Ingenuity Canonical Pathways	-log(B-H p-value)	Ratio	z-score	Downregulated	No change	Upregulated	No overlap with dataset	Molecules
Cell Cycle Checkpoints	29.9	0.276	8.198	39/272 (14%)	0/272 (0%)	148/272 (54%)	85/272 (31%)	AURKB,BARD1,BIRC5,BLM,BRCA1,BRIP1,BUB1,BUB1B,CCNA2,CCNB1,CCNE1,CCNE2,CDC25A,CDC25C,CDC45,CDC6,CDC7,CDCA8,CDK1,CDK2,CDKN1A,CENPE,CENPF,CENPH,CENPI,CENPK,CENPN,CENPO,CENPP,CENPU,CHEK1,CHEK2,CLSPN,DBF4,DNA2,DSN1,ERCC6L,EXO1,GTSE1,H2AX,KIF2C,KNL1,KNTC1,MAD2L1,MCM10,MCM2,MCM3,MCM4,MCM5,MCM6,MCM7,MCM8,NDC80,NUF2,ORC1,ORC6,PKMYT1,PLK1,RFC2,RFC3,RFC4,RFC5,RNF168,RPS27,SFN,SGO1,SGO2,SKA1,SPC24,SPC25,SPDL1…
Kinetochore Metaphase Signaling Pathway	17.2	0.336	3.9	16/110 (15%)	0/110 (0%)	57/110 (52%)	37/110 (34%)	AURKB,BIRC5,BUB1,BUB1B,CCNB1,CDCA8,CDK1,CENPE,CENPH,CENPK,CENPN,CENPO,CENPP,CENPU,CENPW,DSN1,ESPL1,H2AC20,H2AX,KIF2C,KNL1,KNTC1,MAD2L1,MASTL,NDC80,NEK2,NUF2,PLK1,PTTG1,SKA1,SKA3,SPC24,SPC25,SPDL1,TTK,ZWILCH,ZWINT
Mitotic Prometaphase	17.2	0.246	6.788	23/203 (11%)	0/203 (0%)	107/203 (53%)	73/203 (36%)	AURKB,BIRC5,BUB1,BUB1B,CCNB1,CDCA5,CDCA8,CDK1,CENPE,CENPF,CENPH,CENPI,CENPJ,CENPK,CENPN,CENPO,CENPP,CENPU,CEP152,CEP72,CEP78,DSN1,ERCC6L,HAUS8,KIF2C,KNL1,KNTC1,MAD2L1,NCAPD2,NCAPG,NCAPH,NDC80,NEK2,NUF2,PLK1,PLK4,RPS27,SGO1,SGO2,SKA1,SMC2,SMC4,SPC24,SPC25,SPDL1,TUBA1B,TUBB3,TUBB6,ZWILCH,ZWINT
Cell Cycle Control of Chromosomal Replication	17	0.482	5.196	7/56 (13%)	0/56 (0%)	33/56 (59%)	16/56 (29%)	CDC45,CDC6,CDC7,CDK1,CDK14,CDK18,CDK2,CDT1,CHEK2,DBF4,DNA2,LIG1,MCM2,MCM3,MCM4,MCM5,MCM6,MCM7,MCM8,ORC1,ORC6,PCNA,POLA2,POLD1,POLE,PRIM2,TOP2A
Superpathway of Cholesterol Biosynthesis	16.5	0.69	4.359	2/29 (7%)	0/29 (0%)	24/29 (83%)	3/29 (10%)	ACAA2,ACAT2,CYP51A1,DHCR24,DHCR7,EBP,FDFT1,FDPS,HMGCR,HMGCS1,HMGCS2,HSD17B7,IDI1,LSS,MSMO1,MVD,MVK,NSDHL,SC5D,SQLE
Activation of the pre-replicative complex	16.4	0.636	4.583	4/33 (12%)	0/33 (0%)	26/33 (79%)	3/33 (9%)	CDC45,CDC6,CDC7,CDK2,CDT1,DBF4,GMNN,MCM10,MCM2,MCM3,MCM4,MCM5,MCM6,MCM7,MCM8,ORC1,ORC6,POLA2,POLE,POLE2,PRIM2
Cholesterol biosynthesis	15.4	0.72	4.243	1/25 (4%)	0/25 (0%)	22/25 (88%)	2/25 (8%)	ACAT2,CYP51A1,DHCR24,DHCR7,EBP,FDFT1,FDPS,HMGCR,HMGCS1,HSD17B7,IDI1,LSS,MSMO1,MVD,NSDHL,SC5D,SQLE,SREBF1
RHO GTPases Activate Formins	14.7	0.273	5.516	12/139 (9%)	0/139 (0%)	75/139 (54%)	52/139 (37%)	AURKB,BIRC5,BUB1,BUB1B,CDCA8,CENPE,CENPF,CENPH,CENPI,CENPK,CENPN,CENPO,CENPP,CENPU,DIAPH3,DSN1,ERCC6L,KIF2C,KNL1,KNTC1,MAD2L1,NDC80,NUF2,PFN2,PLK1,RHOB,RPS27,SGO1,SGO2,SKA1,SPC24,SPC25,SPDL1,TUBA1B,TUBB3,TUBB6,ZWILCH,ZWINT
Role of BRCA1 in DNA Damage Response	12.6	0.338	1.964	18/80 (23%)	0/80 (0%)	46/80 (57%)	16/80 (20%)	BARD1,BLM,BRCA1,BRCA2,BRIP1,CDKN1A,CHEK1,CHEK2,DPF1,E2F1,E2F2,E2F7,E2F8,FAAP24,FANCA,FANCB,FANCD2,FANCG,FANCM,PLK1,RAD51,RBL1,RFC2,RFC3,RFC4,RFC5,TP53
Synthesis of DNA	12	0.269	5.657	20/119 (17%)	0/119 (0%)	70/119 (59%)	29/119 (24%)	CCNA2,CCNE1,CCNE2,CDC6,CDK2,CDT1,DNA2,FEN1,GINS1,GINS2,GINS4,GMNN,MCM2,MCM3,MCM4,MCM5,MCM6,MCM7,MCM8,ORC1,ORC6,PCNA,POLA2,POLD1,POLE,POLE2,PRIM2,RFC2,RFC3,RFC4,RFC5,UBE2C
Mitotic Metaphase and Anaphase	10.8	0.187	6.332	32/235 (14%)	0/235 (0%)	118/235 (50%)	85/235 (36%)	AURKB,BIRC5,BUB1,BUB1B,CCNB1,CDCA5,CDCA8,CDK1,CENPE,CENPF,CENPH,CENPI,CENPK,CENPN,CENPO,CENPP,CENPU,DSN1,ERCC6L,ESPL1,FBXO5,KIF2C,KNL1,KNTC1,LMNB1,MAD2L1,NDC80,NUF2,PLK1,PTTG1,RPS27,SGO1,SGO2,SKA1,SPC24,SPC25,SPDL1,TUBA1B,TUBB3,TUBB6,UBE2C,VRK1,ZWILCH,ZWINT
HDR through Homologous Recombination (HRR) or Single Strand Annealing (SSA)	10.4	0.259	5.385	17/112 (15%)	0/112 (0%)	59/112 (53%)	36/112 (32%)	BARD1,BLM,BRCA1,BRCA2,BRIP1,CCNA2,CDK2,CHEK1,CLSPN,DNA2,EME1,EXO1,GEN1,H2AX,PCNA,POLD1,POLE,POLE2,POLH,RAD51,RAD51AP1,RFC2,RFC3,RFC4,RFC5,RNF168,TIMELESS,XRCC2,XRCC3
Cholesterol Biosynthesis I	10.4	0.846	3.317	0/13 (0%)	0/13 (0%)	13/13 (100%)	0/13 (0%)	CYP51A1,DHCR24,DHCR7,EBP,FDFT1,HSD17B7,LSS,MSMO1,NSDHL,SC5D,SQLE
Cholesterol Biosynthesis II (via 24,25-dihydrolanosterol)	10.4	0.846	3.317	0/13 (0%)	0/13 (0%)	13/13 (100%)	0/13 (0%)	CYP51A1,DHCR24,DHCR7,EBP,FDFT1,HSD17B7,LSS,MSMO1,NSDHL,SC5D,SQLE
Cholesterol Biosynthesis III (via Desmosterol)	10.4	0.846	3.317	0/13 (0%)	0/13 (0%)	13/13 (100%)	0/13 (0%)	CYP51A1,DHCR24,DHCR7,EBP,FDFT1,HSD17B7,LSS,MSMO1,NSDHL,SC5D,SQLE
Hereditary Breast Cancer Signaling	9.55	0.225	-0.898	27/138 (20%)	0/138 (0%)	57/138 (41%)	54/138 (39%)	BARD1,BLM,BRCA1,BRCA2,CCNB1,CDC25C,CDK1,CDKN1A,CHEK1,CHEK2,DDB2,E2F1,FAAP24,FANCA,FANCB,FANCD2,FANCG,FANCM,GADD45B,H2AX,IGF1,PDGFB,PIK3CD,RAD51,RFC2,RFC3,RFC4,RFC5,SFN,TP53,XRCC2
DNA damage-induced 14-3-3σ Signaling	9.47	0.391	0	5/46 (11%)	0/46 (0%)	20/46 (43%)	21/46 (46%)	APAF1,BRCA1,CASP1,CASP14,CASP4,CCNB1,CCNE1,CCNE2,CDC25C,CDK1,CDK2,CDKN1A,CHEK1,CHEK2,E2F1,SFN,TP53,TP73
Role of CHK Proteins in Cell Cycle Checkpoint Control	9.47	0.345	-0.832	8/58 (14%)	0/58 (0%)	35/58 (60%)	15/58 (26%)	BRCA1,CDC25A,CDC25C,CDK1,CDK2,CDKN1A,CHEK1,CHEK2,CLSPN,E2F1,E2F2,E2F7,E2F8,PCNA,PLK1,RFC2,RFC3,RFC4,RFC5,TP53
TP53 Regulates Transcription of Cell Cycle Genes	8.97	0.367	3.771	8/49 (16%)	0/49 (0%)	25/49 (51%)	16/49 (33%)	ARID3A,AURKA,CCNA2,CCNB1,CCNE1,CCNE2,CDC25C,CDK1,CDK2,CDKN1A,CENPJ,E2F1,E2F7,E2F8,PCNA,RBL1,SFN,TP53
Mitotic G1 phase and G1/S transition	8.8	0.221	4.811	24/131 (18%)	0/131 (0%)	68/131 (52%)	39/131 (30%)	CCNA2,CCNB1,CCNE1,CCNE2,CDC25A,CDC45,CDC6,CDK1,CDK2,CDKN1A,CDKN1C,CDKN2C,CDT1,E2F1,E2F2,FBXO5,LIN9,MCM8,MYBL2,ORC1,ORC6,PCNA,POLA2,PRIM2,RBL1,RRM2,TK1,TOP2A,TYMS
Activation of gene expression by SREBF (SREBP)	8.36	0.39	3.5	9/41 (22%)	0/41 (0%)	21/41 (51%)	11/41 (27%)	CYP51A1,DHCR7,FASN,FDFT1,FDPS,HMGCR,HMGCS1,IDI1,LSS,MVD,MVK,SC5D,SCD,SQLE,SREBF1,TBL1X
Glycolysis I	8	0.481	3.606	0/27 (0%)	0/27 (0%)	16/27 (59%)	11/27 (41%)	ALDOA,ALDOC,ENO1,ENO2,FBP1,GAPDH,GPI,PFKP,PGAM1,PGAM2,PGK1,PKM,TPI1
Telomere Maintenance	7.54	0.274	4.472	11/73 (15%)	0/73 (0%)	33/73 (45%)	29/73 (40%)	BLM,CCNA2,CDK2,CHTF18,DNA2,DSCC1,FEN1,H2AC14,H2AC20,H2AX,LIG1,PCNA,PIF1,POLA2,POLD1,PRIM2,RFC2,RFC3,RFC4,RFC5
Estrogen-mediated S-phase Entry	7.07	0.462	2.309	3/26 (12%)	0/26 (0%)	18/26 (69%)	5/26 (19%)	CCNA2,CCNE1,CCNE2,CDC25A,CDK1,CDK2,CDKN1A,E2F1,E2F2,E2F7,E2F8,RBL1
Superpathway of Geranylgeranyldiphosphate Biosynthesis I (via Mevalonate)	6.73	0.556	3	3/18 (17%)	0/18 (0%)	12/18 (67%)	3/18 (17%)	ACAA2,ACAT2,FDPS,FNTB,HMGCR,HMGCS1,HMGCS2,IDI1,MVD,MVK
Cell Cycle: G2/M DNA Damage Checkpoint Regulation	5.92	0.294	-0.535	9/51 (18%)	0/51 (0%)	27/51 (53%)	15/51 (29%)	AURKA,BORA,BRCA1,CCNB1,CDC25C,CDK1,CDKN1A,CHEK1,CHEK2,CKS2,PKMYT1,PLK1,SFN,TOP2A,TP53
ATM Signaling	5.79	0.21	0.688	17/100 (17%)	0/100 (0%)	44/100 (44%)	39/100 (39%)	BLM,BRCA1,CCNB1,CDC25A,CDC25C,CDK1,CDK2,CDKN1A,CHEK1,CHEK2,CREB5,FANCD2,GADD45B,H2AX,JUN,RAD51,RNF168,SMC2,SUV39H1,TP53,TP73
Mismatch Repair in Eukaryotes	5.47	0.5	3	2/18 (11%)	0/18 (0%)	15/18 (83%)	1/18 (6%)	EXO1,FEN1,LIG1,PCNA,POLD1,RFC2,RFC3,RFC4,RFC5
Mevalonate Pathway I	5.35	0.571	2.646	2/14 (14%)	0/14 (0%)	10/14 (71%)	2/14 (14%)	ACAA2,ACAT2,HMGCR,HMGCS1,HMGCS2,IDI1,MVD,MVK
Nucleosome assembly	5.34	0.286	3.742	4/49 (8%)	0/49 (0%)	27/49 (55%)	18/49 (37%)	CENPH,CENPI,CENPK,CENPN,CENPO,CENPP,CENPU,CENPW,H2AC14,H2AC20,H2AX,HJURP,KNL1,OIP5
Mitotic G2-G2/M phases	5.21	0.151	5.112	28/199 (14%)	0/199 (0%)	96/199 (48%)	75/199 (38%)	AURKA,BORA,CCNA2,CCNB1,CDC25A,CDC25C,CDK1,CDK2,CDKN1A,CENPF,CENPJ,CEP152,CEP72,CEP78,E2F1,FOXM1,GTSE1,HAUS8,HMMR,LIN9,MYBL2,NEK2,PKMYT1,PLK1,PLK4,TP53,TPX2,TUBA1B,TUBB3,TUBB6
Gluconeogenesis I	4.74	0.37	3.162	1/27 (4%)	0/27 (0%)	15/27 (56%)	11/27 (41%)	ALDOA,ALDOC,ENO1,ENO2,FBP1,GAPDH,GPI,PGAM1,PGAM2,PGK1
Regulation of TP53 Activity through Phosphorylation	4.37	0.194	3.771	23/93 (25%)	0/93 (0%)	35/93 (38%)	35/93 (38%)	AURKA,AURKB,BARD1,BLM,BRCA1,BRIP1,CCNA2,CDK2,CHEK1,CHEK2,DNA2,EXO1,RFC2,RFC3,RFC4,RFC5,TP53,TPX2
Mitotic Roles of Polo-Like Kinase	4.34	0.224	1.508	7/67 (10%)	0/67 (0%)	33/67 (49%)	27/67 (40%)	CCNB1,CDC25A,CDC25C,CDC7,CDK1,CHEK2,ESPL1,FBXO5,KIF11,KIF23,PKMYT1,PLK1,PLK4,PRC1,PTTG1
Cyclins and Cell Cycle Regulation	4.24	0.198	2.673	14/86 (16%)	0/86 (0%)	37/86 (43%)	35/86 (41%)	CCNA2,CCNB1,CCNE1,CCNE2,CDC25A,CDK1,CDK2,CDKN1A,CDKN2C,E2F1,E2F2,E2F7,E2F8,HDAC4,RBL1,SUV39H1,TP53
Kinesins	4.16	0.23	3.742	9/61 (15%)	0/61 (0%)	24/61 (39%)	28/61 (46%)	CENPE,KIF11,KIF15,KIF18B,KIF20A,KIF20B,KIF23,KIF2C,KIF4A,KIFC1,RACGAP1,TUBA1B,TUBB3,TUBB6
NER (Nucleotide Excision Repair, Enhanced Pathway)	3.91	0.187	3.051	23/91 (25%)	0/91 (0%)	38/91 (42%)	30/91 (33%)	CHAF1A,CHAF1B,DDB2,DNA2,LIG1,PCNA,POLA2,POLD1,POLE,POLE2,PRIM2,RFC2,RFC3,RFC4,RFC5,TCEA1,TOP2A
DNA Damage/Telomere Stress Induced Senescence	3.88	0.232	3.051	11/56 (20%)	0/56 (0%)	24/56 (43%)	21/56 (38%)	CCNA2,CCNE1,CCNE2,CDK2,CDKN1A,H1-1,H1-3,H1-5,H2AC14,H2AC20,H2AX,LMNB1,TP53
Cell Cycle: G1/S Checkpoint Regulation	3.52	0.203	-1.604	20/69 (29%)	0/69 (0%)	28/69 (41%)	21/69 (30%)	CCNE1,CCNE2,CDC25A,CDK2,CDKN1A,CDKN2C,E2F1,E2F2,E2F7,E2F8,HDAC4,RBL1,SUV39H1,TP53
BER (Base Excision Repair) Pathway	3.51	0.25	2.714	10/44 (23%)	0/44 (0%)	23/44 (52%)	11/44 (25%)	E2F1,FEN1,LIG1,MAP2K6,PCNA,POLE,RFC2,RFC3,RFC4,RFC5,TP53
p53 Signaling	3.5	0.173	0.277	16/98 (16%)	0/98 (0%)	36/98 (37%)	46/98 (47%)	APAF1,BBC3,BIRC5,BRCA1,CDK2,CDKN1A,CHEK1,CHEK2,E2F1,GADD45B,JUN,PCNA,PIK3CD,SFN,TP53,TP53AIP1,TP73
Ferroptosis Signaling Pathway	3.4	0.153	0.229	27/131 (21%)	0/131 (0%)	37/131 (28%)	67/131 (51%)	ABCA1,ACSL4,ALOX12B,ALOX15B,ANGPTL4,CBS/LOC102724560,CDKN1A,CHAC1,CTH,FANCD2,FDFT1,H2AC20,H2AX,HMGCR,HSPB1,LPCAT3,RBL1,SAT1,SLC3A2,TP53
Fanconi Anemia Pathway	3.36	0.263	3.162	9/38 (24%)	0/38 (0%)	18/38 (47%)	11/38 (29%)	DCLRE1B,EME1,FAAP24,FANCA,FANCB,FANCD2,FANCG,FANCI,FANCM,UBE2T
Resolution of Abasic Sites (AP sites)	3.36	0.263	3.162	8/38 (21%)	0/38 (0%)	20/38 (53%)	10/38 (26%)	FEN1,LIG1,PCNA,POLD1,POLE,POLE2,RFC2,RFC3,RFC4,RFC5
Atherosclerosis Signaling	3.33	0.15	2.065	15/133 (11%)	0/133 (0%)	22/133 (17%)	96/133 (72%)	ALOX12B,ALOX15B,APOC1,APOD,COL18A1,COL1A1,CXCR4,IL18,LCAT,MMP9,ORM1,ORM2,PDGFB,PLA2G2C,PLA2G4A,PLA2G6,PLA2R1,PLAAT4,PNPLA3,S100A8
LXR/RXR Activation	3.31	0.154	0.577	17/123 (14%)	0/123 (0%)	23/123 (19%)	83/123 (67%)	ABCA1,ABCG1,AGT,APOC1,APOD,CYP51A1,FASN,FDFT1,HMGCR,IL18,LCAT,LDLR,MLXIPL,MMP9,ORM1,ORM2,S100A8,SCD,SREBF1
DNA Damage Bypass	3.2	0.229	3.317	9/48 (19%)	0/48 (0%)	27/48 (56%)	12/48 (25%)	DTL,PCLAF,PCNA,POLD1,POLE,POLE2,POLH,RFC2,RFC3,RFC4,RFC5
Meiotic recombination	3.2	0.229	3.317	7/48 (15%)	0/48 (0%)	24/48 (50%)	17/48 (35%)	BLM,BRCA1,BRCA2,CDK2,DMC1,H2AC14,H2AC20,H2AX,MND1,PSMC3IP,RAD51
Pancreatic Adenocarcinoma Signaling	3.19	0.151	0.707	16/126 (13%)	0/126 (0%)	42/126 (33%)	68/126 (54%)	BIRC5,BRCA2,CCNE1,CCNE2,CDK2,CDKN1A,E2F1,E2F2,E2F7,E2F8,EGFR,HBEGF,HDAC4,MMP9,PIK3CD,RAD51,RBL1,SUV39H1,TP53
DHCR24 Signaling Pathway	3.19	0.146	1.342	23/137 (17%)	0/137 (0%)	32/137 (23%)	82/137 (60%)	AGT,APOC1,APOD,AR,CYP51A1,DHCR24,DHCR7,HMGCR,IGF1,LCAT,ORM1,ORM2,PDGFB,PIK3CD,PRKCG,PRKCH,SC5D,SCARB1,SREBF1,TP53
Cohesin Chromatin Regulation Pathway	3.06	0.117	3.657	36/247 (15%)	0/247 (0%)	71/247 (29%)	140/247 (57%)	AURKB,BBC3,BIRC5,BUB1,CCNB1,CDCA5,CDCA8,CDK1,CHEK1,ESCO2,ESPL1,H2AC14,H2AC20,H2AX,HASPIN,KNL1,NCAPD2,NCAPD3,NCAPG,NCAPG2,NCAPH,PCDH20,PCDHA10,PLK1,PTTG1,SGO1,SMC2,SMC4,TTK
NR1H2 and NR1H3-mediated signaling	3.06	0.22	1.508	11/50 (22%)	0/50 (0%)	13/50 (26%)	26/50 (52%)	ABCA1,ABCG1,APOC1,APOD,FABP6,FASN,KDM3A,PLIN1,SCD,SREBF1,TBL1X
DNA Methylation and Transcriptional Repression Signaling	3.03	0.163	2.673	16/98 (16%)	0/98 (0%)	32/98 (33%)	50/98 (51%)	CDK1,CDK14,CDK18,CDK2,E2F1,E2F2,E2F7,E2F8,FOXA3,GADD45B,RBL1,SUV39H1,TCF19,TET1,TP53,UHRF1
Aryl Hydrocarbon Receptor Signaling	2.76	0.132	2.324	23/159 (14%)	0/159 (0%)	51/159 (32%)	85/159 (53%)	ALDH1L2,ALDH7A1,APAF1,CCNA2,CCNE1,CCNE2,CDK2,CDKN1A,CHEK1,CHEK2,CYP1B1,E2F1,GSTO2,HSPB1,JUN,MCM7,NCOA7,RBL1,TFF1,TP53,TP73
Ribonucleotide Reductase Signaling Pathway	2.76	0.129	2.558	32/171 (19%)	0/171 (0%)	55/171 (32%)	84/171 (49%)	BIRC5,CCNF,CDC25A,CDK1,CDK2,CDKN1A,CHEK1,CREB5,DPF1,E2F1,E2F2,E2F7,E2F8,EGFR,FOXM1,JUN,MMP9,MYBL2,PIK3CD,RRM1,RRM2,TP53
DNA Replication Pre-Initiation	2.74	0.154	4	19/104 (18%)	0/104 (0%)	49/104 (47%)	36/104 (35%)	CDC6,CDT1,GMNN,H2AC14,H2AC20,H2AX,MCM2,MCM3,MCM4,MCM5,MCM6,MCM7,MCM8,ORC1,ORC6,UBE2C
Zymosterol Biosynthesis	2.74	0.667	2	0/6 (0%)	0/6 (0%)	6/6 (100%)	0/6 (0%)	CYP51A1,HSD17B7,MSMO1,NSDHL
Senescence Pathway	2.71	0.107	0.6	45/299 (15%)	0/299 (0%)	105/299 (35%)	149/299 (50%)	BHLHE40,CACNA2D2,CACNA2D3,CACNB1,CACNG1,CCNB1,CCNE1,CCNE2,CDC25A,CDC25C,CDK1,CDK2,CDKN1A,CHEK1,CHEK2,DHCR24,E2F1,E2F2,E2F7,E2F8,GADD45B,JUN,MAP2K6,NFATC4,PDK1,PDK3,PDK4,PHF19,PIK3CD,RASSF5,RBL1,TP53
TR/RXR Activation	2.66	0.141	3.3	9/128 (7%)	0/128 (0%)	38/128 (30%)	81/128 (63%)	AKR1C1/AKR1C2,AKR1C3,CCNA2,CDK2,DAPK2,ENO1,FASN,FOXM1,LDLR,NRGN,PCNA,PFKP,PIK3CD,SCARB1,SLC16A3,SLC2A1,SREBF1,SYT12
Tryptophan catabolism	2.41	0.417	0.447	2/12 (17%)	0/12 (0%)	5/12 (42%)	5/12 (42%)	KMO,KYAT1,SLC36A4,SLC3A2,SLC7A5
GADD45 Signaling	2.38	0.183	-0.905	9/60 (15%)	0/60 (0%)	26/60 (43%)	25/60 (42%)	BRCA1,CCNB1,CCNE1,CCNE2,CDK1,CDK2,CDKN1A,GADD45B,MAP2K6,PCNA,TP53
Glucose metabolism	2.38	0.163	3.051	5/80 (6%)	0/80 (0%)	34/80 (43%)	41/80 (51%)	ALDOA,ALDOC,FBP1,GPI,HK2,PC,PCK2,PFKFB3,PFKFB4,PFKP,PKM,SLC25A1,TPI1
Glioma Signaling	2.33	0.136	1.633	16/125 (13%)	0/125 (0%)	42/125 (34%)	67/125 (54%)	CDKN1A,CDKN2C,E2F1,E2F2,E2F7,E2F8,EGFR,HDAC4,IDH2,IGF1,PDGFB,PIK3CD,PRKCG,PRKCH,RBL1,SUV39H1,TP53
Mitotic Prophase	2.32	0.146	3.873	12/103 (12%)	0/103 (0%)	46/103 (45%)	45/103 (44%)	CCNB1,CDK1,H2AC14,H2AC20,H2AX,LMNB1,LPIN1,LPIN3,MASTL,NCAPD3,NCAPG2,PLK1,SMC2,SMC4,VRK1
RHO GTPases activate CIT	2.32	0.316	2.449	1/19 (5%)	0/19 (0%)	12/19 (63%)	6/19 (32%)	CIT,DLG4,KIF14,MYH10,PRC1,RHOB
MHC class II antigen presentation	2.31	0.135	4.123	16/126 (13%)	0/126 (0%)	46/126 (37%)	64/126 (51%)	CENPE,CTSH,CTSV,DNM1,HLA-DMA,HLA-DRB1,KIF11,KIF15,KIF20A,KIF23,KIF2C,KIF4A,RACGAP1,SEC23A,TUBA1B,TUBB3,TUBB6
TP53 Regulates Transcription of Cell Death Genes	2.23	0.205	1.667	14/44 (32%)	0/44 (0%)	14/44 (32%)	16/44 (36%)	APAF1,BBC3,BIRC5,CASP1,NDRG1,PRELID3A,TP53,TP53AIP1,TP73
Retinoid metabolism and transport	2.23	0.205	1.667	5/44 (11%)	0/44 (0%)	12/44 (27%)	27/44 (61%)	AKR1B10,AKR1C1/AKR1C2,AKR1C3,GPC5,LDLR,LRP1,LRP8,RBP1,RDH11
Pyridoxal 5'-phosphate Salvage Pathway	2.12	0.169	3.162	12/65 (18%)	0/65 (0%)	24/65 (37%)	29/65 (45%)	CDK1,CDK18,CDK2,DMPK,MAP2K6,NEK2,PIM1,PLK1,PRKCH,SGK1,TTK
DNA Double-Strand Break Repair by Homologous Recombination	2.12	0.357	#NUM!	2/14 (14%)	0/14 (0%)	10/14 (71%)	2/14 (14%)	BRCA1,BRCA2,GEN1,LIG1,RAD51
Salvage Pathways of Pyrimidine Ribonucleotides	2.12	0.144	3.606	21/97 (22%)	0/97 (0%)	28/97 (29%)	48/97 (49%)	AK4,APOBEC3B,CDA,CDK1,CDK18,CDK2,DMPK,MAP2K6,NEK2,PIM1,PLK1,PRKCH,SGK1,TTK
Regulation of mitotic cell cycle	2.04	0.148	3.606	16/88 (18%)	0/88 (0%)	44/88 (50%)	28/88 (32%)	AURKA,AURKB,BUB1B,CCNA2,CCNB1,CDK1,CDK2,FBXO5,MAD2L1,NEK2,PLK1,PTTG1,UBE2C
HIF1α Signaling	2.04	0.11	3.128	32/209 (15%)	0/209 (0%)	45/209 (22%)	132/209 (63%)	ADM,CCNG2,CDKN1A,EGLN3,GPI,HK2,HSPA2,IGF1,IL6R,JUN,LDHA,MAP2K6,MKNK2,MMP9,NCF1,PDGFB,PIK3CD,PKM,PRKCG,PRKCH,SAT1,SLC2A1,TP53
Caspase activation via Dependence Receptors in the absence of ligand	1.78	0.4	1	3/10 (30%)	0/10 (0%)	4/10 (40%)	3/10 (30%)	DAPK2,MAGED1,UNC5A,UNC5B
Choline catabolism	1.76	0.6	#NUM!	1/5 (20%)	0/5 (0%)	2/5 (40%)	2/5 (40%)	ALDH7A1,DMGDH,SARDH
Acetate Conversion to Acetyl-CoA	1.76	0.6	#NUM!	1/5 (20%)	0/5 (0%)	2/5 (40%)	2/5 (40%)	ACSL1,ACSS1,ACSS2
Nuclear Cytoskeleton Signaling Pathway	1.76	0.105	4.796	28/220 (13%)	0/220 (0%)	73/220 (33%)	119/220 (54%)	CDH15,CDH23,CDH24,CENPE,H2AX,ITGA2B,ITGAL,ITGB6,ITGB8,KIF11,KIF15,KIF18B,KIF20A,KIF20B,KIF23,KIF2C,KIF4A,KIFC1,LMNB1,RACGAP1,TUBA1B,TUBB3,TUBB6
Sirtuin Signaling Pathway	1.7	0.0962	0.392	66/291 (23%)	0/291 (0%)	111/291 (38%)	114/291 (39%)	ABCA1,ACLY,ACSS2,CPT1C,E2F1,GADD45B,H1-1,H1-3,H1-5,HMGCS2,IDH2,JUN,LDHA,NDRG1,NDUFA4L2,PCK2,PDK1,PFKFB3,PGAM1,PGAM2,PGK1,SCNN1A,SLC2A1,SREBF1,SUV39H1,TP53,TP73,TUBA1B
Integrin cell surface interactions	1.7	0.141	2.887	10/85 (12%)	0/85 (0%)	20/85 (24%)	55/85 (65%)	COL16A1,COL18A1,COL1A1,COL6A1,COL9A2,COL9A3,ICAM5,ITGA2B,ITGAL,ITGB6,ITGB8,PECAM1
Transcriptional Regulation by E2F6	1.68	0.206	1.89	9/34 (26%)	0/34 (0%)	13/34 (38%)	12/34 (35%)	APAF1,BRCA1,CDC7,CHEK1,E2F1,RAD51,RRM2
Metallothioneins bind metals	1.65	0.364	2	0/11 (0%)	0/11 (0%)	5/11 (45%)	6/11 (55%)	MT1F,MT1X,MT2A,MT3
Ketogenesis	1.65	0.364	#NUM!	2/11 (18%)	0/11 (0%)	7/11 (64%)	2/11 (18%)	ACAA2,ACAT2,HMGCS1,HMGCS2
Glycine Betaine Degradation	1.65	0.364	0	4/11 (36%)	0/11 (0%)	3/11 (27%)	4/11 (36%)	BHMT2,DMGDH,SARDH,SRR
Serotonin Receptor Signaling	1.65	0.0853	3.479	72/469 (15%)	0/469 (0%)	106/469 (23%)	291/469 (62%)	ADCY7,CACNA2D2,CACNA2D3,CACNB1,CACNG1,CAV3,CCNE1,CCNE2,CDK2,CREB5,FBP1,GNA14,GNG7,ITGA2B,JUN,KCNN3,LCAT,MAP2K6,MMP9,MYLK,ORAI3,PDK1,PIK3CD,PLA2G2C,PLA2G4A,PLA2G6,PLA2R1,PLAAT4,PLCD3,PLCH1,PLIN1,PNPLA3,PRKCG,PRKCH,RAPGEF3,RBL1,RHOB,SLC9A5,TGM1,TGM3
Fatty acyl-CoA biosynthesis	1.55	0.222	2.449	2/27 (7%)	0/27 (0%)	11/27 (41%)	14/27 (52%)	ACLY,ACSL1,FASN,HACD1,SCD,SLC25A1
Collagen biosynthesis and modifying enzymes	1.54	0.149	2.53	4/67 (6%)	0/67 (0%)	14/67 (21%)	49/67 (73%)	COL16A1,COL18A1,COL1A1,COL6A1,COL9A2,COL9A3,P4HA1,PCOLCE,PLOD1,PLOD2
Epoxysqualene Biosynthesis	1.5	1	#NUM!	0/2 (0%)	0/2 (0%)	2/2 (100%)	0/2 (0%)	FDFT1,SQLE
Cysteine Biosynthesis/Homocysteine Degradation	1.5	1	#NUM!	2/2 (100%)	0/2 (0%)	0/2 (0%)	0/2 (0%)	CBS/LOC102724560,CTH
Phospholipases	1.45	0.145	1.897	11/69 (16%)	0/69 (0%)	16/69 (23%)	42/69 (61%)	LCAT,LIPG,PLA2G2C,PLA2G4A,PLA2G6,PLA2R1,PLAAT4,PLCD3,PLCH1,PNPLA3
Cell Cycle Regulation by BTG Family Proteins	1.44	0.184	2.646	6/38 (16%)	0/38 (0%)	18/38 (47%)	14/38 (37%)	CCNE1,CCNE2,CDK2,E2F1,E2F2,E2F7,E2F8
PFKFB4 Signaling Pathway	1.38	0.163	0.707	12/49 (24%)	0/49 (0%)	16/49 (33%)	21/49 (43%)	CREB5,FBP1,GPI,HK2,MAP2K6,PFKFB4,TP53,XDH
Regulation of TP53 Expression and Degradation	1.38	0.179	1.89	8/39 (21%)	0/39 (0%)	11/39 (28%)	20/39 (51%)	CCNA2,CDK1,CDK2,CHEK2,PRR5L,SGK1,TP53
Stearate Biosynthesis I (Animals)	1.38	0.141	2.121	7/71 (10%)	0/71 (0%)	21/71 (30%)	43/71 (61%)	ACOT1,ACSL1,ACSL4,AKR1B10,DHCR24,ELOVL1,FASN,PLA2G6,PPT1,TBXAS1
Glioblastoma Multiforme Signaling	1.37	0.105	1.155	29/171 (17%)	0/171 (0%)	46/171 (27%)	96/171 (56%)	CCNE1,CCNE2,CDK2,CDKN1A,E2F1,E2F2,E2F7,E2F8,EGFR,IGF1,ITPR1,PDGFB,PIK3CD,PLCD3,PLCH1,RHOB,TP53,WNT5B
Assembly of collagen fibrils and other multimeric structures	1.34	0.148	3	4/61 (7%)	0/61 (0%)	16/61 (26%)	41/61 (67%)	COL18A1,COL1A1,COL6A1,COL9A2,COL9A3,CTSV,LOXL2,MMP9,PCOLCE
Sperm Motility	1.31	0.0934	2.138	38/257 (15%)	0/257 (0%)	54/257 (21%)	165/257 (64%)	AATK,EGFR,FGFR4,GNA14,GNG7,ITPR1,LCAT,MAP2K6,MERTK,PDE4A,PLA2G2C,PLA2G4A,PLA2G6,PLA2R1,PLAAT4,PLCD3,PLCH1,PNPLA3,PRKCG,PRKCH,RET,SLC12A2,SLC9A5,ZP3
UFMylation Signaling Pathway	1.3	0.145	-1	18/62 (29%)	0/62 (0%)	17/62 (27%)	27/62 (44%)	ABCA1,ABCG1,DDRGK1,PDK1,RPL26,SUV39H1,TFF1,TP53,UFSP1
Coronavirus Pathogenesis Pathway	1.25	0.098	-2.683	57/204 (28%)	0/204 (0%)	47/204 (23%)	100/204 (49%)	AGT,AR,CASP1,CCNE1,CCNE2,CDK2,E2F1,E2F2,E2F7,E2F8,HDAC4,JUN,NPC1,OAS3,RBL1,RIGI,RPS18,RPS27,SUV39H1,TP53
Glycerophospholipid biosynthesis	1.24	0.121	2.309	17/99 (17%)	0/99 (0%)	32/99 (32%)	50/99 (51%)	CHKA,DGAT2,GPD1L,LPCAT1,LPCAT3,LPIN1,LPIN3,PCYT2,PLA2G4A,PLA2G6,PLA2R1,PNPLA3
GPCR-Mediated Integration of Enteroendocrine Signaling Exemplified by an L Cell	1.24	0.133	0.333	13/75 (17%)	0/75 (0%)	20/75 (27%)	42/75 (56%)	ADCY7,CALCA,CCK,GIPR,GLP2R,GNA14,ITPR1,NMB,PLCD3,PLCH1
NAD Signaling Pathway	1.23	0.106	3	26/151 (17%)	0/151 (0%)	37/151 (25%)	88/151 (58%)	H1-1,H1-3,H1-5,HMGCS2,IDH2,IGF1,LDHA,PDGFB,PIK3CD,SLC29A1,SLC29A2,SLC36A4,SLC7A5,SREBF1,TP53,TPCN1
Pancreatic Secretion Signaling Pathway	1.22	0.0927	2.558	43/248 (17%)	0/248 (0%)	58/248 (23%)	147/248 (59%)	ADCY7,ANO1,ARHGDIB,ARHGEF2,ATP2A3,ATP2B4,CA12,CA9,CCK,CLCA2,EGFR,ITPR1,LIPA,LIPG,PIK3CD,PLCD3,PLCH1,PRKCG,PRKCH,RAPGEF3,SLC12A2,SLC26A6,SLC6A6
Plasma lipoprotein assembly, remodeling, and clearance	1.21	0.132	2.53	11/76 (14%)	0/76 (0%)	24/76 (32%)	41/76 (54%)	ABCA1,ABCG1,ANGPTL4,APOC1,LCAT,LDLR,LIPA,LIPG,NPC1,SCARB1
Regulation of cholesterol biosynthesis by SREBP (SREBF)	1.21	0.267	2	0/15 (0%)	0/15 (0%)	9/15 (60%)	6/15 (40%)	INSIG1,INSIG2,SEC23A,SREBF1
Mismatch Repair	1.21	0.267	2	3/15 (20%)	0/15 (0%)	11/15 (73%)	1/15 (7%)	EXO1,LIG1,PCNA,POLD1
Retinoate Biosynthesis I	1.2	0.163	0.447	5/43 (12%)	0/43 (0%)	8/43 (19%)	30/43 (70%)	AKR1B1,AKR1B10,AKR1C1/AKR1C2,AKR1C3,RBP1,RDH11,SDR16C5
Hepatic Fibrosis / Hepatic Stellate Cell Activation	1.2	0.0979	#NUM!	26/194 (13%)	0/194 (0%)	33/194 (17%)	135/194 (70%)	AGT,BAMBI,COL16A1,COL18A1,COL1A1,COL6A1,COL9A2,COL9A3,EGFR,FGF1,IGF1,IGFBP5,IL6R,KLF6,LHX2,MMP9,MYH10,MYL5,PDGFB
Endothelin-1 Signaling	1.2	0.0979	2.524	28/194 (14%)	0/194 (0%)	48/194 (25%)	118/194 (61%)	ADCY7,CASP1,CASP14,CASP4,GNA14,ITPR1,JUN,LCAT,PIK3CD,PLA2G2C,PLA2G4A,PLA2G6,PLA2R1,PLAAT4,PLCD3,PLCH1,PNPLA3,PRKCG,PRKCH
Prostate Cancer Signaling	1.2	0.114	1.941	15/114 (13%)	0/114 (0%)	30/114 (26%)	69/114 (61%)	AR,CCNE1,CCNE2,CDK2,CDKN1A,CREB5,E2F1,E2F2,HDAC4,PIK3CD,RBL1,SUV39H1,TP53
Eicosanoid Signaling	1.19	0.0893	3	45/280 (16%)	0/280 (0%)	66/280 (24%)	169/280 (60%)	ADCY7,AKR1C3,ALOX12B,ALOX15B,ATP2A3,CREB5,EGFR,GNA14,GNG7,HSPB1,LCAT,PIK3CD,PLA2G2C,PLA2G4A,PLA2G6,PLA2R1,PLAAT4,PLCD3,PLCH1,PNPLA3,PRKCG,PRKCH,RAPGEF3,TBXA2R,TBXAS1
Neutrophil Extracellular Trap Signaling Pathway	1.18	0.0825	1.567	55/400 (14%)	0/400 (0%)	99/400 (25%)	246/400 (62%)	CASP1,CASP14,CASP4,CLEC7A,COL16A1,COL18A1,COL1A1,COL6A1,COL9A2,COL9A3,DNASE1,ITGAL,ITPR1,KCNN3,LCAT,MAP2K6,MLKL,MMP9,NCF1,NDUFA4L2,ORAI3,PIK3CD,PLA2G2C,PLA2G4A,PLA2G6,PLA2R1,PLAAT4,PLCD3,PLCH1,PNPLA3,PRKCG,PRKCH,SLC2A1
Interleukin-6 family signaling	1.18	0.208	2.236	2/24 (8%)	0/24 (0%)	7/24 (29%)	15/24 (63%)	CRLF1,IL11RA,IL6R,LIFR,OSMR
Signaling by Retinoic Acid	1.17	0.159	1.89	6/44 (14%)	0/44 (0%)	13/44 (30%)	25/44 (57%)	AKR1C3,CRABP2,PDK1,PDK3,PDK4,RDH11,SDR16C5
Meiotic synapsis	1.17	0.145	2.828	6/55 (11%)	0/55 (0%)	19/55 (35%)	30/55 (55%)	BRCA1,H2AC14,H2AC20,H2AX,HSPA2,LMNB1,SYCE2,SYCE3
Gap junction trafficking and regulation	1.16	0.176	2.449	3/34 (9%)	0/34 (0%)	18/34 (53%)	13/34 (38%)	CLTCL1,DNM1,GJB1,TUBA1B,TUBB3,TUBB6
Ion channel transport	1.16	0.0984	3.3	28/183 (15%)	0/183 (0%)	33/183 (18%)	122/183 (67%)	ANO1,ATP2A3,ATP2B4,ATP6V0A4,ATP6V1E2,ATP8B3,BEST1,CLCA2,CLCN6,FXYD1,MLKL,SCNN1A,SGK1,TCIRG1,TPCN1,TRPV4,TSC22D3,TTYH3
Serine Biosynthesis	1.16	0.667	#NUM!	2/3 (67%)	0/3 (0%)	0/3 (0%)	1/3 (33%)	PHGDH,PSAT1
Transport of inorganic cations/anions and amino acids/oligopeptides	1.15	0.115	1.732	14/104 (13%)	0/104 (0%)	22/104 (21%)	68/104 (65%)	SLC12A2,SLC12A4,SLC15A3,SLC20A1,SLC25A18,SLC26A6,SLC36A4,SLC3A2,SLC43A1,SLC6A6,SLC7A5,SLC9A5
Synaptic Long Term Depression	1.15	0.096	2.357	29/198 (15%)	0/198 (0%)	50/198 (25%)	119/198 (60%)	CACNA2D2,CACNA2D3,CACNB1,CACNG1,CTH,GNA14,IGF1,ITPR1,LCAT,PLA2G2C,PLA2G4A,PLA2G6,PLA2R1,PLAAT4,PLCD3,PLCH1,PNPLA3,PRKCG,PRKCH
Ethanol Degradation IV	1.14	0.2	0.447	3/25 (12%)	0/25 (0%)	8/25 (32%)	14/25 (56%)	ACSL1,ACSS1,ACSS2,ALDH7A1,TYRP1
Oxytocin in Brain Signaling Pathway	1.13	0.0955	2.982	30/199 (15%)	0/199 (0%)	46/199 (23%)	123/199 (62%)	CACNA2D2,CACNA2D3,CACNB1,CACNG1,CASP1,CREB5,EGFR,GNG7,ITPR1,LCAT,PIK3CD,PLA2G2C,PLA2G4A,PLA2G6,PLA2R1,PLAAT4,PNPLA3,PRKCG,PRKCH
GPCR-Mediated Nutrient Sensing in Enteroendocrine Cells	1.12	0.11	0.832	22/118 (19%)	0/118 (0%)	30/118 (25%)	66/118 (56%)	ADCY7,CACNA2D2,CACNA2D3,CACNB1,CACNG1,CCK,GNA14,GNG7,ITPR1,PLCD3,PLCH1,PRKCG,PRKCH
Butyrophilin (BTN) family interactions	1.12	0.333	#NUM!	1/9 (11%)	0/9 (0%)	3/9 (33%)	5/9 (56%)	BTN2A2,BTN3A1,XDH
OAS antiviral response	1.12	0.333	#NUM!	1/9 (11%)	0/9 (0%)	6/9 (67%)	2/9 (22%)	FLNA,OAS3,RIGI
Sucrose Degradation V (Mammalian)	1.12	0.333	#NUM!	0/9 (0%)	0/9 (0%)	4/9 (44%)	5/9 (56%)	ALDOA,ALDOC,TPI1
Salvage Pathways of Pyrimidine Deoxyribonucleotides	1.12	0.333	#NUM!	2/9 (22%)	0/9 (0%)	3/9 (33%)	4/9 (44%)	APOBEC3B,CDA,TK1
Estrogen Biosynthesis	1.12	0.152	0.816	7/46 (15%)	0/46 (0%)	10/46 (22%)	29/46 (63%)	AKR1B10,AKR1C3,CYP1B1,CYP4B1,CYP51A1,HSD17B12,HSD17B7
Regulation of lipid metabolism by PPARalpha	1.12	0.109	1.732	29/119 (24%)	0/119 (0%)	29/119 (24%)	61/119 (51%)	ABCA1,ACSL1,AGT,ANGPTL4,ARNT2,FADS1,FDFT1,HMGCR,HMGCS1,HMGCS2,RGL1,SREBF1,TBL1X
ID1 Signaling Pathway	1.12	0.0945	2.065	33/201 (16%)	0/201 (0%)	45/201 (22%)	123/201 (61%)	ATAD5,AURKA,BHLHE40,BIRC5,CCNE1,CDKN1A,CDKN1C,CHRNA5,E2F1,EGFR,FGFR4,ID1,IL6R,KIF11,LIFR,MMP9,PIK3CD,TP53,TYMS
Non-Small Cell Lung Cancer Signaling	1.1	0.117	2.449	11/94 (12%)	0/94 (0%)	29/94 (31%)	54/94 (57%)	E2F1,E2F2,EGFR,HDAC4,ITPR1,PIK3CD,RASSF1,RASSF5,RBL1,SUV39H1,TP53
Intra-Golgi and retrograde Golgi-to-ER traffic	1.08	0.0936	4.359	39/203 (19%)	0/203 (0%)	72/203 (35%)	92/203 (45%)	CENPE,CYTH3,KDELR3,KIF11,KIF15,KIF18B,KIF20A,KIF20B,KIF23,KIF2C,KIF4A,KIFC1,PLA2G4A,PLA2G6,RAB36,RACGAP1,TUBA1B,TUBB3,TUBB6
Neutrophil degranulation	1.06	0.0777	3.124	82/476 (17%)	0/476 (0%)	142/476 (30%)	252/476 (53%)	ACLY,ALDOA,ALDOC,AMPD3,APAF1,CD53,CD55,CD68,CDA,CRISP3,CRISPLD2,CTSH,DSN1,GLA,GPI,IQGAP2,ITGAL,LCN2,LPCAT1,MMP9,ORM1,ORM2,PADI2,PECAM1,PGAM1,PKM,PNP,PYGB,PYGL,QSOX1,S100A7,S100A8,S100P,SERPINA3,SYNGR1,TCIRG1,TMT1A
Metabolism of water-soluble vitamins and cofactors	1.06	0.136	1.414	13/59 (22%)	0/59 (0%)	19/59 (32%)	27/59 (46%)	ENPP3,FASN,GSTO2,MMAB,MOCOS,PC,SLC23A1,SLC2A1
Small Cell Lung Cancer Signaling	1.05	0.115	#NUM!	9/96 (9%)	0/96 (0%)	32/96 (33%)	55/96 (57%)	APAF1,CCNE1,CCNE2,CDK2,E2F1,E2F2,HDAC4,PIK3CD,RBL1,SUV39H1,TP53
Nucleotide Excision Repair	1.02	0.113	2.714	32/97 (33%)	0/97 (0%)	34/97 (35%)	31/97 (32%)	DDB2,LIG1,PCNA,POLD1,POLE,POLE2,RFC2,RFC3,RFC4,RFC5,TCEA1
Retinol Biosynthesis	1	0.143	0.816	7/49 (14%)	0/49 (0%)	7/49 (14%)	35/49 (71%)	AKR1B10,AKR1C3,CES1,LIPG,PNPLA3,RBP1,RDH11
Senescence-Associated Secretory Phenotype (SASP)	0.989	0.123	3	18/73 (25%)	0/73 (0%)	25/73 (34%)	30/73 (41%)	CCNA2,CDK2,CDKN1A,CDKN2C,H2AC14,H2AC20,H2AX,JUN,UBE2C
RHO GTPases activate PKNs	0.985	0.179	2.236	4/28 (14%)	0/28 (0%)	14/28 (50%)	10/28 (36%)	CDC25C,MYH10,PKN3,RHOB,SFN
NGF-stimulated transcription	0.956	0.154	0.447	11/39 (28%)	0/39 (0%)	9/39 (23%)	19/39 (49%)	FOSB,FOSL1,ID1,ID3,ID4,SGK1
Rapoport-Luebering Glycolytic Shunt	0.956	0.5	#NUM!	1/4 (25%)	0/4 (0%)	2/4 (50%)	1/4 (25%)	PGAM1,PGAM2
γ-linolenate Biosynthesis II (Animals)	0.954	0.211	2	0/19 (0%)	0/19 (0%)	10/19 (53%)	9/19 (47%)	ACSL1,ACSL4,FADS1,FADS2
Transcriptional regulation by RUNX2	0.937	0.137	1.134	7/51 (14%)	0/51 (0%)	16/51 (31%)	28/51 (55%)	AR,CCNB1,CDK1,CDKN1A,COL1A1,GLI3,HDAC4
Transcriptional regulation of granulopoiesis	0.937	0.137	2.449	10/51 (20%)	0/51 (0%)	16/51 (31%)	25/51 (49%)	CDK2,CDKN1A,E2F1,H2AC14,H2AC20,H2AX,IL6R
Antioxidant Action of Vitamin C	0.937	0.105	-1.667	20/114 (18%)	0/114 (0%)	30/114 (26%)	64/114 (56%)	GSTO2,LCAT,PLA2G2C,PLA2G4A,PLA2G6,PLA2R1,PLAAT4,PLCD3,PLCH1,PNPLA3,SLC23A1,SLC2A1
Role of MAPK Signaling in Promoting the Pathogenesis of Influenza	0.937	0.105	2.309	22/114 (19%)	0/114 (0%)	28/114 (25%)	64/114 (56%)	ATP6V0A4,ATP6V1E2,JUN,LCAT,MAP2K6,PLA2G2C,PLA2G4A,PLA2G6,PLA2R1,PLAAT4,PNPLA3,TCIRG1
Phenylalanine and tyrosine metabolism	0.925	0.273	#NUM!	1/11 (9%)	0/11 (0%)	3/11 (27%)	7/11 (64%)	ASRGL1,HGD,KYAT1
Oleate Biosynthesis II (Animals)	0.925	0.273	#NUM!	0/11 (0%)	0/11 (0%)	5/11 (45%)	6/11 (55%)	FADS1,FADS2,SCD
Protein Kinase A Signaling	0.924	0.0779	0.2	83/411 (20%)	0/411 (0%)	84/411 (20%)	244/411 (59%)	ADCY7,CDC25A,CDC25C,CDKN3,CREB5,DUSP15,FLNA,FLNB,GLI3,GNG7,H1-1,H1-3,H1-5,ITPR1,KDELR3,MYH10,MYL5,MYLK,NFATC4,PDE4A,PDE8B,PGP,PLCD3,PLCH1,PPP1R1B,PRKCG,PRKCH,PYGB,PYGL,SFN,TNS2,UBASH3B
Transport of vitamins, nucleosides, and related molecules	0.888	0.146	2.449	6/41 (15%)	0/41 (0%)	14/41 (34%)	21/41 (51%)	APOD,LCN12,SLC29A1,SLC29A2,SLCO3A1,SLCO4A1
Integration of energy metabolism	0.888	0.107	1.667	18/103 (17%)	0/103 (0%)	28/103 (27%)	57/103 (55%)	ACLY,ACSL4,ADCY7,CACNA2D2,GNA14,GNG7,ITPR1,KCNS3,MLXIPL,RAPGEF3,SLC2A1
Cardiac Hypertrophy Signaling (Enhanced)	0.888	0.0738	2.191	83/542 (15%)	0/542 (0%)	107/542 (20%)	352/542 (65%)	ADCY7,AGT,ATP2A3,CACNA2D2,CACNA2D3,CACNB1,CACNG1,DIAPH3,FGF1,FGFR4,GNA14,GNG7,HDAC4,HSPB1,IGF1,IL11RA,IL17RB,IL17RE,IL18,IL6R,ITGA2B,ITGAL,ITGB6,ITGB8,ITPR1,JUN,MAP2K6,MKNK2,NFATC4,PDE4A,PDE8B,PDK1,PIK3CD,PLCD3,PLCH1,PRKCG,PRKCH,TNFSF15,TNFSF9,WNT5B
Regulation of Cellular Mechanics by Calpain Protease	0.888	0.111	0	12/90 (13%)	0/90 (0%)	32/90 (36%)	46/90 (51%)	CCNA2,CCNE1,CCNE2,CDK1,CDK2,EGFR,ITGA2B,ITGAL,ITGB6,ITGB8
Molecular Mechanisms of Cancer	0.873	0.0689	3.775	97/856 (11%)	0/856 (0%)	158/856 (18%)	601/856 (70%)	ADCY7,ADGRB2,APAF1,ARHGEF2,AURKA,BBC3,BMP7,BRCA1,CCNE1,CCNE2,CDC25A,CDC25C,CDK2,CDKN1A,CDKN2C,CHEK1,CHEK2,E2F1,E2F2,E2F7,E2F8,EDN2,FANCD2,GIPR,GLP2R,GNA14,GNG7,GPR137C,GPR19,GPR3,HCAR1,HDAC4,ID1,IGF1,IL11RA,IL17RB,IL17RE,IL6R,ITGA2B,ITGAL,ITGB6,ITGB8,JUN,LPAR6,LRP1,MAP2K6,MMP9,P2RY2,P2RY6,PDGFB,PIK3CD,PRKCG,PRKCH,RAPGEF3,RBL1,RHOB,SUV39H1,TBXA2R,TP53
RHO GTPases activate IQGAPs	0.853	0.161	2.236	3/31 (10%)	0/31 (0%)	13/31 (42%)	15/31 (48%)	IQGAP2,IQGAP3,TUBA1B,TUBB3,TUBB6
Response to elevated platelet cytosolic Ca2+	0.853	0.0985	0.832	24/132 (18%)	0/132 (0%)	38/132 (29%)	70/132 (53%)	ALDOA,FLNA,IGF1,ITGA2B,ORM1,ORM2,PDGFB,PECAM1,PRKCG,QSOX1,RARRES2,SERPINA3,TIMP3
Presynaptic depolarization and calcium channel opening	0.849	0.25	#NUM!	2/12 (17%)	0/12 (0%)	6/12 (50%)	4/12 (33%)	CACNA2D2,CACNA2D3,CACNB1
GP1b-IX-V activation signalling	0.849	0.25	#NUM!	1/12 (8%)	0/12 (0%)	5/12 (42%)	6/12 (50%)	COL1A1,FLNA,GP1BB
HDR through MMEJ (alt-NHEJ)	0.849	0.25	#NUM!	3/12 (25%)	0/12 (0%)	7/12 (58%)	2/12 (17%)	BRCA2,FEN1,POLQ
Role of MAPK Signaling in Inhibiting the Pathogenesis of Influenza	0.847	0.114	2.333	11/79 (14%)	0/79 (0%)	18/79 (23%)	50/79 (63%)	JUN,LCAT,MAP2K6,PLA2G2C,PLA2G4A,PLA2G6,PLA2R1,PLAAT4,PNPLA3
Histone Modification Signaling Pathway	0.842	0.0814	4.491	59/295 (20%)	0/295 (0%)	86/295 (29%)	150/295 (51%)	AR,ATAD2,AURKB,BUB1,CECR2,H1-1,H1-3,H1-5,H2AC20,H2AX,HASPIN,HDAC4,KDM3A,NCAPD3,NCAPG2,NEAT1,ORC1,PHF19,PIM1,SFN,SGO2,SUV39H1,UHRF1,VRK1
Docosahexaenoic Acid (DHA) Signaling	0.835	0.084	2.236	39/250 (16%)	0/250 (0%)	49/250 (20%)	162/250 (65%)	ADCY7,APAF1,CREB5,FABP6,IGF1,ITPR1,LCAT,MFSD2A,PDGFB,PIK3CD,PLA2G2C,PLA2G4A,PLA2G6,PLA2R1,PLAAT4,PLCD3,PLCH1,PNPLA3,PRKCG,PRKCH,SYT12
Myelination Signaling Pathway	0.83	0.0795	2.746	42/327 (13%)	0/327 (0%)	75/327 (23%)	210/327 (64%)	BMP7,CREB5,EGFR,FASN,FGFR4,GLI3,HDAC4,HMGCR,ID4,IDI1,IGF1,ITGB6,ITGB8,JUN,LMNB1,NDRG1,NFATC4,OLIG1,PDGFB,PDK1,PIK3CD,RAPGEF3,SCD,SLC2A1,SREBF1,WNT5B
The citric acid (TCA) cycle and respiratory electron transport	0.824	0.127	2.646	6/55 (11%)	0/55 (0%)	28/55 (51%)	21/55 (38%)	IDH2,LDHA,PDK1,PDK3,PDK4,PDP2,SLC16A3
Protein Citrullination	0.824	0.4	#NUM!	0/5 (0%)	0/5 (0%)	2/5 (40%)	3/5 (60%)	PADI1,PADI2
Superpathway of Serine and Glycine Biosynthesis I	0.824	0.4	#NUM!	3/5 (60%)	0/5 (0%)	1/5 (20%)	1/5 (20%)	PHGDH,PSAT1
Trans, trans-farnesyl Diphosphate Biosynthesis	0.824	0.4	#NUM!	0/5 (0%)	0/5 (0%)	2/5 (40%)	3/5 (60%)	FDPS,IDI1
Selenoamino acid metabolism	0.823	0.103	-2.111	91/107 (85%)	0/107 (0%)	6/107 (6%)	10/107 (9%)	CBS/LOC102724560,CTH,GNMT,INMT,PAPSS2,RPL12,RPL13A,RPL26,RPS18,RPS27,SARS1
Collagen chain trimerization	0.802	0.136	1.633	3/44 (7%)	0/44 (0%)	7/44 (16%)	34/44 (77%)	COL16A1,COL18A1,COL1A1,COL6A1,COL9A2,COL9A3
Folate Signaling Pathway	0.802	0.125	-0.378	15/56 (27%)	0/56 (0%)	20/56 (36%)	21/56 (38%)	ALDH1L2,CBS/LOC102724560,CCNA2,CDKN1A,MTHFD1L,TP53,TYMS
Triacylglycerol Biosynthesis	0.802	0.125	1.633	5/56 (9%)	0/56 (0%)	15/56 (27%)	36/56 (64%)	DGAT2,ELOVL1,LPCAT1,LPCAT3,LPIN1,LPIN3,PNPLA3
Acetylcholine Receptor Signaling Pathway	0.796	0.0876	2.183	30/194 (15%)	0/194 (0%)	48/194 (25%)	116/194 (60%)	ADCY7,CACNA2D2,CACNA2D3,CACNB1,CACNG1,CASP1,CASP14,CASP4,CHRNA5,CREB5,GNA14,ITPR1,PIK3CD,PLCD3,PLCH1,PRKCG,PRKCH
Azathioprine ADME	0.789	0.231	#NUM!	3/13 (23%)	0/13 (0%)	3/13 (23%)	7/13 (54%)	SLC29A1,SLC29A2,XDH
SUMOylation of DNA replication proteins	0.771	0.133	2.449	5/45 (11%)	0/45 (0%)	22/45 (49%)	18/45 (40%)	AURKA,AURKB,BIRC5,CDCA8,PCNA,TOP2A
TP53 Regulates Transcription of DNA Repair Genes	0.771	0.114	1.414	21/70 (30%)	0/70 (0%)	21/70 (30%)	28/70 (40%)	BRCA1,CHEK1,DDB2,FANCD2,FANCI,JUN,TCEA1,TP53
RHOA Signaling	0.771	0.0968	0.905	16/124 (13%)	0/124 (0%)	35/124 (28%)	73/124 (59%)	ANLN,BAIAP2,CIT,IGF1,LPAR6,MYL5,MYLK,NGEF,PFN2,PFN4,RHPN2,SEPTIN1
Axonal Guidance Signaling	0.771	0.0725	#NUM!	74/510 (15%)	0/510 (0%)	101/510 (20%)	335/510 (66%)	ABLIM3,BAIAP2,BMP7,CXCR4,DPYSL2,EFNA3,GLI3,GNA14,GNG7,IGF1,ITGA2B,ITGAL,ITGB6,ITGB8,MMP9,MYL5,NFATC4,NGEF,PDGFB,PFN2,PIK3CD,PITRM1,PLCD3,PLCH1,PLXNA3,PRKCG,PRKCH,RASSF5,SEMA3B,SEMA4B,SLIT3,TUBA1B,TUBB3,TUBB6,UNC5A,UNC5B,WNT5B
Pyrimidine Deoxyribonucleotides De Novo Biosynthesis I	0.771	0.174	2	5/23 (22%)	0/23 (0%)	8/23 (35%)	10/23 (43%)	AK4,RRM1,RRM2,TYMS
Tryptophan Degradation III (Eukaryotic)	0.771	0.174	#NUM!	4/23 (17%)	0/23 (0%)	9/23 (39%)	10/23 (43%)	ACAA2,ACAT2,KMO,TBXAS1
Vitamin-C Transport	0.771	0.174	#NUM!	7/23 (30%)	0/23 (0%)	7/23 (30%)	9/23 (39%)	GSTO2,LRRC8D,SLC23A1,SLC2A1
Antimicrobial peptides	0.765	0.147	-0.447	7/34 (21%)	0/34 (0%)	5/34 (15%)	22/34 (65%)	BPIFA2,DCD,LCN2,S100A7,S100A8
Oncogene Induced Senescence	0.765	0.147	#NUM!	12/34 (35%)	0/34 (0%)	13/34 (38%)	9/34 (26%)	CDKN2C,E2F1,E2F2,ID1,TP53
Triglyceride metabolism	0.765	0.147	2.236	3/34 (9%)	0/34 (0%)	10/34 (29%)	21/34 (62%)	FABP6,GPD2,LPIN1,LPIN3,PLIN1
Protein folding	0.741	0.102	1.897	28/98 (29%)	0/98 (0%)	24/98 (24%)	46/98 (47%)	CCNE1,CCNE2,GNA14,GNG7,RGS6,RGS9,TP53,TUBA1B,TUBB3,TUBB6
Regulation of TP53 Activity through Association with Co-factors	0.737	0.214	#NUM!	2/14 (14%)	0/14 (0%)	3/14 (21%)	9/14 (64%)	PPP1R13L,TP53,TP73
Glutamate and glutamine metabolism	0.737	0.214	#NUM!	3/14 (21%)	0/14 (0%)	8/14 (57%)	3/14 (21%)	GLUL,KYAT1,RIMKLA
Role of IL-17A in Psoriasis	0.737	0.214	#NUM!	3/14 (21%)	0/14 (0%)	2/14 (14%)	9/14 (64%)	IL17RB,S100A7,S100A8
Acyl-CoA Hydrolysis	0.737	0.214	#NUM!	5/14 (36%)	0/14 (0%)	4/14 (29%)	5/14 (36%)	ACOT1,PLA2G6,PPT1
DNA Double Strand Break Response	0.737	0.119	1.89	13/59 (22%)	0/59 (0%)	21/59 (36%)	25/59 (42%)	BARD1,BRCA1,CHEK2,H2AX,KPNA2,RNF168,TP53
The Visual Cycle	0.736	0.167	#NUM!	4/24 (17%)	0/24 (0%)	4/24 (17%)	16/24 (67%)	AKR1B10,AKR1C3,RBP1,RDH11
Ethanol Degradation II	0.736	0.143	0.447	3/35 (9%)	0/35 (0%)	9/35 (26%)	23/35 (66%)	ACSL1,ACSS1,ACSS2,ALDH7A1,DHRS2
Adrenergic Receptor Signaling Pathway (Enhanced)	0.736	0.085	1.698	31/200 (16%)	0/200 (0%)	39/200 (20%)	130/200 (65%)	ADCY7,ATP6V0A4,ATP6V1E2,CACNA2D2,CACNA2D3,CACNB1,CACNG1,IL18,ITPR1,PLCD3,PLCH1,PNMT,PRKCG,PRKCH,TCIRG1,TNFSF15,TNFSF9
Apelin Cardiomyocyte Signaling Pathway	0.736	0.101	1.265	12/99 (12%)	0/99 (0%)	30/99 (30%)	57/99 (58%)	ATP2A3,ITPR1,MYL5,MYLK,PIK3CD,PLCD3,PLCH1,PRKCG,PRKCH,SLC9A5
Oxidative Stress Induced Senescence	0.722	0.105	2.333	19/86 (22%)	0/86 (0%)	27/86 (31%)	40/86 (47%)	CDKN2C,E2F1,E2F2,H2AC14,H2AC20,H2AX,JUN,MAP2K6,TP53
Gap Junction Signaling	0.719	0.0769	-0.2	47/325 (14%)	0/325 (0%)	79/325 (24%)	199/325 (61%)	ADCY7,BIRC5,CREB5,CTH,EGFR,GJB1,GJB3,GJB4,GJB5,IGF1,ITPR1,KCNN3,LPAR6,P2RY2,P2RY6,PIK3CD,PLA2G4A,PLA2G6,PLCD3,PLCH1,PRKCG,PRKCH,TUBA1B,TUBB3,TUBB6
Chronic Myeloid Leukemia Signaling	0.719	0.0791	2.985	40/278 (14%)	0/278 (0%)	65/278 (23%)	173/278 (62%)	AURKA,AURKB,BIRC5,CDKN1A,E2F1,E2F2,E2F7,E2F8,FOXM1,GLI3,HDAC4,JUN,MMP9,NFATC4,PIK3CD,PLCD3,PLCH1,PLK1,RBL1,SUV39H1,TP53,WNT5B
S Phase	0.719	0.1	2.53	20/100 (20%)	0/100 (0%)	43/100 (43%)	37/100 (37%)	CCNA2,CCNE1,CCNE2,CDC25A,CDCA5,CDK2,CDKN1A,E2F1,ESCO2,LIN9
G Beta Gamma Signaling	0.701	0.093	1.508	21/129 (16%)	0/129 (0%)	36/129 (28%)	72/129 (56%)	CACNA2D2,CACNA2D3,CACNB1,CACNG1,CAV3,EGFR,GNA14,GNG7,HBEGF,ITPR1,PRKCG,PRKCH
Netrin Signaling	0.699	0.0867	1.291	27/173 (16%)	0/173 (0%)	47/173 (27%)	99/173 (57%)	ABLIM3,CACNA2D2,CACNA2D3,CACNB1,CACNG1,DPYSL2,DPYSL4,ITPR1,NFATC4,PGK1,PIK3CD,PRKCG,PRKCH,UNC5A,UNC5B
Collagen degradation	0.693	0.115	1.89	7/61 (11%)	0/61 (0%)	9/61 (15%)	45/61 (74%)	COL16A1,COL18A1,COL1A1,COL6A1,COL9A2,COL9A3,MMP9
Mitotic Telophase/Cytokinesis	0.686	0.2	#NUM!	1/15 (7%)	0/15 (0%)	6/15 (40%)	8/15 (53%)	KIF20A,KIF23,PLK1
Amyotrophic Lateral Sclerosis Signaling	0.684	0.0948	0.447	16/116 (14%)	0/116 (0%)	29/116 (25%)	71/116 (61%)	APAF1,CACNA2D2,CACNA2D3,CACNB1,CACNG1,CASP1,GLUL,IGF1,PIK3CD,PRPH,TP53
Bladder Cancer Signaling	0.684	0.0948	#NUM!	16/116 (14%)	0/116 (0%)	27/116 (23%)	73/116 (63%)	CDKN1A,E2F1,E2F2,EGFR,FGF1,HDAC4,MMP9,RASSF1,RBL1,SUV39H1,TP53
Phase I - Functionalization of compounds	0.684	0.098	0.632	15/102 (15%)	0/102 (0%)	13/102 (13%)	74/102 (73%)	ACSS1,ACSS2,ARNT2,CBR3,CES1,CYB5B,CYP1B1,CYP4B1,CYP51A1,TBXAS1
Caveolar-mediated Endocytosis Signaling	0.677	0.107	2.121	9/75 (12%)	0/75 (0%)	26/75 (35%)	40/75 (53%)	CD55,EGFR,FLNA,FLNB,ITGA2B,ITGAL,ITGB6,ITGB8
Signaling by Rho Family GTPases	0.675	0.0787	2.138	39/267 (15%)	0/267 (0%)	75/267 (28%)	153/267 (57%)	ARHGEF2,BAIAP2,CDH15,CDH23,CDH24,CIT,DIAPH3,GNA14,GNG7,ITGA2B,ITGAL,ITGB6,ITGB8,JUN,MYL5,MYLK,NCF1,PIK3CD,RHOB,SEPTIN1,STMN1
Sumoylation Pathway	0.666	0.0971	-1.897	23/103 (22%)	0/103 (0%)	34/103 (33%)	46/103 (45%)	AR,ARHGDIB,JUN,PCNA,RFC2,RFC3,RFC4,RFC5,RHOB,TP53
DNA methylation	0.66	0.154	2	2/26 (8%)	0/26 (0%)	11/26 (42%)	13/26 (50%)	H2AC14,H2AC20,H2AX,UHRF1
GABA Receptor Signaling	0.66	0.0909	#NUM!	23/132 (17%)	0/132 (0%)	34/132 (26%)	75/132 (57%)	ABAT,ADCY7,CACNA2D2,CACNA2D3,CACNB1,CACNG1,DNM1,GABRE,GNA14,GNG7,ITPR1,KCNN3
Pre-NOTCH Expression and Processing	0.659	0.105	2.828	17/76 (22%)	0/76 (0%)	26/76 (34%)	33/76 (43%)	ATP2A3,E2F1,H2AC14,H2AC20,H2AX,JUN,MFNG,TP53
Airway Pathology in Chronic Obstructive Pulmonary Disease	0.657	0.0932	0	11/118 (9%)	0/118 (0%)	11/118 (9%)	96/118 (81%)	APOD,FGF1,IL18,LCN12,LCN2,MMP9,ORM1,ORM2,TNFSF15,TNFSF9,TSLP
Virus Entry via Endocytic Pathways	0.657	0.0932	2.111	14/118 (12%)	0/118 (0%)	39/118 (33%)	65/118 (55%)	AP4S1,CD55,CLTCL1,DNM1,FLNA,FLNB,ITGB6,ITGB8,PIK3CD,PRKCG,PRKCH
Opioid Signalling	0.655	0.1	1.414	19/90 (21%)	0/90 (0%)	23/90 (26%)	48/90 (53%)	ADCY7,GNA14,GNG7,ITPR1,KPNA2,PDE4A,PLA2G4A,PPP1R1B,PRKCG
P2Y Purinergic Receptor Signaling Pathway	0.65	0.0902	1.508	27/133 (20%)	0/133 (0%)	31/133 (23%)	75/133 (56%)	ADCY7,CREB5,GNG7,ITGA2B,JUN,P2RY2,P2RY6,PIK3CD,PLCD3,PLCH1,PRKCG,PRKCH
Glutaryl-CoA Degradation	0.644	0.188	#NUM!	4/16 (25%)	0/16 (0%)	8/16 (50%)	4/16 (25%)	ACAA2,ACAT2,TBXAS1
Bile Acid Biosynthesis, Neutral Pathway	0.644	0.188	#NUM!	0/16 (0%)	0/16 (0%)	5/16 (31%)	11/16 (69%)	AKR1C1/AKR1C2,AKR1C3,HSD3B7
Pyroptosis	0.629	0.148	-2	11/27 (41%)	0/27 (0%)	3/27 (11%)	13/27 (48%)	CASP1,CASP4,IL18,TP53
WNK Renal Signaling Pathway	0.629	0.0943	0.333	17/106 (16%)	0/106 (0%)	20/106 (19%)	69/106 (65%)	AGT,BRCA1,IGF1,LRRC8D,PIK3CD,PRKCG,PRKCH,SCNN1A,SGK1,SLC12A4
STAT3 Pathway	0.629	0.0889	1.134	21/135 (16%)	0/135 (0%)	31/135 (23%)	83/135 (61%)	CDC25A,CDKN1A,CISH,EGFR,FGFR4,IGF1,IL11RA,IL17RB,IL17RE,IL6R,PDGFB,PIM1
NAFLD Signaling Pathway	0.629	0.0796	1.414	29/226 (13%)	0/226 (0%)	52/226 (23%)	145/226 (64%)	BBC3,CASP1,CPT1C,FASN,HMGCR,IL18,IL6R,JUN,LPCAT1,LPIN1,MLXIPL,PIK3CD,PNPLA3,SCD,SREBF1,TBC1D1,TNFSF15,TNFSF9
Thio-molybdenum Cofactor Biosynthesis	0.629	1	#NUM!	1/1 (100%)	0/1 (0%)	0/1 (0%)	0/1 (0%)	MOCOS
Acetyl-CoA Biosynthesis III (from Citrate)	0.629	1	#NUM!	0/1 (0%)	0/1 (0%)	1/1 (100%)	0/1 (0%)	ACLY
Glutamine Biosynthesis I	0.629	1	#NUM!	0/1 (0%)	0/1 (0%)	1/1 (100%)	0/1 (0%)	GLUL
L-cysteine Degradation II	0.629	1	#NUM!	1/1 (100%)	0/1 (0%)	0/1 (0%)	0/1 (0%)	CTH
Lanosterol Biosynthesis	0.629	1	#NUM!	0/1 (0%)	0/1 (0%)	1/1 (100%)	0/1 (0%)	LSS
Semaphorin Neuronal Repulsive Signaling Pathway	0.629	0.0867	-0.632	14/150 (9%)	0/150 (0%)	40/150 (27%)	96/150 (64%)	CSPG5,DPYSL2,DPYSL4,ITGA2B,ITGAL,ITGB6,ITGB8,MAP2K6,MYL5,PDE4A,PIK3CD,PLXNA3,TP53
AMPK Signaling	0.626	0.0785	0.832	40/242 (17%)	0/242 (0%)	66/242 (27%)	136/242 (56%)	AK4,CCNA2,CDKN1A,CHRNA5,CPT1C,CREB5,DPF1,FASN,GNA14,GNG7,HMGCR,PCK2,PFKFB3,PFKFB4,PFKP,PIK3CD,PPM1E,SLC2A1,TBC1D1
Apoptotic execution phase	0.623	0.115	2.449	9/52 (17%)	0/52 (0%)	17/52 (33%)	26/52 (50%)	CLSPN,H1-1,H1-3,H1-5,HMGB2,LMNB1
UVB-Induced MAPK Signaling	0.623	0.115	1.633	6/52 (12%)	0/52 (0%)	15/52 (29%)	31/52 (60%)	EGFR,JUN,PIK3CD,PRKCG,PRKCH,TP53
Maturity Onset Diabetes of Young (MODY) Signaling	0.616	0.101	#NUM!	8/79 (10%)	0/79 (0%)	18/79 (23%)	53/79 (67%)	APOC1,APOD,CACNA2D2,CACNA2D3,CACNB1,CACNG1,GAPDH,HNF1B
Activated PKN1 stimulates transcription of AR regulated genes KLK2 and KLK3	0.607	0.143	1	4/28 (14%)	0/28 (0%)	8/28 (29%)	16/28 (57%)	AR,H2AC14,H2AC20,H2AX
CDP-diacylglycerol Biosynthesis I	0.607	0.143	#NUM!	3/28 (11%)	0/28 (0%)	10/28 (36%)	15/28 (54%)	GPD2,LPCAT1,LPCAT3,PNPLA3
GABAergic Receptor Signaling Pathway (Enhanced)	0.571	0.0863	-0.577	18/139 (13%)	0/139 (0%)	29/139 (21%)	92/139 (66%)	ABAT,ADCY7,CACNA2D2,CACNA2D3,CACNB1,CACNG1,GABRE,GLUL,GNG7,ITPR1,NLGN2,SLC12A2
Interleukin-17 signaling	0.571	0.25	#NUM!	0/8 (0%)	0/8 (0%)	3/8 (38%)	5/8 (63%)	IL17RB,IL17RE
Serine biosynthesis	0.571	0.25	#NUM!	4/8 (50%)	0/8 (0%)	3/8 (38%)	1/8 (13%)	PSAT1,SRR
SIRT1 negatively regulates rRNA expression	0.567	0.138	2	3/29 (10%)	0/29 (0%)	11/29 (38%)	15/29 (52%)	H2AC14,H2AC20,H2AX,SUV39H1
Interleukin-4 and Interleukin-13 signaling	0.566	0.0909	2.53	13/110 (12%)	0/110 (0%)	24/110 (22%)	73/110 (66%)	BIRC5,CCL22,CDKN1A,IL18,IL6R,LCN2,MMP9,MUC1,PIM1,TP53
Estrogen-Dependent Breast Cancer Signaling	0.555	0.0976	1.342	13/82 (16%)	0/82 (0%)	23/82 (28%)	46/82 (56%)	AKR1B10,CREB5,EGFR,HSD17B12,HSD17B7,IGF1,JUN,PIK3CD
BEX2 Signaling Pathway	0.555	0.0976	-0.707	11/82 (13%)	0/82 (0%)	19/82 (23%)	52/82 (63%)	BBC3,BEX1,BEX2,CDKN1A,ITGB6,JUN,LGALS1,MAP2
Intrinsic Pathway for Apoptosis	0.546	0.109	1.633	13/55 (24%)	0/55 (0%)	16/55 (29%)	26/55 (47%)	APAF1,BBC3,E2F1,SFN,TP53,TP73
SPINK1 General Cancer Pathway	0.535	0.101	-0.378	6/69 (9%)	0/69 (0%)	16/69 (23%)	47/69 (68%)	EGFR,IL6R,MT1F,MT1X,MT2A,MT3,PIK3CD
Phosphatidylglycerol Biosynthesis II (Non-plastidic)	0.534	0.133	#NUM!	4/30 (13%)	0/30 (0%)	10/30 (33%)	16/30 (53%)	GPD2,LPCAT1,LPCAT3,PNPLA3
14-3-3-mediated Signaling	0.533	0.0866	1.414	23/127 (18%)	0/127 (0%)	39/127 (31%)	65/127 (51%)	JUN,PIK3CD,PLCD3,PLCH1,PRKCG,PRKCH,SFN,TP73,TUBA1B,TUBB3,TUBB6
GP6 Signaling Pathway	0.533	0.0866	2.714	11/127 (9%)	0/127 (0%)	30/127 (24%)	86/127 (68%)	COL16A1,COL18A1,COL1A1,COL6A1,COL9A2,COL9A3,ITGA2B,ITPR1,PIK3CD,PRKCG,PRKCH
Huntington's Disease Signaling	0.523	0.0739	1.807	47/284 (17%)	0/284 (0%)	93/284 (33%)	144/284 (51%)	APAF1,CASP1,CASP14,CASP4,CLTCL1,CREB5,DLG4,DNM1,EGFR,GNA14,GNG7,HDAC4,HSPA2,IGF1,ITPR1,JUN,PIK3CD,PRKCG,PRKCH,SGK1,TP53
Ovarian Cancer Signaling	0.523	0.0823	#NUM!	22/158 (14%)	0/158 (0%)	35/158 (22%)	101/158 (64%)	BRCA1,BRCA2,E2F1,E2F2,EGFR,HDAC4,MMP9,PIK3CD,RAD51,RBL1,SUV39H1,TP53,WNT5B
Role of MAPK Signaling in the Pathogenesis of Influenza	0.521	0.0952	#NUM!	13/84 (15%)	0/84 (0%)	17/84 (20%)	54/84 (64%)	LCAT,MAP2K6,PLA2G2C,PLA2G4A,PLA2G6,PLA2R1,PLAAT4,PNPLA3
Mitochondrial L-carnitine Shuttle Pathway	0.517	0.158	#NUM!	0/19 (0%)	0/19 (0%)	9/19 (47%)	10/19 (53%)	ACSL1,ACSL4,CPT1C
Methylglyoxal Degradation III	0.507	0.129	2	3/31 (10%)	0/31 (0%)	6/31 (19%)	22/31 (71%)	AKR1B1,AKR1B10,AKR1C1/AKR1C2,AKR1C3
Interleukin-1 processing	0.507	0.222	#NUM!	2/9 (22%)	0/9 (0%)	2/9 (22%)	5/9 (56%)	CASP1,IL18
RHO GTPases Activate Rhotekin and Rhophilins	0.507	0.222	#NUM!	2/9 (22%)	0/9 (0%)	4/9 (44%)	3/9 (33%)	RHOB,RHPN2
Phosphatidylethanolamine Biosynthesis II	0.507	0.222	#NUM!	2/9 (22%)	0/9 (0%)	4/9 (44%)	3/9 (33%)	CHKA,PCYT2
GNRH Signaling	0.503	0.0785	1.508	38/191 (20%)	0/191 (0%)	52/191 (27%)	101/191 (53%)	ADCY7,CACNA2D2,CACNA2D3,CACNB1,CACNG1,CREB5,EGFR,GNA14,GNG7,HBEGF,ITPR1,JUN,MAP2K6,PRKCG,PRKCH
Elastic fibre formation	0.501	0.114	2.236	7/44 (16%)	0/44 (0%)	7/44 (16%)	30/44 (68%)	BMP7,FBN3,ITGB6,ITGB8,LOXL2
Cardiac conduction	0.496	0.0846	0.707	16/130 (12%)	0/130 (0%)	25/130 (19%)	89/130 (68%)	ATP2A3,ATP2B4,CACNA2D2,CACNB1,CES1,DMPK,FXYD1,ITPR1,KCNK12,KCNK15,KCNK6
HEY1 Signaling Pathway	0.491	0.0807	1.941	19/161 (12%)	0/161 (0%)	30/161 (19%)	112/161 (70%)	AR,BMP7,CDKN1A,E2F1,E2F2,E2F7,E2F8,EGFR,ITGA2B,JAG2,MMP9,PIK3CD,TP53
Role of NFAT in Cardiac Hypertrophy	0.49	0.0759	1.291	38/224 (17%)	0/224 (0%)	57/224 (25%)	129/224 (58%)	ADCY7,CACNA2D2,CACNA2D3,CACNB1,CACNG1,GNG7,HDAC4,IGF1,IL6R,ITPR1,MAP2K6,NFATC4,PIK3CD,PLCD3,PLCH1,PRKCG,PRKCH
Iron uptake and transport	0.489	0.103	0.816	17/58 (29%)	0/58 (0%)	18/58 (31%)	23/58 (40%)	ATP6V0A4,ATP6V1E2,FLVCR1,HFE,LCN2,TCIRG1
Androgen Biosynthesis	0.485	0.15	#NUM!	0/20 (0%)	0/20 (0%)	5/20 (25%)	15/20 (75%)	AKR1C3,EBP,HSD3B7
Apelin Liver Signaling Pathway	0.485	0.15	#NUM!	5/20 (25%)	0/20 (0%)	3/20 (15%)	12/20 (60%)	AGT,COL1A1,EDN2
LPS/IL-1 Mediated Inhibition of RXR Function	0.485	0.0739	-1.134	32/257 (12%)	0/257 (0%)	50/257 (19%)	175/257 (68%)	ABCA1,ABCG1,ACSL1,ACSL4,ALDH1L2,ALDH7A1,APOC1,CPT1C,FABP6,GSTO2,HMGCS1,HMGCS2,IL18,JUN,PAPSS2,SCARB1,SREBF1,SULT1C2,SULT2B1
Arachidonic acid metabolism	0.481	0.111	-0.447	7/45 (16%)	0/45 (0%)	4/45 (9%)	34/45 (76%)	ALOX12B,ALOX15B,CYP1B1,CYP4B1,PLA2G4A
Insulin Secretion Signaling Pathway	0.466	0.0727	2	54/275 (20%)	0/275 (0%)	69/275 (25%)	152/275 (55%)	ADCY7,CACNA2D2,CACNA2D3,CACNB1,CACNG1,CCK,CREB5,EIF1,EIF4EBP3,GIPR,GNA14,ITPR1,PC,PIK3CD,PLCD3,PLCH1,PRKCG,PRKCH,SCNN1A,SLC2A1
Signal amplification	0.452	0.121	1	8/33 (24%)	0/33 (0%)	9/33 (27%)	16/33 (48%)	GNA14,GNG7,PLA2G4A,TBXA2R
Granzyme A Signaling	0.452	0.0946	-1.89	18/74 (24%)	0/74 (0%)	29/74 (39%)	27/74 (36%)	CASP1,H1-1,H1-3,H1-5,HMGB2,LMNB1,NDUFA4L2
Ketone body metabolism	0.452	0.2	#NUM!	1/10 (10%)	0/10 (0%)	4/10 (40%)	5/10 (50%)	AACS,HMGCS2
Calcium Transport I	0.452	0.2	#NUM!	1/10 (10%)	0/10 (0%)	4/10 (40%)	5/10 (50%)	ATP2A3,ATP2B4
Ketolysis	0.452	0.2	#NUM!	1/10 (10%)	0/10 (0%)	5/10 (50%)	4/10 (40%)	ACAA2,ACAT2
Visual phototransduction	0.452	0.1	1.633	9/60 (15%)	0/60 (0%)	11/60 (18%)	40/60 (67%)	FNTB,MYO7A,PPEF1,RBP1,RDH11,RGS9
RHO GTPases activate PAKs	0.451	0.143	#NUM!	3/21 (14%)	0/21 (0%)	10/21 (48%)	8/21 (38%)	FLNA,MYH10,MYLK
Nucleotide salvage	0.451	0.143	#NUM!	8/21 (38%)	0/21 (0%)	8/21 (38%)	5/21 (24%)	AMPD3,CDA,TK1
Carnitine synthesis	0.435	0.5	#NUM!	1/2 (50%)	0/2 (0%)	1/2 (50%)	0/2 (0%)	BBOX1
Asparagine Degradation I	0.435	0.5	#NUM!	0/2 (0%)	0/2 (0%)	1/2 (50%)	1/2 (50%)	ASRGL1
L-dopachrome Biosynthesis	0.435	0.5	#NUM!	1/2 (50%)	0/2 (0%)	0/2 (0%)	1/2 (50%)	TYRP1
β-alanine Degradation I	0.435	0.5	#NUM!	0/2 (0%)	0/2 (0%)	1/2 (50%)	1/2 (50%)	ABAT
Choline Degradation I	0.435	0.5	#NUM!	0/2 (0%)	0/2 (0%)	2/2 (100%)	0/2 (0%)	ALDH7A1
Sulfate Activation for Sulfonation	0.435	0.5	#NUM!	0/2 (0%)	0/2 (0%)	1/2 (50%)	1/2 (50%)	PAPSS2
Xanthine and Xanthosine Salvage	0.435	0.5	#NUM!	0/2 (0%)	0/2 (0%)	1/2 (50%)	1/2 (50%)	PNP
Glycerol-3-phosphate Shuttle	0.435	0.5	#NUM!	1/2 (50%)	0/2 (0%)	1/2 (50%)	0/2 (0%)	GPD2
Fatty Acid Biosynthesis Initiation II	0.435	0.5	#NUM!	0/2 (0%)	0/2 (0%)	1/2 (50%)	1/2 (50%)	FASN
Glycine Degradation (Creatine Biosynthesis)	0.435	0.5	#NUM!	0/2 (0%)	0/2 (0%)	2/2 (100%)	0/2 (0%)	GATM
Corticotropin Releasing Hormone Signaling	0.428	0.0789	0	26/152 (17%)	0/152 (0%)	35/152 (23%)	91/152 (60%)	ADCY7,CACNA2D2,CACNA2D3,CACNB1,CACNG1,CREB5,CTH,GLI3,ITPR1,JUN,PRKCG,PRKCH
Neurovascular Coupling Signaling Pathway	0.428	0.0733	0.243	32/232 (14%)	0/232 (0%)	41/232 (18%)	159/232 (69%)	CACNA2D2,CACNA2D3,CACNB1,CACNG1,CTH,GABRE,ITPR1,KCNN3,LCAT,PLA2G2C,PLA2G4A,PLA2G6,PLA2R1,PLAAT4,PNPLA3,TBXA2R,TRPV4
nNOS Signaling in Skeletal Muscle Cells	0.427	0.104	1.342	8/48 (17%)	0/48 (0%)	14/48 (29%)	26/48 (54%)	CACNA2D2,CACNA2D3,CACNB1,CACNG1,ITPR1
Cellular hexose transport	0.427	0.136	#NUM!	1/22 (5%)	0/22 (0%)	7/22 (32%)	14/22 (64%)	SLC2A1,SLC2A6,SLC45A3
RHO GTPases Activate NADPH Oxidases	0.427	0.136	#NUM!	3/22 (14%)	0/22 (0%)	7/22 (32%)	12/22 (55%)	NCF1,NOXO1,S100A8
RAC Signaling	0.426	0.0803	2.236	19/137 (14%)	0/137 (0%)	39/137 (28%)	79/137 (58%)	ANK1,BAIAP2,IQGAP2,IQGAP3,ITGA2B,ITGAL,ITGB6,ITGB8,JUN,NCF1,PIK3CD
PRC2 methylates histones and DNA	0.418	0.114	2	2/35 (6%)	0/35 (0%)	15/35 (43%)	18/35 (51%)	H2AC14,H2AC20,H2AX,PHF19
Transcriptional Regulation by NPAS4	0.418	0.114	2	3/35 (9%)	0/35 (0%)	10/35 (29%)	22/35 (63%)	ARNT2,GEM,MAGED1,RET
Iron homeostasis signaling pathway	0.417	0.0797	#NUM!	26/138 (19%)	0/138 (0%)	37/138 (27%)	75/138 (54%)	ATP6V0A4,ATP6V1E2,BMP7,EGFR,FLVCR1,GDF15,HFE,IL6R,LRP1,PDGFB,TCIRG1
White Adipose Tissue Browning Pathway	0.417	0.0797	1.265	23/138 (17%)	0/138 (0%)	27/138 (20%)	88/138 (64%)	ADCY7,BMP7,CACNA2D2,CACNA2D3,CACNB1,CACNG1,CREB5,FGFR4,ITPR1,LDHA,PLIN1
Glycogen Degradation II	0.417	0.182	#NUM!	3/11 (27%)	0/11 (0%)	3/11 (27%)	5/11 (45%)	PYGB,PYGL
Dopamine-DARPP32 Feedback in cAMP Signaling	0.412	0.0753	0.707	38/186 (20%)	0/186 (0%)	44/186 (24%)	104/186 (56%)	ADCY7,ATP2A3,CACNA2D2,CACNA2D3,CACNB1,CACNG1,CREB5,ITPR1,PAWR,PLCD3,PLCH1,PPP1R1B,PRKCG,PRKCH
Circadian Rhythm Signaling	0.406	0.0709	#NUM!	54/268 (20%)	0/268 (0%)	57/268 (21%)	157/268 (59%)	ADCY7,BHLHE40,CACNA2D2,CACNA2D3,CACNB1,CACNG1,CREB5,CTH,EIF4EBP3,GNA14,GNG7,ITPR1,MAP2K6,MKNK2,PER1,PLCD3,PLCH1,PRKCG,PRKCH
Gustation Pathway	0.403	0.0739	1.291	22/203 (11%)	0/203 (0%)	30/203 (15%)	151/203 (74%)	ADCY7,CACNA2D2,CACNA2D3,CACNB1,CACNG1,GABRE,ITPR1,KCNN3,LIPA,LIPG,LPAR6,LRRC8D,P2RY2,P2RY6,SCNN1A
Transcriptional regulation by the AP-2 (TFAP2) family of transcription factors	0.394	0.111	1	9/36 (25%)	0/36 (0%)	12/36 (33%)	15/36 (42%)	ATAD2,CDKN1A,EGFR,MYBL2
Cilium Assembly	0.393	0.0735	3.357	47/204 (23%)	0/204 (0%)	65/204 (32%)	92/204 (45%)	CC2D2A,CDK1,CENPJ,CEP152,CEP72,CEP78,CYS1,HAUS8,KIF24,NEK2,PLK1,PLK4,TUBA1B,TUBB3,TUBB6
Th1 and Th2 Activation Pathway	0.391	0.0756	#NUM!	12/172 (7%)	0/172 (0%)	32/172 (19%)	128/172 (74%)	CD8A,CXCR4,HLA-DMA,HLA-DRB1,IL17RB,IL18,IL6R,JAG2,JUN,MAP2K6,NFATC4,PIK3CD,TSLP
Thyroid Cancer Signaling	0.39	0.0886	1.134	12/79 (15%)	0/79 (0%)	15/79 (19%)	52/79 (66%)	CXCR4,IGF1,JUN,PDK1,PIK3CD,RET,TP53
L1CAM interactions	0.387	0.08	3.162	16/125 (13%)	0/125 (0%)	36/125 (29%)	73/125 (58%)	ANK1,DLG4,DNM1,DPYSL2,EGFR,ITGA2B,KIF4A,TUBA1B,TUBB3,TUBB6
Orexin Signaling Pathway	0.383	0.0714	1.698	37/238 (16%)	0/238 (0%)	51/238 (21%)	150/238 (63%)	ADCY7,ATP6V0A4,ATP6V1E2,CACNA2D2,CACNA2D3,CACNB1,CACNG1,GNG7,ITPR1,PIK3CD,PLA2G4A,PLA2G6,PLCD3,PLCH1,PRKCG,PRKCH,TCIRG1
G alpha (12/13) signalling events	0.373	0.0875	1.134	14/80 (18%)	0/80 (0%)	22/80 (28%)	44/80 (55%)	ARHGEF2,ARHGEF39,GNG7,NGEF,OBSCN,RHOB,TBXA2R
UVC-Induced MAPK Signaling	0.372	0.098	1.342	11/51 (22%)	0/51 (0%)	13/51 (25%)	27/51 (53%)	EGFR,JUN,PRKCG,PRKCH,TP53
Reversible hydration of carbon dioxide	0.372	0.167	#NUM!	0/12 (0%)	0/12 (0%)	3/12 (25%)	9/12 (75%)	CA12,CA9
Mineralocorticoid Biosynthesis	0.372	0.167	#NUM!	0/12 (0%)	0/12 (0%)	2/12 (17%)	10/12 (83%)	EBP,HSD3B7
Sulfur amino acid metabolism	0.372	0.125	#NUM!	11/24 (46%)	0/24 (0%)	4/24 (17%)	9/24 (38%)	BHMT2,CBS/LOC102724560,CTH
Glycogen metabolism	0.372	0.125	#NUM!	7/24 (29%)	0/24 (0%)	9/24 (38%)	8/24 (33%)	GBE1,PYGB,PYGL
Class B/2 (Secretin family receptors)	0.365	0.0833	0	16/96 (17%)	0/96 (0%)	8/96 (8%)	72/96 (75%)	ADM,ADM2,CALCA,CD55,GIPR,GLP2R,GNG7,PTH2
Clathrin-mediated Endocytosis Signaling	0.36	0.0721	#NUM!	32/208 (15%)	0/208 (0%)	53/208 (25%)	123/208 (59%)	AP4S1,APOC1,APOD,CLTCL1,DNM1,FGF1,IGF1,ITGB6,ITGB8,LDLR,ORM1,ORM2,PDGFB,PIK3CD,S100A8
Pulmonary Fibrosis Idiopathic Signaling Pathway	0.348	0.0675	2.558	42/326 (13%)	0/326 (0%)	58/326 (18%)	226/326 (69%)	BBC3,BIRC5,CCN4,COL16A1,COL18A1,COL1A1,COL6A1,COL9A2,COL9A3,EGFR,EIF4EBP3,FGFR4,IL11RA,ITGB6,JUN,MAP2K6,MMP9,MUC1,PDGFB,PIK3CD,TP53,WNT5B
Leukocyte Extravasation Signaling	0.346	0.0725	3.317	22/193 (11%)	0/193 (0%)	48/193 (25%)	123/193 (64%)	CLDN1,CLDN10,CLDN4,CXCR4,ITGAL,MMP9,NCF1,PECAM1,PIK3CD,PRKCG,PRKCH,RAPGEF3,RASSF5,TIMP3
Bupropion Degradation	0.34	0.12	#NUM!	4/25 (16%)	0/25 (0%)	4/25 (16%)	17/25 (68%)	CYP1B1,CYP4B1,CYP51A1
Cardiac Hypertrophy Signaling	0.34	0.069	1.069	44/261 (17%)	0/261 (0%)	69/261 (26%)	148/261 (57%)	ADCY7,CACNA2D2,CACNA2D3,CACNB1,CACNG1,GNA14,GNG7,HSPB1,IGF1,IL6R,JUN,MAP2K6,MYL5,NFATC4,PIK3CD,PLCD3,PLCH1,RHOB
Cytosolic iron-sulfur cluster assembly	0.34	0.154	#NUM!	1/13 (8%)	0/13 (0%)	7/13 (54%)	5/13 (38%)	BRIP1,POLD1
Platelet Aggregation (Plug Formation)	0.34	0.154	#NUM!	0/13 (0%)	0/13 (0%)	2/13 (15%)	11/13 (85%)	COL1A1,GP1BB
NAD biosynthesis II (from tryptophan)	0.34	0.154	#NUM!	1/13 (8%)	0/13 (0%)	2/13 (15%)	10/13 (77%)	KMO,QPRT
Glycogen Degradation III	0.34	0.154	#NUM!	3/13 (23%)	0/13 (0%)	3/13 (23%)	7/13 (54%)	PYGB,PYGL
Guanosine Nucleotides Degradation III	0.34	0.154	#NUM!	3/13 (23%)	0/13 (0%)	1/13 (8%)	9/13 (69%)	PNP,XDH
Glucocorticoid Biosynthesis	0.34	0.154	#NUM!	0/13 (0%)	0/13 (0%)	2/13 (15%)	11/13 (85%)	EBP,HSD3B7
UDP-N-acetyl-D-galactosamine Biosynthesis II	0.34	0.154	#NUM!	2/13 (15%)	0/13 (0%)	5/13 (38%)	6/13 (46%)	GPI,HK2
Lactose synthesis	0.34	0.333	#NUM!	1/3 (33%)	0/3 (0%)	1/3 (33%)	1/3 (33%)	SLC2A1
L-carnitine Biosynthesis	0.34	0.333	#NUM!	1/3 (33%)	0/3 (0%)	1/3 (33%)	1/3 (33%)	BBOX1
NADH Repair	0.34	0.333	#NUM!	1/3 (33%)	0/3 (0%)	1/3 (33%)	1/3 (33%)	GAPDH
Guanine and Guanosine Salvage I	0.34	0.333	#NUM!	0/3 (0%)	0/3 (0%)	2/3 (67%)	1/3 (33%)	PNP
Palmitate Biosynthesis I (Animals)	0.34	0.333	#NUM!	0/3 (0%)	0/3 (0%)	1/3 (33%)	2/3 (67%)	FASN
Ascorbate Recycling (Cytosolic)	0.34	0.333	#NUM!	1/3 (33%)	0/3 (0%)	1/3 (33%)	1/3 (33%)	GSTO2
Geranylgeranyldiphosphate Biosynthesis	0.34	0.333	#NUM!	1/3 (33%)	0/3 (0%)	1/3 (33%)	1/3 (33%)	FNTB
Adenine and Adenosine Salvage I	0.34	0.333	#NUM!	1/3 (33%)	0/3 (0%)	1/3 (33%)	1/3 (33%)	PNP
4-aminobutyrate Degradation I	0.34	0.333	#NUM!	1/3 (33%)	0/3 (0%)	1/3 (33%)	1/3 (33%)	ABAT
L-serine Degradation	0.34	0.333	#NUM!	1/3 (33%)	0/3 (0%)	1/3 (33%)	1/3 (33%)	SRR
Regulation of Actin-based Motility by Rho	0.338	0.0783	0.447	12/115 (10%)	0/115 (0%)	35/115 (30%)	68/115 (59%)	BAIAP2,ITGA2B,ITGAL,ITGB6,ITGB8,MYL5,MYLK,PFN2,RHOB
Endocannabinoid Cancer Inhibition Pathway	0.338	0.0748	-0.905	26/147 (18%)	0/147 (0%)	31/147 (21%)	90/147 (61%)	ADCY7,CASP1,CASP14,CASP4,CCNE1,CCNE2,CDKN1A,CREB5,MAP2K6,NUPR1,PIK3CD
Activation of NMDA receptors and postsynaptic events	0.337	0.0833	1.633	6/84 (7%)	0/84 (0%)	21/84 (25%)	57/84 (68%)	DLG4,KPNA2,NRGN,PPM1E,TUBA1B,TUBB3,TUBB6
Fertilization	0.334	0.115	#NUM!	5/26 (19%)	0/26 (0%)	4/26 (15%)	17/26 (65%)	IZUMO4,ZP1,ZP3
IL-17A Signaling in Gastric Cells	0.334	0.115	#NUM!	2/26 (8%)	0/26 (0%)	7/26 (27%)	17/26 (65%)	EGFR,IL17RB,JUN
Hepatic Fibrosis Signaling Pathway	0.334	0.0647	0.943	64/417 (15%)	0/417 (0%)	91/417 (22%)	262/417 (63%)	AGT,BAMBI,CACNA2D2,CACNA2D3,CACNB1,CACNG1,COL1A1,CREB5,GLI3,IL18,ITGA2B,ITGAL,ITGB6,ITGB8,JUN,LRP1,MAP2K6,MYL5,MYLK,NCF1,PDGFB,PDK1,PIK3CD,PRKCG,PRKCH,RHOB,WNT5B
HGF Signaling	0.329	0.0758	1.633	22/132 (17%)	0/132 (0%)	33/132 (25%)	77/132 (58%)	CDK2,CDKN1A,ITGA2B,ITGAL,ITGB6,ITGB8,JUN,PIK3CD,PRKCG,PRKCH
Oxytocin Signaling Pathway	0.32	0.0674	1.606	43/282 (15%)	0/282 (0%)	59/282 (21%)	180/282 (64%)	ATP2B4,CACNA2D2,CACNA2D3,CACNB1,CACNG1,CREB5,CTH,EGFR,GNG7,HSPB1,ITPR1,MYH10,MYL5,MYLK,PIK3CD,PLA2G4A,PLA2G6,PRKCG,PRKCH
HSP90 chaperone cycle for steroid hormone receptors in the presence of ligand	0.32	0.0909	1.342	7/55 (13%)	0/55 (0%)	16/55 (29%)	32/55 (58%)	AR,HSPA2,TUBA1B,TUBB3,TUBB6
Signaling by PTK6	0.32	0.0909	1.342	11/55 (20%)	0/55 (0%)	12/55 (22%)	32/55 (58%)	CCNE1,CDK2,EGFR,HBEGF,LRRK2
Neuregulin Signaling	0.319	0.0769	1.342	20/117 (17%)	0/117 (0%)	27/117 (23%)	70/117 (60%)	DLG4,EGFR,HBEGF,ITGA2B,ITGAL,ITGB6,ITGB8,PRKCG,PRKCH
Urate Biosynthesis/Inosine 5'-phosphate Degradation	0.313	0.143	#NUM!	4/14 (29%)	0/14 (0%)	2/14 (14%)	8/14 (57%)	PNP,XDH
Platelet homeostasis	0.313	0.0814	1.89	15/86 (17%)	0/86 (0%)	16/86 (19%)	55/86 (64%)	ATP2A3,ATP2B4,GNG7,ITPR1,LRP8,PECAM1,PLA2G4A
BMAL1:CLOCK,NPAS2 activates circadian gene expression	0.312	0.111	#NUM!	9/27 (33%)	0/27 (0%)	5/27 (19%)	13/27 (48%)	BHLHE40,F7,TBL1X
DAG and IP3 signaling	0.312	0.0976	#NUM!	9/41 (22%)	0/41 (0%)	10/41 (24%)	22/41 (54%)	ADCY7,ITPR1,KPNA2,PRKCG
Cholecystokinin/Gastrin-mediated Signaling	0.295	0.0756	1.667	24/119 (20%)	0/119 (0%)	28/119 (24%)	67/119 (56%)	CCK,EGFR,IL18,ITPR1,JUN,MAP2K6,PRKCG,PRKCH,RHOB
Wound Healing Signaling Pathway	0.293	0.0675	1.698	33/252 (13%)	0/252 (0%)	40/252 (16%)	179/252 (71%)	CALCA,COL16A1,COL18A1,COL1A1,COL6A1,COL9A2,COL9A3,EGFR,HBEGF,IL18,JUN,KRT16,MAP2K6,MMP9,PDGFB,TNFSF15,TNFSF9
Acute Phase Response Signaling	0.293	0.0703	0.707	33/185 (18%)	0/185 (0%)	30/185 (16%)	122/185 (66%)	AGT,C1S,CRABP2,IL18,IL6R,JUN,MAP2K6,ORM1,ORM2,OSMR,PIK3CD,RBP1,SERPINA3
Acetone Degradation I (to Methylglyoxal)	0.293	0.0952	#NUM!	6/42 (14%)	0/42 (0%)	6/42 (14%)	30/42 (71%)	AKR1B10,CYP1B1,CYP4B1,CYP51A1
Role of PKR in Interferon Induction and Antiviral Response	0.293	0.0735	0.632	18/136 (13%)	0/136 (0%)	30/136 (22%)	88/136 (65%)	APAF1,CASP1,E2F1,HSPA2,IL18,JUN,MAP2K6,PDGFB,RIGI,TP53
Osteoarthritis Pathway	0.293	0.0678	0	28/236 (12%)	0/236 (0%)	44/236 (19%)	164/236 (69%)	CASP1,CASP14,CASP4,CCN4,CREB5,GLI3,HDAC4,ITGA2B,ITGAL,ITGB6,ITGB8,LRP1,MMP9,RARRES2,S100A8,TIMP3
Androgen Signaling	0.293	0.071	1	41/169 (24%)	0/169 (0%)	44/169 (26%)	84/169 (50%)	AR,CACNA2D2,CACNA2D3,CACNB1,CACNG1,CALR,GNA14,GNG7,ITPR1,JUN,PRKCG,PRKCH
Sphingosine-1-phosphate Signaling	0.293	0.075	1.667	18/120 (15%)	0/120 (0%)	36/120 (30%)	66/120 (55%)	ADCY7,CASP1,CASP14,CASP4,PDGFB,PIK3CD,PLCD3,PLCH1,RHOB
Nitric Oxide Signaling in the Cardiovascular System	0.293	0.075	1.342	12/120 (10%)	0/120 (0%)	30/120 (25%)	78/120 (65%)	ATP2A3,CACNA2D2,CACNA2D3,CACNB1,CACNG1,ITPR1,PIK3CD,PRKCG,PRKCH
p38 MAPK Signaling	0.293	0.075	2.121	28/120 (23%)	0/120 (0%)	22/120 (18%)	70/120 (58%)	CREB5,HSPB1,IL18,MAP2K6,MAP4K1,MKNK2,PLA2G4A,PLA2G6,TP53
SUMOylation of intracellular receptors	0.293	0.107	#NUM!	7/28 (25%)	0/28 (0%)	9/28 (32%)	12/28 (43%)	AR,HDAC4,NR4A2
Type II Diabetes Mellitus Signaling	0.29	0.0719	2	16/153 (10%)	0/153 (0%)	38/153 (25%)	99/153 (65%)	ACSL1,ACSL4,CACNA2D2,CACNA2D3,CACNB1,CACNG1,ITPR1,PIK3CD,PKM,PRKCG,PRKCH
Synthesis of Prostaglandins (PG) and Thromboxanes (TX)	0.287	0.133	#NUM!	2/15 (13%)	0/15 (0%)	4/15 (27%)	9/15 (60%)	AKR1C3,TBXAS1
Platelet Adhesion to exposed collagen	0.287	0.133	#NUM!	2/15 (13%)	0/15 (0%)	4/15 (27%)	9/15 (60%)	COL1A1,GP1BB
Fatty Acid Activation	0.287	0.133	#NUM!	0/15 (0%)	0/15 (0%)	6/15 (40%)	9/15 (60%)	ACSL1,ACSL4
FXR/RXR Activation	0.285	0.0695	0.832	21/187 (11%)	0/187 (0%)	26/187 (14%)	140/187 (75%)	FABP6,FASN,FBP1,FGFR4,FOXA3,GSTO2,IL18,MLXIPL,PCK2,SCARB1,SREBF1,TNFSF15,TNFSF9
IL-10 Signaling	0.284	0.0714	-0.302	20/154 (13%)	0/154 (0%)	37/154 (24%)	97/154 (63%)	BHLHE40,CCN4,CDKN1A,CREB5,HLA-DMA,HLA-DRB1,IL18,IL6R,JUN,MAP2K6,PKM
Smooth Muscle Contraction	0.284	0.093	0	8/43 (19%)	0/43 (0%)	15/43 (35%)	20/43 (47%)	ANXA6,CAV3,MYL5,MYLK
Assembly and cell surface presentation of NMDA receptors	0.284	0.093	2	2/43 (5%)	0/43 (0%)	11/43 (26%)	30/43 (70%)	DLG4,TUBA1B,TUBB3,TUBB6
Reelin Signaling in Neurons	0.284	0.0725	1.667	21/138 (15%)	0/138 (0%)	35/138 (25%)	82/138 (59%)	ARHGEF2,ARHGEF39,LRP8,MAP1B,MAP2K6,MAP4K1,PDK1,PDK3,PDK4,PIK3CD
Glutaminergic Receptor Signaling Pathway (Enhanced)	0.284	0.0646	2.837	45/325 (14%)	0/325 (0%)	68/325 (21%)	212/325 (65%)	ADCY7,CACNA2D2,CACNA2D3,CACNB1,CACNG1,CREB5,GABRE,GLUL,ITPR1,LCAT,PIK3CD,PLA2G2C,PLA2G4A,PLA2G6,PLA2R1,PLAAT4,PLCD3,PLCH1,PNPLA3,PRKCG,PRKCH
EGR2 and SOX10-mediated initiation of Schwann cell myelination	0.284	0.103	#NUM!	1/29 (3%)	0/29 (0%)	15/29 (52%)	13/29 (45%)	CYP51A1,GJB1,HMGCR
Extracellular matrix organization	0.284	0.0755	2.828	10/106 (9%)	0/106 (0%)	24/106 (23%)	72/106 (68%)	COL18A1,COL1A1,COL6A1,COL9A2,COL9A3,ITGA2B,ITGB6,PDGFB
Immunogenic Cell Death Signaling Pathway	0.284	0.0778	1.89	10/90 (11%)	0/90 (0%)	16/90 (18%)	64/90 (71%)	CALR,CASP1,DAPK2,HSPA2,LRP1,MLKL,P2RY2
Neurotransmitter uptake and metabolism In glial cells	0.284	0.25	#NUM!	1/4 (25%)	0/4 (0%)	1/4 (25%)	2/4 (50%)	GLUL
Retinoate Biosynthesis II	0.284	0.25	#NUM!	1/4 (25%)	0/4 (0%)	0/4 (0%)	3/4 (75%)	RBP1
Spermine and Spermidine Degradation I	0.284	0.25	#NUM!	2/4 (50%)	0/4 (0%)	1/4 (25%)	1/4 (25%)	SAT1
Catecholamine Biosynthesis	0.284	0.25	#NUM!	1/4 (25%)	0/4 (0%)	1/4 (25%)	2/4 (50%)	PNMT
D-glucuronate Degradation I	0.284	0.25	#NUM!	0/4 (0%)	0/4 (0%)	4/4 (100%)	0/4 (0%)	AKR1B1
Methionine Salvage II (Mammalian)	0.284	0.25	#NUM!	1/4 (25%)	0/4 (0%)	1/4 (25%)	2/4 (50%)	BHMT2
Oxidized GTP and dGTP Detoxification	0.284	0.25	#NUM!	2/4 (50%)	0/4 (0%)	1/4 (25%)	1/4 (25%)	NUDT1
Aldosterone Signaling in Epithelial Cells	0.284	0.0698	2.333	31/172 (18%)	0/172 (0%)	39/172 (23%)	102/172 (59%)	HSPA2,HSPB1,HSPB8,ITPR1,PIK3CD,PLCD3,PLCH1,PRKCG,PRKCH,SCNN1A,SGK1,SLC12A2
Adipogenesis pathway	0.283	0.0719	1.897	30/139 (22%)	0/139 (0%)	27/139 (19%)	82/139 (59%)	BMP7,FGF1,FGFR4,HDAC4,LPIN1,NFATC4,PLIN1,RBP1,SREBF1,TP53
Polyamine Regulation in Colon Cancer	0.281	0.0847	1.342	16/59 (27%)	0/59 (0%)	9/59 (15%)	34/59 (58%)	JUN,MAP2K6,SAT1,SLC3A2,TP53
MIF Regulation of Innate Immunity	0.278	0.0909	2	7/44 (16%)	0/44 (0%)	11/44 (25%)	26/44 (59%)	JUN,PLA2G4A,PLA2G6,TP53
Granzyme B Signaling	0.27	0.125	#NUM!	1/16 (6%)	0/16 (0%)	5/16 (31%)	10/16 (63%)	APAF1,LMNB1
Chondroitin Sulfate Degradation (Metazoa)	0.27	0.125	#NUM!	3/16 (19%)	0/16 (0%)	5/16 (31%)	8/16 (50%)	CEMIP,HYAL1
Adenosine Nucleotides Degradation II	0.27	0.125	#NUM!	3/16 (19%)	0/16 (0%)	2/16 (13%)	11/16 (69%)	PNP,XDH
Thrombin Signaling	0.268	0.0667	1.897	34/225 (15%)	0/225 (0%)	56/225 (25%)	135/225 (60%)	ADCY7,ARHGEF2,ARHGEF39,EGFR,GNA14,GNG7,ITPR1,MYL5,MYLK,PIK3CD,PLCD3,PLCH1,PRKCG,PRKCH,RHOB
ISGylation Signaling Pathway	0.268	0.0741	0	18/108 (17%)	0/108 (0%)	29/108 (27%)	61/108 (56%)	BIRC5,FLNB,ITGAL,LIPG,PCNA,RIGI,S100A4,TP53
Regulation of TP53 Activity through Acetylation	0.268	0.1	#NUM!	5/30 (17%)	0/30 (0%)	8/30 (27%)	17/30 (57%)	MAP2K6,PIP4P1,TP53
Role of p14/p19ARF in Tumor Suppression	0.268	0.1	#NUM!	7/30 (23%)	0/30 (0%)	8/30 (27%)	15/30 (50%)	E2F1,PIK3CD,TP53
Cell junction organization	0.268	0.0761	1.89	17/92 (18%)	0/92 (0%)	24/92 (26%)	51/92 (55%)	ANG,CDH15,CDH24,CLDN1,CLDN10,CLDN4,FLNA
Hypoxia Signaling in the Cardiovascular System	0.268	0.0789	2	22/76 (29%)	0/76 (0%)	23/76 (30%)	31/76 (41%)	CREB5,JUN,LDHA,TP53,UBE2C,UBE2T
Macropinocytosis Signaling	0.268	0.0789	#NUM!	14/76 (18%)	0/76 (0%)	22/76 (29%)	40/76 (53%)	ITGB6,ITGB8,PDGFB,PIK3CD,PRKCG,PRKCH
Sertoli Cell-Sertoli Cell Junction Signaling	0.268	0.0658	2.5	35/243 (14%)	0/243 (0%)	68/243 (28%)	140/243 (58%)	AR,CDH15,CDH23,CDH24,CLDN1,CLDN10,CLDN4,CREB5,EGFR,IGSF5,JUN,MYO7A,PIK3CD,TUBA1B,TUBB3,TUBB6
Carboxyterminal post-translational modifications of tubulin	0.268	0.0889	2	6/45 (13%)	0/45 (0%)	11/45 (24%)	28/45 (62%)	TTLL7,TUBA1B,TUBB3,TUBB6
α-Adrenergic Signaling	0.261	0.0734	1.342	20/109 (18%)	0/109 (0%)	27/109 (25%)	62/109 (57%)	ADCY7,GNA14,GNG7,ITPR1,PRKCG,PRKCH,PYGB,PYGL
Actin Cytoskeleton Signaling	0.261	0.0656	0	32/244 (13%)	0/244 (0%)	61/244 (25%)	151/244 (62%)	BAIAP2,DIAPH3,FGF1,FLNA,IQGAP2,IQGAP3,ITGA2B,ITGAL,ITGB6,ITGB8,MYH10,MYL5,MYLK,PDGFB,PFN2,PIK3CD
HER-2 Signaling in Breast Cancer	0.261	0.0661	2.84	41/227 (18%)	0/227 (0%)	61/227 (27%)	125/227 (55%)	BIRC5,CCNE1,CCNE2,CDKN1A,EGFR,HBEGF,ITGB6,ITGB8,JUN,PDK1,PIK3CD,PRKCG,PRKCH,RBL1,TP53
NCAM signaling for neurite out-growth	0.26	0.082	2.236	7/61 (11%)	0/61 (0%)	17/61 (28%)	37/61 (61%)	CACNB1,COL6A1,COL9A2,COL9A3,NRTN
ERBB Signaling	0.26	0.0753	1.89	16/93 (17%)	0/93 (0%)	24/93 (26%)	53/93 (57%)	EGFR,HBEGF,JUN,MAP2K6,PIK3CD,PRKCG,PRKCH
Bile acid and bile salt metabolism	0.254	0.0968	#NUM!	3/31 (10%)	0/31 (0%)	7/31 (23%)	21/31 (68%)	AKR1C1/AKR1C2,AKR1C3,HSD3B7
Asparagine N-linked glycosylation	0.254	0.0968	#NUM!	5/31 (16%)	0/31 (0%)	9/31 (29%)	17/31 (55%)	ASGR1,CALR,MVD
Sonic Hedgehog Signaling	0.254	0.0968	#NUM!	6/31 (19%)	0/31 (0%)	6/31 (19%)	19/31 (61%)	CCNB1,CDK1,GLI3
FOXO-mediated transcription of cell cycle genes	0.252	0.118	#NUM!	2/17 (12%)	0/17 (0%)	8/17 (47%)	7/17 (41%)	CCNG2,CDKN1A
Isoleucine Degradation I	0.252	0.118	#NUM!	3/17 (18%)	0/17 (0%)	7/17 (41%)	7/17 (41%)	ACAA2,ACAT2
Dermatan Sulfate Degradation (Metazoa)	0.252	0.118	#NUM!	3/17 (18%)	0/17 (0%)	5/17 (29%)	9/17 (53%)	CEMIP,HYAL1
Interferon gamma signaling	0.252	0.0745	1.89	12/94 (13%)	0/94 (0%)	26/94 (28%)	56/94 (60%)	GBP2,HLA-DRB1,MT2A,OAS3,TRIM45,TRIM46,TRIM62
Neuroinflammation Signaling Pathway	0.246	0.0631	2	32/317 (10%)	0/317 (0%)	60/317 (19%)	225/317 (71%)	BIRC5,BIRC7,CALB2,CASP1,CREB5,GABRE,GJB1,GLUL,HLA-DMA,HLA-DRB1,IL18,IL6R,JUN,MMP9,NCF1,NFATC4,PIK3CD,PLA2G4A,PLA2G6,PRKCG
G alpha (s) signalling events	0.246	0.069	0	17/145 (12%)	0/145 (0%)	19/145 (13%)	109/145 (75%)	ADCY7,ADM,ADM2,CALCA,GIPR,GLP2R,GNG7,PDE4A,PDE8B,PTH2
Role of JAK family kinases in IL-6-type Cytokine Signaling	0.246	0.0759	1.633	9/79 (11%)	0/79 (0%)	21/79 (27%)	49/79 (62%)	BIRC5,IL11RA,IL6R,LIFR,OSMR,SERPINA3
Pathogen Induced Cytokine Storm Signaling Pathway	0.246	0.062	3.128	33/371 (9%)	0/371 (0%)	52/371 (14%)	286/371 (77%)	BHLHE40,CASP1,CCL22,CKLF,CLEC7A,COL16A1,COL18A1,COL1A1,COL6A1,COL9A2,COL9A3,CXCR4,HLA-DMA,HLA-DRB1,HMGCR,IL18,IL6R,JUN,MLKL,RIGI,SLC2A1,TNFSF15,TNFSF9
Transmission across Electrical Synapses	0.246	0.2	#NUM!	0/5 (0%)	0/5 (0%)	1/5 (20%)	4/5 (80%)	PANX2
Arsenate Detoxification I (Glutaredoxin)	0.246	0.2	#NUM!	1/5 (20%)	0/5 (0%)	2/5 (40%)	2/5 (40%)	PNP
Creatine-phosphate Biosynthesis	0.246	0.2	#NUM!	1/5 (20%)	0/5 (0%)	2/5 (40%)	2/5 (40%)	CKB
Tetrahydrofolate Salvage from 5,10-methenyltetrahydrofolate	0.246	0.2	#NUM!	4/5 (80%)	0/5 (0%)	1/5 (20%)	0/5 (0%)	MTHFD1L
CMP-N-acetylneuraminate Biosynthesis I (Eukaryotes)	0.246	0.2	#NUM!	0/5 (0%)	0/5 (0%)	3/5 (60%)	2/5 (40%)	NANP
Lysine Degradation II	0.246	0.2	#NUM!	2/5 (40%)	0/5 (0%)	2/5 (40%)	1/5 (20%)	ALDH7A1
Lysine Degradation V	0.246	0.2	#NUM!	2/5 (40%)	0/5 (0%)	2/5 (40%)	1/5 (20%)	ALDH7A1
Citrulline-Nitric Oxide Cycle	0.246	0.2	#NUM!	1/5 (20%)	0/5 (0%)	1/5 (20%)	3/5 (60%)	ASS1
dTMP De Novo Biosynthesis	0.246	0.2	#NUM!	1/5 (20%)	0/5 (0%)	3/5 (60%)	1/5 (20%)	TYMS
Tyrosine Degradation I	0.246	0.2	#NUM!	0/5 (0%)	0/5 (0%)	1/5 (20%)	4/5 (80%)	HGD
Glutamate Degradation III (via 4-aminobutyrate)	0.246	0.2	#NUM!	1/5 (20%)	0/5 (0%)	1/5 (20%)	3/5 (60%)	ABAT
Folate Polyglutamylation	0.246	0.2	#NUM!	2/5 (40%)	0/5 (0%)	3/5 (60%)	0/5 (0%)	MTHFD1L
IL-17A Signaling in Fibroblasts	0.239	0.075	1.633	9/80 (11%)	0/80 (0%)	21/80 (26%)	50/80 (63%)	COL1A1,IL17RB,JUN,LCN2,NFKBIZ,P4HA1
RORA activates gene expression	0.239	0.111	#NUM!	5/18 (28%)	0/18 (0%)	5/18 (28%)	8/18 (44%)	SREBF1,TBL1X
Metabolism of Angiotensinogen to Angiotensins	0.239	0.111	#NUM!	5/18 (28%)	0/18 (0%)	1/18 (6%)	12/18 (67%)	AGT,CES1
Gastrin-CREB signalling pathway via PKC and MAPK	0.239	0.111	#NUM!	3/18 (17%)	0/18 (0%)	6/18 (33%)	9/18 (50%)	EGFR,HBEGF
XBP1(S) activates chaperone genes	0.239	0.0833	2	10/48 (21%)	0/48 (0%)	24/48 (50%)	14/48 (29%)	ACADVL,KDELR3,TSPYL2,WIPI1
G alpha (z) signalling events	0.239	0.0833	0	11/48 (23%)	0/48 (0%)	8/48 (17%)	29/48 (60%)	ADCY7,GNG7,PRKCG,PRKCH
Phagosome Maturation	0.239	0.0671	#NUM!	27/164 (16%)	0/164 (0%)	47/164 (29%)	90/164 (55%)	ATP6V0A4,ATP6V1E2,CALR,CTSH,CTSV,HLA-DRB1,NCF1,TCIRG1,TUBA1B,TUBB3,TUBB6
Semaphorin interactions	0.239	0.0781	2.236	6/64 (9%)	0/64 (0%)	18/64 (28%)	40/64 (63%)	DPYSL2,DPYSL4,MYH10,PLXNA3,RHOB
Activation of Matrix Metalloproteinases	0.232	0.0909	#NUM!	2/33 (6%)	0/33 (0%)	6/33 (18%)	25/33 (76%)	COL18A1,CTSV,MMP9
PI3K/AKT Signaling	0.226	0.065	-1	27/200 (14%)	0/200 (0%)	55/200 (28%)	118/200 (59%)	CDKN1A,GDF15,IL11RA,IL17RB,IL17RE,IL6R,ITGA2B,ITGAL,ITGB6,ITGB8,PIK3CD,SFN,TP53
Nonhomologous End-Joining (NHEJ)	0.226	0.0816	2	7/49 (14%)	0/49 (0%)	20/49 (41%)	22/49 (45%)	BARD1,BRCA1,H2AX,RNF168
Endocannabinoid Neuronal Synapse Pathway	0.226	0.0671	1.265	27/149 (18%)	0/149 (0%)	35/149 (23%)	87/149 (58%)	ADCY7,CACNA2D2,CACNA2D3,CACNB1,CACNG1,GNA14,GNG7,ITPR1,PLCD3,PLCH1
Synaptic Long Term Potentiation	0.226	0.0682	2.333	26/132 (20%)	0/132 (0%)	29/132 (22%)	77/132 (58%)	CREB5,GNA14,ITPR1,PLCD3,PLCH1,PPP1R1A,PRKCG,PRKCH,RAPGEF3
Human Embryonic Stem Cell Pluripotency	0.226	0.0647	1.387	35/201 (17%)	0/201 (0%)	32/201 (16%)	134/201 (67%)	BMP7,FGFR4,ID1,ID3,ID4,KLF2,LIFR,MAP2K6,PDGFB,PIK3CD,PRKCG,PRKCH,WNT5B
ILK Signaling	0.226	0.0647	1.732	32/201 (16%)	0/201 (0%)	58/201 (29%)	111/201 (55%)	CREB5,FLNA,FLNB,ITGB6,ITGB8,JUN,MAP2K6,MMP9,MUC1,MYH10,MYL5,PIK3CD,RHOB
Parkinson's Signaling Pathway	0.226	0.0619	-0.688	50/307 (16%)	0/307 (0%)	71/307 (23%)	186/307 (61%)	ALDH1L2,ALDH7A1,ATP6V0A4,ATP6V1E2,CACNA2D2,CACNA2D3,CACNB1,CACNG1,CASP1,IL18,ITPR1,LRRK2,NDUFA4L2,TCIRG1,TNFSF15,TNFSF9,TUBA1B,TUBB3,TUBB6
RHO GTPases Activate ROCKs	0.226	0.105	#NUM!	1/19 (5%)	0/19 (0%)	9/19 (47%)	9/19 (47%)	MYH10,RHOB
Regulation of TP53 Activity through Methylation	0.226	0.105	#NUM!	9/19 (47%)	0/19 (0%)	4/19 (21%)	6/19 (32%)	CHEK2,TP53
GABA synthesis, release, reuptake and degradation	0.226	0.105	#NUM!	3/19 (16%)	0/19 (0%)	4/19 (21%)	12/19 (63%)	ABAT,CPLX1
Purine Nucleotides Degradation II (Aerobic)	0.226	0.105	#NUM!	4/19 (21%)	0/19 (0%)	3/19 (16%)	12/19 (63%)	PNP,XDH
Inhibition of Angiogenesis by TSP1	0.226	0.0882	#NUM!	6/34 (18%)	0/34 (0%)	8/34 (24%)	20/34 (59%)	JUN,MMP9,TP53
Fatty Acid β-oxidation I	0.226	0.0882	#NUM!	4/34 (12%)	0/34 (0%)	15/34 (44%)	15/34 (44%)	ACAA2,ACSL1,ACSL4
Breast Cancer Regulation by Stathmin1	0.226	0.0589	2.535	58/594 (10%)	0/594 (0%)	107/594 (18%)	429/594 (72%)	ADGRB2,ARHGEF2,AURKA,AURKB,CDK1,CDK2,CREB5,E2F1,E2F2,E2F7,E2F8,FOXM1,GIPR,GLP2R,GNG7,GPR137C,GPR19,GPR3,HCAR1,IGF1,JUN,LPAR6,MMP9,P2RY2,P2RY6,PDGFB,PIK3CD,PRKCG,PRKCH,STMN1,TBXA2R,TP53,TUBA1B,TUBB3,TUBB6
RHO GTPase cycle	0.226	0.06	4.041	84/450 (19%)	0/450 (0%)	133/450 (30%)	233/450 (52%)	ANLN,ARHGAP11A,ARHGAP33,ARHGDIB,ARHGEF2,ARHGEF39,BAIAP2,CIT,CKB,DDRGK1,DEPDC1B,DIAPH3,FAM13A,IQGAP2,IQGAP3,KIF14,LMNB1,NCF1,NGEF,NOXO1,OBSCN,PKN3,PLEKHG1,RACGAP1,RHOB,RHPN2,TUBA1B
CDX Gastrointestinal Cancer Signaling Pathway	0.226	0.0644	0.832	20/202 (10%)	0/202 (0%)	28/202 (14%)	154/202 (76%)	BLM,BMP7,CDK2,EGFR,HBEGF,IL18,IL6R,JUN,NCF1,PIK3CD,TNFSF15,TNFSF9,WNT5B
IL-13 Signaling Pathway	0.226	0.069	1.414	11/116 (9%)	0/116 (0%)	22/116 (19%)	83/116 (72%)	ALOX15B,ANO1,HBEGF,IL17RB,JUN,PIK3CD,TP53,TSLP
WNT/Ca+ pathway	0.226	0.0758	0.447	17/66 (26%)	0/66 (0%)	13/66 (20%)	36/66 (55%)	CREB5,NFATC4,PLCD3,PLCH1,WNT5B
IL-33 Signaling Pathway	0.226	0.0649	1.897	23/185 (12%)	0/185 (0%)	34/185 (18%)	128/185 (69%)	CASP1,CASP14,CASP4,CREB5,H2AC20,H2AX,ICAM5,IL18,JUN,LPIN1,MMP9,PIK3CD
Netrin-1 signaling	0.226	0.08	0	13/50 (26%)	0/50 (0%)	9/50 (18%)	28/50 (56%)	ABLIM3,SLIT3,UNC5A,UNC5B
Signaling by NOTCH3	0.226	0.08	2	11/50 (22%)	0/50 (0%)	13/50 (26%)	26/50 (52%)	DLGAP5,EGFR,JAG2,TACC3
Melanoma Signaling	0.226	0.08	1	10/50 (20%)	0/50 (0%)	12/50 (24%)	28/50 (56%)	CDKN1A,E2F1,PIK3CD,TP53
FAT10 Cancer Signaling Pathway	0.226	0.08	0	9/50 (18%)	0/50 (0%)	12/50 (24%)	29/50 (58%)	CXCR4,MAD2L1,PCNA,TP53
RHOGDI Signaling	0.226	0.0636	-0.378	31/220 (14%)	0/220 (0%)	61/220 (28%)	128/220 (58%)	ARHGDIB,ARHGEF2,CDH15,CDH23,CDH24,GNA14,GNG7,ITGA2B,ITGAL,ITGB6,ITGB8,MYH10,MYL5,RHOB
Calcium Signaling	0.226	0.0636	2.53	31/220 (14%)	0/220 (0%)	43/220 (20%)	146/220 (66%)	ATP2A3,ATP2B4,CACNA2D2,CACNA2D3,CACNB1,CACNG1,CALR,CHRNA5,CREB5,HDAC4,ITPR1,MYH10,MYL5,NFATC4
CXCR4 Signaling	0.225	0.0655	1.897	29/168 (17%)	0/168 (0%)	46/168 (27%)	93/168 (55%)	ADCY7,CXCR4,GNA14,GNG7,ITPR1,JUN,MYL5,PIK3CD,PRKCG,PRKCH,RHOB
CCR3 Signaling in Eosinophils	0.223	0.0672	2.236	20/134 (15%)	0/134 (0%)	34/134 (25%)	80/134 (60%)	GNA14,GNG7,ITPR1,MYLK,PIK3CD,PLA2G4A,PLA2G6,PRKCG,PRKCH
PAK Signaling	0.223	0.0684	1	18/117 (15%)	0/117 (0%)	27/117 (23%)	72/117 (62%)	ITGA2B,ITGAL,ITGB6,ITGB8,MYL5,MYLK,PDGFB,PIK3CD
Fructose metabolism	0.223	0.167	#NUM!	1/6 (17%)	0/6 (0%)	2/6 (33%)	3/6 (50%)	AKR1B1
Creatine metabolism	0.223	0.167	#NUM!	0/6 (0%)	0/6 (0%)	2/6 (33%)	4/6 (67%)	GATM
Lipid particle organization	0.223	0.167	#NUM!	1/6 (17%)	0/6 (0%)	1/6 (17%)	4/6 (67%)	HILPDA
Arginine Biosynthesis IV	0.223	0.167	#NUM!	1/6 (17%)	0/6 (0%)	3/6 (50%)	2/6 (33%)	ASS1
Pyruvate Fermentation to Lactate	0.223	0.167	#NUM!	0/6 (0%)	0/6 (0%)	1/6 (17%)	5/6 (83%)	LDHA
Glycerol Degradation I	0.223	0.167	#NUM!	2/6 (33%)	0/6 (0%)	2/6 (33%)	2/6 (33%)	GPD2
Selenocysteine Biosynthesis II (Archaea and Eukaryotes)	0.223	0.167	#NUM!	4/6 (67%)	0/6 (0%)	0/6 (0%)	2/6 (33%)	SARS1
Tryptophan Degradation to 2-amino-3-carboxymuconate Semialdehyde	0.223	0.167	#NUM!	0/6 (0%)	0/6 (0%)	1/6 (17%)	5/6 (83%)	KMO
GDP-mannose Biosynthesis	0.223	0.167	#NUM!	0/6 (0%)	0/6 (0%)	3/6 (50%)	3/6 (50%)	GPI
GPVI-mediated activation cascade	0.222	0.0857	#NUM!	4/35 (11%)	0/35 (0%)	12/35 (34%)	19/35 (54%)	COL1A1,MPIG6B,RHOB
Metabolism of steroid hormones	0.222	0.0857	#NUM!	4/35 (11%)	0/35 (0%)	5/35 (14%)	26/35 (74%)	AKR1B1,HSD17B12,STARD4
ESR-mediated signaling	0.222	0.0678	2.121	23/118 (19%)	0/118 (0%)	36/118 (31%)	59/118 (50%)	FOSB,H2AC14,H2AC20,H2AX,JUN,KPNA2,TFF1,TFF3
ABC-family proteins mediated transport	0.222	0.0693	1.134	18/101 (18%)	0/101 (0%)	33/101 (33%)	50/101 (50%)	ABCA2,ABCA7,ABCC11,ABCC6,ABCG1,DERL3,RNF185
Neuropathic Pain Signaling in Dorsal Horn Neurons	0.222	0.0693	1.89	12/101 (12%)	0/101 (0%)	23/101 (23%)	66/101 (65%)	ITPR1,KCNN3,PIK3CD,PLCD3,PLCH1,PRKCG,PRKCH
Inflammasome pathway	0.219	0.1	#NUM!	5/20 (25%)	0/20 (0%)	4/20 (20%)	11/20 (55%)	CASP1,IL18
Potassium Channels	0.2	0.068	0.378	15/103 (15%)	0/103 (0%)	10/103 (10%)	78/103 (76%)	GNG7,HCN3,KCNC4,KCNG1,KCNK6,KCNN3,KCNS3
Macrophage Alternative Activation Signaling Pathway	0.2	0.0632	2.887	21/190 (11%)	0/190 (0%)	39/190 (21%)	130/190 (68%)	ABCA1,ACLY,CCL22,CREB5,HLA-DMA,HLA-DRB1,IL18,JUN,PIK3CD,SCARB1,SREBF1,TSC22D3
FGF Signaling	0.2	0.0698	2.449	12/86 (14%)	0/86 (0%)	20/86 (23%)	54/86 (63%)	CREB5,FGF1,FGFR4,ITPR1,MAP2K6,PIK3CD
Synaptogenesis Signaling Pathway	0.197	0.0603	2.668	48/315 (15%)	0/315 (0%)	69/315 (22%)	198/315 (63%)	ADCY7,CACNA2D2,CACNB1,CDH15,CDH23,CDH24,CPLX1,CREB5,DLG4,EFNA3,EIF4EBP3,ITPR1,LRP1,LRP8,MAP1B,NLGN2,PIK3CD,SYT12,UNC13A
Interleukin-7 signaling	0.196	0.0952	#NUM!	2/21 (10%)	0/21 (0%)	7/21 (33%)	12/21 (57%)	CISH,TSLP
Fatty Acid α-oxidation	0.196	0.0952	#NUM!	3/21 (14%)	0/21 (0%)	6/21 (29%)	12/21 (57%)	ALDH7A1,ALOX12B
Signaling by TGF-beta Receptor Complex	0.196	0.0755	0	14/53 (26%)	0/53 (0%)	18/53 (34%)	21/53 (40%)	BAMBI,ITGB6,ITGB8,PMEPA1
Opioid Signaling Pathway	0.195	0.0607	0.775	47/280 (17%)	0/280 (0%)	59/280 (21%)	174/280 (62%)	ADCY7,CACNA2D2,CACNA2D3,CACNB1,CACNG1,CLTCL1,CREB5,FOSB,GNA14,GNG7,ITPR1,MAP2K6,PDK1,PRKCG,PRKCH,RGS6,RGS9
Role of Pattern Recognition Receptors in Recognition of Bacteria and Viruses	0.195	0.0641	1.342	16/156 (10%)	0/156 (0%)	25/156 (16%)	115/156 (74%)	CASP1,CLEC7A,IL18,OAS3,PIK3CD,PRKCG,PRKCH,RIGI,TNFSF15,TNFSF9
G alpha (q) signalling events	0.195	0.0632	1.508	18/174 (10%)	0/174 (0%)	25/174 (14%)	131/174 (75%)	AGT,CCK,EDN2,GNA14,GNG7,LPAR6,NMB,NMU,P2RY2,P2RY6,TBXA2R
Detoxification of Reactive Oxygen Species	0.195	0.0811	#NUM!	2/37 (5%)	0/37 (0%)	13/37 (35%)	22/37 (59%)	ERO1A,NCF1,NOX5
ERCC6 (CSB) and EHMT2 (G9a) positively regulate rRNA expression	0.195	0.0811	#NUM!	5/37 (14%)	0/37 (0%)	12/37 (32%)	20/37 (54%)	H2AC14,H2AC20,H2AX
Noradrenaline and Adrenaline Degradation	0.195	0.0811	#NUM!	4/37 (11%)	0/37 (0%)	9/37 (24%)	24/37 (65%)	ALDH7A1,DHRS2,PNMT
Th1 Pathway	0.194	0.0656	1.89	9/122 (7%)	0/122 (0%)	21/122 (17%)	92/122 (75%)	CD8A,HLA-DMA,HLA-DRB1,IL18,IL6R,MAP2K6,NFATC4,PIK3CD
IL-12 Signaling and Production in Macrophages	0.194	0.0614	1.604	18/228 (8%)	0/228 (0%)	43/228 (19%)	167/228 (73%)	APOC1,APOD,COL1A1,IL18,JUN,MAP2K6,NFATC4,ORM1,ORM2,PIK3CD,PRKCG,PRKCH,RIGI,S100A8
Aryl hydrocarbon receptor signalling	0.194	0.143	#NUM!	1/7 (14%)	0/7 (0%)	2/7 (29%)	4/7 (57%)	ARNT2
NAD Biosynthesis from 2-amino-3-carboxymuconate Semialdehyde	0.194	0.143	#NUM!	1/7 (14%)	0/7 (0%)	1/7 (14%)	5/7 (71%)	QPRT
Trehalose Degradation II (Trehalase)	0.194	0.143	#NUM!	0/7 (0%)	0/7 (0%)	2/7 (29%)	5/7 (71%)	HK2
Urea Cycle	0.194	0.143	#NUM!	1/7 (14%)	0/7 (0%)	2/7 (29%)	4/7 (57%)	ASS1
Ceramide Biosynthesis	0.194	0.143	#NUM!	2/7 (29%)	0/7 (0%)	2/7 (29%)	3/7 (43%)	DEGS2
Phosphatidylcholine Biosynthesis I	0.194	0.143	#NUM!	1/7 (14%)	0/7 (0%)	2/7 (29%)	4/7 (57%)	CHKA
Adenine and Adenosine Salvage III	0.194	0.143	#NUM!	0/7 (0%)	0/7 (0%)	3/7 (43%)	4/7 (57%)	PNP
Glycogen Biosynthesis II (from UDP-D-Glucose)	0.194	0.143	#NUM!	1/7 (14%)	0/7 (0%)	4/7 (57%)	2/7 (29%)	GBE1
Translocation of SLC2A4 (GLUT4) to the plasma membrane	0.192	0.0704	2.236	13/71 (18%)	0/71 (0%)	21/71 (30%)	37/71 (52%)	SFN,TBC1D1,TUBA1B,TUBB3,TUBB6
Estrogen Receptor Signaling	0.192	0.0587	0.688	72/409 (18%)	0/409 (0%)	108/409 (26%)	229/409 (56%)	ADCY7,AGT,CACNA2D2,CACNA2D3,CACNB1,CACNG1,CDKN1A,CREB5,DLG4,EGFR,GNA14,GNG7,IGF1,JUN,MMP9,MYL5,NDUFA4L2,PCNA,PIK3CD,PLCD3,PLCH1,PRKCG,PRKCH,TP53
Epithelial Adherens Junction Signaling	0.191	0.0633	1	22/158 (14%)	0/158 (0%)	44/158 (28%)	92/158 (58%)	BAIAP2,EGFR,FGF1,KIF20A,KIF23,MAGI2,MYH10,NANOS1,RACGAP1,SFN
NoRC negatively regulates rRNA expression	0.19	0.0789	#NUM!	3/38 (8%)	0/38 (0%)	14/38 (37%)	21/38 (55%)	H2AC14,H2AC20,H2AX
Notch Signaling	0.19	0.0789	#NUM!	7/38 (18%)	0/38 (0%)	9/38 (24%)	22/38 (58%)	DTX4,JAG2,MFNG
Role of Chondrocytes in Rheumatoid Arthritis Signaling Pathway	0.19	0.0638	1	19/141 (13%)	0/141 (0%)	23/141 (16%)	99/141 (70%)	CASP1,CXCR4,IL17RB,IL18,IL6R,JUN,LRP1,MLKL,MMP9
Apelin Endothelial Signaling Pathway	0.19	0.0638	1.633	23/141 (16%)	0/141 (0%)	33/141 (23%)	85/141 (60%)	ADCY7,GNA14,GNG7,HDAC4,JUN,KLF2,PIK3CD,PRKCG,PRKCH
Putrescine Degradation III	0.19	0.0909	#NUM!	2/22 (9%)	0/22 (0%)	6/22 (27%)	14/22 (64%)	ALDH7A1,SAT1
Melatonin Signaling	0.184	0.0694	1.342	12/72 (17%)	0/72 (0%)	19/72 (26%)	41/72 (57%)	MAP2K6,PLCD3,PLCH1,PRKCG,PRKCH
Superpathway of Methionine Degradation	0.175	0.0769	#NUM!	11/39 (28%)	0/39 (0%)	6/39 (15%)	22/39 (56%)	BHMT2,CBS/LOC102724560,CTH
Inhibition of Matrix Metalloproteases	0.175	0.0769	#NUM!	2/39 (5%)	0/39 (0%)	5/39 (13%)	32/39 (82%)	LRP1,MMP9,TIMP3
Antigen Presentation Pathway	0.175	0.0769	#NUM!	1/39 (3%)	0/39 (0%)	11/39 (28%)	27/39 (69%)	CALR,HLA-DMA,HLA-DRB1
Extra-nuclear estrogen signaling	0.175	0.0685	0.447	13/73 (18%)	0/73 (0%)	18/73 (25%)	42/73 (58%)	EGFR,GNG7,HBEGF,HSPB1,MMP9
Glioma Invasiveness Signaling	0.175	0.0685	2.236	10/73 (14%)	0/73 (0%)	23/73 (32%)	40/73 (55%)	HMMR,MMP9,PIK3CD,RHOB,TIMP3
Oxidative Ethanol Degradation III	0.175	0.0714	1	4/56 (7%)	0/56 (0%)	7/56 (13%)	45/56 (80%)	ACSL1,ACSS1,ACSS2,ALDH7A1
EGF Signaling	0.175	0.0714	2	6/56 (11%)	0/56 (0%)	14/56 (25%)	36/56 (64%)	EGFR,ITPR1,JUN,PIK3CD
Tumor Microenvironment Pathway	0.174	0.0615	2.111	20/179 (11%)	0/179 (0%)	32/179 (18%)	127/179 (71%)	COL1A1,CXCR4,FGF1,IGF1,IL6R,JUN,MMP9,PDGFB,PIK3CD,SLC2A1,TSLP
RAF-independent MAPK1/3 activation	0.173	0.087	#NUM!	4/23 (17%)	0/23 (0%)	10/23 (43%)	9/23 (39%)	CDK1,IL6R
Cardiac β-adrenergic Signaling	0.168	0.0611	0.447	36/180 (20%)	0/180 (0%)	40/180 (22%)	104/180 (58%)	ADCY7,ATP2A3,CACNA2D2,CACNA2D3,CACNB1,CACNG1,GNA14,GNG7,PDE4A,PDE8B,PPP1R1A
ERK5 Signaling	0.167	0.0676	2.236	19/74 (26%)	0/74 (0%)	19/74 (26%)	36/74 (49%)	CREB5,EGFR,FOSL1,SFN,SGK1
Glucocorticoid Receptor Signaling	0.167	0.0567	#NUM!	95/582 (16%)	0/582 (0%)	121/582 (21%)	366/582 (63%)	AGT,AR,BRCA1,CDKN1A,CDKN1C,DPF1,EGFR,FBP1,HLA-DMA,HLA-DRB1,HSPA2,IGF1,IL11RA,IL17RB,IL17RE,IL6R,JUN,KRT15,KRT16,KRT81,KRT83,KRT86,MMP9,NDUFA4L2,NFATC4,PC,PCK2,PDK4,PIK3CD,PLA2G4A,PLA2G6,SGK1,TSC22D3
Histidine Degradation III	0.167	0.125	#NUM!	3/8 (38%)	0/8 (0%)	1/8 (13%)	4/8 (50%)	MTHFD1L
Superoxide Radicals Degradation	0.167	0.125	#NUM!	1/8 (13%)	0/8 (0%)	3/8 (38%)	4/8 (50%)	TYRP1
Purine Ribonucleosides Degradation to Ribose-1-phosphate	0.167	0.125	#NUM!	0/8 (0%)	0/8 (0%)	2/8 (25%)	6/8 (75%)	PNP
Pulmonary Healing Signaling Pathway	0.165	0.0603	2.309	29/199 (15%)	0/199 (0%)	29/199 (15%)	141/199 (71%)	CCNB1,CDC25C,CXCR4,EGFR,FOXM1,HBEGF,IDH2,MMP9,PECAM1,PRKCG,PRKCH,WNT5B
Adrenomedullin signaling pathway	0.165	0.0603	1.265	32/199 (16%)	0/199 (0%)	41/199 (21%)	126/199 (63%)	ADCY7,ADM,CTH,GNA14,IL18,ITPR1,KCNN3,MAP2K6,MYLK,PIK3CD,PLCD3,PLCH1
Tumoricidal Function of Hepatic Natural Killer Cells	0.157	0.0833	#NUM!	4/24 (17%)	0/24 (0%)	6/24 (25%)	14/24 (58%)	APAF1,ITGAL
Actin Nucleation by ARP-WASP Complex	0.157	0.0645	#NUM!	12/93 (13%)	0/93 (0%)	26/93 (28%)	55/93 (59%)	BAIAP2,ITGA2B,ITGAL,ITGB6,ITGB8,RHOB
Signaling by PDGF	0.157	0.069	2	9/58 (16%)	0/58 (0%)	13/58 (22%)	36/58 (62%)	COL6A1,COL9A2,COL9A3,PDGFB
RUNX1 regulates megakaryocyte differentiation and platelet function	0.157	0.069	#NUM!	8/58 (14%)	0/58 (0%)	17/58 (29%)	33/58 (57%)	H2AC14,H2AC20,H2AX,ITGA2B
Sleep REM Signaling Pathway	0.156	0.0631	1.134	16/111 (14%)	0/111 (0%)	14/111 (13%)	81/111 (73%)	CREB5,GADD45B,IL18,NR4A2,PDE4A,TNFSF15,TNFSF9
RET signaling	0.156	0.0732	#NUM!	7/41 (17%)	0/41 (0%)	13/41 (32%)	21/41 (51%)	NRTN,PIK3CD,RET
Mechanisms of Viral Exit from Host Cells	0.156	0.0732	#NUM!	13/41 (32%)	0/41 (0%)	12/41 (29%)	16/41 (39%)	LMNB1,PRKCG,PRKCH
S100 Family Signaling Pathway	0.156	0.0557	3.507	72/772 (9%)	0/772 (0%)	124/772 (16%)	576/772 (75%)	ADGRB2,AHNAK,CACNA2D2,CACNA2D3,CACNB1,CACNG1,CDKN1A,CREB5,EGFR,FGFR4,GIPR,GLP2R,GPR137C,GPR19,GPR3,HBEGF,HCAR1,IL18,ITPR1,JUN,LPAR6,MAP2K6,MMP9,NCF1,P2RY2,P2RY6,PIK3CD,PLA2G4A,PLA2G6,PLCD3,PLCH1,PRKCG,PRKCH,S100A10,S100A3,S100A4,S100A5,S100A7,S100A8,S100P,TBXA2R,TP53,WNT5B
GDNF Family Ligand-Receptor Interactions	0.154	0.0658	2	11/76 (14%)	0/76 (0%)	17/76 (22%)	48/76 (63%)	ITPR1,JUN,NRTN,PIK3CD,RET
EPH-Ephrin signaling	0.151	0.0638	2.449	17/94 (18%)	0/94 (0%)	29/94 (31%)	48/94 (51%)	CLTCL1,DNM1,EFNA3,MMP9,MYH10,NGEF
Ephrin Receptor Signaling	0.151	0.0594	1.342	34/202 (17%)	0/202 (0%)	48/202 (24%)	120/202 (59%)	CREB5,CXCR4,EFNA3,FGF1,GNA14,GNG7,ITGA2B,ITGAL,ITGB6,ITGB8,NGEF,PDGFB
Signaling by ERBB4	0.149	0.0678	1	11/59 (19%)	0/59 (0%)	11/59 (19%)	37/59 (63%)	DLG4,EGFR,HBEGF,STMN1
Cachexia Signaling Pathway	0.145	0.0571	0.218	52/368 (14%)	0/368 (0%)	78/368 (21%)	238/368 (65%)	ADCY7,AGT,CASP1,CASP14,CASP4,DCD,EIF1,GDF15,HSPA2,IGF1,IL18,IL6R,LCN2,LIFR,PHGDH,PIK3CD,PLIN1,PRKCG,PRKCH,TNFSF15,TNFSF9
fMLP Signaling in Neutrophils	0.143	0.0611	1.89	21/131 (16%)	0/131 (0%)	37/131 (28%)	73/131 (56%)	GNA14,GNG7,ITPR1,NCF1,NFATC4,PIK3CD,PRKCG,PRKCH
Urea cycle	0.143	0.111	#NUM!	2/9 (22%)	0/9 (0%)	0/9 (0%)	7/9 (78%)	ASS1
Lysine catabolism	0.143	0.111	#NUM!	2/9 (22%)	0/9 (0%)	4/9 (44%)	3/9 (33%)	ALDH7A1
Folate Transformations I	0.143	0.111	#NUM!	5/9 (56%)	0/9 (0%)	3/9 (33%)	1/9 (11%)	MTHFD1L
PCP (Planar Cell Polarity) Pathway	0.14	0.0667	-1	15/60 (25%)	0/60 (0%)	7/60 (12%)	38/60 (63%)	JUN,PFN2,PFN4,WNT5B
VDR/RXR Activation	0.138	0.0641	#NUM!	17/78 (22%)	0/78 (0%)	15/78 (19%)	46/78 (59%)	CDKN1A,IGFBP5,PRKCG,PRKCH,SEMA3B
IL-7 Signaling Pathway	0.138	0.0641	1	9/78 (12%)	0/78 (0%)	22/78 (28%)	47/78 (60%)	CDC25A,CDK2,JUN,PIK3CD,SLC2A1
IL-17 Signaling	0.137	0.0588	1.508	19/187 (10%)	0/187 (0%)	25/187 (13%)	143/187 (76%)	CCL22,IL17RB,IL17RE,IL18,JUN,LCN2,MAP2K6,MMP9,PIK3CD,TNFSF15,TNFSF9
Signaling by Insulin receptor	0.137	0.0698	#NUM!	7/43 (16%)	0/43 (0%)	12/43 (28%)	24/43 (56%)	ATP6V0A4,ATP6V1E2,TCIRG1
Aggrephagy	0.137	0.0698	#NUM!	6/43 (14%)	0/43 (0%)	15/43 (35%)	22/43 (51%)	TUBA1B,TUBB3,TUBB6
Oncostatin M Signaling	0.137	0.0698	#NUM!	8/43 (19%)	0/43 (0%)	12/43 (28%)	23/43 (53%)	MT2A,OSMR,TIMP3
PTEN Signaling	0.136	0.0596	-0.447	19/151 (13%)	0/151 (0%)	34/151 (23%)	98/151 (65%)	CDKN1A,EGFR,FGFR4,ITGA2B,ITGAL,ITGB6,ITGB8,MAGI2,PIK3CD
Gα12/13 Signaling	0.136	0.0602	0	15/133 (11%)	0/133 (0%)	34/133 (26%)	84/133 (63%)	CDH15,CDH23,CDH24,JUN,LPAR6,MYL5,PIK3CD,TBXA2R
Semaphorin Signaling in Neurons	0.136	0.0656	#NUM!	7/61 (11%)	0/61 (0%)	20/61 (33%)	34/61 (56%)	DPYSL2,DPYSL4,PLXNA3,RHOB
D-myo-inositol (1,4,5)-Trisphosphate Biosynthesis	0.136	0.0769	#NUM!	6/26 (23%)	0/26 (0%)	9/26 (35%)	11/26 (42%)	PLCD3,PLCH1
Cysteine Biosynthesis III (mammalia)	0.136	0.0769	#NUM!	10/26 (38%)	0/26 (0%)	1/26 (4%)	15/26 (58%)	CBS/LOC102724560,CTH
Sleep NREM Signaling Pathway	0.136	0.0609	-1.89	21/115 (18%)	0/115 (0%)	27/115 (23%)	67/115 (58%)	ADCY7,CREB5,EGFR,GABRE,HDAC4,MAP2K6,SFN
Renal Cell Carcinoma Signaling	0.136	0.0633	#NUM!	17/79 (22%)	0/79 (0%)	20/79 (25%)	42/79 (53%)	EGLN3,JUN,PDGFB,PIK3CD,SLC2A1
UVA-Induced MAPK Signaling	0.126	0.0612	1	14/98 (14%)	0/98 (0%)	28/98 (29%)	56/98 (57%)	EGFR,JUN,PIK3CD,PLCD3,PLCH1,TP53
ATF6 (ATF6-alpha) activates chaperone genes	0.124	0.1	#NUM!	5/10 (50%)	0/10 (0%)	4/10 (40%)	1/10 (10%)	CALR
mRNA Editing	0.124	0.1	#NUM!	1/10 (10%)	0/10 (0%)	2/10 (20%)	7/10 (70%)	APOBEC3B
RHOBTB3 ATPase cycle	0.124	0.1	#NUM!	3/10 (30%)	0/10 (0%)	2/10 (20%)	5/10 (50%)	CCNE1
Embryonic Stem Cell Differentiation into Cardiac Lineages	0.124	0.1	#NUM!	0/10 (0%)	0/10 (0%)	2/10 (20%)	8/10 (80%)	MESP1
Prostanoid Biosynthesis	0.124	0.1	#NUM!	1/10 (10%)	0/10 (0%)	2/10 (20%)	7/10 (70%)	TBXAS1
Effects of PIP2 hydrolysis	0.124	0.0741	#NUM!	4/27 (15%)	0/27 (0%)	5/27 (19%)	18/27 (67%)	ITPR1,PRKCH
Integrin signaling	0.124	0.0741	#NUM!	2/27 (7%)	0/27 (0%)	6/27 (22%)	19/27 (70%)	ITGA2B,RAPGEF3
Tryptophan Degradation X (Mammalian, via Tryptamine)	0.124	0.0741	#NUM!	4/27 (15%)	0/27 (0%)	7/27 (26%)	16/27 (59%)	AKR1B10,ALDH7A1
Production of Nitric Oxide and Reactive Oxygen Species in Macrophages	0.122	0.0576	1.508	27/191 (14%)	0/191 (0%)	52/191 (27%)	112/191 (59%)	APOC1,APOD,JUN,NCF1,ORM1,ORM2,PIK3CD,PRKCG,PRKCH,RHOB,S100A8
SNARE Signaling Pathway	0.122	0.0588	0.707	25/136 (18%)	0/136 (0%)	25/136 (18%)	86/136 (63%)	ADCY7,CACNA2D2,CACNB1,CPLX1,MYH10,MYL5,SYT12,UNC13A
Coronavirus Replication Pathway	0.122	0.0667	#NUM!	6/45 (13%)	0/45 (0%)	17/45 (38%)	22/45 (49%)	TUBA1B,TUBB3,TUBB6
Thrombopoietin Signaling	0.122	0.0635	2	10/63 (16%)	0/63 (0%)	17/63 (27%)	36/63 (57%)	JUN,PIK3CD,PRKCG,PRKCH
Relaxin Signaling	0.12	0.0581	0.447	28/155 (18%)	0/155 (0%)	29/155 (19%)	98/155 (63%)	ADCY7,CTH,GNA14,GNG7,JUN,MMP9,PDE4A,PDE8B,PIK3CD
Necroptosis Signaling Pathway	0.12	0.0581	1	29/155 (19%)	0/155 (0%)	41/155 (26%)	85/155 (55%)	CASP1,GLUL,MERTK,MLKL,PLA2G4A,PLA2G6,PYGL,RBL1,TP53
Regulation of the Epithelial Mesenchymal Transition by Growth Factors Pathway	0.12	0.0573	2.53	30/192 (16%)	0/192 (0%)	37/192 (19%)	125/192 (65%)	EGFR,FGF1,FGFR4,IL6R,JUN,MAP2K6,MMP9,PDGFB,PIK3CD,TNFSF15,TNFSF9
Activin Inhibin Signaling Pathway	0.118	0.0569	2.887	30/211 (14%)	0/211 (0%)	33/211 (16%)	148/211 (70%)	BAMBI,CDKN1A,COL1A1,CXCR4,EGLN3,FOSB,FOSL1,IL18,JUN,MAP2K6,PIK3CD,PMEPA1
Th2 Pathway	0.118	0.0584	2.121	9/137 (7%)	0/137 (0%)	25/137 (18%)	103/137 (75%)	CXCR4,HLA-DMA,HLA-DRB1,IL17RB,JAG2,JUN,PIK3CD,TSLP
eNOS Signaling	0.115	0.0577	1.134	17/156 (11%)	0/156 (0%)	29/156 (19%)	110/156 (71%)	ADCY7,CCNA2,CHRNA5,HSPA2,ITPR1,LPAR6,PIK3CD,PRKCG,PRKCH
Melatonin Degradation I	0.115	0.0625	0	7/64 (11%)	0/64 (0%)	7/64 (11%)	50/64 (78%)	CYP1B1,CYP4B1,CYP51A1,SULT1C2
Role of OCT4 in Mammalian Embryonic Stem Cell Pluripotency	0.114	0.0652	#NUM!	8/46 (17%)	0/46 (0%)	8/46 (17%)	30/46 (65%)	BRCA1,CCNF,TP53
Erythropoietin Signaling Pathway	0.109	0.0568	1.897	20/176 (11%)	0/176 (0%)	29/176 (16%)	127/176 (72%)	APAF1,IL18,ITPR1,JUN,PIK3CD,PRKCG,PRKCH,TNFSF15,TNFSF9,TP53
PXR/RXR Activation	0.109	0.0615	1	7/65 (11%)	0/65 (0%)	12/65 (18%)	46/65 (71%)	HMGCS2,PAPSS2,PCK2,SCD
Induction of Apoptosis by HIV1	0.109	0.0615	1	12/65 (18%)	0/65 (0%)	16/65 (25%)	37/65 (57%)	APAF1,BBC3,CXCR4,TP53
Ephrin A Signaling	0.109	0.0576	0	17/139 (12%)	0/139 (0%)	33/139 (24%)	89/139 (64%)	CLDN4,EFNA3,EGFR,IGF1,MYL5,NGEF,PDGFB,PIK3CD
Erythrocytes take up carbon dioxide and release oxygen	0.109	0.0909	#NUM!	2/11 (18%)	0/11 (0%)	1/11 (9%)	8/11 (73%)	CYB5R2
GDP-glucose Biosynthesis	0.109	0.0909	#NUM!	0/11 (0%)	0/11 (0%)	3/11 (27%)	8/11 (73%)	HK2
COPI-mediated anterograde transport	0.109	0.0588	1.633	17/102 (17%)	0/102 (0%)	43/102 (42%)	42/102 (41%)	ANK1,CD55,KDELR3,TUBA1B,TUBB3,TUBB6
Role of IL-17F in Allergic Inflammatory Airway Diseases	0.108	0.0638	#NUM!	8/47 (17%)	0/47 (0%)	10/47 (21%)	29/47 (62%)	CREB5,IGF1,IL17RB
nNOS Signaling in Neurons	0.108	0.0638	#NUM!	7/47 (15%)	0/47 (0%)	14/47 (30%)	26/47 (55%)	DLG4,PRKCG,PRKCH
Renin-Angiotensin Signaling	0.108	0.0579	1.633	20/121 (17%)	0/121 (0%)	28/121 (23%)	73/121 (60%)	ADCY7,AGT,ITPR1,JUN,PIK3CD,PRKCG,PRKCH
VEGF Family Ligand-Receptor Interactions	0.108	0.0595	2.236	9/84 (11%)	0/84 (0%)	20/84 (24%)	55/84 (65%)	PIK3CD,PLA2G4A,PLA2G6,PRKCG,PRKCH
Myogenesis	0.108	0.069	#NUM!	6/29 (21%)	0/29 (0%)	4/29 (14%)	19/29 (66%)	CDH15,MAP2K6
TNFs bind their physiological receptors	0.108	0.069	#NUM!	2/29 (7%)	0/29 (0%)	2/29 (7%)	25/29 (86%)	TNFSF15,TNFSF9
PIP3 activates AKT signaling	0.108	0.0571	2.121	25/140 (18%)	0/140 (0%)	29/140 (21%)	86/140 (61%)	CDKN1A,EGFR,FGF1,FGFR4,HBEGF,PDGFB,PIK3CD,PRR5L
CGAS-STING Signaling Pathway	0.108	0.0571	0	20/140 (14%)	0/140 (0%)	20/140 (14%)	100/140 (71%)	ATP6V0A4,ATP6V1E2,CASP1,CDKN1A,IL18,TCIRG1,TNFSF15,TNFSF9
ERK/MAPK Signaling	0.107	0.0558	2.828	40/215 (19%)	0/215 (0%)	58/215 (27%)	117/215 (54%)	CREB5,HSPB1,ITGA2B,ITGAL,ITGB6,ITGB8,MKNK2,PIK3CD,PLA2G4A,PLA2G6,PRKCG,RAPGEF3
Neuroprotective Role of THOP1 in Alzheimer's Disease	0.104	0.0574	0.447	12/122 (10%)	0/122 (0%)	16/122 (13%)	94/122 (77%)	AGT,F7,MMP9,PRSS23,PRSS8,SERPINA3,TMPRSS4
LPS-stimulated MAPK Signaling	0.102	0.0588	2.236	14/85 (16%)	0/85 (0%)	23/85 (27%)	48/85 (56%)	JUN,MAP2K6,PIK3CD,PRKCG,PRKCH
Mouse Embryonic Stem Cell Pluripotency	0.1	0.0577	0	21/104 (20%)	0/104 (0%)	15/104 (14%)	68/104 (65%)	ID1,ID3,ID4,LIFR,PIK3CD,TP53
Activation of kainate receptors upon glutamate binding	0.0973	0.0667	#NUM!	7/30 (23%)	0/30 (0%)	6/30 (20%)	17/30 (57%)	DLG4,GNG7
Protein ubiquitination	0.0973	0.0667	#NUM!	10/30 (33%)	0/30 (0%)	10/30 (33%)	10/30 (33%)	UBE2C,UBE2T
Nucleotide catabolism	0.0973	0.0667	#NUM!	8/30 (27%)	0/30 (0%)	3/30 (10%)	19/30 (63%)	NUDT1,XDH
Tight Junction Signaling	0.0968	0.0556	#NUM!	41/180 (23%)	0/180 (0%)	41/180 (23%)	98/180 (54%)	ARHGEF2,CLDN1,CLDN10,CLDN4,IGSF5,JUN,MAGI2,MYH10,MYL5,MYLK
D-myo-inositol-5-phosphate Metabolism	0.0968	0.0553	2.111	49/199 (25%)	0/199 (0%)	45/199 (23%)	105/199 (53%)	CDC25A,CDC25C,DUSP15,NUDT1,PAWR,PIP4P1,PLCD3,PLCH1,PPFIA4,PPP1R1A,PPP1R1B
Glucose and Glucose-1-phosphate Degradation	0.0968	0.0833	#NUM!	0/12 (0%)	0/12 (0%)	3/12 (25%)	9/12 (75%)	HK2
γ-glutamyl Cycle	0.0968	0.0833	#NUM!	2/12 (17%)	0/12 (0%)	4/12 (33%)	6/12 (50%)	CHAC1
Superpathway of Inositol Phosphate Compounds	0.0968	0.0549	2.496	54/237 (23%)	0/237 (0%)	56/237 (24%)	127/237 (54%)	CDC25A,CDC25C,DUSP15,ITPKA,NUDT1,PAWR,PIK3CD,PIP4P1,PLCD3,PLCH1,PPFIA4,PPP1R1A,PPP1R1B
Regulation of Insulin-like Growth Factor (IGF) transport and uptake by IGFBPs	0.0966	0.0565	0.378	12/124 (10%)	0/124 (0%)	26/124 (21%)	86/124 (69%)	IGF1,IGFBP5,LGALS1,PRSS23,QSOX1,RCN1,TMEM132A
Nicotine Degradation II	0.0946	0.0588	-1	6/68 (9%)	0/68 (0%)	6/68 (9%)	56/68 (82%)	CYP1B1,CYP4B1,CYP51A1,INMT
Remodeling of Epithelial Adherens Junctions	0.0946	0.0588	#NUM!	10/68 (15%)	0/68 (0%)	26/68 (38%)	32/68 (47%)	DNM1,TUBA1B,TUBB3,TUBB6
Sphingolipid metabolism	0.0946	0.0575	1.342	21/87 (24%)	0/87 (0%)	22/87 (25%)	44/87 (51%)	CERS4,DEGS2,GALC,GLA,HYAL1
Xenobiotic Metabolism AHR Signaling Pathway	0.0946	0.0575	-1.342	13/87 (15%)	0/87 (0%)	19/87 (22%)	55/87 (63%)	ALDH1L2,ALDH7A1,CYP1B1,GSTO2,HDAC4
Regulation of the Epithelial Mesenchymal Transition in Development Pathway	0.0946	0.0575	-0.447	17/87 (20%)	0/87 (0%)	10/87 (11%)	60/87 (69%)	BRCA1,GLI3,JAG2,S100A4,WNT5B
Generic Transcription Pathway	0.0938	0.0537	2.711	141/428 (33%)	0/428 (0%)	68/428 (16%)	219/428 (51%)	AR,HDAC4,NR4A2,TBL1X,ZNF100,ZNF112,ZNF135,ZNF273,ZNF43,ZNF430,ZNF483,ZNF492/ZNF98,ZNF519,ZNF530,ZNF583,ZNF678,ZNF680,ZNF684,ZNF714,ZNF724,ZNF726,ZNF730,ZNF92
RAR Activation	0.0911	0.0536	1.46	68/429 (16%)	0/429 (0%)	73/429 (17%)	288/429 (67%)	ADCY7,AKR1C3,CDKN1A,COL1A1,CRABP2,CREB5,DPF1,GNA14,HNF1B,IL18,JUN,KLF2,MMP9,PDE4A,PDE8B,PIK3CD,RBP1,RDH11,RET,RHOB,SDR16C5,TNFSF15,TNFSF9
Signaling by EGFR	0.0911	0.06	#NUM!	15/50 (30%)	0/50 (0%)	9/50 (18%)	26/50 (52%)	EGFR,HBEGF,PAG1
MYC Mediated Apoptosis Signaling	0.0911	0.06	#NUM!	11/50 (22%)	0/50 (0%)	9/50 (18%)	30/50 (60%)	APAF1,BBC3,TP53
Dermatan Sulfate Biosynthesis (Late Stages)	0.0911	0.06	#NUM!	6/50 (12%)	0/50 (0%)	5/50 (10%)	39/50 (78%)	CHST14,SULT1C2,SULT2B1
Sensory processing of sound by inner hair cells of the cochlea	0.0911	0.058	2	6/69 (9%)	0/69 (0%)	19/69 (28%)	44/69 (64%)	CACNA2D2,CDH23,MYO15A,MYO7A
Superpathway of Melatonin Degradation	0.0911	0.058	0	8/69 (12%)	0/69 (0%)	7/69 (10%)	54/69 (78%)	CYP1B1,CYP4B1,CYP51A1,SULT1C2
Post-translational protein phosphorylation	0.091	0.0561	0.816	11/107 (10%)	0/107 (0%)	24/107 (22%)	72/107 (67%)	IGFBP5,LGALS1,PRSS23,QSOX1,RCN1,TMEM132A
Telomerase Signaling	0.0855	0.0556	#NUM!	15/108 (14%)	0/108 (0%)	27/108 (25%)	66/108 (61%)	CDKN1A,E2F1,EGFR,HDAC4,PIK3CD,TP53
Trafficking and processing of endosomal TLR	0.0855	0.0769	#NUM!	2/13 (15%)	0/13 (0%)	4/13 (31%)	7/13 (54%)	CTSV
Metabolism of folate and pterines	0.0855	0.0769	#NUM!	4/13 (31%)	0/13 (0%)	5/13 (38%)	4/13 (31%)	ALDH1L2
Dissolution of Fibrin Clot	0.0855	0.0769	#NUM!	1/13 (8%)	0/13 (0%)	4/13 (31%)	8/13 (62%)	S100A10
Glutamate binding, activation of AMPA receptors and synaptic plasticity	0.0855	0.0625	#NUM!	2/32 (6%)	0/32 (0%)	10/32 (31%)	20/32 (63%)	DLG4,PRKCG
Thrombin signalling through proteinase activated receptors (PARs)	0.0855	0.0625	#NUM!	7/32 (22%)	0/32 (0%)	9/32 (28%)	16/32 (50%)	GNA14,GNG7
Dopamine Degradation	0.0855	0.0625	#NUM!	5/32 (16%)	0/32 (0%)	8/32 (25%)	19/32 (59%)	ALDH7A1,SULT1C2
Growth Hormone Signaling	0.078	0.0563	#NUM!	10/71 (14%)	0/71 (0%)	16/71 (23%)	45/71 (63%)	IGF1,PIK3CD,PRKCG,PRKCH
Deubiquitination	0.0777	0.0532	2.138	60/263 (23%)	0/263 (0%)	78/263 (30%)	125/263 (48%)	AR,BARD1,BRCA1,CCNA2,CDC25A,CDK1,CLSPN,DDB2,H2AC12,H2AC14,H2AC20,OTUD7A,RIGI,TP53
B-WICH complex positively regulates rRNA expression	0.0777	0.0577	#NUM!	16/52 (31%)	0/52 (0%)	18/52 (35%)	18/52 (35%)	H2AC14,H2AC20,H2AX
Role of Osteoblasts in Rheumatoid Arthritis Signaling Pathway	0.0777	0.0533	-0.277	27/244 (11%)	0/244 (0%)	34/244 (14%)	183/244 (75%)	BMP7,COL1A1,CTSH,CTSV,IGF1,IL18,IL6R,LRP1,MMP9,PIK3CD,TNFSF15,TNFSF9,WNT5B
IL-6 Signaling	0.0777	0.0543	1.89	20/129 (16%)	0/129 (0%)	26/129 (20%)	83/129 (64%)	COL1A1,HSPB1,IL18,IL6R,JUN,MAP2K6,PIK3CD
Airway Inflammation in Asthma	0.0768	0.0606	#NUM!	5/33 (15%)	0/33 (0%)	1/33 (3%)	27/33 (82%)	MMP9,TSLP
Acute Myeloid Leukemia Signaling	0.0768	0.0549	#NUM!	12/91 (13%)	0/91 (0%)	20/91 (22%)	59/91 (65%)	IDH2,MAP2K6,PIK3CD,PIM1,PIM2
Crosstalk between Dendritic Cells and Natural Killer Cells	0.0768	0.0549	1.342	4/91 (4%)	0/91 (0%)	14/91 (15%)	73/91 (80%)	HLA-DRB1,IL18,ITGAL,MICA,MICB
WNT/SHH Axonal Guidance Signaling Pathway	0.0768	0.0537	1.414	25/149 (17%)	0/149 (0%)	26/149 (17%)	98/149 (66%)	ADCY7,GLI3,ITPR1,PIK3CD,PLXNA3,SEMA3B,SFN,WNT5B
Basal Cell Carcinoma Signaling	0.0768	0.0556	#NUM!	12/72 (17%)	0/72 (0%)	5/72 (7%)	55/72 (76%)	BMP7,GLI3,TP53,WNT5B
Role of Tissue Factor in Cancer	0.0768	0.0531	2.111	29/207 (14%)	0/207 (0%)	53/207 (26%)	125/207 (60%)	BIRC5,EGFR,F7,GNA14,HBEGF,JUN,MAP2K6,MMP9,PIK3CD,RBL1,TP53
Acetylcholine binding and downstream events	0.0768	0.0714	#NUM!	1/14 (7%)	0/14 (0%)	1/14 (7%)	12/14 (86%)	CHRNA5
Carnitine metabolism	0.0768	0.0714	#NUM!	1/14 (7%)	0/14 (0%)	5/14 (36%)	8/14 (57%)	SLC25A20
LGI-ADAM interactions	0.0768	0.0714	#NUM!	0/14 (0%)	0/14 (0%)	3/14 (21%)	11/14 (79%)	DLG4
Aspirin ADME	0.0768	0.0714	#NUM!	3/14 (21%)	0/14 (0%)	1/14 (7%)	10/14 (71%)	CES1
Colanic Acid Building Blocks Biosynthesis	0.0768	0.0714	#NUM!	1/14 (7%)	0/14 (0%)	9/14 (64%)	4/14 (29%)	GPI
Dilated Cardiomyopathy Signaling Pathway	0.0753	0.0533	#NUM!	25/150 (17%)	0/150 (0%)	33/150 (22%)	92/150 (61%)	ADCY7,CACNA2D2,CACNA2D3,CACNB1,CACNG1,ITPR1,MYH10,MYL5
ABRA Signaling Pathway	0.0753	0.0543	0.447	13/92 (14%)	0/92 (0%)	23/92 (25%)	56/92 (61%)	ABLIM3,FOSB,IGF1,MMP9,SMTN
CLEAR Signaling Pathway	0.0753	0.0526	0.258	61/285 (21%)	0/285 (0%)	66/285 (23%)	158/285 (55%)	ATP6V0A4,ATP6V1E2,CREB5,EGFR,FGFR4,GLA,IGF1,ITPR1,PDGFB,PIP4P1,PRKCG,PRKCH,SFN,TCIRG1,TP53
NOD1/2 Signaling Pathway	0.0747	0.0529	0	24/189 (13%)	0/189 (0%)	27/189 (14%)	138/189 (73%)	ACAP1,CASP1,HSPA2,IL18,JUN,MAP2K6,RIGI,SLC15A3,TNFSF15,TNFSF9
Signaling by FGFR2	0.0747	0.0548	1	17/73 (23%)	0/73 (0%)	17/73 (23%)	39/73 (53%)	FGF1,FGFBP1,FGFBP2,FGFBP3
Amyloid fiber formation	0.0747	0.0548	1	14/73 (19%)	0/73 (0%)	16/73 (22%)	43/73 (59%)	CALCA,H2AC14,H2AC20,H2AX
Cargo concentration in the ER	0.0747	0.0588	#NUM!	5/34 (15%)	0/34 (0%)	12/34 (35%)	17/34 (50%)	CNIH2,SEC23A
4-1BB Signaling in T Lymphocytes	0.0747	0.0588	#NUM!	4/34 (12%)	0/34 (0%)	11/34 (32%)	19/34 (56%)	JUN,TNFSF9
Pyroptosis Signaling Pathway	0.0651	0.0532	-1.342	13/94 (14%)	0/94 (0%)	15/94 (16%)	66/94 (70%)	CASP1,CASP4,GAS5,GBP2,IL18
Eukaryotic Translation Termination	0.0651	0.0532	-2.236	85/94 (90%)	0/94 (0%)	2/94 (2%)	7/94 (7%)	RPL12,RPL13A,RPL26,RPS18,RPS27
Response of EIF2AK1 (HRI) to heme deficiency	0.0649	0.0667	#NUM!	8/15 (53%)	0/15 (0%)	2/15 (13%)	5/15 (33%)	CHAC1
IL-9 Signaling	0.0649	0.0571	#NUM!	1/35 (3%)	0/35 (0%)	10/35 (29%)	24/35 (69%)	CISH,PIK3CD
Sensory processing of sound by outer hair cells of the cochlea	0.064	0.0545	#NUM!	1/55 (2%)	0/55 (0%)	16/55 (29%)	38/55 (69%)	CDH23,MYO15A,MYO7A
Eukaryotic Translation Elongation	0.061	0.0526	-2.236	87/95 (92%)	0/95 (0%)	2/95 (2%)	6/95 (6%)	RPL12,RPL13A,RPL26,RPS18,RPS27
Prolactin Signaling	0.061	0.0526	2	16/95 (17%)	0/95 (0%)	22/95 (23%)	57/95 (60%)	JUN,NMI,PIK3CD,PRKCG,PRKCH
NLR signaling pathways	0.057	0.0536	#NUM!	12/56 (21%)	0/56 (0%)	11/56 (20%)	33/56 (59%)	CASP1,CASP4,MAP2K6
Leptin Signaling in Obesity	0.057	0.0526	#NUM!	12/76 (16%)	0/76 (0%)	16/76 (21%)	48/76 (63%)	ADCY7,PIK3CD,PLCD3,PLCH1
MIF-mediated Glucocorticoid Regulation	0.057	0.0556	#NUM!	4/36 (11%)	0/36 (0%)	9/36 (25%)	23/36 (64%)	PLA2G4A,PLA2G6
Rap1 signalling	0.0539	0.0625	#NUM!	5/16 (31%)	0/16 (0%)	2/16 (13%)	9/16 (56%)	RAPGEF3
FOXO-mediated transcription of cell death genes	0.0539	0.0625	#NUM!	5/16 (31%)	0/16 (0%)	6/16 (38%)	5/16 (31%)	BBC3
Extrinsic Prothrombin Activation Pathway	0.0539	0.0625	#NUM!	2/16 (13%)	0/16 (0%)	1/16 (6%)	13/16 (81%)	F7
Superpathway of Citrulline Metabolism	0.0539	0.0625	#NUM!	1/16 (6%)	0/16 (0%)	6/16 (38%)	9/16 (56%)	ASS1
Neurexins and neuroligins	0.0533	0.0526	#NUM!	4/57 (7%)	0/57 (0%)	9/57 (16%)	44/57 (77%)	DLG4,NLGN2,SYT12
CD27 Signaling in Lymphocytes	0.0533	0.0526	#NUM!	8/57 (14%)	0/57 (0%)	17/57 (30%)	32/57 (56%)	APAF1,JUN,MAP2K6
Role of IL-17A in Arthritis	0.0533	0.0526	#NUM!	4/57 (7%)	0/57 (0%)	15/57 (26%)	38/57 (67%)	IL17RB,MAP2K6,PIK3CD
Complement System	0.0509	0.0541	#NUM!	5/37 (14%)	0/37 (0%)	5/37 (14%)	27/37 (73%)	C1S,CD55
Signaling by Type 1 Insulin-like Growth Factor 1 Receptor (IGF1R)	0.0434	0.0588	#NUM!	1/17 (6%)	0/17 (0%)	2/17 (12%)	14/17 (82%)	IGF1
Protein methylation	0.0434	0.0588	#NUM!	9/17 (53%)	0/17 (0%)	4/17 (24%)	4/17 (24%)	ETFB
RAN Signaling	0.0434	0.0588	#NUM!	0/17 (0%)	0/17 (0%)	5/17 (29%)	12/17 (71%)	KPNA2
1D-myo-inositol Hexakisphosphate Biosynthesis II (Mammalian)	0.0434	0.0588	#NUM!	3/17 (18%)	0/17 (0%)	4/17 (24%)	10/17 (59%)	ITPKA
D-myo-inositol (1,3,4)-trisphosphate Biosynthesis	0.0434	0.0588	#NUM!	4/17 (24%)	0/17 (0%)	4/17 (24%)	9/17 (53%)	ITPKA
Metabolism of amine-derived hormones	0.0298	0.0556	#NUM!	2/18 (11%)	0/18 (0%)	3/18 (17%)	13/18 (72%)	PNMT
Formation of definitive endoderm	0.0298	0.0556	#NUM!	1/18 (6%)	0/18 (0%)	3/18 (17%)	14/18 (78%)	CXCR4
FOXO-mediated transcription	0.0168	0.0526	#NUM!	6/19 (32%)	0/19 (0%)	5/19 (26%)	8/19 (42%)	SFN
CSDE1 Signaling Pathway	0	0.0357	#NUM!	13/56 (23%)	0/56 (0%)	13/56 (23%)	30/56 (54%)	APAF1,LINC00205
Oxytocin in Spinal Neurons Signaling Pathway	0	0.0286	#NUM!	4/35 (11%)	0/35 (0%)	6/35 (17%)	25/35 (71%)	CTH
Macrophage Classical Activation Signaling Pathway	0	0.0423	1.414	18/189 (10%)	0/189 (0%)	29/189 (15%)	142/189 (75%)	GBP2,HLA-DMA,HLA-DRB1,IL18,MERTK,PKM,TNFSF15,TNFSF9
MicroRNA Biogenesis Signaling Pathway	0	0.0374	-0.378	34/187 (18%)	0/187 (0%)	46/187 (25%)	107/187 (57%)	BRCA1,EGFR,EXOSC5,IGF1,PDGFB,PIK3CD,TP53
Multiple Sclerosis Signaling Pathway	0	0.0405	0.333	17/222 (8%)	0/222 (0%)	40/222 (18%)	165/222 (74%)	CASP1,GAS5,HLA-DMA,HLA-DRB1,IL17RB,IL18,MMP9,TNFSF15,TNFSF9
Role of Osteoclasts in Rheumatoid Arthritis Signaling Pathway	0	0.0422	3.051	36/308 (12%)	0/308 (0%)	57/308 (19%)	215/308 (70%)	COL16A1,COL18A1,COL1A1,COL6A1,COL9A2,COL9A3,CREB5,IL18,JUN,MAP2K6,MMP9,PIK3CD,RHOB
Natural Killer Cell Signaling	0	0.0505	1.265	20/198 (10%)	0/198 (0%)	40/198 (20%)	138/198 (70%)	COL18A1,COL1A1,HSPA2,IL18,ITGAL,MICA,MICB,NFATC4,PIK3CD,RASSF5
Fc Epsilon RI Signaling	0	0.0508	2.449	16/118 (14%)	0/118 (0%)	25/118 (21%)	77/118 (65%)	MAP2K6,PIK3CD,PLA2G4A,PLA2G6,PRKCG,PRKCH
Chaperone Mediated Autophagy Signaling Pathway	0	0.0283	-0.943	37/635 (6%)	0/635 (0%)	62/635 (10%)	536/635 (84%)	ATP6V0A4,ATP6V1E2,BBC3,CASP1,CHEK1,CIP2A,HK2,HSPA2,IDH2,IL17RB,IL18,LRRK2,MLLT11,MMP9,PIK3CD,PRR5L,TCIRG1,TP53
Microautophagy Signaling Pathway	0	0.05	#NUM!	33/160 (21%)	0/160 (0%)	41/160 (26%)	86/160 (54%)	COL16A1,COL18A1,COL1A1,COL6A1,COL9A2,COL9A3,SEC23A,TP53
NFKBIE Signaling Pathway	0	0.00445	#NUM!	6/449 (1%)	0/449 (0%)	8/449 (2%)	435/449 (97%)	TNFSF15,TNFSF9
Sertoli Cell-Germ Cell Junction Signaling Pathway (Enhanced)	0	0.0424	1.897	36/236 (15%)	0/236 (0%)	56/236 (24%)	144/236 (61%)	CLDN1,CLDN10,CLDN4,FOSB,FOSL1,IGSF5,JUN,MAP2K6,MMP9,PIK3CD
NRF2-mediated Oxidative Stress Response	0	0.0422	1.89	40/237 (17%)	0/237 (0%)	56/237 (24%)	141/237 (59%)	FOSL1,GSTO2,HSPB8,JUN,MAFF,MAP2K6,PIK3CD,PRKCG,PRKCH,SCARB1
PPARα/RXRα Activation	0	0.0464	0	30/194 (15%)	0/194 (0%)	52/194 (27%)	112/194 (58%)	ABCA1,ADCY7,FASN,GNA14,GPD2,JUN,MAP2K6,PLCD3,PLCH1
PI3K Cascade	0	0.0455	#NUM!	6/44 (14%)	0/44 (0%)	4/44 (9%)	34/44 (77%)	FGF1,FGFR4
G alpha (i) signalling events	0	0.0349	0.333	20/258 (8%)	0/258 (0%)	29/258 (11%)	209/258 (81%)	ADCY7,AGT,CXCR4,GNG7,HCAR1,NMU,NPW,RGS6,RGS9
Neurotransmitter release cycle	0	0.05	#NUM!	4/40 (10%)	0/40 (0%)	8/40 (20%)	28/40 (70%)	CPLX1,PPFIA4
ISG15 antiviral mechanism	0	0.0423	#NUM!	9/71 (13%)	0/71 (0%)	27/71 (38%)	35/71 (49%)	FLNB,KPNA2,RIGI
Signaling by NODAL	0	0.0435	#NUM!	2/23 (9%)	0/23 (0%)	8/23 (35%)	13/23 (57%)	DAND5
Signaling by ERBB2	0	0.04	#NUM!	14/50 (28%)	0/50 (0%)	11/50 (22%)	25/50 (50%)	EGFR,HBEGF
Cellular response to hypoxia	0	0.0267	#NUM!	16/75 (21%)	0/75 (0%)	32/75 (43%)	27/75 (36%)	CA9,EGLN3
Circadian Clock	0	0.0339	#NUM!	21/59 (36%)	0/59 (0%)	12/59 (20%)	26/59 (44%)	PER1,TBL1X
Formation of Fibrin Clot (Clotting Cascade)	0	0.0513	#NUM!	3/39 (8%)	0/39 (0%)	4/39 (10%)	32/39 (82%)	F7,GP1BB
Signaling by SCF-KIT	0	0.0465	#NUM!	9/43 (21%)	0/43 (0%)	13/43 (30%)	21/43 (49%)	CHEK1,MMP9
Degradation of the extracellular matrix	0	0.0455	#NUM!	6/66 (9%)	0/66 (0%)	10/66 (15%)	50/66 (76%)	CTSV,FBN3,MMP9
PI Metabolism	0	0.0244	#NUM!	15/82 (18%)	0/82 (0%)	13/82 (16%)	54/82 (66%)	PIK3CD,PIP4P1
Phase II - Conjugation of compounds	0	0.0448	#NUM!	10/67 (15%)	0/67 (0%)	13/67 (19%)	44/67 (66%)	PAPSS2,SULT1C2,SULT2B1
Mitochondrial biogenesis	0	0.0469	#NUM!	21/64 (33%)	0/64 (0%)	12/64 (19%)	31/64 (48%)	ACSS2,IDH2,TBL1X
Glycosaminoglycan metabolism	0	0.05	1	13/80 (16%)	0/80 (0%)	16/80 (20%)	51/80 (64%)	CSPG5,GPC5,HMMR,PAPSS2
Electron transport, ATP synthesis, and heat production by uncoupling proteins	0	0.0156	#NUM!	39/128 (30%)	0/128 (0%)	46/128 (36%)	43/128 (34%)	CYB5B,ETFB
Macroautophagy	0	0.0154	#NUM!	18/65 (28%)	0/65 (0%)	10/65 (15%)	37/65 (57%)	WIPI1
Gamma carboxylation, hypusine formation and arylsulfatase activation	0	0.0244	#NUM!	17/41 (41%)	0/41 (0%)	2/41 (5%)	22/41 (54%)	F7
MyD88:MAL(TIRAP) cascade initiated on plasma membrane	0	0.0238	#NUM!	12/42 (29%)	0/42 (0%)	9/42 (21%)	21/42 (50%)	S100A8
Toll-like Receptor Cascades	0	0.0323	#NUM!	2/31 (6%)	0/31 (0%)	7/31 (23%)	22/31 (71%)	DNM1
Complement cascade	0	0.0148	#NUM!	6/135 (4%)	0/135 (0%)	6/135 (4%)	123/135 (91%)	C1S,CD55
DDX58/IFIH1-mediated induction of interferon-alpha/beta	0	0.0127	#NUM!	15/79 (19%)	0/79 (0%)	15/79 (19%)	49/79 (62%)	RIGI
SRP-dependent cotranslational protein targeting to membrane	0	0.0435	-2.236	91/115 (79%)	0/115 (0%)	10/115 (9%)	14/115 (12%)	RPL12,RPL13A,RPL26,RPS18,RPS27
Cytosolic sensors of pathogen-associated DNA	0	0.0217	#NUM!	10/46 (22%)	0/46 (0%)	11/46 (24%)	25/46 (54%)	DTX4
Regulation of beta-cell development	0	0.0476	#NUM!	7/42 (17%)	0/42 (0%)	3/42 (7%)	32/42 (76%)	FOXA3,HNF1B
Signaling by NTRK1 (TRKA)	0	0.0123	#NUM!	16/81 (20%)	0/81 (0%)	20/81 (25%)	45/81 (56%)	DNM1
Metabolism of porphyrins	0	0.0435	#NUM!	3/23 (13%)	0/23 (0%)	6/23 (26%)	14/23 (61%)	FLVCR1
p75 NTR receptor-mediated signalling	0	0.05	1.342	22/100 (22%)	0/100 (0%)	25/100 (25%)	53/100 (53%)	ARHGEF2,ARHGEF39,MAGED1,NGEF,OBSCN
Signaling by VEGF	0	0.0463	2	16/108 (15%)	0/108 (0%)	28/108 (26%)	64/108 (59%)	BAIAP2,HSPB1,ITPR1,NCF1,PRR5L
Signaling by NOTCH1	0	0.0513	1	17/78 (22%)	0/78 (0%)	22/78 (28%)	39/78 (50%)	DTX4,HDAC4,JAG2,TBL1X
Signaling by NOTCH2	0	0.0294	#NUM!	8/34 (24%)	0/34 (0%)	5/34 (15%)	21/34 (62%)	JAG2
Immunoregulatory interactions between a Lymphoid and a non-Lymphoid cell	0	0.0347	1.89	6/202 (3%)	0/202 (0%)	15/202 (7%)	181/202 (90%)	CD8A,COL1A1,ICAM5,ITGAL,MICA,MICB,RAET1E
trans-Golgi Network Vesicle Budding	0	0.027	#NUM!	19/74 (26%)	0/74 (0%)	16/74 (22%)	39/74 (53%)	AP4S1,TBC1D8B
TCF dependent signaling in response to WNT	0	0.0251	2.236	39/199 (20%)	0/199 (0%)	56/199 (28%)	104/199 (52%)	H2AC14,H2AC20,H2AX,KREMEN2,RNF43
TCR signaling	0	0.0159	#NUM!	17/126 (13%)	0/126 (0%)	41/126 (33%)	68/126 (54%)	HLA-DRB1,PAG1
Cell surface interactions at the vascular wall	0	0.0332	0.378	17/211 (8%)	0/211 (0%)	28/211 (13%)	166/211 (79%)	COL1A1,ITGAL,MERTK,PECAM1,SLC16A3,SLC3A2,SLC7A5
Signaling by Hippo	0	0.05	#NUM!	5/20 (25%)	0/20 (0%)	5/20 (25%)	10/20 (50%)	AMOTL2
Fcgamma receptor (FCGR) dependent phagocytosis	0	0.0191	#NUM!	10/157 (6%)	0/157 (0%)	29/157 (18%)	118/157 (75%)	BAIAP2,ITPR1,PLA2G6
RNA Polymerase II Transcription	0	0.0134	#NUM!	53/149 (36%)	0/149 (0%)	27/149 (18%)	69/149 (46%)	DDX39A,TCEA1
COPII-mediated vesicle transport	0	0.0278	#NUM!	10/72 (14%)	0/72 (0%)	25/72 (35%)	37/72 (51%)	CNIH2,SEC23A
Gene Silencing by RNA	0	0.0421	2	15/95 (16%)	0/95 (0%)	24/95 (25%)	56/95 (59%)	H2AC14,H2AC20,H2AX,TDRKH
Binding and Uptake of Ligands by Scavenger Receptors	0	0.0446	2.236	6/112 (5%)	0/112 (0%)	7/112 (6%)	99/112 (88%)	CALR,COL1A1,LRP1,SCARB1,STAB1
Transcriptional activity of SMAD2/SMAD3:SMAD4 heterotrimer	0	0.0204	#NUM!	14/49 (29%)	0/49 (0%)	19/49 (39%)	16/49 (33%)	RBL1
Fc epsilon receptor (FCERI) signaling	0	0.00971	#NUM!	23/206 (11%)	0/206 (0%)	43/206 (21%)	140/206 (68%)	ITPR1,JUN
Syndecan interactions	0	0.037	#NUM!	6/27 (22%)	0/27 (0%)	6/27 (22%)	15/27 (56%)	COL1A1
SUMOylation of DNA damage response and repair proteins	0	0.0395	#NUM!	10/76 (13%)	0/76 (0%)	25/76 (33%)	41/76 (54%)	BLM,BRCA1,RNF168
SUMOylation of transcription factors	0	0.05	#NUM!	7/20 (35%)	0/20 (0%)	6/20 (30%)	7/20 (35%)	TP53
WNT ligand biogenesis and trafficking	0	0.0385	#NUM!	7/26 (27%)	0/26 (0%)	3/26 (12%)	16/26 (62%)	WNT5B
Cellular response to heat stress	0	0.0309	#NUM!	16/97 (16%)	0/97 (0%)	24/97 (25%)	57/97 (59%)	HSPA2,HSPB1,HSPB8
Metabolism of polyamines	0	0.0169	#NUM!	10/59 (17%)	0/59 (0%)	26/59 (44%)	23/59 (39%)	SAT1
Class A/1 (Rhodopsin-like receptors)	0	0.041	1.941	14/317 (4%)	0/317 (0%)	30/317 (9%)	273/317 (86%)	AGT,CCK,CCL22,CXCR4,EDN2,HCAR1,LPAR6,NMB,NMU,NPW,P2RY2,P2RY6,TBXA2R
Nephrin family interactions	0	0.0435	#NUM!	2/23 (9%)	0/23 (0%)	6/23 (26%)	15/23 (65%)	MAGI2
Signaling by ROBO receptors	0	0.0345	0	20/116 (17%)	0/116 (0%)	44/116 (38%)	52/116 (45%)	CXCR4,LHX2,PFN2,SLIT3
Energy dependent regulation of mTOR by LKB1-AMPK	0	0.0345	#NUM!	4/29 (14%)	0/29 (0%)	4/29 (14%)	21/29 (72%)	CAB39L
ATF4 activates genes in response to endoplasmic reticulum stress	0	0.037	#NUM!	13/27 (48%)	0/27 (0%)	4/27 (15%)	10/27 (37%)	EXOSC5
Transcriptional regulation of white adipocyte differentiation	0	0.0476	1	24/84 (29%)	0/84 (0%)	16/84 (19%)	44/84 (52%)	ANGPTL4,PLIN1,SREBF1,TBL1X
Beta-catenin independent WNT signaling	0	0.0392	0	27/102 (26%)	0/102 (0%)	17/102 (17%)	58/102 (57%)	GNG7,ITPR1,PRKCG,WNT5B
Costimulation by the CD28 family	0	0.0256	#NUM!	10/78 (13%)	0/78 (0%)	15/78 (19%)	53/78 (68%)	HLA-DRB1,PRR5L
Receptor-type tyrosine-protein phosphatases	0	0.05	#NUM!	3/20 (15%)	0/20 (0%)	3/20 (15%)	14/20 (70%)	PPFIA4
Glyoxylate metabolism and glycine degradation	0	0.0357	#NUM!	3/28 (11%)	0/28 (0%)	9/28 (32%)	16/28 (57%)	GNMT
Striated Muscle Contraction	0	0.0278	#NUM!	7/36 (19%)	0/36 (0%)	4/36 (11%)	25/36 (69%)	TMOD1
Peroxisomal lipid metabolism	0	0.0455	#NUM!	6/22 (27%)	0/22 (0%)	6/22 (27%)	10/22 (45%)	PECR
G-protein beta:gamma signalling	0	0.0312	#NUM!	8/32 (25%)	0/32 (0%)	4/32 (13%)	20/32 (63%)	GNG7
Synthesis, secretion, and deacylation of Ghrelin	0	0.05	#NUM!	6/20 (30%)	0/20 (0%)	2/20 (10%)	12/20 (60%)	IGF1
Transport of bile salts and organic acids, metal ions and amine compounds	0	0.0482	0	9/83 (11%)	0/83 (0%)	15/83 (18%)	59/83 (71%)	SLC13A3,SLC16A3,SLC6A6,SLC6A9
Deadenylation-dependent mRNA decay	0	0.0182	#NUM!	20/55 (36%)	0/55 (0%)	16/55 (29%)	19/55 (35%)	EXOSC5
Vasopressin regulates renal water homeostasis via Aquaporins	0	0.0465	#NUM!	12/43 (28%)	0/43 (0%)	5/43 (12%)	26/43 (60%)	ADCY7,GNG7
TAK1-dependent IKK and NF-kappa-B activation	0	0.0455	#NUM!	10/44 (23%)	0/44 (0%)	12/44 (27%)	22/44 (50%)	IKBIP,TP53
Interleukin-1 family signaling	0	0.0233	#NUM!	28/129 (22%)	0/129 (0%)	35/129 (27%)	66/129 (51%)	CASP1,IL18,MAP2K6
Interleukin-12 family signaling	0	0.05	#NUM!	1/20 (5%)	0/20 (0%)	5/20 (25%)	14/20 (70%)	CRLF1
MAPK targets/ Nuclear events mediated by MAP kinases	0	0.0303	#NUM!	6/33 (18%)	0/33 (0%)	11/33 (33%)	16/33 (48%)	JUN
MAP kinase activation	0	0.0256	#NUM!	9/39 (23%)	0/39 (0%)	10/39 (26%)	20/39 (51%)	MAP2K6
Regulation of mRNA stability by proteins that bind AU-rich elements	0	0.0455	#NUM!	14/44 (32%)	0/44 (0%)	11/44 (25%)	19/44 (43%)	EXOSC5,HSPB1
Interleukin-2 family signaling	0	0.0217	#NUM!	5/46 (11%)	0/46 (0%)	9/46 (20%)	32/46 (70%)	PIK3CD
SUMOylation of chromatin organization proteins	0	0.0179	#NUM!	9/56 (16%)	0/56 (0%)	16/56 (29%)	31/56 (55%)	HDAC4
Interconversion of nucleotide di- and triphosphates	0	0.0455	#NUM!	6/22 (27%)	0/22 (0%)	8/22 (36%)	8/22 (36%)	AK4
Interleukin-3, Interleukin-5 and GM-CSF signaling	0	0.0182	#NUM!	14/55 (25%)	0/55 (0%)	11/55 (20%)	30/55 (55%)	PIK3CD
O-linked glycosylation	0	0.036	1	15/111 (14%)	0/111 (0%)	14/111 (13%)	82/111 (74%)	GALNT18,GCNT1,MUC1,MUC15
RIPK1-mediated regulated necrosis	0	0.0312	#NUM!	10/32 (31%)	0/32 (0%)	5/32 (16%)	17/32 (53%)	MLKL
Miscellaneous transport and binding events	0	0.0385	#NUM!	5/26 (19%)	0/26 (0%)	8/26 (31%)	13/26 (50%)	LRRC8D
Hedgehog ligand biogenesis	0	0.0308	#NUM!	10/65 (15%)	0/65 (0%)	28/65 (43%)	27/65 (42%)	GPC5,SCUBE2
Hedgehog 'off' state	0	0.0442	#NUM!	25/113 (22%)	0/113 (0%)	38/113 (34%)	50/113 (44%)	ADCY7,GLI3,TUBA1B,TUBB3,TUBB6
Activation of anterior HOX genes in hindbrain during early embryogenesis	0	0.0494	2	15/81 (19%)	0/81 (0%)	18/81 (22%)	48/81 (59%)	H2AC14,H2AC20,H2AX,JUN
C-type lectin receptors (CLRs)	0	0.0345	#NUM!	21/145 (14%)	0/145 (0%)	45/145 (31%)	79/145 (54%)	CCL22,CLEC7A,ITPR1,MUC1,MUC15
TP53 Regulates Metabolic Genes	0	0.0341	#NUM!	21/88 (24%)	0/88 (0%)	22/88 (25%)	45/88 (51%)	GPI,SFN,TP53
Hedgehog 'on' state	0	0.0233	#NUM!	14/86 (16%)	0/86 (0%)	29/86 (34%)	43/86 (50%)	DZIP1,GLI3
Signaling by FGFR1	0	0.02	#NUM!	7/50 (14%)	0/50 (0%)	10/50 (20%)	33/50 (66%)	FGF1
Signaling by FGFR3	0	0.025	#NUM!	5/40 (13%)	0/40 (0%)	10/40 (25%)	25/40 (63%)	FGF1
Signaling by FGFR4	0	0.0488	#NUM!	5/41 (12%)	0/41 (0%)	11/41 (27%)	25/41 (61%)	FGF1,FGFR4
RHO GTPases Activate WASPs and WAVEs	0	0.0278	#NUM!	6/36 (17%)	0/36 (0%)	14/36 (39%)	16/36 (44%)	BAIAP2
RAF/MAP kinase cascade	0	0.0458	2.309	36/262 (14%)	0/262 (0%)	67/262 (26%)	159/262 (61%)	DLG4,EGFR,FGF1,FGFR4,HBEGF,ITGA2B,NRTN,PDGFB,RASA4,RASAL3,RET,RGL1
Surfactant metabolism	0	0.0435	#NUM!	3/23 (13%)	0/23 (0%)	3/23 (13%)	17/23 (74%)	CTSH
Regulation of TLR by endogenous ligand	0	0.0476	#NUM!	3/21 (14%)	0/21 (0%)	3/21 (14%)	15/21 (71%)	S100A8
MAPK6/MAPK4 signaling	0	0.0326	#NUM!	13/92 (14%)	0/92 (0%)	37/92 (40%)	42/92 (46%)	CDK1,HSPB1,JUN
Interleukin-10 signaling	0	0.0444	#NUM!	5/45 (11%)	0/45 (0%)	4/45 (9%)	36/45 (80%)	CCL22,IL18
Major pathway of rRNA processing in the nucleolus and cytosol	0	0.0323	-2.449	142/186 (76%)	0/186 (0%)	9/186 (5%)	35/186 (19%)	EXOSC5,RPL12,RPL13A,RPL26,RPS18,RPS27
Keratinization	0	0.0467	-0.632	13/214 (6%)	0/214 (0%)	14/214 (7%)	187/214 (87%)	CASP14,CSTA,KRT15,KRT16,KRT81,KRT83,KRT86,PKP2,PRSS8,TGM1
Signaling by MET	0	0.0127	#NUM!	16/79 (20%)	0/79 (0%)	20/79 (25%)	43/79 (54%)	COL1A1
PTEN Regulation	0	0.0133	#NUM!	24/150 (16%)	0/150 (0%)	38/150 (25%)	88/150 (59%)	JUN,TP53
Processing of Capped Intron-Containing Pre-mRNA	0	0.00348	#NUM!	96/287 (33%)	0/287 (0%)	67/287 (23%)	124/287 (43%)	DDX39A
Eukaryotic Translation Initiation	0	0.041	-2.236	98/122 (80%)	0/122 (0%)	12/122 (10%)	12/122 (10%)	RPL12,RPL13A,RPL26,RPS18,RPS27
Mitochondrial Fatty Acid Beta-Oxidation	0	0.0417	#NUM!	4/24 (17%)	0/24 (0%)	9/24 (38%)	11/24 (46%)	ACAA2
Synaptic adhesion-like molecules	0	0.0476	#NUM!	2/21 (10%)	0/21 (0%)	4/21 (19%)	15/21 (71%)	DLG4
Transcriptional Regulation by VENTX	0	0.05	#NUM!	10/40 (25%)	0/40 (0%)	10/40 (25%)	20/40 (50%)	TP53,UBE2C
Cargo recognition for clathrin-mediated endocytosis	0	0.0374	1	22/107 (21%)	0/107 (0%)	19/107 (18%)	66/107 (62%)	CLTCL1,EGFR,HBEGF,LDLR
Clathrin-mediated endocytosis	0	0.0462	1.633	25/130 (19%)	0/130 (0%)	31/130 (24%)	74/130 (57%)	BIN1,CLTCL1,DNM1,EGFR,HBEGF,LDLR
E3 ubiquitin ligases ubiquitinate target proteins	0	0.0182	#NUM!	17/55 (31%)	0/55 (0%)	13/55 (24%)	25/55 (45%)	PCNA
RAB geranylgeranylation	0	0.0462	#NUM!	17/65 (26%)	0/65 (0%)	15/65 (23%)	33/65 (51%)	RAB17,RAB36,RAB39B
RAB GEFs exchange GTP for GDP on RABs	0	0.0112	#NUM!	16/89 (18%)	0/89 (0%)	16/89 (18%)	57/89 (64%)	RAB39B
Transcriptional regulation by RUNX1	0	0.0395	2.449	35/152 (23%)	0/152 (0%)	42/152 (28%)	75/152 (49%)	CTSV,H2AC14,H2AC20,H2AX,LIFR,TP73
Transcriptional regulation by RUNX3	0	0.0417	1	18/96 (19%)	0/96 (0%)	39/96 (41%)	39/96 (41%)	CDKN1A,HDAC4,ITGAL,TP53
Digestion	0	0.0435	#NUM!	0/23 (0%)	0/23 (0%)	1/23 (4%)	22/23 (96%)	PIR
Gene and protein expression by JAK-STAT signaling after IL-12 stimulation	0	0.027	#NUM!	8/37 (22%)	0/37 (0%)	16/37 (43%)	13/37 (35%)	LMNB1
Neddylation	0	0.0325	2.828	57/246 (23%)	0/246 (0%)	70/246 (28%)	119/246 (48%)	BIRC5,BRCA1,CCNF,CDKN1A,CISH,DDB2,DTL,LRR1
Transcriptional Regulation by MECP2	0	0.0476	#NUM!	7/63 (11%)	0/63 (0%)	16/63 (25%)	40/63 (63%)	AURKB,SGK1,TBL1X
Signaling by Erythropoietin	0	0.04	#NUM!	2/25 (8%)	0/25 (0%)	8/25 (32%)	15/25 (60%)	PIK3CD
Signaling by NOTCH4	0	0.012	#NUM!	17/83 (20%)	0/83 (0%)	29/83 (35%)	37/83 (45%)	TACC3
Peroxisomal protein import	0	0.0159	#NUM!	16/63 (25%)	0/63 (0%)	18/63 (29%)	29/63 (46%)	PECR
Interferon alpha/beta signaling	0	0.0282	#NUM!	7/71 (10%)	0/71 (0%)	22/71 (31%)	42/71 (59%)	GBP2,OAS3
Nonsense-Mediated Decay (NMD)	0	0.0427	-2.236	89/117 (76%)	0/117 (0%)	10/117 (9%)	18/117 (15%)	RPL12,RPL13A,RPL26,RPS18,RPS27
FOXO-mediated transcription of oxidative stress, metabolic and neuronal genes	0	0.0333	#NUM!	3/30 (10%)	0/30 (0%)	8/30 (27%)	19/30 (63%)	SREBF1
Response of EIF2AK4 (GCN2) to amino acid deficiency	0	0.0485	-2.236	89/103 (86%)	0/103 (0%)	6/103 (6%)	8/103 (8%)	RPL12,RPL13A,RPL26,RPS18,RPS27
GPER1 signaling	0	0.0444	#NUM!	12/45 (27%)	0/45 (0%)	8/45 (18%)	25/45 (56%)	ADCY7,GNG7
Amino acids regulate mTORC1	0	0.0364	#NUM!	16/55 (29%)	0/55 (0%)	11/55 (20%)	28/55 (51%)	ATP6V1E2,TCIRG1
RAS processing	0	0.0417	#NUM!	9/24 (38%)	0/24 (0%)	5/24 (21%)	10/24 (42%)	FNTB
Cytoprotection by HMOX1	0	0.0161	#NUM!	24/62 (39%)	0/62 (0%)	13/62 (21%)	25/62 (40%)	TBL1X
Heme signaling	0	0.0213	#NUM!	15/47 (32%)	0/47 (0%)	10/47 (21%)	22/47 (47%)	TBL1X
Sensory perception of taste	0	0.0213	#NUM!	3/47 (6%)	0/47 (0%)	1/47 (2%)	43/47 (91%)	SCNN1A
Expression and translocation of olfactory receptors	0	0.00501	#NUM!	0/399 (0%)	0/399 (0%)	3/399 (1%)	396/399 (99%)	LHX2,OR56A3
KEAP1-NFE2L2 pathway	0	0.022	#NUM!	22/91 (24%)	0/91 (0%)	34/91 (37%)	35/91 (38%)	BRCA1,CDKN1A
GABA receptor activation	0	0.0333	#NUM!	11/60 (18%)	0/60 (0%)	7/60 (12%)	42/60 (70%)	ADCY7,GNG7
Formation of paraxial mesoderm	0	0.0435	#NUM!	4/23 (17%)	0/23 (0%)	6/23 (26%)	13/23 (57%)	TBX6
Growth hormone receptor signaling	0	0.0417	#NUM!	2/24 (8%)	0/24 (0%)	8/24 (33%)	14/24 (58%)	CISH
Class I MHC mediated antigen processing and presentation	0	0.032	1.732	80/375 (21%)	0/375 (0%)	98/375 (26%)	197/375 (53%)	CALR,CCNF,CTSV,DET1,HERC3,LRR1,NCF1,RNF144B,S100A8,SEC23A,TRAIP,UBE2C
Factors involved in megakaryocyte development and platelet production	0	0.033	#NUM!	13/91 (14%)	0/91 (0%)	19/91 (21%)	59/91 (65%)	CDK2,MAFF,TP53
Signaling by the B Cell Receptor (BCR)	0	0.0176	#NUM!	22/170 (13%)	0/170 (0%)	35/170 (21%)	113/170 (66%)	CD79B,ITPR1,PIK3CD
Coagulation System	0	0.0286	#NUM!	2/35 (6%)	0/35 (0%)	5/35 (14%)	28/35 (80%)	F7
Formation of WDR5-containing histone-modifying complexes	0	0.0238	#NUM!	17/42 (40%)	0/42 (0%)	7/42 (17%)	18/42 (43%)	YEATS2
Hepatic Cholestasis	0	0.0493	0.302	30/223 (13%)	0/223 (0%)	32/223 (14%)	161/223 (72%)	ADCY7,FABP6,FGFR4,HSD3B7,IL18,IL6R,JUN,PRKCG,PRKCH,TNFSF15,TNFSF9
Mitochondrial Dysfunction	0	0.0436	-0.775	62/344 (18%)	0/344 (0%)	106/344 (31%)	176/344 (51%)	BBC3,CACNA2D2,CACNA2D3,CACNB1,CACNG1,CREB5,CYB5B,GPD2,IDH2,ITPR1,LRRK2,NDUFA4L2,PIK3CD,RAPGEF3,TP53
Autism Signaling Pathway	0	0.0519	0	38/308 (12%)	0/308 (0%)	48/308 (16%)	222/308 (72%)	ALDH1L2,ALDH7A1,CACNA2D2,CACNA2D3,CACNB1,CACNG1,CBS/LOC102724560,DHCR7,IGF1,IL18,NEXMIF,NLGN2,PIK3CD,TNFSF15,TNFSF9,WNT5B
Protein Sorting Signaling Pathway	0	0.0337	0.816	44/178 (25%)	0/178 (0%)	54/178 (30%)	80/178 (45%)	ADCY7,AP4S1,CLTCL1,KDELR3,SEC23A,SNX7
ROBO SLIT Signaling Pathway	0	0.0394	0.447	21/127 (17%)	0/127 (0%)	23/127 (18%)	83/127 (65%)	CDKN1A,JUN,MYL5,SLIT3,UNC5B
BBSome Signaling Pathway	0	0.0327	2.84	51/489 (10%)	0/489 (0%)	66/489 (13%)	372/489 (76%)	ADGRB2,CEP72,DZIP1,GIPR,GLI3,GLP2R,GPR137C,GPR19,GPR3,HCAR1,LPAR6,P2RY2,P2RY6,PHF19,PLK1,TBXA2R
IL-27 Signaling Pathway	0	0.0312	1	15/128 (12%)	0/128 (0%)	22/128 (17%)	91/128 (71%)	CASP1,LPAR6,PIK3CD,TNFSF9
Hematoma Resolution Signaling Pathway	0	0.0388	-0.632	38/258 (15%)	0/258 (0%)	49/258 (19%)	171/258 (66%)	CBS/LOC102724560,IL18,JUN,LRP1,MERTK,MMP9,NDUFA4L2,TNFSF15,TNFSF9,TUBA1B
Ceramide Signaling	0	0.022	#NUM!	10/91 (11%)	0/91 (0%)	22/91 (24%)	59/91 (65%)	JUN,PIK3CD
Activation of IRF by Cytosolic Pattern Recognition Receptors	0	0.0308	#NUM!	6/65 (9%)	0/65 (0%)	17/65 (26%)	42/65 (65%)	JUN,RIGI
Fcγ Receptor-mediated Phagocytosis in Macrophages and Monocytes	0	0.0426	2	12/94 (13%)	0/94 (0%)	27/94 (29%)	55/94 (59%)	NCF1,PLA2G6,PRKCG,PRKCH
IL-8 Signaling	0	0.0524	1.667	33/210 (16%)	0/210 (0%)	49/210 (23%)	128/210 (61%)	EGFR,GNA14,GNG7,HBEGF,JUN,MMP9,NCF1,PIK3CD,PRKCG,PRKCH,RHOB
Role of RIG1-like Receptors in Antiviral Innate Immunity	0	0.0217	#NUM!	4/46 (9%)	0/46 (0%)	9/46 (20%)	33/46 (72%)	RIGI
TREM1 Signaling	0	0.026	#NUM!	6/77 (8%)	0/77 (0%)	10/77 (13%)	61/77 (79%)	CASP1,IL18
Role of NFAT in Regulation of the Immune Response	0	0.00967	2.646	26/1034 (3%)	0/1034 (0%)	47/1034 (5%)	961/1034 (93%)	CD79B,GNA14,GNG7,HLA-DMA,HLA-DRB1,ITPR1,JUN,KPNA2,NFATC4,PIK3CD
FcγRIIB Signaling in B Lymphocytes	0	0.0132	#NUM!	11/531 (2%)	0/531 (0%)	22/531 (4%)	498/531 (94%)	CACNA2D2,CACNA2D3,CACNB1,CACNG1,CD79B,ITPR1,PIK3CD
NF-κB Activation by Viruses	0	0.0385	#NUM!	9/78 (12%)	0/78 (0%)	17/78 (22%)	52/78 (67%)	PIK3CD,PRKCG,PRKCH
CCR5 Signaling in Macrophages	0	0.02	#NUM!	15/499 (3%)	0/499 (0%)	30/499 (6%)	454/499 (91%)	CACNA2D2,CACNA2D3,CACNB1,CACNG1,GNA14,GNG7,ITPR1,JUN,PRKCG,PRKCH
CD40 Signaling	0	0.0448	#NUM!	7/67 (10%)	0/67 (0%)	19/67 (28%)	41/67 (61%)	JUN,MAP2K6,PIK3CD
Calcium-induced T Lymphocyte Apoptosis	0	0.013	2.449	5/460 (1%)	0/460 (0%)	20/460 (4%)	435/460 (95%)	ATP2A3,HLA-DMA,HLA-DRB1,ITPR1,PRKCG,PRKCH
Cytotoxic T Lymphocyte-mediated Apoptosis of Target Cells	0	0.00235	#NUM!	2/425 (0%)	0/425 (0%)	5/425 (1%)	418/425 (98%)	APAF1
IL-3 Signaling	0	0.0506	2	15/79 (19%)	0/79 (0%)	18/79 (23%)	46/79 (58%)	JUN,PIK3CD,PRKCG,PRKCH
Lymphotoxin β Receptor Signaling	0	0.0364	#NUM!	1/55 (2%)	0/55 (0%)	14/55 (25%)	40/55 (73%)	APAF1,PIK3CD
CTLA4 Signaling in Cytotoxic T Lymphocytes	0	0.0132	-0.707	26/608 (4%)	0/608 (0%)	45/608 (7%)	537/608 (88%)	CD8A,CLTCL1,HLA-DMA,HLA-DRB1,ITGAL,JUN,NFATC4,PIK3CD
B Cell Activating Factor Signaling	0	0.0465	#NUM!	4/43 (9%)	0/43 (0%)	13/43 (30%)	26/43 (60%)	JUN,NFATC4
IL-15 Production	0	0.0488	1.633	15/123 (12%)	0/123 (0%)	22/123 (18%)	86/123 (70%)	AATK,EGFR,FGFR4,MAP2K6,MERTK,RET
T Helper Cell Differentiation	0	0.00849	#NUM!	5/471 (1%)	0/471 (0%)	12/471 (3%)	454/471 (96%)	HLA-DMA,HLA-DRB1,IL18,IL6R
CD28 Signaling in T Helper Cells	0	0.0116	2	14/517 (3%)	0/517 (0%)	30/517 (6%)	473/517 (91%)	HLA-DMA,HLA-DRB1,ITPR1,JUN,NFATC4,PIK3CD
IL-15 Signaling	0	0.0019	#NUM!	9/526 (2%)	0/526 (0%)	15/526 (3%)	502/526 (95%)	PIK3CD
Role of Cytokines in Mediating Communication between Immune Cells	0	0.0185	#NUM!	2/54 (4%)	0/54 (0%)	1/54 (2%)	51/54 (94%)	IL18
Dendritic Cell Maturation	0	0.0151	1.667	15/596 (3%)	0/596 (0%)	38/596 (6%)	543/596 (91%)	COL18A1,COL1A1,CREB5,HLA-DMA,HLA-DRB1,IL18,PIK3CD,PLCD3,PLCH1
Angiopoietin Signaling	0	0.0263	#NUM!	9/76 (12%)	0/76 (0%)	18/76 (24%)	49/76 (64%)	BIRC5,PIK3CD
Cellular Effects of Sildenafil (Viagra)	0	0.0422	-2.414	66/688 (10%)	0/688 (0%)	114/688 (17%)	508/688 (74%)	ADCY7,ADGRB2,ATP2A3,CACNA2D2,CACNA2D3,CACNB1,CACNG1,CREB5,GIPR,GLP2R,GNG7,GPR137C,GPR19,GPR3,HCAR1,HCN3,ID1,JUN,KCNN3,LPAR6,MAP2K6,MYH10,MYL5,MYLK,NFATC4,P2RY2,P2RY6,PIK3CD,TBXA2R
Factors Promoting Cardiogenesis in Vertebrates	0	0.0523	1.134	26/153 (17%)	0/153 (0%)	24/153 (16%)	103/153 (67%)	BMP7,CREB5,LRP1,PLCD3,PLCH1,PRKCG,PRKCH,WNT5B
CNTF Signaling	0	0.0351	#NUM!	9/57 (16%)	0/57 (0%)	13/57 (23%)	35/57 (61%)	LIFR,PIK3CD
Agrin Interactions at Neuromuscular Junction	0	0.029	#NUM!	10/69 (14%)	0/69 (0%)	22/69 (32%)	37/69 (54%)	EGFR,JUN
Cardiomyocyte Differentiation via BMP Receptors	0	0.037	#NUM!	3/27 (11%)	0/27 (0%)	3/27 (11%)	21/27 (78%)	BMP7
CDK5 Signaling	0	0.0261	#NUM!	22/115 (19%)	0/115 (0%)	31/115 (27%)	62/115 (54%)	ADCY7,FOSB,PPP1R1B
ICOS-ICOSL Signaling in T Helper Cells	0	0.00986	2	7/507 (1%)	0/507 (0%)	25/507 (5%)	475/507 (94%)	HLA-DMA,HLA-DRB1,ITPR1,NFATC4,PIK3CD
Lipid Antigen Presentation by CD1	0	0.00241	#NUM!	2/415 (0%)	0/415 (0%)	3/415 (1%)	410/415 (99%)	CALR
HMGB1 Signaling	0	0.0419	1.342	22/167 (13%)	0/167 (0%)	29/167 (17%)	116/167 (69%)	IL18,JUN,MAP2K6,PIK3CD,RHOB,TNFSF15,TNFSF9
FLT3 Signaling in Hematopoietic Progenitor Cells	0	0.0244	#NUM!	16/82 (20%)	0/82 (0%)	17/82 (21%)	49/82 (60%)	CREB5,PIK3CD
Melanocyte Development and Pigmentation Signaling	0	0.0408	#NUM!	21/98 (21%)	0/98 (0%)	22/98 (22%)	55/98 (56%)	ADCY7,CREB5,PIK3CD,TYRP1
Antiproliferative Role of Somatostatin Receptor 2	0	0.0519	#NUM!	16/77 (21%)	0/77 (0%)	15/77 (19%)	46/77 (60%)	CDKN1A,CTH,GNG7,PIK3CD
Germ Cell-Sertoli Cell Junction Signaling	0	0.0412	#NUM!	24/170 (14%)	0/170 (0%)	53/170 (31%)	93/170 (55%)	MAP2K6,MYO7A,PIK3CD,RHOB,TUBA1B,TUBB3,TUBB6
Role of NANOG in Mammalian Embryonic Stem Cell Pluripotency	0	0.0403	#NUM!	18/124 (15%)	0/124 (0%)	19/124 (15%)	87/124 (70%)	BMP7,LIFR,PIK3CD,TP53,WNT5B
CREB Signaling in Neurons	0	0.0478	3.657	57/607 (9%)	0/607 (0%)	97/607 (16%)	453/607 (75%)	ADCY7,ADGRB2,CACNA2D2,CACNA2D3,CACNB1,CACNG1,CREB5,EGFR,FGFR4,GIPR,GLP2R,GNA14,GNG7,GPR137C,GPR19,GPR3,HCAR1,IGF1,ITPR1,LPAR6,P2RY2,P2RY6,PDGFB,PIK3CD,PLCD3,PLCH1,PRKCG,PRKCH,TBXA2R
Type I Diabetes Mellitus Signaling	0	0.00786	#NUM!	13/509 (3%)	0/509 (0%)	22/509 (4%)	474/509 (93%)	APAF1,HLA-DMA,HLA-DRB1,MAP2K6
Endometrial Cancer Signaling	0	0.0333	#NUM!	11/60 (18%)	0/60 (0%)	13/60 (22%)	36/60 (60%)	PIK3CD,TP53
Primary Immunodeficiency Signaling	0	0.0164	#NUM!	5/61 (8%)	0/61 (0%)	6/61 (10%)	50/61 (82%)	CD8A
Allograft Rejection Signaling	0	0.0041	#NUM!	0/488 (0%)	0/488 (0%)	7/488 (1%)	481/488 (99%)	HLA-DMA,HLA-DRB1
Autoimmune Thyroid Disease Signaling	0	0.00436	#NUM!	1/459 (0%)	0/459 (0%)	7/459 (2%)	451/459 (98%)	HLA-DMA,HLA-DRB1
Graft-versus-Host Disease Signaling	0	0.00673	#NUM!	2/446 (0%)	0/446 (0%)	7/446 (2%)	437/446 (98%)	HLA-DMA,HLA-DRB1,IL18
p70S6K Signaling	0	0.0155	1.414	20/579 (3%)	0/579 (0%)	39/579 (7%)	520/579 (90%)	AGT,CD79B,EGFR,PIK3CD,PLCD3,PLCH1,PRKCG,PRKCH,SFN
Colorectal Cancer Metastasis Signaling	0	0.048	1.508	45/271 (17%)	0/271 (0%)	58/271 (21%)	168/271 (62%)	ADCY7,BIRC5,EGFR,GNA14,GNG7,IL6R,JUN,LRP1,MMP9,PIK3CD,RHOB,TP53,WNT5B
mTOR Signaling	0	0.0374	2	66/214 (31%)	0/214 (0%)	46/214 (21%)	102/214 (48%)	EIF4EBP3,PIK3CD,PRKCG,PRKCH,PRR5L,RHOB,RPS18,RPS27
G Protein Signaling Mediated by Tubby	0	0.00641	#NUM!	18/468 (4%)	0/468 (0%)	16/468 (3%)	434/468 (93%)	GNA14,GNG7,MERTK
Communication between Innate and Adaptive Immune Cells	0	0.00429	#NUM!	4/932 (0%)	0/932 (0%)	8/932 (1%)	920/932 (99%)	CD79B,CD8A,HLA-DRB1,IL18
Systemic Lupus Erythematosus Signaling	0	0.00657	#NUM!	28/1066 (3%)	0/1066 (0%)	39/1066 (4%)	999/1066 (94%)	CD79B,IL18,IL6R,JUN,NFATC4,PIK3CD,PIM2
CDC42 Signaling	0	0.0243	1.89	20/576 (3%)	0/576 (0%)	38/576 (7%)	518/576 (90%)	BAIAP2,DIAPH3,EXOC3L1,HLA-DMA,HLA-DRB1,IQGAP2,IQGAP3,ITGA2B,ITGAL,ITGB6,ITGB8,JUN,MYL5,MYLK
FAK Signaling	0	0.0251	5.099	57/1034 (6%)	0/1034 (0%)	104/1034 (10%)	873/1034 (84%)	ADGRB2,COL1A1,EFNA3,EGFR,GIPR,GLP2R,GPR137C,GPR19,GPR3,HCAR1,IL11RA,IL17RB,IL17RE,IL6R,ITGA2B,ITGAL,ITGB6,ITGB8,JUN,LPAR6,MMP9,P2RY2,P2RY6,PIK3CD,TBXA2R,TP53
EIF2 Signaling	0	0.0348	-1.342	114/230 (50%)	0/230 (0%)	32/230 (14%)	84/230 (37%)	EIF1,PIK3CD,RPL12,RPL13A,RPL26,RPS18,RPS27,SREBF1
April Mediated Signaling	0	0.0476	#NUM!	4/42 (10%)	0/42 (0%)	12/42 (29%)	26/42 (62%)	JUN,NFATC4
Retinoic acid Mediated Apoptosis Signaling	0	0.0333	#NUM!	4/60 (7%)	0/60 (0%)	8/60 (13%)	48/60 (80%)	APAF1,CRABP2
Role of Osteoblasts, Osteoclasts and Chondrocytes in Rheumatoid Arthritis	0	0.0439	#NUM!	30/228 (13%)	0/228 (0%)	37/228 (16%)	161/228 (71%)	BMP7,COL1A1,IGF1,IL18,JUN,LRP1,MAP2K6,NFATC4,PIK3CD,WNT5B
Phospholipase C Signaling	0	0.0187	2.324	47/1120 (4%)	0/1120 (0%)	63/1120 (6%)	1010/1120 (90%)	ADCY7,AHNAK,ARHGEF2,CD79B,CREB5,GNG7,HDAC4,ITGA2B,ITGAL,ITGB6,ITGB8,ITPR1,MYL5,NFATC4,PLA2G4A,PLA2G6,PLCD3,PRKCG,PRKCH,RAPGEF3,RHOB
Altered T Cell and B Cell Signaling in Rheumatoid Arthritis	0	0.00426	#NUM!	4/938 (0%)	0/938 (0%)	11/938 (1%)	923/938 (98%)	CD79B,HLA-DMA,HLA-DRB1,IL18
Role of Macrophages, Fibroblasts and Endothelial Cells in Rheumatoid Arthritis	0	0.045	2.138	51/333 (15%)	0/333 (0%)	61/333 (18%)	221/333 (66%)	CREB5,IL17RB,IL18,IL6R,JUN,LRP1,MAP2K6,NFATC4,PDGFB,PIK3CD,PLCD3,PLCH1,PRKCG,PRKCH,WNT5B
Regulation of eIF4 and p70S6K Signaling	0	0.0489	#NUM!	63/184 (34%)	0/184 (0%)	34/184 (18%)	87/184 (47%)	EIF1,EIF4EBP3,ITGA2B,ITGAL,ITGB6,ITGB8,PIK3CD,RPS18,RPS27
B Cell Development	0	0.00615	#NUM!	0/488 (0%)	0/488 (0%)	7/488 (1%)	481/488 (99%)	CD79B,HLA-DMA,HLA-DRB1
IL-1 Signaling	0	0.0521	#NUM!	19/96 (20%)	0/96 (0%)	23/96 (24%)	54/96 (56%)	ADCY7,GNA14,GNG7,JUN,MAP2K6
RANK Signaling in Osteoclasts	0	0.033	#NUM!	12/91 (13%)	0/91 (0%)	26/91 (29%)	53/91 (58%)	JUN,MAP2K6,PIK3CD
Regulation of IL-2 Expression in Activated and Anergic T Lymphocytes	0	0.00433	#NUM!	17/462 (4%)	0/462 (0%)	24/462 (5%)	421/462 (91%)	JUN,NFATC4
Role of WNT/GSK-3β Signaling in the Pathogenesis of Influenza	0	0.0128	#NUM!	14/78 (18%)	0/78 (0%)	5/78 (6%)	59/78 (76%)	WNT5B
TWEAK Signaling	0	0.027	#NUM!	4/37 (11%)	0/37 (0%)	9/37 (24%)	24/37 (65%)	APAF1
NUR77 Signaling in T Lymphocytes	0	0.0136	1.342	8/513 (2%)	0/513 (0%)	23/513 (4%)	482/513 (94%)	APAF1,HLA-DMA,HLA-DRB1,PCNA,PDK1,PRKCG,PRKCH
PKCθ Signaling in T Lymphocytes	0	0.0179	2.236	19/558 (3%)	0/558 (0%)	46/558 (8%)	493/558 (88%)	CACNA2D2,CACNA2D3,CACNB1,CACNG1,HLA-DMA,HLA-DRB1,ITPR1,JUN,NFATC4,PIK3CD
Role of Lipids/Lipid Rafts in the Pathogenesis of Influenza	0	0.0435	#NUM!	0/23 (0%)	0/23 (0%)	2/23 (9%)	21/23 (91%)	FDPS
TNFR1 Signaling	0	0.0392	#NUM!	9/51 (18%)	0/51 (0%)	13/51 (25%)	29/51 (57%)	APAF1,JUN
TNFR2 Signaling	0	0.0312	#NUM!	4/32 (13%)	0/32 (0%)	7/32 (22%)	21/32 (66%)	JUN
Role of PI3K/AKT Signaling in the Pathogenesis of Influenza	0	0.0152	#NUM!	3/66 (5%)	0/66 (0%)	13/66 (20%)	50/66 (76%)	PIK3CD
Role of Hypercytokinemia/hyperchemokinemia in the Pathogenesis of Influenza	0	0.0465	0	7/86 (8%)	0/86 (0%)	14/86 (16%)	65/86 (76%)	CASP1,IL18,OAS3,RIGI
Antiproliferative Role of TOB in T Cell Signaling	0	0.00939	-2	6/426 (1%)	0/426 (0%)	12/426 (3%)	408/426 (96%)	CCNA2,CCNE1,CCNE2,CDK2
MSP-RON Signaling Pathway	0	0.0172	#NUM!	2/58 (3%)	0/58 (0%)	8/58 (14%)	48/58 (83%)	PIK3CD
OX40 Signaling Pathway	0	0.00628	#NUM!	3/478 (1%)	0/478 (0%)	13/478 (3%)	462/478 (97%)	HLA-DMA,HLA-DRB1,JUN
PI3K Signaling in B Lymphocytes	0	0.0136	1.89	25/589 (4%)	0/589 (0%)	34/589 (6%)	530/589 (90%)	CARD10,CD79B,ITPR1,JUN,NFATC4,PIK3CD,PLCD3,PLCH1
Intrinsic Prothrombin Activation Pathway	0	0.0476	#NUM!	0/42 (0%)	0/42 (0%)	3/42 (7%)	39/42 (93%)	COL18A1,COL1A1
IL-17A Signaling in Airway Cells	0	0.0299	#NUM!	6/67 (9%)	0/67 (0%)	16/67 (24%)	45/67 (67%)	IL17RB,PIK3CD
Differential Regulation of Cytokine Production in Intestinal Epithelial Cells by IL-17A and IL-17F	0	0.0435	#NUM!	1/23 (4%)	0/23 (0%)	0/23 (0%)	22/23 (96%)	LCN2
Role of JAK2 in Hormone-like Cytokine Signaling	0	0.0161	#NUM!	6/62 (10%)	0/62 (0%)	13/62 (21%)	43/62 (69%)	IGF1
Role of JAK1 and JAK3 in γc Cytokine Signaling	0	0.029	#NUM!	9/69 (13%)	0/69 (0%)	15/69 (22%)	45/69 (65%)	PIK3CD,TSLP
NGF Signaling	0	0.025	#NUM!	21/120 (18%)	0/120 (0%)	34/120 (28%)	65/120 (54%)	CREB5,PIK3CD,TP53
Paxillin Signaling	0	0.0467	#NUM!	15/107 (14%)	0/107 (0%)	29/107 (27%)	63/107 (59%)	ITGA2B,ITGAL,ITGB6,ITGB8,PIK3CD
Hematopoiesis from Pluripotent Stem Cells	0	0.00224	#NUM!	3/447 (1%)	0/447 (0%)	0/447 (0%)	444/447 (99%)	CD8A
Transcriptional Regulatory Network in Embryonic Stem Cells	0	0.0366	0.816	27/164 (16%)	0/164 (0%)	25/164 (15%)	112/164 (68%)	FGFR4,IGF1,LIFR,PIK3CD,TP53,WNT5B
iNOS Signaling	0	0.0213	#NUM!	8/47 (17%)	0/47 (0%)	12/47 (26%)	27/47 (57%)	JUN
Ephrin B Signaling	0	0.0417	#NUM!	15/72 (21%)	0/72 (0%)	20/72 (28%)	37/72 (51%)	CXCR4,GNA14,GNG7
ERB2-ERBB3 Signaling	0	0.0308	#NUM!	10/65 (15%)	0/65 (0%)	15/65 (23%)	40/65 (62%)	JUN,PIK3CD
ERBB4 Signaling	0	0.0441	#NUM!	10/68 (15%)	0/68 (0%)	15/68 (22%)	43/68 (63%)	PIK3CD,PRKCG,PRKCH
Heparan Sulfate Biosynthesis	0	0.022	#NUM!	15/91 (16%)	0/91 (0%)	5/91 (5%)	71/91 (78%)	SULT1C2,SULT2B1
Thyroid Hormone Metabolism II (via Conjugation and/or Degradation)	0	0.0238	#NUM!	3/42 (7%)	0/42 (0%)	3/42 (7%)	36/42 (86%)	SULT1C2
Nicotine Degradation III	0	0.05	#NUM!	5/60 (8%)	0/60 (0%)	6/60 (10%)	49/60 (82%)	CYP1B1,CYP4B1,CYP51A1
Heparan Sulfate Biosynthesis (Late Stages)	0	0.0238	#NUM!	12/84 (14%)	0/84 (0%)	5/84 (6%)	67/84 (80%)	SULT1C2,SULT2B1
Pyrimidine Ribonucleotides De Novo Biosynthesis	0	0.0465	#NUM!	13/43 (30%)	0/43 (0%)	6/43 (14%)	24/43 (56%)	AK4,PGP
tRNA Splicing	0	0.0435	#NUM!	11/46 (24%)	0/46 (0%)	4/46 (9%)	31/46 (67%)	PDE4A,PDE8B
Triacylglycerol Degradation	0	0.05	#NUM!	7/60 (12%)	0/60 (0%)	6/60 (10%)	47/60 (78%)	CES1,LIPG,PNPLA3
Chondroitin Sulfate Biosynthesis	0	0.0328	#NUM!	10/61 (16%)	0/61 (0%)	6/61 (10%)	45/61 (74%)	SULT1C2,SULT2B1
Dermatan Sulfate Biosynthesis	0	0.0476	#NUM!	10/63 (16%)	0/63 (0%)	7/63 (11%)	46/63 (73%)	CHST14,SULT1C2,SULT2B1
Glutathione-mediated Detoxification	0	0.0263	#NUM!	3/38 (8%)	0/38 (0%)	8/38 (21%)	27/38 (71%)	GSTO2
tRNA Charging	0	0.0256	#NUM!	20/39 (51%)	0/39 (0%)	7/39 (18%)	12/39 (31%)	SARS1
D-myo-inositol (1,4,5,6)-Tetrakisphosphate Biosynthesis	0	0.0437	2.121	45/183 (25%)	0/183 (0%)	39/183 (21%)	99/183 (54%)	CDC25A,CDC25C,DUSP15,NUDT1,PAWR,PPFIA4,PPP1R1A,PPP1R1B
Valine Degradation I	0	0.05	#NUM!	3/20 (15%)	0/20 (0%)	6/20 (30%)	11/20 (55%)	ABAT
Superpathway of D-myo-inositol (1,4,5)-trisphosphate Metabolism	0	0.0455	#NUM!	5/22 (23%)	0/22 (0%)	7/22 (32%)	10/22 (45%)	ITPKA
Serotonin Degradation	0	0.0411	#NUM!	6/73 (8%)	0/73 (0%)	10/73 (14%)	57/73 (78%)	ALDH7A1,DHRS2,SULT1C2
D-myo-inositol (3,4,5,6)-tetrakisphosphate Biosynthesis	0	0.0437	2.121	45/183 (25%)	0/183 (0%)	39/183 (21%)	99/183 (54%)	CDC25A,CDC25C,DUSP15,NUDT1,PAWR,PPFIA4,PPP1R1A,PPP1R1B
3-phosphoinositide Degradation	0	0.0464	2.333	51/194 (26%)	0/194 (0%)	40/194 (21%)	103/194 (53%)	CDC25A,CDC25C,DUSP15,NUDT1,PAWR,PIP4P1,PPFIA4,PPP1R1A,PPP1R1B
3-phosphoinositide Biosynthesis	0	0.0431	2.333	47/209 (22%)	0/209 (0%)	47/209 (22%)	115/209 (55%)	CDC25A,CDC25C,DUSP15,NUDT1,PAWR,PIK3CD,PPFIA4,PPP1R1A,PPP1R1B
Pyrimidine Ribonucleotides Interconversion	0	0.05	#NUM!	11/40 (28%)	0/40 (0%)	6/40 (15%)	23/40 (57%)	AK4,PGP
Histamine Degradation	0	0.0476	#NUM!	1/21 (5%)	0/21 (0%)	5/21 (24%)	15/21 (71%)	ALDH7A1
Chondroitin Sulfate Biosynthesis (Late Stages)	0	0.0377	#NUM!	7/53 (13%)	0/53 (0%)	5/53 (9%)	41/53 (77%)	SULT1C2,SULT2B1
Gαi Signaling	0	0.0286	#NUM!	16/140 (11%)	0/140 (0%)	24/140 (17%)	100/140 (71%)	ADCY7,GNA14,GNG7,TBXA2R
Gαq Signaling	0	0.0471	2.121	25/170 (15%)	0/170 (0%)	43/170 (25%)	102/170 (60%)	GNA14,GNG7,ITPR1,NFATC4,PIK3CD,PRKCG,PRKCH,RHOB
Gαs Signaling	0	0.0397	0	24/126 (19%)	0/126 (0%)	23/126 (18%)	79/126 (63%)	ADCY7,CREB5,GNA14,GNG7,RAPGEF3
PEDF Signaling	0	0.0357	#NUM!	10/84 (12%)	0/84 (0%)	17/84 (20%)	57/84 (68%)	HNF1B,PIK3CD,TP53
Agranulocyte Adhesion and Diapedesis	0	0.0524	#NUM!	18/210 (9%)	0/210 (0%)	25/210 (12%)	167/210 (80%)	CCL22,CKLF,CLDN1,CLDN10,CLDN4,CXCR4,IL18,MMP9,MYH10,MYL5,PECAM1
Granulocyte Adhesion and Diapedesis	0	0.0476	#NUM!	13/189 (7%)	0/189 (0%)	18/189 (10%)	158/189 (84%)	CCL22,CKLF,CLDN1,CLDN10,CLDN4,CXCR4,IL18,MMP9,PECAM1
Regulation of the Epithelial-Mesenchymal Transition Pathway	0	0.041	#NUM!	35/195 (18%)	0/195 (0%)	30/195 (15%)	130/195 (67%)	EGFR,FGF1,FGFR4,JAG2,MAP2K6,MMP9,PIK3CD,WNT5B
TEC Kinase Signaling	0	0.0173	2	22/578 (4%)	0/578 (0%)	52/578 (9%)	504/578 (87%)	GNA14,GNG7,ITGA2B,ITGAL,ITGB6,ITGB8,PIK3CD,PRKCG,PRKCH,RHOB
Oxidative Phosphorylation	0	0.00893	#NUM!	27/112 (24%)	0/112 (0%)	46/112 (41%)	39/112 (35%)	CYB5B
HIPPO signaling	0	0.0345	#NUM!	18/87 (21%)	0/87 (0%)	31/87 (36%)	38/87 (44%)	DLG4,RASSF1,SFN
Unfolded protein response	0	0.0444	#NUM!	24/90 (27%)	0/90 (0%)	24/90 (27%)	42/90 (47%)	CALR,HSPA2,INSIG1,SREBF1
Toll-like Receptor Signaling	0	0.0385	#NUM!	15/78 (19%)	0/78 (0%)	12/78 (15%)	51/78 (65%)	IL18,JUN,MAP2K6
SAPK/JNK Signaling	0	0.00996	1.342	22/502 (4%)	0/502 (0%)	21/502 (4%)	459/502 (91%)	GNG7,JUN,MAP4K1,PIK3CD,TP53
Protein Ubiquitination Pathway	0	0.0256	2.646	57/273 (21%)	0/273 (0%)	72/273 (26%)	144/273 (53%)	BRCA1,HSPA2,HSPB1,HSPB8,UBE2C,UBE2T,USP51
IL-2 Signaling	0	0.0323	#NUM!	11/62 (18%)	0/62 (0%)	13/62 (21%)	38/62 (61%)	JUN,PIK3CD
Endoplasmic Reticulum Stress Pathway	0	0.0476	#NUM!	5/21 (24%)	0/21 (0%)	8/21 (38%)	8/21 (38%)	CALR
JAK/STAT Signaling	0	0.0488	0	11/82 (13%)	0/82 (0%)	20/82 (24%)	51/82 (62%)	CDKN1A,CISH,JUN,PIK3CD
Xenobiotic Metabolism Signaling	0	0.0408	#NUM!	44/294 (15%)	0/294 (0%)	60/294 (20%)	190/294 (65%)	ALDH1L2,ALDH7A1,CES1,CYP1B1,GSTO2,HDAC4,MAP2K6,PIK3CD,PRKCG,PRKCH,SULT1C2,SULT2B1
IL-4 Signaling	0	0.026	2.84	21/577 (4%)	0/577 (0%)	35/577 (6%)	521/577 (90%)	ALOX15B,ANO1,CCL22,COL16A1,COL18A1,COL1A1,COL6A1,COL9A2,COL9A3,CREB5,HLA-DMA,HLA-DRB1,PIK3CD,PRR5L,TIMP3
B Cell Receptor Signaling	0	0.0142	3	31/634 (5%)	0/634 (0%)	42/634 (7%)	561/634 (88%)	CARD10,CD79B,CREB5,JUN,MAP2K6,NFATC4,PAG1,PIK3CD,RASSF5
WNT/β-catenin Signaling	0	0.0345	-0.447	37/174 (21%)	0/174 (0%)	34/174 (20%)	103/174 (59%)	JUN,KREMEN2,LRP1,MAP4K1,TP53,WNT5B
Insulin Receptor Signaling	0	0.0286	2	29/140 (21%)	0/140 (0%)	26/140 (19%)	85/140 (61%)	ACLY,PIK3CD,SCNN1A,SGK1
Phototransduction Pathway	0	0.0185	#NUM!	7/54 (13%)	0/54 (0%)	6/54 (11%)	41/54 (76%)	RGS9
Chemokine Signaling	0	0.0247	#NUM!	10/81 (12%)	0/81 (0%)	20/81 (25%)	51/81 (63%)	CXCR4,JUN
Neurotrophin/TRK Signaling	0	0.0513	2	13/78 (17%)	0/78 (0%)	17/78 (22%)	48/78 (62%)	CREB5,JUN,MAP2K6,PIK3CD
Integrin Signaling	0	0.0519	0.905	34/212 (16%)	0/212 (0%)	61/212 (29%)	117/212 (55%)	ITGA2B,ITGAL,ITGB6,ITGB8,MYL5,MYLK,PDGFB,PFN2,PFN4,PIK3CD,RHOB
Death Receptor Signaling	0	0.0417	0	16/96 (17%)	0/96 (0%)	21/96 (22%)	59/96 (61%)	APAF1,ARHGDIB,HSPB1,TNFSF15
PPAR Signaling	0	0.028	#NUM!	20/107 (19%)	0/107 (0%)	21/107 (20%)	66/107 (62%)	IL18,JUN,PDGFB
IGF-1 Signaling	0	0.0476	#NUM!	23/105 (22%)	0/105 (0%)	19/105 (18%)	63/105 (60%)	IGF1,IGFBP5,JUN,PIK3CD,SFN
Dopamine Receptor Signaling	0	0.025	#NUM!	16/80 (20%)	0/80 (0%)	15/80 (19%)	49/80 (61%)	ADCY7,PPP1R1B
cAMP-mediated signaling	0	0.0254	0.816	33/236 (14%)	0/236 (0%)	35/236 (15%)	168/236 (71%)	ADCY7,CREB5,PDE4A,PDE8B,RAPGEF3,TBXA2R
Glutamate Receptor Signaling	0	0.0455	#NUM!	8/66 (12%)	0/66 (0%)	11/66 (17%)	47/66 (71%)	DLG4,GLUL,GNG7
TGF-β Signaling	0	0.0515	2	19/97 (20%)	0/97 (0%)	21/97 (22%)	57/97 (59%)	BMP7,JUN,MAP2K6,MAP4K1,PMEPA1
Apoptosis Signaling	0	0.0288	#NUM!	18/104 (17%)	0/104 (0%)	28/104 (27%)	58/104 (56%)	APAF1,CDK1,TP53
NF-κB Signaling	0	0.0105	1.633	29/571 (5%)	0/571 (0%)	29/571 (5%)	513/571 (90%)	CARD10,EGFR,FGFR4,IL18,MAP2K6,PIK3CD
VEGF Signaling	0	0.0303	#NUM!	16/99 (16%)	0/99 (0%)	25/99 (25%)	58/99 (59%)	EIF1,PIK3CD,SFN
T Cell Receptor Signaling	0	0.0162	1.897	22/616 (4%)	0/616 (0%)	41/616 (7%)	553/616 (90%)	CD8A,HLA-DMA,HLA-DRB1,ITGAL,JUN,MAP2K6,NFATC4,PAG1,PDK1,PIK3CD
G-Protein Coupled Receptor Signaling	0	0.0413	2.785	73/703 (10%)	0/703 (0%)	124/703 (18%)	506/703 (72%)	ADCY7,ADGRB2,CARD10,CREB5,GIPR,GLP2R,GNA14,GNG7,GPR137C,GPR19,GPR3,HCAR1,HCN3,JUN,KCNN3,LPAR6,MAP2K6,MEGF6,MYL5,MYLK,NFATC4,P2RY2,P2RY6,PDE4A,PDE8B,PIK3CD,PRKCG,RAPGEF3,TBXA2R
PDGF Signaling	0	0.046	1	14/87 (16%)	0/87 (0%)	21/87 (24%)	52/87 (60%)	CAV3,JUN,PDGFB,PIK3CD
BMP signaling pathway	0	0.033	#NUM!	15/91 (16%)	0/91 (0%)	12/91 (13%)	64/91 (70%)	BMP7,JUN,MAGED1
Phagosome Formation	0	0.046	4.596	55/696 (8%)	0/696 (0%)	107/696 (15%)	534/696 (77%)	ADGRB2,CLEC7A,GIPR,GLP2R,GPR137C,GPR19,GPR3,HCAR1,ITGA2B,ITGAL,ITGB6,ITGB8,ITPR1,LCAT,LPAR6,MAP2K6,MYH10,MYL5,MYLK,P2RY2,P2RY6,PIK3CD,PLA2G2C,PLA2G4A,PLA2G6,PLA2R1,PLAAT4,PNPLA3,PRKCG,PRKCH,RAPGEF3,TBXA2R
Autophagy	0	0.0507	1.508	43/217 (20%)	0/217 (0%)	56/217 (26%)	118/217 (54%)	CREB5,DAPK2,E2F1,IGF1,JUN,PDGFB,PIK3CD,SLC3A2,SLC7A5,TP53,WIPI1
PD-1, PD-L1 cancer immunotherapy pathway	0	0.0467	-1.342	11/107 (10%)	0/107 (0%)	19/107 (18%)	77/107 (72%)	CDK2,CIP2A,HLA-DMA,HLA-DRB1,PIK3CD
Cancer Drug Resistance by Drug Efflux	0	0.0517	#NUM!	8/58 (14%)	0/58 (0%)	10/58 (17%)	40/58 (69%)	PDK1,PIK3CD,TP53
Th17 Activation Pathway	0	0.00413	#NUM!	7/484 (1%)	0/484 (0%)	8/484 (2%)	469/484 (97%)	IL6R,NFATC4
SPINK1 Pancreatic Cancer Pathway	0	0.0167	#NUM!	3/60 (5%)	0/60 (0%)	6/60 (10%)	51/60 (85%)	CPA4
Endocannabinoid Developing Neuron Pathway	0	0.0472	1.633	24/127 (19%)	0/127 (0%)	30/127 (24%)	73/127 (57%)	ADCY7,BRCA1,CREB5,GNG7,MAP2K6,PIK3CD
Apelin Pancreas Signaling Pathway	0	0.0217	#NUM!	5/46 (11%)	0/46 (0%)	8/46 (17%)	33/46 (72%)	PIK3CD
Apelin Adipocyte Signaling Pathway	0	0.033	#NUM!	9/91 (10%)	0/91 (0%)	22/91 (24%)	60/91 (66%)	ADCY7,NCF1,PLIN1
Apelin Muscle Signaling Pathway	0	0.0417	#NUM!	8/48 (17%)	0/48 (0%)	10/48 (21%)	30/48 (63%)	GNA14,GNG7
BAG2 Signaling Pathway	0	0.0353	#NUM!	14/85 (16%)	0/85 (0%)	31/85 (36%)	40/85 (47%)	CDKN1A,HSPA2,TP53
T Cell Exhaustion Signaling Pathway	0	0.0123	-0.447	15/567 (3%)	0/567 (0%)	42/567 (7%)	510/567 (90%)	HLA-DMA,HLA-DRB1,IL6R,JUN,NFATC4,PDK1,PIK3CD
IL-23 Signaling Pathway	0	0.0217	#NUM!	2/46 (4%)	0/46 (0%)	5/46 (11%)	39/46 (85%)	PIK3CD
Systemic Lupus Erythematosus in T Cell Signaling Pathway	0	0.0202	1.387	27/643 (4%)	0/643 (0%)	55/643 (9%)	561/643 (87%)	CASP1,CASP14,CASP4,CREB5,HLA-DMA,HLA-DRB1,ITGAL,ITPR1,JUN,MAP2K6,PDK1,PIK3CD,RHOB
Systemic Lupus Erythematosus in B Cell Signaling Pathway	0	0.018	1.387	33/723 (5%)	0/723 (0%)	52/723 (7%)	638/723 (88%)	CD79B,IL18,IL6R,JUN,NFATC4,PAG1,PIK3CD,PIM2,PLAAT4,PRKCG,PRKCH,TNFSF15,TNFSF9
Inhibition of ARE-Mediated mRNA Degradation Pathway	0	0.0245	1	27/163 (17%)	0/163 (0%)	48/163 (29%)	88/163 (54%)	EXOSC5,SFN,TNFSF15,TNFSF9
HOTAIR Regulatory Pathway	0	0.0429	0.378	21/163 (13%)	0/163 (0%)	24/163 (15%)	118/163 (72%)	AR,CDKN1A,COL1A1,FOXM1,MMP9,PIK3CD,WNT5B
Xenobiotic Metabolism General Signaling Pathway	0	0.042	1.633	19/143 (13%)	0/143 (0%)	32/143 (22%)	92/143 (64%)	ABCA2,GSTO2,MAP2K6,PIK3CD,PRKCG,PRKCH
Xenobiotic Metabolism CAR Signaling Pathway	0	0.0464	-1	25/194 (13%)	0/194 (0%)	39/194 (20%)	130/194 (67%)	ALDH1L2,ALDH7A1,EGFR,GSTO2,MAP2K6,PRKCG,PRKCH,SULT1C2,SULT2B1
Xenobiotic Metabolism PXR Signaling Pathway	0	0.0462	-1	32/195 (16%)	0/195 (0%)	32/195 (16%)	131/195 (67%)	ALDH1L2,ALDH7A1,CDK2,CES1,GSTO2,PRKCG,PRKCH,SULT1C2,SULT2B1
MSP-RON Signaling in Cancer Cells Pathway	0	0.0429	2.449	20/140 (14%)	0/140 (0%)	27/140 (19%)	93/140 (66%)	CREB5,EGFR,FLNA,JUN,PIK3CD,SFN
MSP-RON Signaling in Macrophages Pathway	0	0.0504	0	10/119 (8%)	0/119 (0%)	26/119 (22%)	83/119 (70%)	CREB5,HLA-DMA,HLA-DRB1,JUN,NFKBIZ,PIK3CD
GM-CSF Signaling	0	0.0429	#NUM!	12/70 (17%)	0/70 (0%)	16/70 (23%)	42/70 (60%)	CISH,PIK3CD,PIM1

## Sheet: IBC3_EmCvsOthers
Supplementary File 2c: QIAGEN Ingenuity Pathway Analysis of singe-cell mRNA Seq data from IBC3 cells cultured in EmC versus 2D and SphC combined. Differentially expressed genes (DEGs) with adjusted P value (Padj) < 0.05 and average log2 fold change (avg_log2FC) more than 1 (or less than -1) cutoffs (see as in Supplementary File 1) were used as inputs for IPA standard Core Analysis.
© 2000-2024 QIAGEN. All rights reserved.
Ingenuity Canonical Pathways	-log(B-H p-value)	Ratio	z-score	Downregulated	No change	Upregulated	No overlap with dataset	Molecules
Superpathway of Cholesterol Biosynthesis	22.4	0.621	-4.243	24/29 (83%)	0/29 (0%)	0/29 (0%)	5/29 (17%)	ACAT2,CYP51A1,DHCR24,DHCR7,EBP,FDFT1,FDPS,HMGCR,HMGCS1,HMGCS2,HSD17B7,IDI1,LSS,MSMO1,MVD,MVK,SC5D,SQLE
Cholesterol biosynthesis	20.2	0.64	-4	23/25 (92%)	0/25 (0%)	0/25 (0%)	2/25 (8%)	ACAT2,CYP51A1,DHCR24,DHCR7,EBP,FDFT1,FDPS,HMGCR,HMGCS1,HSD17B7,IDI1,LSS,MSMO1,MVD,SC5D,SQLE
Cell Cycle Checkpoints	17.8	0.125	-5.831	157/272 (58%)	0/272 (0%)	16/272 (6%)	99/272 (36%)	AURKB,BLM,BRIP1,BUB1B,CCNA2,CCNE2,CDC45,CDC6,CDC7,CDCA8,CDKN1A,CENPH,CENPI,CENPK,CENPP,CENPU,CLSPN,ERCC6L,EXO1,GTSE1,KIF2C,KNTC1,MCM10,MCM2,MCM5,MCM7,NDC80,NUF2,ORC1,ORC6,SFN,SPC24,SPC25,ZWINT
Cholesterol Biosynthesis I	13.6	0.769	-3.162	13/13 (100%)	0/13 (0%)	0/13 (0%)	0/13 (0%)	CYP51A1,DHCR24,DHCR7,EBP,FDFT1,HSD17B7,LSS,MSMO1,SC5D,SQLE
Cholesterol Biosynthesis II (via 24,25-dihydrolanosterol)	13.6	0.769	-3.162	13/13 (100%)	0/13 (0%)	0/13 (0%)	0/13 (0%)	CYP51A1,DHCR24,DHCR7,EBP,FDFT1,HSD17B7,LSS,MSMO1,SC5D,SQLE
Cholesterol Biosynthesis III (via Desmosterol)	13.6	0.769	-3.162	13/13 (100%)	0/13 (0%)	0/13 (0%)	0/13 (0%)	CYP51A1,DHCR24,DHCR7,EBP,FDFT1,HSD17B7,LSS,MSMO1,SC5D,SQLE
Activation of gene expression by SREBF (SREBP)	13	0.341	-3.742	22/41 (54%)	0/41 (0%)	4/41 (10%)	15/41 (37%)	CYP51A1,DHCR7,FASN,FDFT1,FDPS,HMGCR,HMGCS1,IDI1,LSS,MVD,MVK,SC5D,SCD,SQLE
Kinetochore Metaphase Signaling Pathway	9.91	0.155	-2.309	61/110 (55%)	0/110 (0%)	4/110 (4%)	45/110 (41%)	AURKB,BUB1B,CDCA8,CENPH,CENPK,CENPP,CENPU,CENPW,ESPL1,KIF2C,KNTC1,NDC80,NUF2,PTTG1,SPC24,SPC25,ZWINT
Activation of the pre-replicative complex	9.88	0.333	-3.317	24/33 (73%)	0/33 (0%)	1/33 (3%)	8/33 (24%)	CDC45,CDC6,CDC7,CDT1,MCM10,MCM2,MCM5,MCM7,ORC1,ORC6,POLA2
RHO GTPases Activate Formins	9.32	0.129	-4.243	76/139 (55%)	0/139 (0%)	6/139 (4%)	57/139 (41%)	AURKB,BUB1B,CDCA8,CENPH,CENPI,CENPK,CENPP,CENPU,DIAPH3,ERCC6L,KIF2C,KNTC1,NDC80,NUF2,SPC24,SPC25,TUBB6,ZWINT
Mitotic Prometaphase	8.32	0.0985	-4.472	103/203 (51%)	0/203 (0%)	9/203 (4%)	91/203 (45%)	AURKB,BUB1B,CDCA5,CDCA8,CENPH,CENPI,CENPK,CENPP,CENPU,ERCC6L,KIF2C,KNTC1,NCAPG,NCAPH,NDC80,NUF2,SPC24,SPC25,TUBB6,ZWINT
Superpathway of Geranylgeranyldiphosphate Biosynthesis I (via Mevalonate)	8.13	0.444	-2.828	12/18 (67%)	0/18 (0%)	0/18 (0%)	6/18 (33%)	ACAT2,FDPS,HMGCR,HMGCS1,HMGCS2,IDI1,MVD,MVK
Mitotic G1 phase and G1/S transition	7.87	0.122	-3.873	77/131 (59%)	0/131 (0%)	9/131 (7%)	45/131 (34%)	CCNA2,CCNE2,CDC45,CDC6,CDKN1A,CDKN1C,CDT1,E2F1,E2F2,MYBL2,ORC1,ORC6,POLA2,RRM2,TK1,TYMS
Mevalonate Pathway I	7.47	0.5	-2.646	9/14 (64%)	0/14 (0%)	0/14 (0%)	5/14 (36%)	ACAT2,HMGCR,HMGCS1,HMGCS2,IDI1,MVD,MVK
Cell Cycle Control of Chromosomal Replication	7.36	0.196	-3.317	31/56 (55%)	0/56 (0%)	3/56 (5%)	22/56 (39%)	CDC45,CDC6,CDC7,CDT1,LIG1,MCM2,MCM5,MCM7,ORC1,ORC6,POLA2
Mitotic Metaphase and Anaphase	7.35	0.0851	-4.472	129/235 (55%)	0/235 (0%)	13/235 (6%)	93/235 (40%)	AURKB,BUB1B,CDCA5,CDCA8,CENPH,CENPI,CENPK,CENPP,CENPU,ERCC6L,ESPL1,KIF2C,KNTC1,NDC80,NUF2,PTTG1,SPC24,SPC25,TUBB6,ZWINT
Synthesis of DNA	6.65	0.118	-3.742	82/119 (69%)	0/119 (0%)	6/119 (5%)	31/119 (26%)	CCNA2,CCNE2,CDC6,CDT1,FEN1,GINS1,GINS2,GINS4,MCM2,MCM5,MCM7,ORC1,ORC6,POLA2
Role of BRCA1 in DNA Damage Response	5.74	0.138	-0.302	44/80 (55%)	0/80 (0%)	2/80 (3%)	34/80 (43%)	BLM,BRCA2,BRIP1,CDKN1A,E2F1,E2F2,E2F7,E2F8,FANCA,FANCD2,RAD51
Estrogen-mediated S-phase Entry	5.39	0.269	-1.89	15/26 (58%)	0/26 (0%)	2/26 (8%)	9/26 (35%)	CCNA2,CCNE2,CDKN1A,E2F1,E2F2,E2F7,E2F8
LXR/RXR Activation	3.88	0.0894	-0.816	25/123 (20%)	0/123 (0%)	9/123 (7%)	89/123 (72%)	AGT,APOC1,CYP51A1,FASN,FDFT1,HMGCR,IL33,LDLR,MMP9,S100A8,SCD
TP53 Regulates Transcription of Cell Cycle Genes	3.45	0.143	-2.646	27/49 (55%)	0/49 (0%)	1/49 (2%)	21/49 (43%)	CCNA2,CCNE2,CDKN1A,E2F1,E2F7,E2F8,SFN
Metallothioneins bind metals	3.24	0.364	-2	6/11 (55%)	0/11 (0%)	0/11 (0%)	5/11 (45%)	MT1E,MT1X,MT2A,MT3
Acetate Conversion to Acetyl-CoA	2.94	0.6	#NUM!	2/5 (40%)	0/5 (0%)	2/5 (40%)	1/5 (20%)	ACSL1,ACSS1,ACSS2
Glycolysis I	2.79	0.185	-2.236	15/27 (56%)	0/27 (0%)	0/27 (0%)	12/27 (44%)	ALDOC,ENO2,FBP1,PFKP,PGK1
HDR through Homologous Recombination (HRR) or Single Strand Annealing (SSA)	2.74	0.0804	-3	54/112 (48%)	0/112 (0%)	8/112 (7%)	50/112 (45%)	BLM,BRCA2,BRIP1,CCNA2,CLSPN,EME1,EXO1,RAD51,XRCC2
Hereditary Breast Cancer Signaling	2.74	0.0725	1.265	54/138 (39%)	0/138 (0%)	8/138 (6%)	76/138 (55%)	BLM,BRCA2,CDKN1A,E2F1,FANCA,FANCD2,RAD51,RASD1,SFN,XRCC2
Zymosterol Biosynthesis	2.72	0.5	#NUM!	6/6 (100%)	0/6 (0%)	0/6 (0%)	0/6 (0%)	CYP51A1,HSD17B7,MSMO1
Nucleosome assembly	2.57	0.122	-2.449	23/49 (47%)	0/49 (0%)	7/49 (14%)	19/49 (39%)	CENPH,CENPI,CENPK,CENPP,CENPU,CENPW
Regulation of lipid metabolism by PPARalpha	2.57	0.0756	-2.121	29/119 (24%)	0/119 (0%)	13/119 (11%)	77/119 (65%)	ACSL1,AGT,ANGPTL4,ARNT2,FADS1,FDFT1,HMGCR,HMGCS1,HMGCS2
Pancreatic Adenocarcinoma Signaling	2.41	0.0714	#NUM!	40/126 (32%)	0/126 (0%)	6/126 (5%)	80/126 (63%)	BRCA2,CCNE2,CDKN1A,E2F1,E2F2,E2F7,E2F8,MMP9,RAD51
γ-linolenate Biosynthesis II (Animals)	2.37	0.211	-2	9/19 (47%)	0/19 (0%)	0/19 (0%)	10/19 (53%)	ACSL1,ACSL4,FADS1,FADS2
Ethanol Degradation II	2.35	0.143	-1.342	10/35 (29%)	0/35 (0%)	2/35 (6%)	23/35 (66%)	ACSL1,ACSS1,ACSS2,ALDH3A1,DHRS2
Epoxysqualene Biosynthesis	2.28	1	#NUM!	2/2 (100%)	0/2 (0%)	0/2 (0%)	0/2 (0%)	FDFT1,SQLE
Fanconi Anemia Pathway	2.23	0.132	-2.236	18/38 (47%)	0/38 (0%)	4/38 (11%)	16/38 (42%)	EME1,FANCA,FANCD2,FANCI,UBE2T
Cell Cycle Regulation by BTG Family Proteins	2.23	0.132	-2.236	20/38 (53%)	0/38 (0%)	1/38 (3%)	17/38 (45%)	CCNE2,E2F1,E2F2,E2F7,E2F8
DHCR24 Signaling Pathway	2.23	0.0657	-1.667	32/137 (23%)	0/137 (0%)	8/137 (6%)	97/137 (71%)	AGT,APOC1,CYP51A1,DHCR24,DHCR7,HMGCR,RASD1,SC5D,SCARB1
Role of CHK Proteins in Cell Cycle Checkpoint Control	2.23	0.103	1.342	35/58 (60%)	0/58 (0%)	1/58 (2%)	22/58 (38%)	CDKN1A,CLSPN,E2F1,E2F2,E2F7,E2F8
Cyclins and Cell Cycle Regulation	2.13	0.0814	-1.89	37/86 (43%)	0/86 (0%)	3/86 (3%)	46/86 (53%)	CCNA2,CCNE2,CDKN1A,E2F1,E2F2,E2F7,E2F8
Ethanol Degradation IV	2.01	0.16	-1	8/25 (32%)	0/25 (0%)	3/25 (12%)	14/25 (56%)	ACSL1,ACSS1,ACSS2,ALDH3A1
Ketogenesis	2.01	0.273	#NUM!	6/11 (55%)	0/11 (0%)	0/11 (0%)	5/11 (45%)	ACAT2,HMGCS1,HMGCS2
Oleate Biosynthesis II (Animals)	2.01	0.273	#NUM!	3/11 (27%)	0/11 (0%)	1/11 (9%)	7/11 (64%)	FADS1,FADS2,SCD
Retinoid metabolism and transport	2	0.114	-1.342	11/44 (25%)	0/44 (0%)	2/44 (5%)	31/44 (70%)	AKR1B10,AKR1C3,GPC5,LDLR,LRP8
Fatty acyl-CoA biosynthesis	1.95	0.148	-2	10/27 (37%)	0/27 (0%)	2/27 (7%)	15/27 (56%)	ACLY,ACSL1,FASN,SCD
Gluconeogenesis I	1.95	0.148	-2	13/27 (48%)	0/27 (0%)	0/27 (0%)	14/27 (52%)	ALDOC,ENO2,FBP1,PGK1
DNA damage-induced 14-3-3σ Signaling	1.95	0.109	-1.342	21/46 (46%)	0/46 (0%)	0/46 (0%)	25/46 (54%)	CASP14,CCNE2,CDKN1A,E2F1,SFN
Estrogen Biosynthesis	1.95	0.109	-1	8/46 (17%)	0/46 (0%)	4/46 (9%)	34/46 (74%)	AKR1B10,AKR1C3,CYP4B1,CYP51A1,HSD17B7
SPINK1 General Cancer Pathway	1.95	0.087	1.342	18/69 (26%)	0/69 (0%)	1/69 (1%)	50/69 (72%)	IL6R,MT1E,MT1X,MT2A,MT3,RASD1
Cell Cycle: G1/S Checkpoint Regulation	1.95	0.087	1.633	27/69 (39%)	0/69 (0%)	8/69 (12%)	34/69 (49%)	CCNE2,CDKN1A,E2F1,E2F2,E2F7,E2F8
HDR through MMEJ (alt-NHEJ)	1.95	0.25	#NUM!	6/12 (50%)	0/12 (0%)	0/12 (0%)	6/12 (50%)	BRCA2,FEN1,POLQ
TR/RXR Activation	1.88	0.0625	-2.828	35/128 (27%)	0/128 (0%)	5/128 (4%)	88/128 (69%)	AKR1C3,CCNA2,FASN,LDLR,NRGN,PFKP,SCARB1,SLC16A3
DNA Replication Pre-Initiation	1.78	0.0673	-2.646	57/104 (55%)	0/104 (0%)	13/104 (13%)	34/104 (33%)	CDC6,CDT1,MCM2,MCM5,MCM7,ORC1,ORC6
Plasma lipoprotein assembly, remodeling, and clearance	1.78	0.0789	-2.449	21/76 (28%)	0/76 (0%)	7/76 (9%)	48/76 (63%)	ANGPTL4,APOBR,APOC1,LDLR,LIPG,SCARB1
DNA Double-Strand Break Repair by Homologous Recombination	1.78	0.214	#NUM!	8/14 (57%)	0/14 (0%)	1/14 (7%)	5/14 (36%)	BRCA2,LIG1,RAD51
Glucose metabolism	1.68	0.075	-2.449	35/80 (44%)	0/80 (0%)	3/80 (4%)	42/80 (53%)	ALDOC,FBP1,HK2,PC,PFKFB4,PFKP
DNA Damage/Telomere Stress Induced Senescence	1.64	0.0893	-2.236	21/56 (38%)	0/56 (0%)	7/56 (13%)	28/56 (50%)	CCNA2,CCNE2,CDKN1A,H1-1,H1-5
Transcriptional Regulation by E2F6	1.63	0.118	-2	15/34 (44%)	0/34 (0%)	3/34 (9%)	16/34 (47%)	CDC7,E2F1,RAD51,RRM2
Bladder Cancer Signaling	1.54	0.0603	#NUM!	28/116 (24%)	0/116 (0%)	9/116 (8%)	79/116 (68%)	CDKN1A,E2F1,E2F2,FGF1,MMP9,RASD1,RASSF1
Trans, trans-farnesyl Diphosphate Biosynthesis	1.54	0.4	#NUM!	3/5 (60%)	0/5 (0%)	0/5 (0%)	2/5 (40%)	FDPS,IDI1
Kinesins	1.51	0.082	-2.236	25/61 (41%)	0/61 (0%)	3/61 (5%)	33/61 (54%)	KIF15,KIF18B,KIF20A,KIF2C,TUBB6
Mismatch Repair in Eukaryotes	1.51	0.167	#NUM!	12/18 (67%)	0/18 (0%)	0/18 (0%)	6/18 (33%)	EXO1,FEN1,LIG1
Mitochondrial L-carnitine Shuttle Pathway	1.45	0.158	#NUM!	9/19 (47%)	0/19 (0%)	0/19 (0%)	10/19 (53%)	ACSL1,ACSL4,CPT1C
HEY1 Signaling Pathway	1.35	0.0497	-1.414	34/161 (21%)	0/161 (0%)	7/161 (4%)	120/161 (75%)	BMP7,CDKN1A,E2F1,E2F2,E2F7,E2F8,ITGA2B,MMP9
Nucleotide salvage	1.34	0.143	#NUM!	8/21 (38%)	0/21 (0%)	1/21 (5%)	12/21 (57%)	AMPD3,CDA,TK1
DNA Methylation and Transcriptional Repression Signaling	1.31	0.0612	-2.236	30/98 (31%)	0/98 (0%)	9/98 (9%)	59/98 (60%)	E2F1,E2F2,E2F7,E2F8,TCF19,UHRF1
ID1 Signaling Pathway	1.31	0.0448	-0.333	55/201 (27%)	0/201 (0%)	9/201 (4%)	137/201 (68%)	ATAD5,CCN2,CDKN1A,CDKN1C,E2F1,IL6R,MMP9,RASD1,TYMS
Ferroptosis Signaling Pathway	1.31	0.0534	0.378	39/131 (30%)	0/131 (0%)	22/131 (17%)	70/131 (53%)	ACSL4,ANGPTL4,CDKN1A,FANCD2,FDFT1,HMGCR,RASD1
S Phase	1.3	0.06	-2.449	55/100 (55%)	0/100 (0%)	7/100 (7%)	38/100 (38%)	CCNA2,CCNE2,CDCA5,CDKN1A,E2F1,ESCO2
BER (Base Excision Repair) Pathway	1.3	0.0909	-2	21/44 (48%)	0/44 (0%)	1/44 (2%)	22/44 (50%)	E2F1,FEN1,LIG1,MAP2K6
Stearate Biosynthesis I (Animals)	1.28	0.0704	-2	22/71 (31%)	0/71 (0%)	2/71 (3%)	47/71 (66%)	ACSL1,ACSL4,AKR1B10,DHCR24,FASN
Pyrimidine Deoxyribonucleotides De Novo Biosynthesis I	1.27	0.13	#NUM!	7/23 (30%)	0/23 (0%)	2/23 (9%)	14/23 (61%)	AK4,RRM2,TYMS
Telomere Maintenance	1.25	0.0685	-2.236	30/73 (41%)	0/73 (0%)	9/73 (12%)	34/73 (47%)	BLM,CCNA2,FEN1,LIG1,POLA2
Ribonucleotide Reductase Signaling Pathway	1.25	0.0468	-2.121	51/171 (30%)	0/171 (0%)	10/171 (6%)	110/171 (64%)	CDKN1A,E2F1,E2F2,E2F7,E2F8,MMP9,MYBL2,RRM2
Meiotic recombination	1.19	0.0833	-2	18/48 (38%)	0/48 (0%)	6/48 (13%)	24/48 (50%)	BLM,BRCA2,DMC1,RAD51
PFKFB4 Signaling Pathway	1.17	0.0816	-1	18/49 (37%)	0/49 (0%)	6/49 (12%)	25/49 (51%)	FBP1,HK2,MAP2K6,PFKFB4
Retinol Biosynthesis	1.17	0.0816	#NUM!	8/49 (16%)	0/49 (0%)	2/49 (4%)	39/49 (80%)	AKR1B10,AKR1C3,LIPG,PNPLA3
LPS/IL-1 Mediated Inhibition of RXR Function	1.16	0.0389	#NUM!	47/257 (18%)	0/257 (0%)	12/257 (5%)	198/257 (77%)	ACSL1,ACSL4,ALDH3A1,APOC1,CPT1C,HMGCS1,HMGCS2,IL33,SCARB1,SULT1C2
Senescence Pathway	1.15	0.0368	0	92/299 (31%)	0/299 (0%)	14/299 (5%)	193/299 (65%)	CCNE2,CDKN1A,DHCR24,E2F1,E2F2,E2F7,E2F8,MAP2K6,NFATC4,PDK1,RASD1
Salvage Pathways of Pyrimidine Deoxyribonucleotides	1.13	0.222	#NUM!	4/9 (44%)	0/9 (0%)	0/9 (0%)	5/9 (56%)	CDA,TK1
NAFLD Signaling Pathway	1.08	0.0398	-1.667	49/226 (22%)	0/226 (0%)	15/226 (7%)	162/226 (72%)	CPT1C,FASN,HMGCR,IL33,IL6R,LPIN1,PNPLA3,SCD,TNFSF9
BEX2 Signaling Pathway	1.08	0.061	1.342	25/82 (30%)	0/82 (0%)	2/82 (2%)	55/82 (67%)	BEX1,CDKN1A,ITGB6,LGALS1,MAP2
Ketone body metabolism	1.06	0.2	#NUM!	4/10 (40%)	0/10 (0%)	1/10 (10%)	5/10 (50%)	AACS,HMGCS2
EGR2 and SOX10-mediated initiation of Schwann cell myelination	1.05	0.103	#NUM!	12/29 (41%)	0/29 (0%)	0/29 (0%)	17/29 (59%)	CYP51A1,GJB1,HMGCR
Integrin cell surface interactions	1.04	0.0588	-2.236	18/85 (21%)	0/85 (0%)	8/85 (9%)	59/85 (69%)	COL1A1,COL9A2,ITGA2B,ITGB6,TNC
Oxidative Ethanol Degradation III	1.02	0.0714	-1	7/56 (13%)	0/56 (0%)	3/56 (5%)	46/56 (82%)	ACSL1,ACSS1,ACSS2,ALDH3A1
Regulation of Cellular Mechanics by Calpain Protease	0.95	0.0556	#NUM!	31/90 (34%)	0/90 (0%)	5/90 (6%)	54/90 (60%)	CCNA2,CCNE2,ITGA2B,ITGB6,RASD1
Glioma Signaling	0.943	0.048	#NUM!	40/125 (32%)	0/125 (0%)	5/125 (4%)	80/125 (64%)	CDKN1A,E2F1,E2F2,E2F7,E2F8,RASD1
AMPK Signaling	0.936	0.0372	0.378	64/242 (26%)	0/242 (0%)	13/242 (5%)	165/242 (68%)	AK4,CCNA2,CDKN1A,CPT1C,FASN,GNAL,HMGCR,PFKFB4,PFKP
GP1b-IX-V activation signalling	0.934	0.167	#NUM!	4/12 (33%)	0/12 (0%)	2/12 (17%)	6/12 (50%)	COL1A1,GP1BB
Regulation of TP53 Activity through Phosphorylation	0.915	0.0538	-2.236	38/93 (41%)	0/93 (0%)	5/93 (5%)	50/93 (54%)	AURKB,BLM,BRIP1,CCNA2,EXO1
Acetyl-CoA Biosynthesis III (from Citrate)	0.915	1	#NUM!	1/1 (100%)	0/1 (0%)	0/1 (0%)	0/1 (0%)	ACLY
Lanosterol Biosynthesis	0.915	1	#NUM!	1/1 (100%)	0/1 (0%)	0/1 (0%)	0/1 (0%)	LSS
Antimicrobial peptides	0.915	0.0882	#NUM!	4/34 (12%)	0/34 (0%)	6/34 (18%)	24/34 (71%)	BPIFA2,DCD,S100A8
Cohesin Chromatin Regulation Pathway	0.913	0.0364	-2.121	67/247 (27%)	0/247 (0%)	18/247 (7%)	162/247 (66%)	AURKB,CDCA5,CDCA8,ESCO2,ESPL1,NCAPG,NCAPG2,NCAPH,PTTG1
Sirtuin Signaling Pathway	0.901	0.0344	-0.707	104/291 (36%)	0/291 (0%)	30/291 (10%)	157/291 (54%)	ACLY,ACSS2,CPT1C,E2F1,H1-1,H1-5,HMGCS2,NDRG1,PDK1,PGK1
Platelet Aggregation (Plug Formation)	0.899	0.154	#NUM!	2/13 (15%)	0/13 (0%)	0/13 (0%)	11/13 (85%)	COL1A1,GP1BB
Atherosclerosis Signaling	0.876	0.0451	-1.342	24/133 (18%)	0/133 (0%)	9/133 (7%)	100/133 (75%)	APOC1,COL1A1,IL33,MMP9,PNPLA3,S100A8
Glioblastoma Multiforme Signaling	0.876	0.0409	#NUM!	46/171 (27%)	0/171 (0%)	12/171 (7%)	113/171 (66%)	CCNE2,CDKN1A,E2F1,E2F2,E2F7,E2F8,RASD1
Transcriptional regulation by the AP-2 (TFAP2) family of transcription factors	0.876	0.0833	#NUM!	9/36 (25%)	0/36 (0%)	5/36 (14%)	22/36 (61%)	ATAD2,CDKN1A,MYBL2
Noradrenaline and Adrenaline Degradation	0.848	0.0811	#NUM!	9/37 (24%)	0/37 (0%)	2/37 (5%)	26/37 (70%)	ALDH3A1,DHRS2,PNMT
Phase I - Functionalization of compounds	0.814	0.049	-0.447	10/102 (10%)	0/102 (0%)	8/102 (8%)	84/102 (82%)	ACSS1,ACSS2,ARNT2,CYP4B1,CYP51A1
Mismatch Repair	0.814	0.133	#NUM!	12/15 (80%)	0/15 (0%)	0/15 (0%)	3/15 (20%)	EXO1,LIG1
Platelet Adhesion to exposed collagen	0.814	0.133	#NUM!	2/15 (13%)	0/15 (0%)	3/15 (20%)	10/15 (67%)	COL1A1,GP1BB
Fatty Acid Activation	0.814	0.133	#NUM!	6/15 (40%)	0/15 (0%)	0/15 (0%)	9/15 (60%)	ACSL1,ACSL4
Nuclear Cytoskeleton Signaling Pathway	0.81	0.0364	-2.828	76/220 (35%)	0/220 (0%)	11/220 (5%)	133/220 (60%)	CDH23,ITGA2B,ITGB6,KIF15,KIF18B,KIF20A,KIF2C,TUBB6
Extracellular matrix organization	0.765	0.0472	-2.236	32/106 (30%)	0/106 (0%)	7/106 (7%)	67/106 (63%)	COL1A1,COL9A2,ITGA2B,ITGB6,TNC
IL-17 Signaling	0.733	0.0374	-1.134	26/187 (14%)	0/187 (0%)	10/187 (5%)	151/187 (81%)	CCL17,CCL22,IL33,MAP2K6,MMP9,RASD1,TNFSF9
Acetone Degradation I (to Methylglyoxal)	0.733	0.0714	#NUM!	4/42 (10%)	0/42 (0%)	5/42 (12%)	33/42 (79%)	AKR1B10,CYP4B1,CYP51A1
Chronic Myeloid Leukemia Signaling	0.7	0.0324	-1.667	61/278 (22%)	0/278 (0%)	20/278 (7%)	197/278 (71%)	AURKB,CDKN1A,E2F1,E2F2,E2F7,E2F8,MMP9,NFATC4,RASD1
Thyroid Hormone Biosynthesis	0.7	0.5	#NUM!	0/2 (0%)	0/2 (0%)	2/2 (100%)	0/2 (0%)	TPO
Fatty Acid Biosynthesis Initiation II	0.7	0.5	#NUM!	1/2 (50%)	0/2 (0%)	0/2 (0%)	1/2 (50%)	FASN
Elastic fibre formation	0.7	0.0682	#NUM!	14/44 (32%)	0/44 (0%)	2/44 (5%)	28/44 (64%)	BMP7,FBN3,ITGB6
Metabolism of amine-derived hormones	0.7	0.111	#NUM!	2/18 (11%)	0/18 (0%)	2/18 (11%)	14/18 (78%)	PNMT,TPO
Myelination Signaling Pathway	0.684	0.0306	-1.897	74/327 (23%)	0/327 (0%)	25/327 (8%)	228/327 (70%)	BMP7,FASN,HMGCR,IDI1,ITGB6,NDRG1,NFATC4,PDK1,RASD1,SCD
Prostate Cancer Signaling	0.684	0.0439	-0.447	31/114 (27%)	0/114 (0%)	9/114 (8%)	74/114 (65%)	CCNE2,CDKN1A,E2F1,E2F2,RASD1
Hepatic Fibrosis / Hepatic Stellate Cell Activation	0.684	0.0361	#NUM!	33/194 (17%)	0/194 (0%)	11/194 (6%)	150/194 (77%)	AGT,CCN2,COL1A1,COL9A2,FGF1,IL6R,MMP9
Mitotic G2-G2/M phases	0.643	0.0352	-2.646	105/199 (53%)	0/199 (0%)	9/199 (5%)	85/199 (43%)	BORA,CCNA2,CDKN1A,E2F1,GTSE1,MYBL2,TUBB6
Ovarian Cancer Signaling	0.641	0.038	#NUM!	37/158 (23%)	0/158 (0%)	11/158 (7%)	110/158 (70%)	BRCA2,E2F1,E2F2,MMP9,RAD51,RASD1
Androgen Biosynthesis	0.641	0.1	#NUM!	4/20 (20%)	0/20 (0%)	1/20 (5%)	15/20 (75%)	AKR1C3,EBP
Apelin Liver Signaling Pathway	0.641	0.1	#NUM!	5/20 (25%)	0/20 (0%)	1/20 (5%)	14/20 (70%)	AGT,COL1A1
Aryl Hydrocarbon Receptor Signaling	0.638	0.0377	-1.342	45/159 (28%)	0/159 (0%)	14/159 (9%)	100/159 (63%)	ALDH3A1,CCNA2,CCNE2,CDKN1A,E2F1,MCM7
Ephrin Receptor Signaling	0.632	0.0347	#NUM!	54/202 (27%)	0/202 (0%)	16/202 (8%)	132/202 (65%)	ANGPT1,FGF1,GNAL,ITGA2B,ITGB6,RASD1,WAS
Coronavirus Pathogenesis Pathway	0.616	0.0343	2.646	38/204 (19%)	0/204 (0%)	39/204 (19%)	127/204 (62%)	AGT,CCNE2,E2F1,E2F2,E2F7,E2F8,OAS3
NR1H2 and NR1H3-mediated signaling	0.608	0.06	#NUM!	11/50 (22%)	0/50 (0%)	5/50 (10%)	34/50 (68%)	APOC1,FASN,SCD
Melanoma Signaling	0.608	0.06	#NUM!	13/50 (26%)	0/50 (0%)	2/50 (4%)	35/50 (70%)	CDKN1A,E2F1,RASD1
Wound Healing Signaling Pathway	0.597	0.0317	-1.414	43/252 (17%)	0/252 (0%)	10/252 (4%)	199/252 (79%)	COL1A1,COL9A2,IL33,KRT16,MAP2K6,MMP9,RASD1,TNFSF9
HIF1α Signaling	0.597	0.0335	-1.134	52/209 (25%)	0/209 (0%)	11/209 (5%)	146/209 (70%)	CDKN1A,EGLN3,HK2,IL6R,MAP2K6,MMP9,RASD1
Transcriptional regulation of granulopoiesis	0.597	0.0588	#NUM!	10/51 (20%)	0/51 (0%)	9/51 (18%)	32/51 (63%)	CDKN1A,E2F1,IL6R
Cell Cycle: G2/M DNA Damage Checkpoint Regulation	0.597	0.0588	#NUM!	26/51 (51%)	0/51 (0%)	2/51 (4%)	23/51 (45%)	BORA,CDKN1A,SFN
RHO GTPases Activate NADPH Oxidases	0.597	0.0909	#NUM!	6/22 (27%)	0/22 (0%)	3/22 (14%)	13/22 (59%)	NOXO1,S100A8
Palmitate Biosynthesis I (Animals)	0.597	0.333	#NUM!	1/3 (33%)	0/3 (0%)	0/3 (0%)	2/3 (67%)	FASN
Apoptotic execution phase	0.59	0.0577	#NUM!	18/52 (35%)	0/52 (0%)	2/52 (4%)	32/52 (62%)	CLSPN,H1-1,H1-5
Regulation of mitotic cell cycle	0.579	0.0455	-2	57/88 (65%)	0/88 (0%)	5/88 (6%)	26/88 (30%)	AURKB,BUB1B,CCNA2,PTTG1
IL-6 Signaling	0.557	0.0388	-1	32/129 (25%)	0/129 (0%)	6/129 (5%)	91/129 (71%)	COL1A1,IL33,IL6R,MAP2K6,RASD1
Glycogen metabolism	0.552	0.0833	#NUM!	6/24 (25%)	0/24 (0%)	3/24 (13%)	15/24 (63%)	GBE1,PYGL
The Visual Cycle	0.552	0.0833	#NUM!	4/24 (17%)	0/24 (0%)	1/24 (4%)	19/24 (79%)	AKR1B10,AKR1C3
Folate Signaling Pathway	0.527	0.0536	#NUM!	14/56 (25%)	0/56 (0%)	12/56 (21%)	30/56 (54%)	CCNA2,CDKN1A,TYMS
Bupropion Degradation	0.527	0.08	#NUM!	1/25 (4%)	0/25 (0%)	4/25 (16%)	20/25 (80%)	CYP4B1,CYP51A1
Actin Nucleation by ARP-WASP Complex	0.527	0.043	#NUM!	33/93 (35%)	0/93 (0%)	7/93 (8%)	53/93 (57%)	ITGA2B,ITGB6,RASD1,WAS
Non-Small Cell Lung Cancer Signaling	0.516	0.0426	#NUM!	27/94 (29%)	0/94 (0%)	4/94 (4%)	63/94 (67%)	E2F1,E2F2,RASD1,RASSF1
Catecholamine Biosynthesis	0.511	0.25	#NUM!	1/4 (25%)	0/4 (0%)	1/4 (25%)	2/4 (50%)	PNMT
Tumor Microenvironment Pathway	0.504	0.0335	-1.633	30/179 (17%)	0/179 (0%)	8/179 (4%)	141/179 (79%)	COL1A1,FGF1,IL6R,MMP9,RASD1,TNC
Serotonin Receptor Signaling	0.491	0.0256	-2.309	101/469 (22%)	0/469 (0%)	33/469 (7%)	335/469 (71%)	CAV3,CCNE2,FBP1,GNAL,IL33,ITGA2B,MAP2K6,MMP9,PDK1,PNPLA3,RASD1,TGM3
Metabolism of water-soluble vitamins and cofactors	0.491	0.0508	#NUM!	17/59 (29%)	0/59 (0%)	3/59 (5%)	39/59 (66%)	FASN,PC,SLC23A1
Syndecan interactions	0.491	0.0741	#NUM!	9/27 (33%)	0/27 (0%)	3/27 (11%)	15/27 (56%)	COL1A1,TNC
Tryptophan Degradation X (Mammalian, via Tryptamine)	0.491	0.0741	#NUM!	7/27 (26%)	0/27 (0%)	2/27 (7%)	18/27 (67%)	AKR1B10,ALDH3A1
GADD45 Signaling	0.486	0.05	#NUM!	24/60 (40%)	0/60 (0%)	2/60 (3%)	34/60 (57%)	CCNE2,CDKN1A,MAP2K6
Collagen degradation	0.475	0.0492	#NUM!	9/61 (15%)	0/61 (0%)	4/61 (7%)	48/61 (79%)	COL1A1,COL9A2,MMP9
Assembly of collagen fibrils and other multimeric structures	0.475	0.0492	#NUM!	16/61 (26%)	0/61 (0%)	4/61 (7%)	41/61 (67%)	COL1A1,COL9A2,MMP9
ATM Signaling	0.468	0.04	#NUM!	49/100 (49%)	0/100 (0%)	7/100 (7%)	44/100 (44%)	BLM,CDKN1A,FANCD2,RAD51
Choline catabolism	0.456	0.2	#NUM!	2/5 (40%)	0/5 (0%)	1/5 (20%)	2/5 (40%)	SARDH
Protein Citrullination	0.456	0.2	#NUM!	2/5 (40%)	0/5 (0%)	0/5 (0%)	3/5 (60%)	PADI1
dTMP De Novo Biosynthesis	0.456	0.2	#NUM!	2/5 (40%)	0/5 (0%)	1/5 (20%)	2/5 (40%)	TYMS
Tyrosine Degradation I	0.456	0.2	#NUM!	3/5 (60%)	0/5 (0%)	0/5 (0%)	2/5 (40%)	HGD
Macrophage Alternative Activation Signaling Pathway	0.446	0.0316	-2.449	37/190 (19%)	0/190 (0%)	16/190 (8%)	137/190 (72%)	ACLY,CCL17,CCL22,IL33,SCARB1,TSC22D3
Melatonin Degradation I	0.446	0.0469	#NUM!	5/64 (8%)	0/64 (0%)	5/64 (8%)	54/64 (84%)	CYP4B1,CYP51A1,SULT1C2
Endocannabinoid Cancer Inhibition Pathway	0.436	0.034	-1.342	31/147 (21%)	0/147 (0%)	12/147 (8%)	104/147 (71%)	CASP14,CCNE2,CDKN1A,GNAL,MAP2K6
Regulation of the Epithelial Mesenchymal Transition by Growth Factors Pathway	0.436	0.0312	-1.342	44/192 (23%)	0/192 (0%)	7/192 (4%)	141/192 (73%)	FGF1,IL6R,MAP2K6,MMP9,RASD1,TNFSF9
Methylglyoxal Degradation III	0.424	0.0645	#NUM!	6/31 (19%)	0/31 (0%)	1/31 (3%)	24/31 (77%)	AKR1B10,AKR1C3
Post-translational protein phosphorylation	0.413	0.0374	-2	20/107 (19%)	0/107 (0%)	8/107 (7%)	79/107 (74%)	LGALS1,PRSS23,QSOX1,TNC
Mitotic Roles of Polo-Like Kinase	0.413	0.0448	#NUM!	35/67 (52%)	0/67 (0%)	2/67 (3%)	30/67 (45%)	CDC7,ESPL1,PTTG1
Role of Osteoblasts in Rheumatoid Arthritis Signaling Pathway	0.409	0.0287	-0.378	25/244 (10%)	0/244 (0%)	15/244 (6%)	204/244 (84%)	BMP7,COL1A1,DKK1,IL33,IL6R,MMP9,TNFSF9
Dopamine Degradation	0.409	0.0625	#NUM!	8/32 (25%)	0/32 (0%)	2/32 (6%)	22/32 (69%)	ALDH3A1,SULT1C2
Histone Modification Signaling Pathway	0.398	0.0271	-2.828	79/295 (27%)	0/295 (0%)	23/295 (8%)	193/295 (65%)	ATAD2,AURKB,H1-1,H1-5,NCAPG2,ORC1,SFN,UHRF1
Interleukin-4 and Interleukin-13 signaling	0.398	0.0364	-2	13/110 (12%)	0/110 (0%)	13/110 (12%)	84/110 (76%)	CCL22,CDKN1A,IL6R,MMP9
Superpathway of Melatonin Degradation	0.398	0.0435	#NUM!	5/69 (7%)	0/69 (0%)	6/69 (9%)	58/69 (84%)	CYP4B1,CYP51A1,SULT1C2
Airway Inflammation in Asthma	0.398	0.0606	#NUM!	3/33 (9%)	0/33 (0%)	2/33 (6%)	28/33 (85%)	IL33,MMP9
PI3K/AKT Signaling	0.398	0.03	#NUM!	55/200 (28%)	0/200 (0%)	12/200 (6%)	133/200 (67%)	CDKN1A,IL6R,ITGA2B,ITGB6,RASD1,SFN
Gap junction trafficking and regulation	0.387	0.0588	#NUM!	14/34 (41%)	0/34 (0%)	3/34 (9%)	17/34 (50%)	GJB1,TUBB6
Oncogene Induced Senescence	0.387	0.0588	#NUM!	13/34 (38%)	0/34 (0%)	2/34 (6%)	19/34 (56%)	E2F1,E2F2
Fatty Acid β-oxidation I	0.387	0.0588	#NUM!	11/34 (32%)	0/34 (0%)	0/34 (0%)	23/34 (68%)	ACSL1,ACSL4
Intra-Golgi and retrograde Golgi-to-ER traffic	0.385	0.0296	-2.449	74/203 (36%)	0/203 (0%)	10/203 (5%)	119/203 (59%)	KIF15,KIF18B,KIF20A,KIF2C,RAB36,TUBB6
Epithelial Adherens Junction Signaling	0.38	0.0316	-1	57/158 (36%)	0/158 (0%)	6/158 (4%)	95/158 (60%)	FGF1,KIF20A,RASD1,SFN,WAS
Transcriptional Regulation by NPAS4	0.38	0.0571	#NUM!	11/35 (31%)	0/35 (0%)	1/35 (3%)	23/35 (66%)	ARNT2,RET
Aryl hydrocarbon receptor signalling	0.38	0.143	#NUM!	2/7 (29%)	0/7 (0%)	0/7 (0%)	5/7 (71%)	ARNT2
NAD Biosynthesis from 2-amino-3-carboxymuconate Semialdehyde	0.38	0.143	#NUM!	2/7 (29%)	0/7 (0%)	0/7 (0%)	5/7 (71%)	QPRT
Trehalose Degradation II (Trehalase)	0.38	0.143	#NUM!	2/7 (29%)	0/7 (0%)	0/7 (0%)	5/7 (71%)	HK2
Glycogen Biosynthesis II (from UDP-D-Glucose)	0.38	0.143	#NUM!	1/7 (14%)	0/7 (0%)	0/7 (0%)	6/7 (86%)	GBE1
Axonal Guidance Signaling	0.378	0.0235	#NUM!	108/510 (21%)	0/510 (0%)	28/510 (5%)	374/510 (73%)	ADAMTS15,BMP7,GNAL,ITGA2B,ITGB6,MMP9,NFATC4,RASD1,SEMA3B,SEMA4B,TUBB6,WAS
Serotonin Degradation	0.377	0.0411	#NUM!	12/73 (16%)	0/73 (0%)	2/73 (3%)	59/73 (81%)	ALDH3A1,DHRS2,SULT1C2
Activin Inhibin Signaling Pathway	0.351	0.0284	-1.633	32/211 (15%)	0/211 (0%)	13/211 (6%)	166/211 (79%)	CCN2,CDKN1A,COL1A1,EGLN3,IL33,MAP2K6
Airway Pathology in Chronic Obstructive Pulmonary Disease	0.351	0.0339	#NUM!	11/118 (9%)	0/118 (0%)	4/118 (3%)	103/118 (87%)	FGF1,IL33,MMP9,TNFSF9
Resolution of Abasic Sites (AP sites)	0.336	0.0526	#NUM!	21/38 (55%)	0/38 (0%)	1/38 (3%)	16/38 (42%)	FEN1,LIG1
Regulation of TP53 Expression and Degradation	0.321	0.0513	#NUM!	18/39 (46%)	0/39 (0%)	2/39 (5%)	19/39 (49%)	CCNA2,PRR5L
Neuroprotective Role of THOP1 in Alzheimer's Disease	0.321	0.0328	#NUM!	16/122 (13%)	0/122 (0%)	5/122 (4%)	101/122 (83%)	AGT,MMP9,PRSS23,TMPRSS4
Molecular Mechanisms of Cancer	0.32	0.021	-2.828	150/856 (18%)	0/856 (0%)	43/856 (5%)	663/856 (77%)	ADGRF3,BMP7,CCNE2,CDKN1A,E2F1,E2F2,E2F7,E2F8,FANCD2,GLP2R,GNAL,IL6R,ITGA2B,ITGB6,MAP2K6,MMP9,P2RY6,RASD1
Thyroid Cancer Signaling	0.318	0.038	#NUM!	15/79 (19%)	0/79 (0%)	5/79 (6%)	59/79 (75%)	PDK1,RASD1,RET
Neutrophil degranulation	0.314	0.0231	-2.714	127/476 (27%)	0/476 (0%)	51/476 (11%)	298/476 (63%)	ACLY,ALDOC,AMPD3,BIN2,CD53,CDA,MMP9,PYGL,QSOX1,S100A8,TMT1A
Regulation of Insulin-like Growth Factor (IGF) transport and uptake by IGFBPs	0.312	0.0323	-2	21/124 (17%)	0/124 (0%)	8/124 (6%)	95/124 (77%)	LGALS1,PRSS23,QSOX1,TNC
OAS antiviral response	0.308	0.111	#NUM!	3/9 (33%)	0/9 (0%)	1/9 (11%)	5/9 (56%)	OAS3
Sucrose Degradation V (Mammalian)	0.308	0.111	#NUM!	5/9 (56%)	0/9 (0%)	0/9 (0%)	4/9 (44%)	ALDOC
MHC class II antigen presentation	0.3	0.0317	-2	50/126 (40%)	0/126 (0%)	12/126 (10%)	64/126 (51%)	KIF15,KIF20A,KIF2C,TUBB6
Estrogen-Dependent Breast Cancer Signaling	0.297	0.0366	#NUM!	21/82 (26%)	0/82 (0%)	7/82 (9%)	54/82 (66%)	AKR1B10,HSD17B7,RASD1
Cardiac Hypertrophy Signaling (Enhanced)	0.286	0.0221	-1.89	107/542 (20%)	0/542 (0%)	42/542 (8%)	393/542 (73%)	AGT,DIAPH3,FGF1,IL33,IL6R,ITGA2B,ITGB6,MAP2K6,NFATC4,PDK1,RASD1,TNFSF9
Role of MAPK Signaling in the Pathogenesis of Influenza	0.286	0.0357	#NUM!	24/84 (29%)	0/84 (0%)	5/84 (6%)	55/84 (65%)	MAP2K6,PNPLA3,RASD1
Smooth Muscle Contraction	0.286	0.0465	#NUM!	17/43 (40%)	0/43 (0%)	2/43 (5%)	24/43 (56%)	ANXA6,CAV3
Oncostatin M Signaling	0.286	0.0465	#NUM!	12/43 (28%)	0/43 (0%)	3/43 (7%)	28/43 (65%)	MT2A,RASD1
Retinoate Biosynthesis I	0.286	0.0465	#NUM!	7/43 (16%)	0/43 (0%)	1/43 (2%)	35/43 (81%)	AKR1B10,AKR1C3
POU5F1 (OCT4), SOX2, NANOG repress genes related to differentiation	0.286	0.1	#NUM!	1/10 (10%)	0/10 (0%)	0/10 (0%)	9/10 (90%)	DKK1
Ketolysis	0.286	0.1	#NUM!	5/10 (50%)	0/10 (0%)	0/10 (0%)	5/10 (50%)	ACAT2
Role of Osteoblasts, Osteoclasts and Chondrocytes in Rheumatoid Arthritis	0.281	0.0263	#NUM!	34/228 (15%)	0/228 (0%)	11/228 (5%)	183/228 (80%)	BMP7,COL1A1,DKK1,IL33,MAP2K6,NFATC4
fMLP Signaling in Neutrophils	0.28	0.0305	#NUM!	37/131 (28%)	0/131 (0%)	7/131 (5%)	87/131 (66%)	GNAL,NFATC4,RASD1,WAS
Signaling by Retinoic Acid	0.28	0.0455	#NUM!	10/44 (23%)	0/44 (0%)	2/44 (5%)	32/44 (73%)	AKR1C3,PDK1
Collagen chain trimerization	0.28	0.0455	#NUM!	7/44 (16%)	0/44 (0%)	1/44 (2%)	36/44 (82%)	COL1A1,COL9A2
Oxidative Stress Induced Senescence	0.28	0.0349	#NUM!	31/86 (36%)	0/86 (0%)	10/86 (12%)	45/86 (52%)	E2F1,E2F2,MAP2K6
HGF Signaling	0.279	0.0303	#NUM!	38/132 (29%)	0/132 (0%)	10/132 (8%)	84/132 (64%)	CDKN1A,ITGA2B,ITGB6,RASD1
Ion channel transport	0.272	0.0273	-2.236	30/183 (16%)	0/183 (0%)	15/183 (8%)	138/183 (75%)	ANO1,ATP8B3,CLCA2,TRPV4,TSC22D3
SUMOylation of DNA replication proteins	0.272	0.0444	#NUM!	19/45 (42%)	0/45 (0%)	3/45 (7%)	23/45 (51%)	AURKB,CDCA8
Phenylalanine and tyrosine metabolism	0.272	0.0909	#NUM!	4/11 (36%)	0/11 (0%)	1/11 (9%)	6/11 (55%)	HGD
Glycogen Degradation II	0.272	0.0909	#NUM!	2/11 (18%)	0/11 (0%)	1/11 (9%)	8/11 (73%)	PYGL
GDP-glucose Biosynthesis	0.272	0.0909	#NUM!	3/11 (27%)	0/11 (0%)	0/11 (0%)	8/11 (73%)	HK2
Glycine Betaine Degradation	0.272	0.0909	#NUM!	3/11 (27%)	0/11 (0%)	3/11 (27%)	5/11 (45%)	SARDH
IL-33 Signaling Pathway	0.263	0.027	-0.447	32/185 (17%)	0/185 (0%)	14/185 (8%)	139/185 (75%)	CASP14,CCL17,IL33,LPIN1,MMP9
Acute Phase Response Signaling	0.263	0.027	0	35/185 (19%)	0/185 (0%)	14/185 (8%)	136/185 (74%)	AGT,IL33,IL6R,MAP2K6,RASD1
Osteoarthritis Pathway	0.262	0.0254	#NUM!	38/236 (16%)	0/236 (0%)	18/236 (8%)	180/236 (76%)	CASP14,DKK1,ITGA2B,ITGB6,MMP9,S100A8
FXR/RXR Activation	0.255	0.0267	-0.447	30/187 (16%)	0/187 (0%)	13/187 (7%)	144/187 (77%)	FASN,FBP1,IL33,SCARB1,TNFSF9
NER (Nucleotide Excision Repair, Enhanced Pathway)	0.255	0.033	#NUM!	42/91 (46%)	0/91 (0%)	5/91 (5%)	44/91 (48%)	CHAF1A,LIG1,POLA2
Reversible hydration of carbon dioxide	0.255	0.0833	#NUM!	1/12 (8%)	0/12 (0%)	0/12 (0%)	11/12 (92%)	CA9
Glucose and Glucose-1-phosphate Degradation	0.255	0.0833	#NUM!	3/12 (25%)	0/12 (0%)	0/12 (0%)	9/12 (75%)	HK2
Mineralocorticoid Biosynthesis	0.255	0.0833	#NUM!	1/12 (8%)	0/12 (0%)	0/12 (0%)	11/12 (92%)	EBP
Adipogenesis pathway	0.254	0.0288	-1	25/139 (18%)	0/139 (0%)	10/139 (7%)	104/139 (75%)	BMP7,FGF1,LPIN1,NFATC4
PIP3 activates AKT signaling	0.248	0.0286	-1	30/140 (21%)	0/140 (0%)	6/140 (4%)	104/140 (74%)	CDKN1A,FGF1,IL33,PRR5L
Interferon gamma signaling	0.244	0.0319	#NUM!	22/94 (23%)	0/94 (0%)	9/94 (10%)	63/94 (67%)	MT2A,OAS3,TRIM46
Signaling by FGFR1	0.244	0.04	#NUM!	13/50 (26%)	0/50 (0%)	4/50 (8%)	33/50 (66%)	FGF1,FLRT3
Signaling by NOTCH3	0.244	0.04	#NUM!	11/50 (22%)	0/50 (0%)	5/50 (10%)	34/50 (68%)	DLGAP5,TACC3
Actin Cytoskeleton Signaling	0.244	0.0246	#NUM!	71/244 (29%)	0/244 (0%)	16/244 (7%)	157/244 (64%)	DIAPH3,FGF1,ITGA2B,ITGB6,RASD1,WAS
Cytosolic iron-sulfur cluster assembly	0.244	0.0769	#NUM!	8/13 (62%)	0/13 (0%)	0/13 (0%)	5/13 (38%)	BRIP1
NAD biosynthesis II (from tryptophan)	0.244	0.0769	#NUM!	3/13 (23%)	0/13 (0%)	1/13 (8%)	9/13 (69%)	QPRT
Glycogen Degradation III	0.244	0.0769	#NUM!	2/13 (15%)	0/13 (0%)	1/13 (8%)	10/13 (77%)	PYGL
Glucocorticoid Biosynthesis	0.244	0.0769	#NUM!	1/13 (8%)	0/13 (0%)	0/13 (0%)	12/13 (92%)	EBP
UDP-N-acetyl-D-galactosamine Biosynthesis II	0.244	0.0769	#NUM!	4/13 (31%)	0/13 (0%)	1/13 (8%)	8/13 (62%)	HK2
Transcriptional regulation by RUNX2	0.238	0.0392	#NUM!	12/51 (24%)	0/51 (0%)	5/51 (10%)	34/51 (67%)	CDKN1A,COL1A1
Small Cell Lung Cancer Signaling	0.238	0.0312	#NUM!	26/96 (27%)	0/96 (0%)	5/96 (5%)	65/96 (68%)	CCNE2,E2F1,E2F2
Salvage Pathways of Pyrimidine Ribonucleotides	0.232	0.0309	#NUM!	25/97 (26%)	0/97 (0%)	4/97 (4%)	68/97 (70%)	AK4,CDA,MAP2K6
TGF-β Signaling	0.232	0.0309	#NUM!	28/97 (29%)	0/97 (0%)	3/97 (3%)	66/97 (68%)	BMP7,MAP2K6,RASD1
Natural Killer Cell Signaling	0.229	0.0253	-0.447	44/198 (22%)	0/198 (0%)	10/198 (5%)	144/198 (73%)	COL1A1,MICB,NFATC4,RASD1,WAS
p53 Signaling	0.229	0.0306	#NUM!	28/98 (29%)	0/98 (0%)	7/98 (7%)	63/98 (64%)	CDKN1A,E2F1,SFN
Glutamate and glutamine metabolism	0.229	0.0714	#NUM!	3/14 (21%)	0/14 (0%)	0/14 (0%)	11/14 (79%)	RIMKLA
Role of IL-17A in Psoriasis	0.229	0.0714	#NUM!	2/14 (14%)	0/14 (0%)	3/14 (21%)	9/14 (64%)	S100A8
Glucocorticoid Receptor Signaling	0.224	0.0206	#NUM!	126/582 (22%)	0/582 (0%)	40/582 (7%)	416/582 (71%)	AGT,CDKN1A,CDKN1C,FBP1,IL6R,KRT16,KRT80,MMP9,NFATC4,PC,RASD1,TSC22D3
CDX Gastrointestinal Cancer Signaling Pathway	0.218	0.0248	-0.447	26/202 (13%)	0/202 (0%)	10/202 (5%)	166/202 (82%)	BLM,BMP7,IL33,IL6R,TNFSF9
Hepatic Fibrosis Signaling Pathway	0.218	0.0216	-0.378	87/417 (21%)	0/417 (0%)	29/417 (7%)	301/417 (72%)	AGT,CCN2,COL1A1,IL33,ITGA2B,ITGB6,MAP2K6,PDK1,RASD1
Regulation of cholesterol biosynthesis by SREBP (SREBF)	0.218	0.0667	#NUM!	9/15 (60%)	0/15 (0%)	0/15 (0%)	6/15 (40%)	INSIG1
YAP1- and WWTR1 (TAZ)-stimulated gene expression	0.218	0.0667	#NUM!	5/15 (33%)	0/15 (0%)	0/15 (0%)	10/15 (67%)	CCN2
Synthesis of Prostaglandins (PG) and Thromboxanes (TX)	0.218	0.0667	#NUM!	4/15 (27%)	0/15 (0%)	0/15 (0%)	11/15 (73%)	AKR1C3
Mitotic Telophase/Cytokinesis	0.218	0.0667	#NUM!	7/15 (47%)	0/15 (0%)	0/15 (0%)	8/15 (53%)	KIF20A
PTEN Signaling	0.218	0.0265	#NUM!	40/151 (26%)	0/151 (0%)	7/151 (5%)	104/151 (69%)	CDKN1A,ITGA2B,ITGB6,RASD1
Intrinsic Pathway for Apoptosis	0.218	0.0364	#NUM!	12/55 (22%)	0/55 (0%)	6/55 (11%)	37/55 (67%)	E2F1,SFN
The citric acid (TCA) cycle and respiratory electron transport	0.218	0.0364	#NUM!	20/55 (36%)	0/55 (0%)	7/55 (13%)	28/55 (51%)	PDK1,SLC16A3
Triacylglycerol Biosynthesis	0.208	0.0357	#NUM!	14/56 (25%)	0/56 (0%)	4/56 (7%)	38/56 (68%)	LPIN1,PNPLA3
IL-10 Signaling	0.207	0.026	0	37/154 (24%)	0/154 (0%)	9/154 (6%)	108/154 (70%)	CDKN1A,IL33,IL6R,MAP2K6
Transport of inorganic cations/anions and amino acids/oligopeptides	0.207	0.0288	#NUM!	22/104 (21%)	0/104 (0%)	12/104 (12%)	70/104 (67%)	SLC15A3,SLC25A18,SLC43A1
Chondroitin Sulfate Degradation (Metazoa)	0.207	0.0625	#NUM!	4/16 (25%)	0/16 (0%)	2/16 (13%)	10/16 (63%)	HYAL1
Glutaryl-CoA Degradation	0.207	0.0625	#NUM!	7/16 (44%)	0/16 (0%)	2/16 (13%)	7/16 (44%)	ACAT2
Bile Acid Biosynthesis, Neutral Pathway	0.207	0.0625	#NUM!	4/16 (25%)	0/16 (0%)	0/16 (0%)	12/16 (75%)	AKR1C3
RAF/MAP kinase cascade	0.205	0.0229	-2.449	89/262 (34%)	0/262 (0%)	14/262 (5%)	159/262 (61%)	ANGPT1,FGF1,ITGA2B,RASA4,RASAL3,RET
Pathogen Induced Cytokine Storm Signaling Pathway	0.205	0.0216	-2.121	49/371 (13%)	0/371 (0%)	13/371 (4%)	309/371 (83%)	CCL17,CCL22,COL1A1,COL9A2,HMGCR,IL33,IL6R,TNFSF9
IGF-1 Signaling	0.205	0.0286	#NUM!	25/105 (24%)	0/105 (0%)	9/105 (9%)	71/105 (68%)	CCN2,RASD1,SFN
Clathrin-mediated Endocytosis Signaling	0.205	0.024	#NUM!	55/208 (26%)	0/208 (0%)	16/208 (8%)	137/208 (66%)	APOC1,FGF1,ITGB6,LDLR,S100A8
Cancer Drug Resistance by Drug Efflux	0.203	0.0345	#NUM!	11/58 (19%)	0/58 (0%)	1/58 (2%)	46/58 (79%)	PDK1,RASD1
Paxillin Signaling	0.202	0.028	#NUM!	31/107 (29%)	0/107 (0%)	7/107 (7%)	69/107 (64%)	ITGA2B,ITGB6,RASD1
FOXO-mediated transcription of cell cycle genes	0.202	0.0588	#NUM!	5/17 (29%)	0/17 (0%)	1/17 (6%)	11/17 (65%)	CDKN1A
Isoleucine Degradation I	0.202	0.0588	#NUM!	5/17 (29%)	0/17 (0%)	0/17 (0%)	12/17 (71%)	ACAT2
1D-myo-inositol Hexakisphosphate Biosynthesis II (Mammalian)	0.202	0.0588	#NUM!	3/17 (18%)	0/17 (0%)	1/17 (6%)	13/17 (76%)	ITPKA
Dermatan Sulfate Degradation (Metazoa)	0.202	0.0588	#NUM!	5/17 (29%)	0/17 (0%)	3/17 (18%)	9/17 (53%)	HYAL1
D-myo-inositol (1,3,4)-trisphosphate Biosynthesis	0.202	0.0588	#NUM!	2/17 (12%)	0/17 (0%)	2/17 (12%)	13/17 (76%)	ITPKA
Telomerase Signaling	0.198	0.0278	#NUM!	33/108 (31%)	0/108 (0%)	7/108 (6%)	68/108 (63%)	CDKN1A,E2F1,RASD1
Signaling by Rho Family GTPases	0.198	0.0225	#NUM!	81/267 (30%)	0/267 (0%)	18/267 (7%)	168/267 (63%)	CDH23,DIAPH3,GNAL,ITGA2B,ITGB6,WAS
Nicotine Degradation III	0.198	0.0333	#NUM!	2/60 (3%)	0/60 (0%)	5/60 (8%)	53/60 (88%)	CYP4B1,CYP51A1
Triacylglycerol Degradation	0.198	0.0333	#NUM!	8/60 (13%)	0/60 (0%)	2/60 (3%)	50/60 (83%)	LIPG,PNPLA3
α-Adrenergic Signaling	0.197	0.0275	#NUM!	27/109 (25%)	0/109 (0%)	9/109 (8%)	73/109 (67%)	GNAL,PYGL,RASD1
Metabolism of Angiotensinogen to Angiotensins	0.191	0.0556	#NUM!	1/18 (6%)	0/18 (0%)	3/18 (17%)	14/18 (78%)	AGT
Pulmonary Fibrosis Idiopathic Signaling Pathway	0.188	0.0215	-1.89	66/326 (20%)	0/326 (0%)	18/326 (6%)	242/326 (74%)	CCN2,COL1A1,COL9A2,ITGB6,MAP2K6,MMP9,RASD1
FOXO-mediated transcription	0.174	0.0526	#NUM!	4/19 (21%)	0/19 (0%)	2/19 (11%)	13/19 (68%)	SFN
RHOGDI Signaling	0.171	0.0227	#NUM!	64/220 (29%)	0/220 (0%)	16/220 (7%)	140/220 (64%)	ARHGDIB,CDH23,GNAL,ITGA2B,ITGB6
Role of MAPK Signaling in Promoting the Pathogenesis of Influenza	0.169	0.0263	#NUM!	29/114 (25%)	0/114 (0%)	10/114 (9%)	75/114 (66%)	MAP2K6,PNPLA3,RASD1
HMGB1 Signaling	0.169	0.024	#NUM!	32/167 (19%)	0/167 (0%)	8/167 (5%)	127/167 (76%)	IL33,MAP2K6,RASD1,TNFSF9
Sleep NREM Signaling Pathway	0.169	0.0261	#NUM!	26/115 (23%)	0/115 (0%)	10/115 (9%)	79/115 (69%)	MAP2K6,RASD1,SFN
Regulation of Actin-based Motility by Rho	0.169	0.0261	#NUM!	41/115 (36%)	0/115 (0%)	7/115 (6%)	67/115 (58%)	ITGA2B,ITGB6,WAS
CDK5 Signaling	0.169	0.0261	#NUM!	41/115 (36%)	0/115 (0%)	7/115 (6%)	67/115 (58%)	GNAL,PPP1R1B,RASD1
Hedgehog ligand biogenesis	0.169	0.0308	#NUM!	37/65 (57%)	0/65 (0%)	4/65 (6%)	24/65 (37%)	GPC5,SCUBE2
PXR/RXR Activation	0.169	0.0308	#NUM!	10/65 (15%)	0/65 (0%)	5/65 (8%)	50/65 (77%)	HMGCS2,SCD
Receptor-type tyrosine-protein phosphatases	0.169	0.05	#NUM!	3/20 (15%)	0/20 (0%)	0/20 (0%)	17/20 (85%)	PPFIA4
HER-2 Signaling in Breast Cancer	0.164	0.022	-1.342	58/227 (26%)	0/227 (0%)	15/227 (7%)	154/227 (68%)	CCNE2,CDKN1A,ITGB6,PDK1,RASD1
Degradation of the extracellular matrix	0.164	0.0303	#NUM!	14/66 (21%)	0/66 (0%)	6/66 (9%)	46/66 (70%)	FBN3,MMP9
Neuregulin Signaling	0.164	0.0256	#NUM!	31/117 (26%)	0/117 (0%)	12/117 (10%)	74/117 (63%)	ITGA2B,ITGB6,RASD1
PAK Signaling	0.164	0.0256	#NUM!	30/117 (26%)	0/117 (0%)	6/117 (5%)	81/117 (69%)	ITGA2B,ITGB6,RASD1
Collagen biosynthesis and modifying enzymes	0.164	0.0299	#NUM!	14/67 (21%)	0/67 (0%)	2/67 (3%)	51/67 (76%)	COL1A1,COL9A2
Regulation of TLR by endogenous ligand	0.164	0.0476	#NUM!	3/21 (14%)	0/21 (0%)	3/21 (14%)	15/21 (71%)	S100A8
Histamine Degradation	0.164	0.0476	#NUM!	5/21 (24%)	0/21 (0%)	0/21 (0%)	16/21 (76%)	ALDH3A1
Fatty Acid α-oxidation	0.164	0.0476	#NUM!	5/21 (24%)	0/21 (0%)	2/21 (10%)	14/21 (67%)	ALDH3A1
Th1 and Th2 Activation Pathway	0.164	0.0233	#NUM!	26/172 (15%)	0/172 (0%)	8/172 (5%)	138/172 (80%)	IL33,IL6R,MAP2K6,NFATC4
IL-12 Signaling and Production in Macrophages	0.162	0.0219	-1.342	41/228 (18%)	0/228 (0%)	9/228 (4%)	178/228 (78%)	APOC1,COL1A1,MAP2K6,NFATC4,S100A8
Cholecystokinin/Gastrin-mediated Signaling	0.162	0.0252	#NUM!	35/119 (29%)	0/119 (0%)	9/119 (8%)	75/119 (63%)	IL33,MAP2K6,RASD1
Nicotine Degradation II	0.16	0.0294	#NUM!	2/68 (3%)	0/68 (0%)	5/68 (7%)	61/68 (90%)	CYP4B1,CYP51A1
Interconversion of nucleotide di- and triphosphates	0.157	0.0455	#NUM!	8/22 (36%)	0/22 (0%)	3/22 (14%)	11/22 (50%)	AK4
Superpathway of D-myo-inositol (1,4,5)-trisphosphate Metabolism	0.157	0.0455	#NUM!	5/22 (23%)	0/22 (0%)	2/22 (9%)	15/22 (68%)	ITPKA
Putrescine Degradation III	0.157	0.0455	#NUM!	6/22 (27%)	0/22 (0%)	2/22 (9%)	14/22 (64%)	ALDH3A1
Phospholipases	0.157	0.029	#NUM!	15/69 (22%)	0/69 (0%)	8/69 (12%)	46/69 (67%)	LIPG,PNPLA3
Th1 Pathway	0.155	0.0246	#NUM!	20/122 (16%)	0/122 (0%)	5/122 (4%)	97/122 (80%)	IL6R,MAP2K6,NFATC4
TP53 Regulates Transcription of DNA Repair Genes	0.155	0.0286	#NUM!	31/70 (44%)	0/70 (0%)	6/70 (9%)	33/70 (47%)	FANCD2,FANCI
RAF-independent MAPK1/3 activation	0.155	0.0435	#NUM!	8/23 (35%)	0/23 (0%)	1/23 (4%)	14/23 (61%)	IL6R
Metabolism of porphyrins	0.155	0.0435	#NUM!	4/23 (17%)	0/23 (0%)	0/23 (0%)	19/23 (83%)	FLVCR1
Digestion	0.155	0.0435	#NUM!	1/23 (4%)	0/23 (0%)	0/23 (0%)	22/23 (96%)	PIR
Role of Lipids/Lipid Rafts in the Pathogenesis of Influenza	0.155	0.0435	#NUM!	1/23 (4%)	0/23 (0%)	0/23 (0%)	22/23 (96%)	FDPS
Tryptophan Degradation III (Eukaryotic)	0.155	0.0435	#NUM!	8/23 (35%)	0/23 (0%)	3/23 (13%)	12/23 (52%)	ACAT2
Vitamin-C Transport	0.155	0.0435	#NUM!	8/23 (35%)	0/23 (0%)	3/23 (13%)	12/23 (52%)	SLC23A1
Apelin Cardiac Fibroblast Signaling Pathway	0.155	0.0435	#NUM!	4/23 (17%)	0/23 (0%)	1/23 (4%)	18/23 (78%)	CCN2
Translocation of SLC2A4 (GLUT4) to the plasma membrane	0.155	0.0282	#NUM!	22/71 (31%)	0/71 (0%)	8/71 (11%)	41/71 (58%)	SFN,TUBB6
Interleukin-6 family signaling	0.145	0.0417	#NUM!	4/24 (17%)	0/24 (0%)	0/24 (0%)	20/24 (83%)	IL6R
Senescence-Associated Secretory Phenotype (SASP)	0.145	0.0274	#NUM!	20/73 (27%)	0/73 (0%)	12/73 (16%)	41/73 (56%)	CCNA2,CDKN1A
Signaling by FGFR2	0.145	0.0274	#NUM!	21/73 (29%)	0/73 (0%)	6/73 (8%)	46/73 (63%)	FGF1,FGFBP1
Glioma Invasiveness Signaling	0.145	0.0274	#NUM!	19/73 (26%)	0/73 (0%)	6/73 (8%)	48/73 (66%)	MMP9,RASD1
14-3-3-mediated Signaling	0.145	0.0236	#NUM!	35/127 (28%)	0/127 (0%)	10/127 (8%)	82/127 (65%)	RASD1,SFN,TUBB6
GP6 Signaling Pathway	0.145	0.0236	#NUM!	26/127 (20%)	0/127 (0%)	4/127 (3%)	97/127 (76%)	COL1A1,COL9A2,ITGA2B
Endocannabinoid Developing Neuron Pathway	0.145	0.0236	#NUM!	32/127 (25%)	0/127 (0%)	11/127 (9%)	84/127 (66%)	GNAL,MAP2K6,RASD1
ERK5 Signaling	0.144	0.027	#NUM!	17/74 (23%)	0/74 (0%)	9/74 (12%)	48/74 (65%)	RASD1,SFN
Granzyme A Signaling	0.144	0.027	#NUM!	32/74 (43%)	0/74 (0%)	10/74 (14%)	32/74 (43%)	H1-1,H1-5
Breast Cancer Regulation by Stathmin1	0.141	0.0185	-1.508	99/594 (17%)	0/594 (0%)	25/594 (4%)	470/594 (79%)	ADGRF3,AURKB,E2F1,E2F2,E2F7,E2F8,GLP2R,MMP9,P2RY6,RASD1,TUBB6
G Beta Gamma Signaling	0.141	0.0233	#NUM!	35/129 (27%)	0/129 (0%)	8/129 (6%)	86/129 (67%)	CAV3,GNAL,RASD1
Cellular response to hypoxia	0.141	0.0267	#NUM!	42/75 (56%)	0/75 (0%)	5/75 (7%)	28/75 (37%)	CA9,EGLN3
Caveolar-mediated Endocytosis Signaling	0.141	0.0267	#NUM!	26/75 (35%)	0/75 (0%)	7/75 (9%)	42/75 (56%)	ITGA2B,ITGB6
Angiopoietin Signaling	0.138	0.0263	#NUM!	17/76 (22%)	0/76 (0%)	3/76 (4%)	56/76 (74%)	ANGPT1,RASD1
GDNF Family Ligand-Receptor Interactions	0.138	0.0263	#NUM!	17/76 (22%)	0/76 (0%)	4/76 (5%)	55/76 (72%)	RASD1,RET
Macropinocytosis Signaling	0.138	0.0263	#NUM!	17/76 (22%)	0/76 (0%)	5/76 (7%)	54/76 (71%)	ITGB6,RASD1
NOD1/2 Signaling Pathway	0.136	0.0212	-1	29/189 (15%)	0/189 (0%)	10/189 (5%)	150/189 (79%)	IL33,MAP2K6,SLC15A3,TNFSF9
Pancreatic Secretion Signaling Pathway	0.136	0.0202	-1	67/248 (27%)	0/248 (0%)	23/248 (9%)	158/248 (64%)	ANO1,ARHGDIB,CA9,CLCA2,LIPG
DNA methylation	0.136	0.0385	#NUM!	5/26 (19%)	0/26 (0%)	6/26 (23%)	15/26 (58%)	UHRF1
Antiproliferative Role of Somatostatin Receptor 2	0.136	0.026	#NUM!	14/77 (18%)	0/77 (0%)	7/77 (9%)	56/77 (73%)	CDKN1A,RASD1
Granulocyte Adhesion and Diapedesis	0.136	0.0212	#NUM!	18/189 (10%)	0/189 (0%)	3/189 (2%)	168/189 (89%)	CCL17,CCL22,IL33,MMP9
P2Y Purinergic Receptor Signaling Pathway	0.136	0.0226	#NUM!	30/133 (23%)	0/133 (0%)	15/133 (11%)	88/133 (66%)	ITGA2B,P2RY6,RASD1
VDR/RXR Activation	0.136	0.0256	#NUM!	14/78 (18%)	0/78 (0%)	6/78 (8%)	58/78 (74%)	CDKN1A,SEMA3B
Toll-like Receptor Signaling	0.136	0.0256	#NUM!	12/78 (15%)	0/78 (0%)	7/78 (9%)	59/78 (76%)	IL33,MAP2K6
Neurotrophin/TRK Signaling	0.136	0.0256	#NUM!	20/78 (26%)	0/78 (0%)	6/78 (8%)	52/78 (67%)	MAP2K6,RASD1
Integrin signaling	0.136	0.037	#NUM!	8/27 (30%)	0/27 (0%)	2/27 (7%)	17/27 (63%)	ITGA2B
Cardiomyocyte Differentiation via BMP Receptors	0.136	0.037	#NUM!	2/27 (7%)	0/27 (0%)	2/27 (7%)	23/27 (85%)	BMP7
Renal Cell Carcinoma Signaling	0.133	0.0253	#NUM!	20/79 (25%)	0/79 (0%)	4/79 (5%)	55/79 (70%)	EGLN3,RASD1
Role of MAPK Signaling in Inhibiting the Pathogenesis of Influenza	0.133	0.0253	#NUM!	21/79 (27%)	0/79 (0%)	4/79 (5%)	54/79 (68%)	MAP2K6,PNPLA3
RAR Activation	0.132	0.0186	-1.414	75/429 (17%)	0/429 (0%)	26/429 (6%)	328/429 (76%)	AKR1C3,CDKN1A,COL1A1,DKK1,IL33,MMP9,RET,TNFSF9
STAT3 Pathway	0.132	0.0222	#NUM!	33/135 (24%)	0/135 (0%)	10/135 (7%)	92/135 (68%)	CDKN1A,IL6R,RASD1
Glyoxylate metabolism and glycine degradation	0.132	0.0357	#NUM!	8/28 (29%)	0/28 (0%)	1/28 (4%)	19/28 (68%)	GNMT
RHO GTPases activate PKNs	0.132	0.0357	#NUM!	13/28 (46%)	0/28 (0%)	2/28 (7%)	13/28 (46%)	SFN
CDP-diacylglycerol Biosynthesis I	0.132	0.0357	#NUM!	10/28 (36%)	0/28 (0%)	2/28 (7%)	16/28 (57%)	PNPLA3
Endothelin-1 Signaling	0.13	0.0206	#NUM!	44/194 (23%)	0/194 (0%)	14/194 (7%)	136/194 (70%)	CASP14,GNAL,PNPLA3,RASD1
RAC Signaling	0.129	0.0219	#NUM!	43/137 (31%)	0/137 (0%)	9/137 (7%)	85/137 (62%)	ITGA2B,ITGB6,RASD1
Regulation of the Epithelial-Mesenchymal Transition Pathway	0.129	0.0205	#NUM!	36/195 (18%)	0/195 (0%)	9/195 (5%)	150/195 (77%)	FGF1,MAP2K6,MMP9,RASD1
Reelin Signaling in Neurons	0.129	0.0217	#NUM!	39/138 (28%)	0/138 (0%)	9/138 (7%)	90/138 (65%)	LRP8,MAP2K6,PDK1
Iron homeostasis signaling pathway	0.129	0.0217	#NUM!	26/138 (19%)	0/138 (0%)	18/138 (13%)	94/138 (68%)	BMP7,FLVCR1,IL6R
Myogenesis	0.129	0.0345	#NUM!	8/29 (28%)	0/29 (0%)	1/29 (3%)	20/29 (69%)	MAP2K6
TNFs bind their physiological receptors	0.129	0.0345	#NUM!	1/29 (3%)	0/29 (0%)	1/29 (3%)	27/29 (93%)	TNFSF9
JAK/STAT Signaling	0.129	0.0244	#NUM!	17/82 (21%)	0/82 (0%)	6/82 (7%)	59/82 (72%)	CDKN1A,RASD1
CGAS-STING Signaling Pathway	0.126	0.0214	#NUM!	17/140 (12%)	0/140 (0%)	11/140 (8%)	112/140 (80%)	CDKN1A,IL33,TNFSF9
Regulation of TP53 Activity through Acetylation	0.126	0.0333	#NUM!	12/30 (40%)	0/30 (0%)	2/30 (7%)	16/30 (53%)	MAP2K6
Protein ubiquitination	0.126	0.0333	#NUM!	15/30 (50%)	0/30 (0%)	5/30 (17%)	10/30 (33%)	UBE2T
Phosphatidylglycerol Biosynthesis II (Non-plastidic)	0.126	0.0333	#NUM!	10/30 (33%)	0/30 (0%)	3/30 (10%)	17/30 (57%)	PNPLA3
Role of p14/p19ARF in Tumor Suppression	0.126	0.0333	#NUM!	6/30 (20%)	0/30 (0%)	1/30 (3%)	23/30 (77%)	E2F1
Role of Chondrocytes in Rheumatoid Arthritis Signaling Pathway	0.126	0.0213	#NUM!	28/141 (20%)	0/141 (0%)	6/141 (4%)	107/141 (76%)	IL33,IL6R,MMP9
Apelin Endothelial Signaling Pathway	0.126	0.0213	#NUM!	35/141 (25%)	0/141 (0%)	8/141 (6%)	98/141 (70%)	ANGPT1,GNAL,RASD1
Activation of NMDA receptors and postsynaptic events	0.126	0.0238	#NUM!	21/84 (25%)	0/84 (0%)	5/84 (6%)	58/84 (69%)	NRGN,TUBB6
Adrenergic Receptor Signaling Pathway (Enhanced)	0.125	0.02	-1	29/200 (14%)	0/200 (0%)	17/200 (9%)	154/200 (77%)	GNAL,IL33,PNMT,TNFSF9
LPS-stimulated MAPK Signaling	0.124	0.0235	#NUM!	26/85 (31%)	0/85 (0%)	6/85 (7%)	53/85 (62%)	MAP2K6,RASD1
Cardiac Hypertrophy Signaling	0.124	0.0192	#NUM!	75/261 (29%)	0/261 (0%)	16/261 (6%)	170/261 (65%)	GNAL,IL6R,MAP2K6,NFATC4,RASD1
Bile acid and bile salt metabolism	0.124	0.0323	#NUM!	8/31 (26%)	0/31 (0%)	1/31 (3%)	22/31 (71%)	AKR1C3
Asparagine N-linked glycosylation	0.124	0.0323	#NUM!	6/31 (19%)	0/31 (0%)	4/31 (13%)	21/31 (68%)	MVD
RHO GTPases activate IQGAPs	0.124	0.0323	#NUM!	12/31 (39%)	0/31 (0%)	2/31 (6%)	17/31 (55%)	TUBB6
Role of Hypercytokinemia/hyperchemokinemia in the Pathogenesis of Influenza	0.123	0.0233	#NUM!	6/86 (7%)	0/86 (0%)	2/86 (2%)	78/86 (91%)	IL33,OAS3
FGF Signaling	0.123	0.0233	#NUM!	20/86 (23%)	0/86 (0%)	5/86 (6%)	61/86 (71%)	FGF1,MAP2K6
Deubiquitination	0.121	0.019	-0.447	90/263 (34%)	0/263 (0%)	27/263 (10%)	146/263 (56%)	CCNA2,CLSPN,H2AC12,H2BC18,IL33
HIPPO signaling	0.12	0.023	#NUM!	34/87 (39%)	0/87 (0%)	4/87 (5%)	49/87 (56%)	RASSF1,SFN
PDGF Signaling	0.12	0.023	#NUM!	18/87 (21%)	0/87 (0%)	6/87 (7%)	63/87 (72%)	CAV3,RASD1
RHO GTPase cycle	0.113	0.0178	-2.828	135/450 (30%)	0/450 (0%)	33/450 (7%)	282/450 (63%)	ANLN,ARHGAP33,ARHGDIB,DIAPH3,EPSTI1,FAM13A,NOXO1,WAS
Role of Tissue Factor in Cancer	0.113	0.0193	-1	51/207 (25%)	0/207 (0%)	9/207 (4%)	147/207 (71%)	CCN2,MAP2K6,MMP9,RASD1
Activation of Matrix Metalloproteinases	0.113	0.0303	#NUM!	4/33 (12%)	0/33 (0%)	0/33 (0%)	29/33 (88%)	MMP9
Role of Macrophages, Fibroblasts and Endothelial Cells in Rheumatoid Arthritis	0.112	0.018	0	51/333 (15%)	0/333 (0%)	22/333 (7%)	260/333 (78%)	DKK1,IL33,IL6R,MAP2K6,NFATC4,RASD1
Opioid Signalling	0.112	0.0222	#NUM!	24/90 (27%)	0/90 (0%)	9/90 (10%)	57/90 (63%)	GNAL,PPP1R1B
Cargo concentration in the ER	0.112	0.0294	#NUM!	11/34 (32%)	0/34 (0%)	6/34 (18%)	17/34 (50%)	CNIH2
Triglyceride metabolism	0.112	0.0294	#NUM!	9/34 (26%)	0/34 (0%)	2/34 (6%)	23/34 (68%)	LPIN1
4-1BB Signaling in T Lymphocytes	0.112	0.0294	#NUM!	14/34 (41%)	0/34 (0%)	1/34 (3%)	19/34 (56%)	TNFSF9
Inhibition of Angiogenesis by TSP1	0.112	0.0294	#NUM!	9/34 (26%)	0/34 (0%)	0/34 (0%)	25/34 (74%)	MMP9
IL-8 Signaling	0.112	0.019	#NUM!	51/210 (24%)	0/210 (0%)	14/210 (7%)	145/210 (69%)	ANGPT1,GNAL,MMP9,RASD1
Agranulocyte Adhesion and Diapedesis	0.112	0.019	#NUM!	24/210 (11%)	0/210 (0%)	6/210 (3%)	180/210 (86%)	CCL17,CCL22,IL33,MMP9
Semaphorin Neuronal Repulsive Signaling Pathway	0.112	0.02	#NUM!	38/150 (25%)	0/150 (0%)	7/150 (5%)	105/150 (70%)	ITGA2B,ITGB6,MAP2K6
Acute Myeloid Leukemia Signaling	0.112	0.022	#NUM!	26/91 (29%)	0/91 (0%)	4/91 (4%)	61/91 (67%)	MAP2K6,RASD1
BMP signaling pathway	0.112	0.022	#NUM!	20/91 (22%)	0/91 (0%)	6/91 (7%)	65/91 (71%)	BMP7,RASD1
NAD Signaling Pathway	0.112	0.0199	#NUM!	35/151 (23%)	0/151 (0%)	10/151 (7%)	106/151 (70%)	H1-1,H1-5,HMGCS2
ABRA Signaling Pathway	0.112	0.0217	#NUM!	27/92 (29%)	0/92 (0%)	4/92 (4%)	61/92 (66%)	CCN2,MMP9
Integrin Signaling	0.112	0.0189	#NUM!	71/212 (33%)	0/212 (0%)	12/212 (6%)	129/212 (61%)	ITGA2B,ITGB6,RASD1,WAS
GPVI-mediated activation cascade	0.112	0.0286	#NUM!	11/35 (31%)	0/35 (0%)	2/35 (6%)	22/35 (63%)	COL1A1
Metabolism of steroid hormones	0.112	0.0286	#NUM!	6/35 (17%)	0/35 (0%)	2/35 (6%)	27/35 (77%)	STARD4
ERBB Signaling	0.109	0.0215	#NUM!	28/93 (30%)	0/93 (0%)	6/93 (6%)	59/93 (63%)	MAP2K6,RASD1
RHO GTPases Activate WASPs and WAVEs	0.105	0.0278	#NUM!	15/36 (42%)	0/36 (0%)	2/36 (6%)	19/36 (53%)	WAS
Role of Pattern Recognition Receptors in Recognition of Bacteria and Viruses	0.0986	0.0192	#NUM!	17/156 (11%)	0/156 (0%)	7/156 (4%)	132/156 (85%)	IL33,OAS3,TNFSF9
Detoxification of Reactive Oxygen Species	0.0986	0.027	#NUM!	12/37 (32%)	0/37 (0%)	3/37 (8%)	22/37 (59%)	ERO1A
Transcriptional regulation by RUNX3	0.0986	0.0208	#NUM!	47/96 (49%)	0/96 (0%)	7/96 (7%)	42/96 (44%)	CCN2,CDKN1A
IL-1 Signaling	0.0986	0.0208	#NUM!	24/96 (25%)	0/96 (0%)	6/96 (6%)	66/96 (69%)	GNAL,MAP2K6
Notch Signaling	0.093	0.0263	#NUM!	7/38 (18%)	0/38 (0%)	3/38 (8%)	28/38 (74%)	DTX4
Protein folding	0.0911	0.0204	#NUM!	26/98 (27%)	0/98 (0%)	8/98 (8%)	64/98 (65%)	CCNE2,TUBB6
Formation of Fibrin Clot (Clotting Cascade)	0.0911	0.0256	#NUM!	2/39 (5%)	0/39 (0%)	1/39 (3%)	36/39 (92%)	GP1BB
MAP kinase activation	0.0911	0.0256	#NUM!	13/39 (33%)	0/39 (0%)	4/39 (10%)	22/39 (56%)	MAP2K6
Inhibition of Matrix Metalloproteases	0.0911	0.0256	#NUM!	7/39 (18%)	0/39 (0%)	1/39 (3%)	31/39 (79%)	MMP9
Glycerophospholipid biosynthesis	0.0911	0.0202	#NUM!	24/99 (24%)	0/99 (0%)	10/99 (10%)	65/99 (66%)	LPIN1,PNPLA3
VEGF Signaling	0.0911	0.0202	#NUM!	26/99 (26%)	0/99 (0%)	7/99 (7%)	66/99 (67%)	RASD1,SFN
Protein Kinase A Signaling	0.09	0.017	-2.449	93/411 (23%)	0/411 (0%)	29/411 (7%)	289/411 (70%)	H1-1,H1-5,NFATC4,PPP1R1B,PYGL,SFN,TNS2
Role of NFAT in Cardiac Hypertrophy	0.0888	0.0179	#NUM!	57/224 (25%)	0/224 (0%)	14/224 (6%)	153/224 (68%)	IL6R,MAP2K6,NFATC4,RASD1
Neurotransmitter release cycle	0.0888	0.025	#NUM!	6/40 (15%)	0/40 (0%)	3/40 (8%)	31/40 (78%)	PPFIA4
Signaling by FGFR3	0.0888	0.025	#NUM!	11/40 (28%)	0/40 (0%)	3/40 (8%)	26/40 (65%)	FGF1
Pyrimidine Ribonucleotides Interconversion	0.0888	0.025	#NUM!	7/40 (18%)	0/40 (0%)	4/40 (10%)	29/40 (73%)	AK4
HOTAIR Regulatory Pathway	0.0881	0.0184	#NUM!	32/163 (20%)	0/163 (0%)	6/163 (4%)	125/163 (77%)	CDKN1A,COL1A1,MMP9
Signaling by FGFR4	0.0843	0.0244	#NUM!	12/41 (29%)	0/41 (0%)	3/41 (7%)	26/41 (63%)	FGF1
RET signaling	0.0843	0.0244	#NUM!	8/41 (20%)	0/41 (0%)	5/41 (12%)	28/41 (68%)	RET
Integration of energy metabolism	0.0832	0.0194	#NUM!	30/103 (29%)	0/103 (0%)	8/103 (8%)	65/103 (63%)	ACLY,ACSL4
Mitotic Prophase	0.0832	0.0194	#NUM!	43/103 (42%)	0/103 (0%)	9/103 (9%)	51/103 (50%)	LPIN1,NCAPG2
MyD88:MAL(TIRAP) cascade initiated on plasma membrane	0.0832	0.0238	#NUM!	7/42 (17%)	0/42 (0%)	6/42 (14%)	29/42 (69%)	S100A8
April Mediated Signaling	0.0832	0.0238	#NUM!	11/42 (26%)	0/42 (0%)	2/42 (5%)	29/42 (69%)	NFATC4
Intrinsic Prothrombin Activation Pathway	0.0832	0.0238	#NUM!	4/42 (10%)	0/42 (0%)	0/42 (0%)	38/42 (90%)	COL1A1
Thyroid Hormone Metabolism II (via Conjugation and/or Degradation)	0.0832	0.0238	#NUM!	4/42 (10%)	0/42 (0%)	1/42 (2%)	37/42 (88%)	SULT1C2
Signaling by SCF-KIT	0.0812	0.0233	#NUM!	7/43 (16%)	0/43 (0%)	5/43 (12%)	31/43 (72%)	MMP9
Assembly and cell surface presentation of NMDA receptors	0.0812	0.0233	#NUM!	12/43 (28%)	0/43 (0%)	2/43 (5%)	29/43 (67%)	TUBB6
Aggrephagy	0.0812	0.0233	#NUM!	14/43 (33%)	0/43 (0%)	3/43 (7%)	26/43 (60%)	TUBB6
B Cell Activating Factor Signaling	0.0812	0.0233	#NUM!	12/43 (28%)	0/43 (0%)	2/43 (5%)	29/43 (67%)	NFATC4
Pyrimidine Ribonucleotides De Novo Biosynthesis	0.0812	0.0233	#NUM!	7/43 (16%)	0/43 (0%)	4/43 (9%)	32/43 (74%)	AK4
Germ Cell-Sertoli Cell Junction Signaling	0.0784	0.0176	#NUM!	57/170 (34%)	0/170 (0%)	7/170 (4%)	106/170 (62%)	MAP2K6,RASD1,TUBB6
PPAR Signaling	0.0784	0.0187	#NUM!	24/107 (22%)	0/107 (0%)	5/107 (5%)	78/107 (73%)	IL33,RASD1
PI3K Cascade	0.0784	0.0227	#NUM!	7/44 (16%)	0/44 (0%)	1/44 (2%)	36/44 (82%)	FGF1
TP53 Regulates Transcription of Cell Death Genes	0.0784	0.0227	#NUM!	12/44 (27%)	0/44 (0%)	7/44 (16%)	25/44 (57%)	NDRG1
ISGylation Signaling Pathway	0.0767	0.0185	#NUM!	20/108 (19%)	0/108 (0%)	7/108 (6%)	81/108 (75%)	LIPG,S100A4
Arachidonic acid metabolism	0.0767	0.0222	#NUM!	5/45 (11%)	0/45 (0%)	5/45 (11%)	35/45 (78%)	CYP4B1
Interleukin-10 signaling	0.0767	0.0222	#NUM!	3/45 (7%)	0/45 (0%)	2/45 (4%)	40/45 (89%)	CCL22
Carboxyterminal post-translational modifications of tubulin	0.0767	0.0222	#NUM!	10/45 (22%)	0/45 (0%)	2/45 (4%)	33/45 (73%)	TUBB6
Coronavirus Replication Pathway	0.0767	0.0222	#NUM!	15/45 (33%)	0/45 (0%)	1/45 (2%)	29/45 (64%)	TUBB6
Cachexia Signaling Pathway	0.0722	0.0163	-0.816	80/368 (22%)	0/368 (0%)	22/368 (6%)	266/368 (72%)	AGT,CASP14,DCD,IL33,IL6R,TNFSF9
Cytosolic sensors of pathogen-associated DNA	0.0722	0.0217	#NUM!	10/46 (22%)	0/46 (0%)	3/46 (7%)	33/46 (72%)	DTX4
Sleep REM Signaling Pathway	0.0703	0.018	#NUM!	15/111 (14%)	0/111 (0%)	11/111 (10%)	85/111 (77%)	IL33,TNFSF9
Erythropoietin Signaling Pathway	0.0703	0.017	#NUM!	28/176 (16%)	0/176 (0%)	7/176 (4%)	141/176 (80%)	IL33,RASD1,TNFSF9
Role of Osteoclasts in Rheumatoid Arthritis Signaling Pathway	0.0702	0.0162	-1.342	61/308 (20%)	0/308 (0%)	13/308 (4%)	234/308 (76%)	COL1A1,COL9A2,MAP2K6,MMP9,RASD1
Sertoli Cell-Sertoli Cell Junction Signaling	0.0702	0.0165	-1	67/243 (28%)	0/243 (0%)	12/243 (5%)	164/243 (67%)	CDH23,RASD1,TUBB6,WAS
Autism Signaling Pathway	0.0702	0.0162	-0.447	49/308 (16%)	0/308 (0%)	18/308 (6%)	241/308 (78%)	ALDH3A1,DHCR7,IL33,RASD1,TNFSF9
Parkinson's Signaling Pathway	0.0702	0.0163	0.447	67/307 (22%)	0/307 (0%)	28/307 (9%)	212/307 (69%)	ALDH3A1,IL33,LRRK2,TNFSF9,TUBB6
nNOS Signaling in Neurons	0.0702	0.0213	#NUM!	13/47 (28%)	0/47 (0%)	1/47 (2%)	33/47 (70%)	RASD1
Binding and Uptake of Ligands by Scavenger Receptors	0.0702	0.0179	#NUM!	8/112 (7%)	0/112 (0%)	4/112 (4%)	100/112 (89%)	COL1A1,SCARB1
DNA Damage Bypass	0.0697	0.0208	#NUM!	27/48 (56%)	0/48 (0%)	2/48 (4%)	19/48 (40%)	DTL
Apelin Muscle Signaling Pathway	0.0697	0.0208	#NUM!	10/48 (21%)	0/48 (0%)	3/48 (6%)	35/48 (73%)	GNAL
Antioxidant Action of Vitamin C	0.0682	0.0175	#NUM!	32/114 (28%)	0/114 (0%)	10/114 (9%)	72/114 (63%)	PNPLA3,SLC23A1
IL-13 Signaling Pathway	0.0616	0.0172	#NUM!	16/116 (14%)	0/116 (0%)	7/116 (6%)	93/116 (80%)	ANO1,IL33
Dermatan Sulfate Biosynthesis (Late Stages)	0.0609	0.02	#NUM!	9/50 (18%)	0/50 (0%)	1/50 (2%)	40/50 (80%)	SULT1C2
Regulation of eIF4 and p70S6K Signaling	0.0591	0.0163	#NUM!	45/184 (24%)	0/184 (0%)	44/184 (24%)	95/184 (52%)	ITGA2B,ITGB6,RASD1
UVC-Induced MAPK Signaling	0.0591	0.0196	#NUM!	15/51 (29%)	0/51 (0%)	3/51 (6%)	33/51 (65%)	RASD1
Fc Epsilon RI Signaling	0.0591	0.0169	#NUM!	26/118 (22%)	0/118 (0%)	4/118 (3%)	88/118 (75%)	MAP2K6,RASD1
Virus Entry via Endocytic Pathways	0.0591	0.0169	#NUM!	38/118 (32%)	0/118 (0%)	9/118 (8%)	71/118 (60%)	ITGB6,RASD1
p38 MAPK Signaling	0.053	0.0167	#NUM!	28/120 (23%)	0/120 (0%)	15/120 (13%)	77/120 (64%)	IL33,MAP2K6
Renin-Angiotensin Signaling	0.0522	0.0165	#NUM!	27/121 (22%)	0/121 (0%)	9/121 (7%)	85/121 (70%)	AGT,RASD1
Signaling by TGF-beta Receptor Complex	0.0522	0.0189	#NUM!	20/53 (38%)	0/53 (0%)	4/53 (8%)	29/53 (55%)	ITGB6
Chondroitin Sulfate Biosynthesis (Late Stages)	0.0522	0.0189	#NUM!	9/53 (17%)	0/53 (0%)	1/53 (2%)	43/53 (81%)	SULT1C2
Role of Cytokines in Mediating Communication between Immune Cells	0.0486	0.0185	#NUM!	1/54 (2%)	0/54 (0%)	1/54 (2%)	52/54 (96%)	IL33
IL-15 Production	0.0486	0.0163	#NUM!	28/123 (23%)	0/123 (0%)	4/123 (3%)	91/123 (74%)	MAP2K6,RET
Role of NANOG in Mammalian Embryonic Stem Cell Pluripotency	0.0486	0.0161	#NUM!	15/124 (12%)	0/124 (0%)	6/124 (5%)	103/124 (83%)	BMP7,RASD1
Meiotic synapsis	0.0486	0.0182	#NUM!	19/55 (35%)	0/55 (0%)	6/55 (11%)	30/55 (55%)	SYCE2
HSP90 chaperone cycle for steroid hormone receptors in the presence of ligand	0.0486	0.0182	#NUM!	15/55 (27%)	0/55 (0%)	3/55 (5%)	37/55 (67%)	TUBB6
Signaling by PTK6	0.0486	0.0182	#NUM!	18/55 (33%)	0/55 (0%)	6/55 (11%)	31/55 (56%)	LRRK2
Sensory processing of sound by outer hair cells of the cochlea	0.0486	0.0182	#NUM!	24/55 (44%)	0/55 (0%)	1/55 (2%)	30/55 (55%)	CDH23
L1CAM interactions	0.0466	0.016	#NUM!	35/125 (28%)	0/125 (0%)	9/125 (7%)	81/125 (65%)	ITGA2B,TUBB6
CSDE1 Signaling Pathway	0.0466	0.0179	#NUM!	13/56 (23%)	0/56 (0%)	6/56 (11%)	37/56 (66%)	TNC
NLR signaling pathways	0.0466	0.0179	#NUM!	15/56 (27%)	0/56 (0%)	3/56 (5%)	38/56 (68%)	MAP2K6
CD27 Signaling in Lymphocytes	0.0446	0.0175	#NUM!	20/57 (35%)	0/57 (0%)	3/57 (5%)	34/57 (60%)	MAP2K6
CNTF Signaling	0.0446	0.0175	#NUM!	14/57 (25%)	0/57 (0%)	2/57 (4%)	41/57 (72%)	RASD1
Role of IL-17A in Arthritis	0.0446	0.0175	#NUM!	17/57 (30%)	0/57 (0%)	1/57 (2%)	39/57 (68%)	MAP2K6
Signaling by PDGF	0.0428	0.0172	#NUM!	10/58 (17%)	0/58 (0%)	4/58 (7%)	44/58 (76%)	COL9A2
RUNX1 regulates megakaryocyte differentiation and platelet function	0.0428	0.0172	#NUM!	10/58 (17%)	0/58 (0%)	7/58 (12%)	41/58 (71%)	ITGA2B
Iron uptake and transport	0.0428	0.0172	#NUM!	12/58 (21%)	0/58 (0%)	11/58 (19%)	35/58 (60%)	FLVCR1
Circadian Clock	0.0401	0.0169	#NUM!	11/59 (19%)	0/59 (0%)	6/59 (10%)	42/59 (71%)	PER1
Polyamine Regulation in Colon Cancer	0.0401	0.0169	#NUM!	13/59 (22%)	0/59 (0%)	6/59 (10%)	40/59 (68%)	MAP2K6
GABA receptor activation	0.0384	0.0167	#NUM!	6/60 (10%)	0/60 (0%)	4/60 (7%)	50/60 (83%)	GNAL
Endometrial Cancer Signaling	0.0384	0.0167	#NUM!	15/60 (25%)	0/60 (0%)	4/60 (7%)	41/60 (68%)	RASD1
SPINK1 Pancreatic Cancer Pathway	0.0384	0.0167	#NUM!	5/60 (8%)	0/60 (0%)	4/60 (7%)	51/60 (85%)	CPA5
NCAM signaling for neurite out-growth	0.036	0.0164	#NUM!	16/61 (26%)	0/61 (0%)	4/61 (7%)	41/61 (67%)	COL9A2
Chondroitin Sulfate Biosynthesis	0.036	0.0164	#NUM!	9/61 (15%)	0/61 (0%)	4/61 (7%)	48/61 (79%)	SULT1C2
UFMylation Signaling Pathway	0.0336	0.0161	#NUM!	21/62 (34%)	0/62 (0%)	9/62 (15%)	32/62 (52%)	PDK1
IL-2 Signaling	0.0336	0.0161	#NUM!	13/62 (21%)	0/62 (0%)	4/62 (6%)	45/62 (73%)	RASD1
Transcriptional Regulation by MECP2	0.0322	0.0159	#NUM!	15/63 (24%)	0/63 (0%)	4/63 (6%)	44/63 (70%)	AURKB
Thrombopoietin Signaling	0.0322	0.0159	#NUM!	13/63 (21%)	0/63 (0%)	5/63 (8%)	45/63 (71%)	RASD1
Dermatan Sulfate Biosynthesis	0.0322	0.0159	#NUM!	10/63 (16%)	0/63 (0%)	4/63 (6%)	49/63 (78%)	SULT1C2
Mitochondrial biogenesis	0.0292	0.0156	#NUM!	12/64 (19%)	0/64 (0%)	6/64 (9%)	46/64 (72%)	ACSS2
S100 Family Signaling Pathway	0	0.013	-2.53	115/772 (15%)	0/772 (0%)	32/772 (4%)	625/772 (81%)	ADGRF3,CDKN1A,GLP2R,MAP2K6,MMP9,P2RY6,S100A2,S100A4,S100A5,S100A8
Phagosome Formation	0	0.0129	-2.333	108/696 (16%)	0/696 (0%)	30/696 (4%)	558/696 (80%)	ADGRF3,GLP2R,ITGA2B,ITGB6,MAP2K6,P2RY6,PNPLA3,RASD1,WAS
G-Protein Coupled Receptor Signaling	0	0.0114	-2.121	110/703 (16%)	0/703 (0%)	36/703 (5%)	557/703 (79%)	ADGRF3,GLP2R,GNAL,MAP2K6,MEGF6,NFATC4,P2RY6,RASD1
FAK Signaling	0	0.0106	-2.111	94/1034 (9%)	0/1034 (0%)	32/1034 (3%)	908/1034 (88%)	ADGRF3,COL1A1,GLP2R,IL33,IL6R,ITGA2B,ITGB6,MMP9,P2RY6,RASD1,WAS
IL-4 Signaling	0	0.0104	-1.633	41/577 (7%)	0/577 (0%)	11/577 (2%)	525/577 (91%)	ANO1,CCL22,COL1A1,COL9A2,PRR5L,RASD1
Class A/1 (Rhodopsin-like receptors)	0	0.0126	-1	24/317 (8%)	0/317 (0%)	6/317 (2%)	287/317 (91%)	AGT,CCL17,CCL22,P2RY6
CREB Signaling in Neurons	0	0.00824	-1	86/607 (14%)	0/607 (0%)	28/607 (5%)	493/607 (81%)	ADGRF3,GLP2R,GNAL,P2RY6,RASD1
T Cell Receptor Signaling	0	0.00649	-1	41/616 (7%)	0/616 (0%)	9/616 (1%)	566/616 (92%)	MAP2K6,NFATC4,PDK1,RASD1
Eicosanoid Signaling	0	0.0143	-1	68/280 (24%)	0/280 (0%)	22/280 (8%)	190/280 (68%)	AKR1C3,GNAL,PNPLA3,RASD1
Systemic Lupus Erythematosus in B Cell Signaling Pathway	0	0.00692	-0.447	39/723 (5%)	0/723 (0%)	12/723 (2%)	672/723 (93%)	IL33,IL6R,NFATC4,RASD1,TNFSF9
Neutrophil Extracellular Trap Signaling Pathway	0	0.015	0	100/400 (25%)	0/400 (0%)	25/400 (6%)	275/400 (69%)	CASP14,COL1A1,COL9A2,MAP2K6,MMP9,PNPLA3
Hematoma Resolution Signaling Pathway	0	0.0155	0	51/258 (20%)	0/258 (0%)	21/258 (8%)	186/258 (72%)	CCL17,IL33,MMP9,TNFSF9
Gap Junction Signaling	0	0.0123	0	73/325 (22%)	0/325 (0%)	20/325 (6%)	232/325 (71%)	GJB1,P2RY6,RASD1,TUBB6
Systemic Lupus Erythematosus in T Cell Signaling Pathway	0	0.00622	0	58/643 (9%)	0/643 (0%)	12/643 (2%)	573/643 (89%)	CASP14,MAP2K6,PDK1,RASD1
Estrogen Receptor Signaling	0	0.0122	0.447	111/409 (27%)	0/409 (0%)	36/409 (9%)	262/409 (64%)	AGT,CDKN1A,GNAL,MMP9,RASD1
Chaperone Mediated Autophagy Signaling Pathway	0	0.00787	2.236	73/635 (11%)	0/635 (0%)	18/635 (3%)	544/635 (86%)	CIP2A,HK2,LRRK2,MMP9,PRR5L
Cellular Effects of Sildenafil (Viagra)	0	0.00727	2.236	101/688 (15%)	0/688 (0%)	25/688 (4%)	562/688 (82%)	ADGRF3,GLP2R,MAP2K6,NFATC4,P2RY6
Neurovascular Coupling Signaling Pathway	0	0.00862	#NUM!	39/232 (17%)	0/232 (0%)	14/232 (6%)	179/232 (77%)	PNPLA3,TRPV4
Oxytocin in Brain Signaling Pathway	0	0.0151	#NUM!	47/199 (24%)	0/199 (0%)	9/199 (5%)	143/199 (72%)	GNAL,PNPLA3,RASD1
Oxytocin Signaling Pathway	0	0.00709	#NUM!	65/282 (23%)	0/282 (0%)	19/282 (7%)	198/282 (70%)	GNAL,RASD1
Pulmonary Healing Signaling Pathway	0	0.0101	#NUM!	36/199 (18%)	0/199 (0%)	8/199 (4%)	155/199 (78%)	MMP9,RASD1
CLEAR Signaling Pathway	0	0.00702	#NUM!	59/285 (21%)	0/285 (0%)	36/285 (13%)	190/285 (67%)	RASD1,SFN
Macrophage Classical Activation Signaling Pathway	0	0.0106	#NUM!	25/189 (13%)	0/189 (0%)	9/189 (5%)	155/189 (82%)	IL33,TNFSF9
MicroRNA Biogenesis Signaling Pathway	0	0.00535	#NUM!	53/187 (28%)	0/187 (0%)	9/187 (5%)	125/187 (67%)	RASD1
Multiple Sclerosis Signaling Pathway	0	0.0135	#NUM!	40/222 (18%)	0/222 (0%)	10/222 (5%)	172/222 (77%)	IL33,MMP9,TNFSF9
Circadian Rhythm Signaling	0	0.0112	#NUM!	56/268 (21%)	0/268 (0%)	22/268 (8%)	190/268 (71%)	MAP2K6,PER1,RASD1
Leukocyte Extravasation Signaling	0	0.0104	#NUM!	47/193 (24%)	0/193 (0%)	7/193 (4%)	139/193 (72%)	MMP9,WAS
Synaptic Long Term Potentiation	0	0.00758	#NUM!	32/132 (24%)	0/132 (0%)	11/132 (8%)	89/132 (67%)	RASD1
Synaptic Long Term Depression	0	0.0152	#NUM!	50/198 (25%)	0/198 (0%)	9/198 (5%)	139/198 (70%)	GNAL,PNPLA3,RASD1
Huntington's Disease Signaling	0	0.00352	#NUM!	110/284 (39%)	0/284 (0%)	22/284 (8%)	152/284 (54%)	CASP14
WNK Renal Signaling Pathway	0	0.00943	#NUM!	20/106 (19%)	0/106 (0%)	4/106 (4%)	82/106 (77%)	AGT
Acetylcholine Receptor Signaling Pathway	0	0.0103	#NUM!	40/194 (21%)	0/194 (0%)	13/194 (7%)	141/194 (73%)	CASP14,GNAL
GABAergic Receptor Signaling Pathway (Enhanced)	0	0.00719	#NUM!	23/139 (17%)	0/139 (0%)	7/139 (5%)	109/139 (78%)	GNAL
Glutaminergic Receptor Signaling Pathway (Enhanced)	0	0.00615	#NUM!	65/325 (20%)	0/325 (0%)	21/325 (6%)	239/325 (74%)	GNAL,PNPLA3
Microautophagy Signaling Pathway	0	0.0125	#NUM!	54/160 (34%)	0/160 (0%)	13/160 (8%)	93/160 (58%)	COL1A1,COL9A2
NFKBIE Signaling Pathway	0	0.00223	#NUM!	13/449 (3%)	0/449 (0%)	4/449 (1%)	432/449 (96%)	TNFSF9
Sertoli Cell-Germ Cell Junction Signaling Pathway (Enhanced)	0	0.0127	#NUM!	69/236 (29%)	0/236 (0%)	12/236 (5%)	155/236 (66%)	MAP2K6,MMP9,RASD1
NRF2-mediated Oxidative Stress Response	0	0.0127	#NUM!	56/237 (24%)	0/237 (0%)	20/237 (8%)	161/237 (68%)	MAP2K6,RASD1,SCARB1
PPARα/RXRα Activation	0	0.0155	#NUM!	46/194 (24%)	0/194 (0%)	12/194 (6%)	136/194 (70%)	FASN,MAP2K6,RASD1
G alpha (i) signalling events	0	0.00388	#NUM!	20/258 (8%)	0/258 (0%)	12/258 (5%)	226/258 (88%)	AGT
Phase II - Conjugation of compounds	0	0.0149	#NUM!	6/67 (9%)	0/67 (0%)	7/67 (10%)	54/67 (81%)	SULT1C2
Glycosaminoglycan metabolism	0	0.0125	#NUM!	16/80 (20%)	0/80 (0%)	9/80 (11%)	55/80 (69%)	GPC5
Pre-NOTCH Expression and Processing	0	0.0132	#NUM!	15/76 (20%)	0/76 (0%)	10/76 (13%)	51/76 (67%)	E2F1
Signaling by VEGF	0	0.00926	#NUM!	36/108 (33%)	0/108 (0%)	5/108 (5%)	67/108 (62%)	PRR5L
Signaling by NOTCH1	0	0.0128	#NUM!	20/78 (26%)	0/78 (0%)	10/78 (13%)	48/78 (62%)	DTX4
Immunoregulatory interactions between a Lymphoid and a non-Lymphoid cell	0	0.0149	#NUM!	12/202 (6%)	0/202 (0%)	5/202 (2%)	185/202 (92%)	COL1A1,MICB,RAET1E
TCF dependent signaling in response to WNT	0	0.00503	#NUM!	66/199 (33%)	0/199 (0%)	19/199 (10%)	114/199 (57%)	DKK1
TCR signaling	0	0.00794	#NUM!	54/126 (43%)	0/126 (0%)	7/126 (6%)	65/126 (52%)	WAS
Cell surface interactions at the vascular wall	0	0.0142	#NUM!	18/211 (9%)	0/211 (0%)	13/211 (6%)	180/211 (85%)	ANGPT1,COL1A1,SLC16A3
Fcgamma receptor (FCGR) dependent phagocytosis	0	0.00637	#NUM!	29/157 (18%)	0/157 (0%)	6/157 (4%)	122/157 (78%)	WAS
Generic Transcription Pathway	0	0.00467	#NUM!	66/428 (15%)	0/428 (0%)	37/428 (9%)	325/428 (76%)	ZNF530,ZNF730
COPII-mediated vesicle transport	0	0.0139	#NUM!	27/72 (38%)	0/72 (0%)	8/72 (11%)	37/72 (51%)	CNIH2
Selenoamino acid metabolism	0	0.00935	#NUM!	6/107 (6%)	0/107 (0%)	76/107 (71%)	25/107 (23%)	GNMT
EPH-Ephrin signaling	0	0.0106	#NUM!	33/94 (35%)	0/94 (0%)	9/94 (10%)	52/94 (55%)	MMP9
SUMOylation of DNA damage response and repair proteins	0	0.0132	#NUM!	27/76 (36%)	0/76 (0%)	4/76 (5%)	45/76 (59%)	BLM
Class B/2 (Secretin family receptors)	0	0.0104	#NUM!	7/96 (7%)	0/96 (0%)	10/96 (10%)	79/96 (82%)	GLP2R
Signaling by ROBO receptors	0	0.00862	#NUM!	57/116 (49%)	0/116 (0%)	6/116 (5%)	53/116 (46%)	FLRT3
Transcriptional regulation of white adipocyte differentiation	0	0.0119	#NUM!	14/84 (17%)	0/84 (0%)	11/84 (13%)	59/84 (70%)	ANGPTL4
Olfactory Signaling Pathway	0	0.0135	#NUM!	1/74 (1%)	0/74 (0%)	0/74 (0%)	73/74 (99%)	GNAL
Costimulation by the CD28 family	0	0.0128	#NUM!	19/78 (24%)	0/78 (0%)	2/78 (3%)	57/78 (73%)	PRR5L
G alpha (q) signalling events	0	0.0115	#NUM!	21/174 (12%)	0/174 (0%)	9/174 (5%)	144/174 (83%)	AGT,P2RY6
Platelet homeostasis	0	0.0116	#NUM!	18/86 (21%)	0/86 (0%)	6/86 (7%)	62/86 (72%)	LRP8
G alpha (s) signalling events	0	0.0069	#NUM!	16/145 (11%)	0/145 (0%)	9/145 (6%)	120/145 (83%)	GLP2R
Transport of bile salts and organic acids, metal ions and amine compounds	0	0.012	#NUM!	7/83 (8%)	0/83 (0%)	6/83 (7%)	70/83 (84%)	SLC16A3
Sphingolipid metabolism	0	0.0115	#NUM!	18/87 (21%)	0/87 (0%)	13/87 (15%)	56/87 (64%)	HYAL1
Interleukin-1 family signaling	0	0.0155	#NUM!	50/129 (39%)	0/129 (0%)	10/129 (8%)	69/129 (53%)	IL33,MAP2K6
O-linked glycosylation	0	0.00901	#NUM!	14/111 (13%)	0/111 (0%)	9/111 (8%)	88/111 (79%)	ADAMTS15
Hedgehog 'off' state	0	0.00885	#NUM!	54/113 (48%)	0/113 (0%)	8/113 (7%)	51/113 (45%)	TUBB6
Cilium Assembly	0	0.0049	#NUM!	65/204 (32%)	0/204 (0%)	8/204 (4%)	131/204 (64%)	TUBB6
C-type lectin receptors (CLRs)	0	0.0138	#NUM!	58/145 (40%)	0/145 (0%)	11/145 (8%)	76/145 (52%)	CCL17,CCL22
TP53 Regulates Metabolic Genes	0	0.0114	#NUM!	23/88 (26%)	0/88 (0%)	10/88 (11%)	55/88 (63%)	SFN
Nucleotide Excision Repair	0	0.0103	#NUM!	39/97 (40%)	0/97 (0%)	10/97 (10%)	48/97 (49%)	LIG1
Keratinization	0	0.014	#NUM!	21/214 (10%)	0/214 (0%)	4/214 (2%)	189/214 (88%)	CASP14,KRT16,KRT80
Signaling by MET	0	0.0127	#NUM!	24/79 (30%)	0/79 (0%)	8/79 (10%)	47/79 (59%)	COL1A1
COPI-mediated anterograde transport	0	0.0098	#NUM!	41/102 (40%)	0/102 (0%)	6/102 (6%)	55/102 (54%)	TUBB6
Response to elevated platelet cytosolic Ca2+	0	0.0152	#NUM!	35/132 (27%)	0/132 (0%)	13/132 (10%)	84/132 (64%)	ITGA2B,QSOX1
Cargo recognition for clathrin-mediated endocytosis	0	0.00935	#NUM!	27/107 (25%)	0/107 (0%)	6/107 (6%)	74/107 (69%)	LDLR
Clathrin-mediated endocytosis	0	0.00769	#NUM!	37/130 (28%)	0/130 (0%)	8/130 (6%)	85/130 (65%)	LDLR
RAB geranylgeranylation	0	0.0154	#NUM!	13/65 (20%)	0/65 (0%)	6/65 (9%)	46/65 (71%)	RAB36
ESR-mediated signaling	0	0.00847	#NUM!	34/118 (29%)	0/118 (0%)	17/118 (14%)	67/118 (57%)	TFF3
Neddylation	0	0.00813	#NUM!	93/246 (38%)	0/246 (0%)	23/246 (9%)	130/246 (53%)	CDKN1A,DTL
Extra-nuclear estrogen signaling	0	0.0137	#NUM!	22/73 (30%)	0/73 (0%)	8/73 (11%)	43/73 (59%)	MMP9
Signaling by NOTCH4	0	0.012	#NUM!	41/83 (49%)	0/83 (0%)	5/83 (6%)	37/83 (45%)	TACC3
Interferon alpha/beta signaling	0	0.0141	#NUM!	12/71 (17%)	0/71 (0%)	4/71 (6%)	55/71 (77%)	OAS3
Sensory processing of sound by inner hair cells of the cochlea	0	0.0145	#NUM!	29/69 (42%)	0/69 (0%)	2/69 (3%)	38/69 (55%)	CDH23
Expression and translocation of olfactory receptors	0	0.00251	#NUM!	1/399 (0%)	0/399 (0%)	0/399 (0%)	398/399 (100%)	OR56A3
KEAP1-NFE2L2 pathway	0	0.011	#NUM!	49/91 (54%)	0/91 (0%)	6/91 (7%)	36/91 (40%)	CDKN1A
Class I MHC mediated antigen processing and presentation	0	0.00267	#NUM!	120/375 (32%)	0/375 (0%)	31/375 (8%)	224/375 (60%)	S100A8
Hepatic Cholestasis	0	0.0135	#NUM!	31/223 (14%)	0/223 (0%)	10/223 (4%)	182/223 (82%)	IL33,IL6R,TNFSF9
Mitochondrial Dysfunction	0	0.00291	#NUM!	101/344 (29%)	0/344 (0%)	31/344 (9%)	212/344 (62%)	LRRK2
ROBO SLIT Signaling Pathway	0	0.00787	#NUM!	29/127 (23%)	0/127 (0%)	10/127 (8%)	88/127 (69%)	CDKN1A
BBSome Signaling Pathway	0	0.00613	#NUM!	59/489 (12%)	0/489 (0%)	18/489 (4%)	412/489 (84%)	ADGRF3,GLP2R,P2RY6
IL-27 Signaling Pathway	0	0.00781	#NUM!	19/128 (15%)	0/128 (0%)	8/128 (6%)	101/128 (79%)	TNFSF9
WNT/SHH Axonal Guidance Signaling Pathway	0	0.0134	#NUM!	22/149 (15%)	0/149 (0%)	9/149 (6%)	118/149 (79%)	SEMA3B,SFN
Ceramide Signaling	0	0.011	#NUM!	26/91 (29%)	0/91 (0%)	3/91 (3%)	62/91 (68%)	RASD1
Fcγ Receptor-mediated Phagocytosis in Macrophages and Monocytes	0	0.0106	#NUM!	31/94 (33%)	0/94 (0%)	6/94 (6%)	57/94 (61%)	WAS
Role of PKR in Interferon Induction and Antiviral Response	0	0.0147	#NUM!	30/136 (22%)	0/136 (0%)	8/136 (6%)	98/136 (72%)	E2F1,MAP2K6
Role of NFAT in Regulation of the Immune Response	0	0.0029	#NUM!	43/1034 (4%)	0/1034 (0%)	10/1034 (1%)	981/1034 (95%)	GNAL,NFATC4,RASD1
FcγRIIB Signaling in B Lymphocytes	0	0.00188	#NUM!	20/531 (4%)	0/531 (0%)	3/531 (1%)	508/531 (96%)	RASD1
NF-κB Activation by Viruses	0	0.0128	#NUM!	20/78 (26%)	0/78 (0%)	3/78 (4%)	55/78 (71%)	RASD1
CCR5 Signaling in Macrophages	0	0.002	#NUM!	25/499 (5%)	0/499 (0%)	4/499 (1%)	470/499 (94%)	GNAL
CD40 Signaling	0	0.0149	#NUM!	18/67 (27%)	0/67 (0%)	3/67 (4%)	46/67 (69%)	MAP2K6
IL-3 Signaling	0	0.0127	#NUM!	17/79 (22%)	0/79 (0%)	5/79 (6%)	57/79 (72%)	RASD1
CXCR4 Signaling	0	0.0119	#NUM!	48/168 (29%)	0/168 (0%)	10/168 (6%)	110/168 (65%)	GNAL,RASD1
CTLA4 Signaling in Cytotoxic T Lymphocytes	0	0.00329	#NUM!	48/608 (8%)	0/608 (0%)	11/608 (2%)	549/608 (90%)	NFATC4,RASD1
T Helper Cell Differentiation	0	0.00212	#NUM!	9/471 (2%)	0/471 (0%)	8/471 (2%)	454/471 (96%)	IL6R
CCR3 Signaling in Eosinophils	0	0.0149	#NUM!	34/134 (25%)	0/134 (0%)	8/134 (6%)	92/134 (69%)	GNAL,RASD1
CD28 Signaling in T Helper Cells	0	0.00387	#NUM!	32/517 (6%)	0/517 (0%)	2/517 (0%)	483/517 (93%)	NFATC4,WAS
IL-15 Signaling	0	0.0019	#NUM!	20/526 (4%)	0/526 (0%)	4/526 (1%)	502/526 (95%)	RASD1
Dendritic Cell Maturation	0	0.00336	#NUM!	32/596 (5%)	0/596 (0%)	10/596 (2%)	554/596 (93%)	COL1A1,IL33
Melatonin Signaling	0	0.0139	#NUM!	18/72 (25%)	0/72 (0%)	7/72 (10%)	47/72 (65%)	MAP2K6
Relaxin Signaling	0	0.0129	#NUM!	27/155 (17%)	0/155 (0%)	14/155 (9%)	114/155 (74%)	GNAL,MMP9
Factors Promoting Cardiogenesis in Vertebrates	0	0.0131	#NUM!	24/153 (16%)	0/153 (0%)	13/153 (8%)	116/153 (76%)	BMP7,DKK1
Agrin Interactions at Neuromuscular Junction	0	0.0145	#NUM!	21/69 (30%)	0/69 (0%)	3/69 (4%)	45/69 (65%)	RASD1
Docosahexaenoic Acid (DHA) Signaling	0	0.008	#NUM!	53/250 (21%)	0/250 (0%)	20/250 (8%)	177/250 (71%)	MFSD2A,PNPLA3
Thrombin Signaling	0	0.00889	#NUM!	62/225 (28%)	0/225 (0%)	18/225 (8%)	145/225 (64%)	GNAL,RASD1
ICOS-ICOSL Signaling in T Helper Cells	0	0.00197	#NUM!	24/507 (5%)	0/507 (0%)	4/507 (1%)	479/507 (94%)	NFATC4
Maturity Onset Diabetes of Young (MODY) Signaling	0	0.0127	#NUM!	12/79 (15%)	0/79 (0%)	2/79 (3%)	65/79 (82%)	APOC1
FLT3 Signaling in Hematopoietic Progenitor Cells	0	0.0122	#NUM!	18/82 (22%)	0/82 (0%)	9/82 (11%)	55/82 (67%)	RASD1
GNRH Signaling	0	0.0105	#NUM!	53/191 (28%)	0/191 (0%)	16/191 (8%)	122/191 (64%)	MAP2K6,RASD1
Human Embryonic Stem Cell Pluripotency	0	0.0149	#NUM!	32/201 (16%)	0/201 (0%)	12/201 (6%)	157/201 (78%)	BMP7,MAP2K6,RASD1
Melanocyte Development and Pigmentation Signaling	0	0.0102	#NUM!	19/98 (19%)	0/98 (0%)	12/98 (12%)	67/98 (68%)	RASD1
Androgen Signaling	0	0.00592	#NUM!	41/169 (24%)	0/169 (0%)	12/169 (7%)	116/169 (69%)	GNAL
Prolactin Signaling	0	0.0105	#NUM!	19/95 (20%)	0/95 (0%)	9/95 (9%)	67/95 (71%)	RASD1
Type I Diabetes Mellitus Signaling	0	0.00196	#NUM!	26/509 (5%)	0/509 (0%)	5/509 (1%)	478/509 (94%)	MAP2K6
Basal Cell Carcinoma Signaling	0	0.0139	#NUM!	6/72 (8%)	0/72 (0%)	5/72 (7%)	61/72 (85%)	BMP7
Autoimmune Thyroid Disease Signaling	0	0.00218	#NUM!	7/459 (2%)	0/459 (0%)	2/459 (0%)	450/459 (98%)	TPO
Graft-versus-Host Disease Signaling	0	0.00224	#NUM!	7/446 (2%)	0/446 (0%)	1/446 (0%)	438/446 (98%)	IL33
Type II Diabetes Mellitus Signaling	0	0.0131	#NUM!	36/153 (24%)	0/153 (0%)	4/153 (3%)	113/153 (74%)	ACSL1,ACSL4
Production of Nitric Oxide and Reactive Oxygen Species in Macrophages	0	0.0105	#NUM!	56/191 (29%)	0/191 (0%)	10/191 (5%)	125/191 (65%)	APOC1,S100A8
Gα12/13 Signaling	0	0.015	#NUM!	36/133 (27%)	0/133 (0%)	5/133 (4%)	92/133 (69%)	CDH23,RASD1
p70S6K Signaling	0	0.00518	#NUM!	37/579 (6%)	0/579 (0%)	11/579 (2%)	531/579 (92%)	AGT,RASD1,SFN
Colorectal Cancer Metastasis Signaling	0	0.0148	#NUM!	54/271 (20%)	0/271 (0%)	16/271 (6%)	201/271 (74%)	GNAL,IL6R,MMP9,RASD1
mTOR Signaling	0	0.00935	#NUM!	52/214 (24%)	0/214 (0%)	40/214 (19%)	122/214 (57%)	PRR5L,RASD1
G Protein Signaling Mediated by Tubby	0	0.00214	#NUM!	16/468 (3%)	0/468 (0%)	8/468 (2%)	444/468 (95%)	GNAL
Communication between Innate and Adaptive Immune Cells	0	0.00107	#NUM!	5/932 (1%)	0/932 (0%)	4/932 (0%)	923/932 (99%)	IL33
Sphingosine-1-phosphate Signaling	0	0.00833	#NUM!	29/120 (24%)	0/120 (0%)	8/120 (7%)	83/120 (69%)	CASP14
Crosstalk between Dendritic Cells and Natural Killer Cells	0	0.011	#NUM!	12/91 (13%)	0/91 (0%)	3/91 (3%)	76/91 (84%)	MICB
Systemic Lupus Erythematosus Signaling	0	0.00375	#NUM!	47/1066 (4%)	0/1066 (0%)	8/1066 (1%)	1011/1066 (95%)	IL33,IL6R,NFATC4,RASD1
CDC42 Signaling	0	0.00694	#NUM!	44/576 (8%)	0/576 (0%)	11/576 (2%)	521/576 (90%)	DIAPH3,ITGA2B,ITGB6,WAS
ILK Signaling	0	0.0149	#NUM!	60/201 (30%)	0/201 (0%)	12/201 (6%)	129/201 (64%)	ITGB6,MAP2K6,MMP9
EIF2 Signaling	0	0.00435	#NUM!	40/230 (17%)	0/230 (0%)	86/230 (37%)	104/230 (45%)	RASD1
RHOA Signaling	0	0.00806	#NUM!	41/124 (33%)	0/124 (0%)	5/124 (4%)	78/124 (63%)	ANLN
Phospholipase C Signaling	0	0.00357	#NUM!	59/1120 (5%)	0/1120 (0%)	26/1120 (2%)	1035/1120 (92%)	ITGA2B,ITGB6,NFATC4,RASD1
Altered T Cell and B Cell Signaling in Rheumatoid Arthritis	0	0.00107	#NUM!	11/938 (1%)	0/938 (0%)	4/938 (0%)	923/938 (98%)	IL33
RANK Signaling in Osteoclasts	0	0.011	#NUM!	27/91 (30%)	0/91 (0%)	5/91 (5%)	59/91 (65%)	MAP2K6
Regulation of IL-2 Expression in Activated and Anergic T Lymphocytes	0	0.00433	#NUM!	23/462 (5%)	0/462 (0%)	5/462 (1%)	434/462 (94%)	NFATC4,RASD1
NUR77 Signaling in T Lymphocytes	0	0.00195	#NUM!	22/513 (4%)	0/513 (0%)	3/513 (1%)	488/513 (95%)	PDK1
PKCθ Signaling in T Lymphocytes	0	0.00358	#NUM!	43/558 (8%)	0/558 (0%)	5/558 (1%)	510/558 (91%)	NFATC4,RASD1
Antiproliferative Role of TOB in T Cell Signaling	0	0.00469	#NUM!	10/426 (2%)	0/426 (0%)	2/426 (0%)	414/426 (97%)	CCNA2,CCNE2
PI3K Signaling in B Lymphocytes	0	0.0034	#NUM!	34/589 (6%)	0/589 (0%)	13/589 (2%)	542/589 (92%)	NFATC4,RASD1
IL-17A Signaling in Fibroblasts	0	0.0125	#NUM!	20/80 (25%)	0/80 (0%)	3/80 (4%)	57/80 (71%)	COL1A1
Role of JAK family kinases in IL-6-type Cytokine Signaling	0	0.0127	#NUM!	16/79 (20%)	0/79 (0%)	4/79 (5%)	59/79 (75%)	IL6R
Role of JAK1 and JAK3 in γc Cytokine Signaling	0	0.0145	#NUM!	11/69 (16%)	0/69 (0%)	4/69 (6%)	54/69 (78%)	RASD1
Dopamine-DARPP32 Feedback in cAMP Signaling	0	0.00538	#NUM!	43/186 (23%)	0/186 (0%)	12/186 (6%)	131/186 (70%)	PPP1R1B
NGF Signaling	0	0.00833	#NUM!	39/120 (33%)	0/120 (0%)	10/120 (8%)	71/120 (59%)	RASD1
Mouse Embryonic Stem Cell Pluripotency	0	0.00962	#NUM!	18/104 (17%)	0/104 (0%)	5/104 (5%)	81/104 (78%)	RASD1
Transcriptional Regulatory Network in Embryonic Stem Cells	0	0.0061	#NUM!	24/164 (15%)	0/164 (0%)	9/164 (5%)	131/164 (80%)	RASD1
eNOS Signaling	0	0.00641	#NUM!	23/156 (15%)	0/156 (0%)	9/156 (6%)	124/156 (79%)	CCNA2
VEGF Family Ligand-Receptor Interactions	0	0.0119	#NUM!	17/84 (20%)	0/84 (0%)	5/84 (6%)	62/84 (74%)	RASD1
Ephrin B Signaling	0	0.0139	#NUM!	22/72 (31%)	0/72 (0%)	4/72 (6%)	46/72 (64%)	GNAL
ERB2-ERBB3 Signaling	0	0.0154	#NUM!	18/65 (28%)	0/65 (0%)	3/65 (5%)	44/65 (68%)	RASD1
ERBB4 Signaling	0	0.0147	#NUM!	18/68 (26%)	0/68 (0%)	4/68 (6%)	46/68 (68%)	RASD1
Netrin Signaling	0	0.0116	#NUM!	50/173 (29%)	0/173 (0%)	9/173 (5%)	114/173 (66%)	NFATC4,PGK1
Heparan Sulfate Biosynthesis	0	0.011	#NUM!	12/91 (13%)	0/91 (0%)	5/91 (5%)	74/91 (81%)	SULT1C2
Heparan Sulfate Biosynthesis (Late Stages)	0	0.0119	#NUM!	12/84 (14%)	0/84 (0%)	2/84 (2%)	70/84 (83%)	SULT1C2
D-myo-inositol-5-phosphate Metabolism	0	0.0101	#NUM!	49/199 (25%)	0/199 (0%)	18/199 (9%)	132/199 (66%)	PPFIA4,PPP1R1B
Pyridoxal 5'-phosphate Salvage Pathway	0	0.0154	#NUM!	21/65 (32%)	0/65 (0%)	1/65 (2%)	43/65 (66%)	MAP2K6
D-myo-inositol (1,4,5,6)-Tetrakisphosphate Biosynthesis	0	0.0109	#NUM!	44/183 (24%)	0/183 (0%)	14/183 (8%)	125/183 (68%)	PPFIA4,PPP1R1B
Superpathway of Inositol Phosphate Compounds	0	0.0127	#NUM!	56/237 (24%)	0/237 (0%)	20/237 (8%)	161/237 (68%)	ITPKA,PPFIA4,PPP1R1B
D-myo-inositol (3,4,5,6)-tetrakisphosphate Biosynthesis	0	0.0109	#NUM!	44/183 (24%)	0/183 (0%)	14/183 (8%)	125/183 (68%)	PPFIA4,PPP1R1B
3-phosphoinositide Degradation	0	0.0103	#NUM!	45/194 (23%)	0/194 (0%)	15/194 (8%)	134/194 (69%)	PPFIA4,PPP1R1B
3-phosphoinositide Biosynthesis	0	0.00957	#NUM!	50/209 (24%)	0/209 (0%)	15/209 (7%)	144/209 (69%)	PPFIA4,PPP1R1B
Gαi Signaling	0	0.0143	#NUM!	20/140 (14%)	0/140 (0%)	9/140 (6%)	111/140 (79%)	GNAL,RASD1
Gαq Signaling	0	0.0118	#NUM!	40/170 (24%)	0/170 (0%)	10/170 (6%)	120/170 (71%)	GNAL,NFATC4
Gαs Signaling	0	0.00794	#NUM!	16/126 (13%)	0/126 (0%)	12/126 (10%)	98/126 (78%)	GNAL
PEDF Signaling	0	0.0119	#NUM!	22/84 (26%)	0/84 (0%)	3/84 (4%)	59/84 (70%)	RASD1
Remodeling of Epithelial Adherens Junctions	0	0.0147	#NUM!	27/68 (40%)	0/68 (0%)	4/68 (6%)	37/68 (54%)	TUBB6
Sperm Motility	0	0.0156	#NUM!	57/257 (22%)	0/257 (0%)	15/257 (6%)	185/257 (72%)	GNAL,MAP2K6,PNPLA3,RET
TEC Kinase Signaling	0	0.00692	#NUM!	44/578 (8%)	0/578 (0%)	11/578 (2%)	523/578 (90%)	GNAL,ITGA2B,ITGB6,WAS
UVA-Induced MAPK Signaling	0	0.0102	#NUM!	27/98 (28%)	0/98 (0%)	7/98 (7%)	64/98 (65%)	RASD1
Unfolded protein response	0	0.0111	#NUM!	20/90 (22%)	0/90 (0%)	13/90 (14%)	57/90 (63%)	INSIG1
WNT/Ca+ pathway	0	0.0152	#NUM!	9/66 (14%)	0/66 (0%)	8/66 (12%)	49/66 (74%)	NFATC4
ERK/MAPK Signaling	0	0.014	#NUM!	56/215 (26%)	0/215 (0%)	23/215 (11%)	136/215 (63%)	ITGA2B,ITGB6,RASD1
SAPK/JNK Signaling	0	0.00199	#NUM!	29/502 (6%)	0/502 (0%)	9/502 (2%)	464/502 (92%)	RASD1
Cardiac β-adrenergic Signaling	0	0.00556	#NUM!	39/180 (22%)	0/180 (0%)	12/180 (7%)	129/180 (72%)	GNAL
Protein Ubiquitination Pathway	0	0.00366	#NUM!	98/273 (36%)	0/273 (0%)	22/273 (8%)	153/273 (56%)	UBE2T
GABA Receptor Signaling	0	0.00758	#NUM!	25/132 (19%)	0/132 (0%)	7/132 (5%)	100/132 (76%)	GNAL
Xenobiotic Metabolism Signaling	0	0.0136	#NUM!	74/294 (25%)	0/294 (0%)	19/294 (6%)	201/294 (68%)	ALDH3A1,MAP2K6,RASD1,SULT1C2
B Cell Receptor Signaling	0	0.00473	#NUM!	49/634 (8%)	0/634 (0%)	11/634 (2%)	574/634 (91%)	MAP2K6,NFATC4,RASD1
WNT/β-catenin Signaling	0	0.00575	#NUM!	35/174 (20%)	0/174 (0%)	11/174 (6%)	128/174 (74%)	DKK1
Insulin Receptor Signaling	0	0.0143	#NUM!	31/140 (22%)	0/140 (0%)	10/140 (7%)	99/140 (71%)	ACLY,RASD1
Chemokine Signaling	0	0.0123	#NUM!	21/81 (26%)	0/81 (0%)	6/81 (7%)	54/81 (67%)	RASD1
Death Receptor Signaling	0	0.0104	#NUM!	30/96 (31%)	0/96 (0%)	5/96 (5%)	61/96 (64%)	ARHGDIB
Dopamine Receptor Signaling	0	0.0125	#NUM!	19/80 (24%)	0/80 (0%)	7/80 (9%)	54/80 (68%)	PPP1R1B
cAMP-mediated signaling	0	0.00424	#NUM!	22/236 (9%)	0/236 (0%)	18/236 (8%)	196/236 (83%)	GNAL
Apoptosis Signaling	0	0.00962	#NUM!	33/104 (32%)	0/104 (0%)	5/104 (5%)	66/104 (63%)	RASD1
NF-κB Signaling	0	0.00525	#NUM!	35/571 (6%)	0/571 (0%)	10/571 (2%)	526/571 (92%)	IL33,MAP2K6,RASD1
Hypoxia Signaling in the Cardiovascular System	0	0.0132	#NUM!	25/76 (33%)	0/76 (0%)	10/76 (13%)	41/76 (54%)	UBE2T
GPCR-Mediated Integration of Enteroendocrine Signaling Exemplified by an L Cell	0	0.0133	#NUM!	19/75 (25%)	0/75 (0%)	8/75 (11%)	48/75 (64%)	GLP2R
Gustation Pathway	0	0.00985	#NUM!	22/203 (11%)	0/203 (0%)	11/203 (5%)	170/203 (84%)	LIPG,P2RY6
Phagosome Maturation	0	0.0122	#NUM!	42/164 (26%)	0/164 (0%)	18/164 (11%)	104/164 (63%)	TPO,TUBB6
Autophagy	0	0.00461	#NUM!	50/217 (23%)	0/217 (0%)	21/217 (10%)	146/217 (67%)	E2F1
PD-1, PD-L1 cancer immunotherapy pathway	0	0.00935	#NUM!	17/107 (16%)	0/107 (0%)	5/107 (5%)	85/107 (79%)	CIP2A
Sumoylation Pathway	0	0.00971	#NUM!	31/103 (30%)	0/103 (0%)	8/103 (8%)	64/103 (62%)	ARHGDIB
Th2 Pathway	0	0.0073	#NUM!	20/137 (15%)	0/137 (0%)	6/137 (4%)	111/137 (81%)	IL33
Neuroinflammation Signaling Pathway	0	0.0126	#NUM!	52/317 (16%)	0/317 (0%)	15/317 (5%)	250/317 (79%)	GJB1,IL6R,MMP9,NFATC4
Opioid Signaling Pathway	0	0.0143	#NUM!	59/280 (21%)	0/280 (0%)	18/280 (6%)	203/280 (73%)	GNAL,MAP2K6,PDK1,RASD1
Adrenomedullin signaling pathway	0	0.0151	#NUM!	42/199 (21%)	0/199 (0%)	18/199 (9%)	139/199 (70%)	IL33,MAP2K6,RASD1
Th17 Activation Pathway	0	0.00413	#NUM!	7/484 (1%)	0/484 (0%)	4/484 (1%)	473/484 (98%)	IL6R,NFATC4
Endocannabinoid Neuronal Synapse Pathway	0	0.00671	#NUM!	32/149 (21%)	0/149 (0%)	11/149 (7%)	106/149 (71%)	GNAL
BAG2 Signaling Pathway	0	0.0118	#NUM!	44/85 (52%)	0/85 (0%)	8/85 (9%)	33/85 (39%)	CDKN1A
T Cell Exhaustion Signaling Pathway	0	0.00705	#NUM!	35/567 (6%)	0/567 (0%)	6/567 (1%)	526/567 (93%)	IL6R,NFATC4,PDK1,RASD1
Synaptogenesis Signaling Pathway	0	0.0127	#NUM!	70/315 (22%)	0/315 (0%)	24/315 (8%)	221/315 (70%)	CDH23,LRP8,RASD1,WAS
White Adipose Tissue Browning Pathway	0	0.00725	#NUM!	21/138 (15%)	0/138 (0%)	11/138 (8%)	106/138 (77%)	BMP7
Inhibition of ARE-Mediated mRNA Degradation Pathway	0	0.0123	#NUM!	67/163 (41%)	0/163 (0%)	11/163 (7%)	85/163 (52%)	SFN,TNFSF9
Necroptosis Signaling Pathway	0	0.00645	#NUM!	40/155 (26%)	0/155 (0%)	11/155 (7%)	104/155 (67%)	PYGL
Xenobiotic Metabolism General Signaling Pathway	0	0.014	#NUM!	40/143 (28%)	0/143 (0%)	6/143 (4%)	97/143 (68%)	MAP2K6,RASD1
Xenobiotic Metabolism AHR Signaling Pathway	0	0.0115	#NUM!	20/87 (23%)	0/87 (0%)	9/87 (10%)	58/87 (67%)	ALDH3A1
Xenobiotic Metabolism CAR Signaling Pathway	0	0.0155	#NUM!	44/194 (23%)	0/194 (0%)	10/194 (5%)	140/194 (72%)	ALDH3A1,MAP2K6,SULT1C2
Xenobiotic Metabolism PXR Signaling Pathway	0	0.0103	#NUM!	41/195 (21%)	0/195 (0%)	13/195 (7%)	141/195 (72%)	ALDH3A1,SULT1C2
Insulin Secretion Signaling Pathway	0	0.00364	#NUM!	60/275 (22%)	0/275 (0%)	31/275 (11%)	184/275 (67%)	PC
Regulation of the Epithelial Mesenchymal Transition in Development Pathway	0	0.0115	#NUM!	11/87 (13%)	0/87 (0%)	7/87 (8%)	69/87 (79%)	S100A4
MSP-RON Signaling in Cancer Cells Pathway	0	0.0143	#NUM!	31/140 (22%)	0/140 (0%)	8/140 (6%)	101/140 (72%)	RASD1,SFN
MSP-RON Signaling in Macrophages Pathway	0	0.0084	#NUM!	26/119 (22%)	0/119 (0%)	7/119 (6%)	86/119 (72%)	RASD1
Calcium Signaling	0	0.00455	#NUM!	43/220 (20%)	0/220 (0%)	10/220 (5%)	167/220 (76%)	NFATC4
GM-CSF Signaling	0	0.0143	#NUM!	14/70 (20%)	0/70 (0%)	3/70 (4%)	53/70 (76%)	RASD1

## Sheet: SUM149_2DvsOthers
Supplementary File 2d: QIAGEN Ingenuity Pathway Analysis of singe-cell mRNA Seq data from SUM149 cells cultured in 2D versus SphC and EmC combined. Differentially expressed genes (DEGs) with adjusted P value (Padj) < 0.05 and average log2 fold change (avg_log2FC) more than 1 (or less than -1) cutoffs (see as in Supplementary File 1) were used as inputs for IPA standard Core Analysis.
© 2000-2024 QIAGEN. All rights reserved.
Ingenuity Canonical Pathways	-log(B-H p-value)	Ratio	z-score	Downregulated	No change	Upregulated	No overlap with dataset	Molecules
Cell Cycle Checkpoints	23.1	0.272	7.905	13/272 (5%)	0/272 (0%)	238/272 (88%)	21/272 (8%)	ANAPC15,ATRIP,AURKB,BARD1,BIRC5,BRIP1,BUB1,BUB1B,CCNA2,CCNB1,CCNE2,CDC20,CDC25C,CDC45,CDC6,CDCA8,CDKN1A,CENPE,CENPF,CENPI,CENPL,CENPM,CENPN,CENPO,CENPS/CENPS-CORT,CENPU,CLSPN,DSN1,DYNC1I1,ERCC6L,EXO1,GTSE1,H2AX,H2BC13,H2BC14,H2BC15,H2BC17,H2BC26,H2BC3,H2BC9,INCENP,KIF18A,KIF2C,KNL1,KNTC1,MCM10,MCM2,MCM4,MCM5,NDC80,NDE1,NSD2,ORC1,PCBP4,PKMYT1,PLK1,PPP2R5D,PSMB9,RANGAP1,RFC3,RFC5,RMI1,RNF168,RPA1,S…
RHO GTPases Activate Formins	17.6	0.331	6.487	4/139 (3%)	0/139 (0%)	114/139 (82%)	21/139 (15%)	AURKB,BIRC5,BUB1,BUB1B,CDC20,CDCA8,CENPE,CENPF,CENPI,CENPL,CENPM,CENPN,CENPO,CENPS/CENPS-CORT,CENPU,DAAM1,DIAPH3,DSN1,DYNC1I1,ERCC6L,INCENP,KIF18A,KIF2C,KNL1,KNTC1,MRTFA,NDC80,NDE1,PLK1,PPP2R5D,RANGAP1,RHOB,SGO1,SKA1,SKA2,SPC24,SPC25,SPDL1,TUBA1B,TUBA4A,TUBB2A,TUBB3,TUBB4B,TUBB6,ZWILCH,ZWINT
Mitotic Prometaphase	14	0.251	7.141	6/203 (3%)	0/203 (0%)	171/203 (84%)	26/203 (13%)	AURKB,BIRC5,BUB1,BUB1B,CCNB1,CDC20,CDCA5,CDCA8,CENPE,CENPF,CENPI,CENPL,CENPM,CENPN,CENPO,CENPS/CENPS-CORT,CENPU,CNTRL,DSN1,DYNC1I1,ERCC6L,INCENP,KIF18A,KIF2C,KNL1,KNTC1,NCAPD2,NCAPG,NCAPH,NDC80,NDE1,NEK2,PLK1,PLK4,PPP2R5D,RANGAP1,SGO1,SKA1,SKA2,SPC24,SPC25,SPDL1,TUBA1B,TUBA4A,TUBB,TUBB2A,TUBB3,TUBB4B,TUBB6,ZWILCH,ZWINT
Kinetochore Metaphase Signaling Pathway	13.4	0.327	2.785	4/110 (4%)	0/110 (0%)	86/110 (78%)	20/110 (18%)	AURKB,BIRC5,BUB1,BUB1B,CCNB1,CDC20,CDCA8,CENPE,CENPL,CENPN,CENPO,CENPU,CENPW,DSN1,ESPL1,H2AC20,H2AC21,H2AX,INCENP,KIF2C,KNL1,KNTC1,MXD3,NDC80,NEK2,PLK1,PPP2R5D,SKA1,SKA2,SKA3,SPC24,SPC25,SPDL1,TTK,ZWILCH,ZWINT
LXR/RXR Activation	11.8	0.293	-0.378	43/123 (35%)	0/123 (0%)	14/123 (11%)	66/123 (54%)	AGT,APOC1,APOC3,APOD,APOE,C3,CD14,CLU,CYP51A1,FASN,FDFT1,HMGCR,IL18,IL1A,IL1B,IL1R1,IL1R2,IL1RAP,IL1RL1,IL6,ITIH4,LDLR,LPL,MYLIP,NFKB2,PON3,PTGS2,RBP4,RELB,S100A8,SAA1,SAA2,SCD,TNF,TNFRSF11B,VTN
Mitotic Metaphase and Anaphase	11.5	0.217	7.141	9/235 (4%)	0/235 (0%)	200/235 (85%)	26/235 (11%)	ANAPC15,AURKB,BIRC5,BUB1,BUB1B,CCNB1,CDC20,CDCA5,CDCA8,CENPE,CENPF,CENPI,CENPL,CENPM,CENPN,CENPO,CENPS/CENPS-CORT,CENPU,CHMP6,DSN1,DYNC1I1,ERCC6L,ESPL1,FBXO5,INCENP,KIF18A,KIF2C,KNL1,KNTC1,LMNB1,NDC80,NDE1,PLK1,PPP2R5D,PSMB9,RANGAP1,SGO1,SKA1,SKA2,SPC24,SPC25,SPDL1,TMPO,TUBA1B,TUBA4A,TUBB2A,TUBB3,TUBB4B,TUBB6,ZWILCH,ZWINT
Cholesterol biosynthesis	10.8	0.64	-4	19/25 (76%)	0/25 (0%)	4/25 (16%)	2/25 (8%)	ACAT2,CYP51A1,DHCR24,DHCR7,FDFT1,FDPS,HMGCR,HMGCS1,HSD17B7,IDI1,LSS,MSMO1,MVD,SC5D,SQLE,SREBF2
Nucleosome assembly	10	0.429	4.583	2/49 (4%)	0/49 (0%)	43/49 (88%)	4/49 (8%)	CENPI,CENPL,CENPM,CENPN,CENPO,CENPS/CENPS-CORT,CENPU,CENPW,H2AC20,H2AC7,H2AX,H2BC13,H2BC14,H2BC15,H2BC17,H2BC26,H2BC3,H2BC9,HJURP,KNL1,OIP5
Osteoarthritis Pathway	9.85	0.203	-3.333	55/236 (23%)	0/236 (0%)	62/236 (26%)	119/236 (50%)	ALPP,ANXA2,BMP2,CASP1,CASP14,CEBPB,CREB3L1,CXCL8,DCN,DKK1,ELF3,FGF2,FZD4,GLI2,GREM1,HES1,HTRA1,IL1B,IL1R1,IL1R2,IL1RAP,IL1RL1,ITGA1,ITGA2,ITGA2B,ITGB8,LRP1,NAMPT,NFKB2,PDGFC,PGF,PPARG,PPARGC1A,PRKAG2,PTGS2,PTHLH,RBP4,RELB,S100A8,S100A9,SLC39A8,SMAD2,SMAD3,SMAD6,SOX9,TLR2,TNF,VEGFA
Superpathway of Cholesterol Biosynthesis	9.52	0.552	-3.5	21/29 (72%)	0/29 (0%)	4/29 (14%)	4/29 (14%)	ACAT2,CYP51A1,DHCR24,DHCR7,FDFT1,FDPS,HMGCR,HMGCS1,HSD17B7,IDI1,LSS,MSMO1,MVD,PMVK,SC5D,SQLE
Hepatic Fibrosis / Hepatic Stellate Cell Activation	8.85	0.211	#NUM!	49/194 (25%)	0/194 (0%)	30/194 (15%)	115/194 (59%)	ACTA2,AGT,CD14,COL4A5,COL5A3,COL6A2,COL8A1,COL9A3,CSF1,CXCL3,CXCL8,EDN1,EDNRA,EDNRB,FAS,FGF2,ICAM1,IGFBP3,IGFBP5,IL1A,IL1B,IL1R1,IL1R2,IL1RAP,IL1RL1,IL6,MET,MYH9,MYL9,NFKB2,PDGFC,PDGFD,PGF,RELB,SMAD2,SMAD3,TGFB2,TIMP1,TNF,TNFRSF11B,VEGFA
Interleukin-4 and Interleukin-13 signaling	8.33	0.264	-1.89	36/110 (33%)	0/110 (0%)	23/110 (21%)	51/110 (46%)	BCL2L1,BCL6,BIRC5,CDKN1A,CEBPD,CXCL8,FGF2,FOS,ICAM1,IL13RA2,IL18,IL1A,IL1B,IL6,LCN2,LIF,MAOA,MUC1,MYC,PIK3R1,PIM1,PTGS2,RORC,S1PR1,SAA1,SOCS3,TIMP1,TNF,VEGFA
Interleukin-10 signaling	8	0.4	-3.771	20/45 (44%)	0/45 (0%)	2/45 (4%)	23/45 (51%)	CCL20,CSF1,CSF3,CXCL1,CXCL2,CXCL8,FPR1,ICAM1,IL18,IL1A,IL1B,IL1R1,IL1R2,IL6,LIF,PTGS2,TIMP1,TNF
DNA Damage/Telomere Stress Induced Senescence	8	0.357	4.025	3/56 (5%)	0/56 (0%)	47/56 (84%)	6/56 (11%)	CCNA2,CCNE2,CDKN1A,H1-1,H1-2,H1-3,H1-4,H1-5,H2AC20,H2AC7,H2AX,H2BC13,H2BC14,H2BC15,H2BC17,H2BC26,H2BC3,H2BC9,HMGA1,LMNB1
Activation of gene expression by SREBF (SREBP)	7.84	0.415	-3.153	19/41 (46%)	0/41 (0%)	19/41 (46%)	3/41 (7%)	CYP51A1,DHCR7,ELOVL6,FASN,FDFT1,FDPS,HMGCR,HMGCS1,IDI1,LSS,MVD,NFYB,PMVK,SC5D,SCD,SQLE,SREBF2
DNA methylation	6.96	0.5	3.606	1/26 (4%)	0/26 (0%)	19/26 (73%)	6/26 (23%)	DNMT1,DNMT3B,H2AC20,H2AC7,H2AX,H2BC13,H2BC14,H2BC15,H2BC17,H2BC26,H2BC3,H2BC9,UHRF1
HDR through Homologous Recombination (HRR) or Single Strand Annealing (SSA)	6.89	0.241	4.811	8/112 (7%)	0/112 (0%)	91/112 (81%)	13/112 (12%)	ATRIP,BARD1,BRIP1,CCNA2,CLSPN,EME1,EXO1,H2AX,H2BC13,H2BC14,H2BC15,H2BC17,H2BC26,H2BC3,H2BC9,NSD2,POLE,POLE2,RAD51,RAD51AP1,RFC3,RFC5,RMI1,RNF168,RPA1,TIPIN,XRCC3
ID1 Signaling Pathway	6.86	0.189	0.324	38/201 (19%)	0/201 (0%)	73/201 (36%)	90/201 (45%)	AURKA,BCL2L1,BHLHE40,BIRC5,BMP2,BMP4,CAV1,CDC20,CDKN1A,CHRNA9,E2F1,ETS1,FGF2,GLI2,HRAS,IL6,KIF11,LIF,MCAM,MYC,NFKB2,PDGFC,PGF,PIK3R1,PIK3R3,PLAC8,PLXNB1,S100A9,SEMA4C,SMAD2,SMAD3,TGFB2,TGM2,TNF,TNFRSF11B,TYMS,USP1,VEGFA
Activation of the pre-replicative complex	6.49	0.424	3.742	0/33 (0%)	0/33 (0%)	32/33 (97%)	1/33 (3%)	CDC45,CDC6,CDT1,MCM10,MCM2,MCM4,MCM5,ORC1,POLA1,POLA2,POLE,POLE2,PRIM1,RPA1
Transcriptional regulation of granulopoiesis	6.28	0.333	3	7/51 (14%)	0/51 (0%)	29/51 (57%)	15/51 (29%)	CDKN1A,CEBPB,CSF3R,DEK,E2F1,GATA2,H2AC20,H2AC7,H2AX,H2BC13,H2BC14,H2BC15,H2BC17,H2BC26,H2BC3,H2BC9,MYC
Cholesterol Biosynthesis I	6.28	0.692	-3	11/13 (85%)	0/13 (0%)	2/13 (15%)	0/13 (0%)	CYP51A1,DHCR24,DHCR7,FDFT1,HSD17B7,LSS,MSMO1,SC5D,SQLE
Cholesterol Biosynthesis II (via 24,25-dihydrolanosterol)	6.28	0.692	-3	11/13 (85%)	0/13 (0%)	2/13 (15%)	0/13 (0%)	CYP51A1,DHCR24,DHCR7,FDFT1,HSD17B7,LSS,MSMO1,SC5D,SQLE
Cholesterol Biosynthesis III (via Desmosterol)	6.28	0.692	-3	11/13 (85%)	0/13 (0%)	2/13 (15%)	0/13 (0%)	CYP51A1,DHCR24,DHCR7,FDFT1,HSD17B7,LSS,MSMO1,SC5D,SQLE
Tumor Microenvironment Pathway	6.21	0.19	-2.611	45/179 (25%)	0/179 (0%)	41/179 (23%)	93/179 (52%)	CD274,CFLAR,CSF1,CSF3,CXCL8,FAS,FGF13,FGF2,FGF7,FOS,HLA-B,HRAS,ICAM1,IL1B,IL6,MAP3K14,MMP14,MMP17,MMP28,MYC,NFKB2,PDCD1LG2,PDGFC,PDGFD,PGF,PIK3R1,PIK3R3,PTGS2,RELB,SLC1A4,SLC2A3,TGFB2,TNF,VEGFA
PRC2 methylates histones and DNA	6.21	0.4	3.742	2/35 (6%)	0/35 (0%)	26/35 (74%)	7/35 (20%)	DNMT1,DNMT3B,EZH2,H2AC20,H2AC7,H2AX,H2BC13,H2BC14,H2BC15,H2BC17,H2BC26,H2BC3,H2BC9,PHF19
Senescence-Associated Secretory Phenotype (SASP)	6	0.274	1.789	16/73 (22%)	0/73 (0%)	48/73 (66%)	9/73 (12%)	ANAPC15,CCNA2,CDK6,CDKN1A,CDKN2C,CEBPB,CXCL8,FOS,H2AC20,H2AC7,H2AX,H2BC13,H2BC14,H2BC15,H2BC17,H2BC26,H2BC3,H2BC9,IL1A,IL6
IL-17A Signaling in Fibroblasts	6	0.263	-3.273	27/80 (34%)	0/80 (0%)	25/80 (31%)	28/80 (35%)	ACTA2,CEBPB,CEBPD,CXCL1,CXCL5,ELF3,FOS,IL17RB,IL1B,IL6,LCN2,LOX,MAPK10,NFKB2,P4HA1,P4HA2,P4HA3,PRKCA,RELB,TNF,ZC3H12A
Cohesin Chromatin Regulation Pathway	5.97	0.166	3.363	27/247 (11%)	0/247 (0%)	123/247 (50%)	97/247 (39%)	AURKB,BIRC5,BUB1,CCNB1,CDCA5,CDCA8,ESCO2,ESPL1,H2AC20,H2AC21,H2AC7,H2AX,H2BC13,H2BC14,H2BC15,H2BC17,H2BC26,H2BC3,H2BC9,HASPIN,INCENP,KNL1,MYC,NCAPD2,NCAPG,NCAPG2,NCAPH,NCAPH2,PCDH1,PCDH20,PCDH7,PCDH9,PCDHB14,PCDHGA10,PCDHGA6,PCDHGA8,PCDHGB2,PLK1,PPP2R5D,SGO1,TTK
Kinesins	5.9	0.295	4.243	1/61 (2%)	0/61 (0%)	35/61 (57%)	25/61 (41%)	CENPE,KIF11,KIF15,KIF18A,KIF18B,KIF20A,KIF23,KIF2C,KIF4A,KIF5C,KIFC1,RACGAP1,TUBA1B,TUBA4A,TUBB2A,TUBB3,TUBB4B,TUBB6
Hepatic Fibrosis Signaling Pathway	5.9	0.139	-2.1	80/417 (19%)	0/417 (0%)	124/417 (30%)	213/417 (51%)	ACTA2,AGT,CALM1 (includes others),CEBPB,CNR1,CREB3L1,CXCL8,EDN1,EDNRA,EZH2,FGF2,FOS,FZD4,GLI2,HRAS,ICAM1,IL18,IL1A,IL1B,IL1R1,IL1R2,IL1RAP,IL1RL1,ITGA1,ITGA2,ITGA2B,ITGB8,LRP1,MAPK10,MYC,MYL9,MYLK,NFKB2,PDGFC,PDGFD,PDK1,PGF,PIK3R1,PIK3R3,PPARG,PRKAG2,PRKCA,RELB,RHOB,RHOV,SMAD2,SMAD3,SNAI1,SOD2,TGFB2,TIMP1,TNF,TNFRSF11B,VEGFA,WNT11,WNT5B,WNT6,WNT7B
Wound Healing Signaling Pathway	5.77	0.163	-3.28	55/252 (22%)	0/252 (0%)	46/252 (18%)	151/252 (60%)	ACTA2,CEBPB,COL4A5,COL5A3,COL6A2,COL8A1,COL9A3,CXCL8,FGF2,FGF7,FOS,HRAS,IL18,IL1A,IL1B,IL1R1,IL1R2,IL1RAP,IL1RL1,IL6,KRT17,KRT6A,KRT6B,LAMB3,LIF,MAP3K14,MAPK10,NFKB2,PDGFC,PDGFD,PGF,PRKCA,SHC2,SHC3,SNAI2,TGFB2,TNF,TNFRSF11B,TNFSF9,TRPA1,VEGFA
Activated PKN1 stimulates transcription of AR regulated genes KLK2 and KLK3	5.68	0.429	2.887	2/28 (7%)	0/28 (0%)	19/28 (68%)	7/28 (25%)	H2AC20,H2AC7,H2AX,H2BC13,H2BC14,H2BC15,H2BC17,H2BC26,H2BC3,H2BC9,KDM4C,PKN1
Ferroptosis Signaling Pathway	5.63	0.206	-2.2	28/131 (21%)	0/131 (0%)	60/131 (46%)	43/131 (33%)	ACSL4,ALOX15B,ALOXE3,ANGPTL4,CDKN1A,CTH,EIF2AK3,EMP1,FANCD2,FDFT1,GCH1,H2AC20,H2AC21,H2AX,H2BC10,H2BC15,H2BC17,H2BC26,H2BC8,HMGCR,HRAS,PRKAG2,RBL1,SAT1,SLC39A8,SREBF2,TXNRD1
RUNX1 regulates megakaryocyte differentiation and platelet function	5.54	0.293	1.134	4/58 (7%)	0/58 (0%)	38/58 (66%)	16/58 (28%)	H2AC20,H2AC7,H2AX,H2BC13,H2BC14,H2BC15,H2BC17,H2BC26,H2BC3,H2BC9,ITGA2B,MYL9,NFE2,NR4A3,THBS1,TNRC6C,WDR5
Activin Inhibin Signaling Pathway	5.54	0.171	-2.667	41/211 (19%)	0/211 (0%)	62/211 (29%)	108/211 (51%)	CDKN1A,CEBPB,EGLN3,FOS,FOSL1,FOSL2,GATA2,IL18,IL1A,IL1B,IL1R1,IL1R2,IL1RAP,IL1RL1,IL6,INHA,INHBB,MAPK10,MAPK4,MXD1,NFKB2,PAX9,PIK3R1,PIK3R3,PMEPA1,PPARG,PRL,PTGS2,SMAD2,SMAD3,SNAI1,SNAI2,TGFB2,TLR2,TNF,TNFRSF11B
Role of Chondrocytes in Rheumatoid Arthritis Signaling Pathway	5.54	0.199	-3.78	36/141 (26%)	0/141 (0%)	40/141 (28%)	65/141 (46%)	CASP1,CEBPB,CEBPD,CFLAR,CXCL8,FOS,IL17RB,IL18,IL1A,IL1B,IL1R1,IL1R2,IL1RAP,IL1RL1,IL6,LRP1,MMP14,MMP17,MMP28,NFKB2,PDGFC,PGF,PRKAG2,PTGS2,TLR2,TNF,TNFRSF11B,VEGFA
Acute Phase Response Signaling	5.5	0.178	-2.041	43/185 (23%)	0/185 (0%)	58/185 (31%)	84/185 (45%)	AGT,C1R,C1S,C3,CEBPB,CFB,CP,CRABP2,FOS,HRAS,IL18,IL1A,IL1B,IL1R1,IL1RAP,IL6,ITIH4,MAP3K14,NFKB2,OSMR,PIK3R1,PIK3R3,RBP4,RBP7,RELB,SAA1,SAA2,SERPINA3,SOCS2,SOCS3,SOD2,TNF,TNFRSF11B
DHCR24 Signaling Pathway	5.27	0.197	-3.657	38/137 (28%)	0/137 (0%)	30/137 (22%)	69/137 (50%)	AGT,APOC1,APOC3,APOD,APOE,C3,CLU,CYP51A1,DHCR24,DHCR7,HMGCR,HRAS,ITIH4,NFKB2,PDGFC,PDGFD,PIK3R1,PIK3R3,PON3,PRKCA,RBP4,SAA1,SAA2,SC5D,SOX9,SREBF2,VTN
Pulmonary Fibrosis Idiopathic Signaling Pathway	5.19	0.144	-1.605	64/326 (20%)	0/326 (0%)	109/326 (33%)	153/326 (47%)	ACTA2,AJUBA,AREG,AXL,BIRC5,CAV1,CDH2,COL4A5,COL5A3,COL6A2,COL8A1,COL9A3,EDN1,EDNRA,EFNB2,EZH2,FGF2,FOS,FZD4,GLI2,HES1,HRAS,IL1B,IL6,ITGA2,MAPK10,MMP14,MMP17,MMP28,MRTFA,MUC1,NFKB2,NOTCH3,PDGFC,PDGFD,PIK3R1,PIK3R3,RELB,SMAD2,SMAD3,SNAI1,TGFB2,THBS1,WNT11,WNT5B,WNT6,WNT7B
Cell Cycle Control of Chromosomal Replication	5.06	0.286	3.5	3/56 (5%)	0/56 (0%)	45/56 (80%)	8/56 (14%)	CDC45,CDC6,CDK18,CDK6,CDT1,LIG1,MCM2,MCM4,MCM5,ORC1,POLA1,POLA2,POLE,PRIM1,RPA1,TOP2A
Atherosclerosis Signaling	5	0.195	-4.264	32/133 (24%)	0/133 (0%)	16/133 (12%)	85/133 (64%)	ALOX15B,ALOXE3,APOC1,APOC3,APOD,APOE,CLU,COL5A3,CSF1,CXCL8,ICAM1,IL18,IL1A,IL1B,IL6,LPL,NFKB2,PDGFC,PDGFD,PLA2G4A,PLA2R1,PNPLA3,RBP4,RELB,S100A8,TNF
NoRC negatively regulates rRNA expression	4.99	0.342	3.606	2/38 (5%)	0/38 (0%)	29/38 (76%)	7/38 (18%)	DNMT1,DNMT3B,H2AC20,H2AC7,H2AX,H2BC13,H2BC14,H2BC15,H2BC17,H2BC26,H2BC3,H2BC9,SAP130
Ribonucleotide Reductase Signaling Pathway	4.84	0.175	1.3	24/171 (14%)	0/171 (0%)	95/171 (56%)	52/171 (30%)	BIRC5,CCNF,CDK6,CDKN1A,CREB3L1,DPF1,E2F1,E2F2,E2F7,E2F8,FOS,FOXM1,H3C3,IL6,MAPK10,MET,MYBL2,MYC,NFKB2,NFYB,PARP1,PIK3R1,PIK3R3,RRM1,RRM2,SNAI1,SNAI2,THBS1,TIPARP,VEGFA
Role of IL-17A in Psoriasis	4.8	0.571	-2.121	7/14 (50%)	0/14 (0%)	2/14 (14%)	5/14 (36%)	CCL20,CXCL1,CXCL3,CXCL5,CXCL8,IL17RB,S100A8,S100A9
Telomere Maintenance	4.79	0.247	4.243	4/73 (5%)	0/73 (0%)	61/73 (84%)	8/73 (11%)	CCNA2,H2AC20,H2AC7,H2AX,H2BC13,H2BC14,H2BC15,H2BC17,H2BC26,H2BC3,H2BC9,LIG1,POLA1,POLA2,PRIM1,RFC3,RFC5,RPA1
Molecular Mechanisms of Cancer	4.77	0.109	-1.555	116/856 (14%)	0/856 (0%)	229/856 (27%)	511/856 (60%)	ACKR1,ADGRE2,ADGRG2,ADGRG6,ADRA1B,ADRA1D,ADRB2,ARHGEF16,AURKA,BCL2L1,BMP2,BMP4,BMP8B,C3AR1,C5AR1,C5AR2,CCNE2,CDC25C,CDK6,CDKN1A,CDKN2C,CFLAR,CNR1,E2F1,E2F2,E2F7,E2F8,EDN1,EDNRA,EDNRB,FANCD2,FAS,FGF2,FOS,FPR1,FZD4,GNAZ,GPR135,GPR143,GPR157,GPR19,GPR37,GPR87,GPRC5A,HDAC9,HES1,HEY1,HIPK2,HRAS,IL13RA2,IL17RB,IL1A,IL1B,IL1R1,IL1R2,IL1RL1,IL20RA,IL21R,IL7R,IRS1,ITGA1,ITGA2,ITGA2B,ITGB8,LRP1,MAPK10,MMP1…
IL-6 Signaling	4.77	0.194	-3.128	35/129 (27%)	0/129 (0%)	48/129 (37%)	46/129 (36%)	CD14,CEBPB,CXCL8,CYP19A1,FOS,HRAS,IL18,IL1A,IL1B,IL1R1,IL1R2,IL1RAP,IL1RL1,IL6,MAP3K14,MAPK10,NFKB2,PIK3R1,PIK3R3,RELB,SOCS3,TNF,TNFAIP6,TNFRSF11B,VEGFA
Nuclear Cytoskeleton Signaling Pathway	4.75	0.159	3.888	15/220 (7%)	0/220 (0%)	123/220 (56%)	82/220 (37%)	ACTA2,CDH2,CENPE,DHFR,DYNC1I1,H2AX,ITGA1,ITGA2,ITGA2B,ITGB8,KIF11,KIF15,KIF18A,KIF18B,KIF20A,KIF23,KIF2C,KIF4A,KIF5C,KIFC1,LMNB1,LMNB2,MRTFA,MTCL1,NFKB2,PPARG,RACGAP1,SYNE1,SYNE4,TUBA1B,TUBA4A,TUBB2A,TUBB3,TUBB4B,TUBB6
Mitotic G1 phase and G1/S transition	4.66	0.191	3.674	9/131 (7%)	0/131 (0%)	110/131 (84%)	12/131 (9%)	CCNA2,CCNB1,CCNE2,CDC45,CDC6,CDK6,CDKN1A,CDKN2C,CDT1,DHFR,E2F1,E2F2,FBXO5,MYBL2,MYC,ORC1,POLA1,POLA2,PRIM1,PSMB9,RBL1,RRM2,TK1,TOP2A,TYMS
Role of Macrophages, Fibroblasts and Endothelial Cells in Rheumatoid Arthritis	4.64	0.138	-1.64	59/333 (18%)	0/333 (0%)	96/333 (29%)	178/333 (53%)	C5AR1,CALM1 (includes others),CEBPB,CEBPD,CREB3L1,CSF1,CXCL8,DAAM1,DKK1,FGF2,FOS,FZD4,HRAS,ICAM1,IL17RB,IL18,IL1A,IL1B,IL1R1,IL1R2,IL1RAP,IL1RL1,IL6,LRP1,MAP3K14,MYC,PDGFC,PDGFD,PGF,PIK3R1,PIK3R3,PLCB4,PLCE1,PRKCA,PRSS3,ROR2,SFRP2,SOCS3,TLR2,TNF,TNFRSF11B,VEGFA,WNT11,WNT5B,WNT6,WNT7B
Post-translational protein phosphorylation	4.6	0.206	-1.279	32/107 (30%)	0/107 (0%)	23/107 (21%)	52/107 (49%)	APOE,BMP4,C3,CCN1,CDH2,CHGB,CP,CSF1,EVA1A,FAM20C,IGFBP3,IGFBP5,IL6,LTBP1,MFGE8,MGAT4A,PCSK9,PENK,PRSS23,SCG2,TIMP1,TMEM132A
Meiotic recombination	4.56	0.292	3.742	3/48 (6%)	0/48 (0%)	36/48 (75%)	9/48 (19%)	DMC1,H2AC20,H2AC7,H2AX,H2BC13,H2BC14,H2BC15,H2BC17,H2BC26,H2BC3,H2BC9,PSMC3IP,RAD51,RPA1
Pancreatic Adenocarcinoma Signaling	4.46	0.19	-1.508	27/126 (21%)	0/126 (0%)	61/126 (48%)	38/126 (30%)	BCL2L1,BIRC5,CCNE2,CDKN1A,E2F1,E2F2,E2F7,E2F8,HDAC9,MAPK10,NFKB2,PDGFC,PGF,PIK3R1,PIK3R3,PLD5,PTGS2,RAD51,RBL1,RELB,SMAD2,SMAD3,TGFB2,VEGFA
TP53 Regulates Transcription of Cell Cycle Genes	4.46	0.286	2.138	5/49 (10%)	0/49 (0%)	36/49 (73%)	8/49 (16%)	AURKA,CCNA2,CCNB1,CCNE2,CDC25C,CDKN1A,E2F1,E2F7,E2F8,PCBP4,PLK2,RBL1,RGCC,ZNF385A
ILK Signaling	4.36	0.159	-2.117	35/201 (17%)	0/201 (0%)	85/201 (42%)	81/201 (40%)	ACTA2,ACTN4,BMP2,CREB3L1,DSP,FLNC,FOS,ILKAP,IRS1,ITGB8,LIMS2,MAPK10,MUC1,MYC,MYH9,MYL9,NFKB2,PDGFC,PGF,PIK3R1,PIK3R3,PPP2R5D,PTGS2,PXN,RELB,RHOB,RHOV,SNAI1,SNAI2,TMSB10/TMSB4X,TNF,VEGFA
RHO GTPase cycle	4.36	0.124	2.405	51/450 (11%)	0/450 (0%)	247/450 (55%)	152/450 (34%)	AMIGO2,ANLN,ARHGAP11A,ARHGAP18,ARHGAP33,ARHGAP8/PRR5-ARHGAP8,ARHGEF16,ARHGEF28,BAIAP2,CAV1,CAVIN1,CDC42EP1,CDC42EP3,CHN2,CIT,CKB,DAAM1,DEPDC1B,DIAPH3,DOCK10,DSP,ECT2,EFHD2,EPSTI1,FAM83B,IQGAP2,KIF14,LMNB1,MCAM,NGEF,NOXO1,PAK6,PARD6A,PCDH7,PIK3R1,PIK3R3,PKN1,PLXNB1,PLXND1,PRAG1,PREX1,PTPN13,RACGAP1,RASAL2,RHOB,RHOV,RHPN2,SH3RF1,STARD13,STOM,TMEM59,TMPO,TPM3,TUBA1B,UACA,VAV3
Hereditary Breast Cancer Signaling	4.29	0.181	-0.6	18/138 (13%)	0/138 (0%)	86/138 (62%)	34/138 (25%)	BARD1,CCNB1,CDC25C,CDK6,CDKN1A,DDB2,E2F1,FANCA,FANCD2,FANCG,FGF13,FGF2,GADD45B,H2AX,HRAS,PDGFC,PGF,PIK3R1,PIK3R3,RAD51,RFC3,RFC5,RPA1,TGFB2,VEGFA
Role of BRCA1 in DNA Damage Response	4.28	0.225	0.832	4/80 (5%)	0/80 (0%)	68/80 (85%)	8/80 (10%)	ATRIP,BARD1,BRIP1,CDKN1A,DPF1,E2F1,E2F2,E2F7,E2F8,FANCA,FANCD2,FANCG,PLK1,RAD51,RBL1,RFC3,RFC5,RPA1
Axonal Guidance Signaling	4.26	0.12	#NUM!	61/510 (12%)	0/510 (0%)	175/510 (34%)	274/510 (54%)	ABLIM3,ACE,ADAM12,ADAM8,ADAMTS3,ADAMTS9,BAIAP2,BMP2,BMP4,BMP8B,EFNA1,EFNB2,EPHA4,EPHB2,FES,FZD4,GLI2,GNAZ,HHIP,HRAS,ITGA1,ITGA2,ITGA2B,ITGB8,MET,MMP14,MMP17,MMP28,MYL9,NGEF,NTRK1,PAK6,PDGFC,PDGFD,PGF,PIK3R1,PIK3R3,PLCB4,PLCE1,PLXNA2,PLXNB1,PLXND1,PRKAG2,PRKCA,PXN,ROBO1,SDCBP,SEMA3C,SEMA4C,TUBA1B,TUBA4A,TUBB,TUBB2A,TUBB3,TUBB4B,TUBB6,VEGFA,WNT11,WNT5B,WNT6,WNT7B
IL-33 Signaling Pathway	4.25	0.162	-2.558	30/185 (16%)	0/185 (0%)	62/185 (34%)	93/185 (50%)	AREG,BCL2L1,CASP1,CASP14,CREB3L1,CXCL8,FOS,H2AC20,H2AC21,H2AX,H2BC10,H2BC15,H2BC17,H2BC26,H2BC8,ICAM1,IL18,IL1A,IL1B,IL1RAP,IL1RL1,IL6,LPIN1,MAPK10,NFKB2,PIK3R1,PIK3R3,PRKAG2,PTGS2,TNF
Histone Modification Signaling Pathway	4.21	0.139	3.904	33/295 (11%)	0/295 (0%)	166/295 (56%)	96/295 (33%)	ATAD2,AURKB,BUB1,DNMT3B,EZH2,H1-1,H1-2,H1-3,H1-4,H1-5,H2AC20,H2AC21,H2AX,H2BC10,H2BC15,H2BC17,H2BC26,H2BC8,H3C3,HASPIN,KDM4C,KDM7A,LINC00598,MAPK10,MORC4,MYC,NCAPG2,NEAT1,NFKB2,NSD2,ORC1,PDGFC,PGF,PHF19,PIM1,TGM2,TNF,UHRF1,VEGFA,WDR5,YWHAH
B-WICH complex positively regulates rRNA expression	4.18	0.269	3.742	2/52 (4%)	0/52 (0%)	36/52 (69%)	14/52 (27%)	DEK,ERCC6,H2AC20,H2AC7,H2AX,H2BC13,H2BC14,H2BC15,H2BC17,H2BC26,H2BC3,H2BC9,MYO1C,POLR1G
Regulation of Insulin-like Growth Factor (IGF) transport and uptake by IGFBPs	4.12	0.185	-1.46	34/124 (27%)	0/124 (0%)	24/124 (19%)	66/124 (53%)	APOE,BMP4,C3,CCN1,CDH2,CHGB,CP,CSF1,EVA1A,FAM20C,IGFBP2,IGFBP3,IGFBP5,IL6,LTBP1,MFGE8,MGAT4A,PCSK9,PENK,PRSS23,SCG2,TIMP1,TMEM132A
NAD Signaling Pathway	4.11	0.172	1.177	28/151 (19%)	0/151 (0%)	60/151 (40%)	63/151 (42%)	CEBPB,EIF2AK3,FGF2,H1-1,H1-2,H1-3,H1-4,H1-5,H2BC10,H2BC15,H2BC17,H2BC26,H2BC8,NAMPT,NFKB2,NT5E,PARP1,PIK3R1,PIK3R3,PPARGC1A,PRKAG2,SLC29A1,SOD2,TGFB2,TIPARP,VEGFA
Chronic Myeloid Leukemia Signaling	4.11	0.14	1.121	54/278 (19%)	0/278 (0%)	116/278 (42%)	108/278 (39%)	AURKA,AURKB,BCL2L1,BIRC5,CALM1 (includes others),CDK6,CDKN1A,E2F1,E2F2,E2F7,E2F8,FAS,FOS,FOXM1,FZD4,GLI2,HDAC9,HES1,HRAS,MECOM,MYC,NFKB2,NOTCH3,PIK3R1,PIK3R3,PLCB4,PLCE1,PLK1,PRKAG2,PTPN13,RBL1,RELB,SMAD3,TGFB2,TRIB2,WNT11,WNT5B,WNT6,WNT7B
Senescence Pathway	4.1	0.137	-2.722	53/299 (18%)	0/299 (0%)	132/299 (44%)	114/299 (38%)	BHLHE40,CALM1 (includes others),CAPN5,CCNB1,CCNE2,CDC25C,CDK6,CDKN1A,CEBPB,CXCL8,DHCR24,E2F1,E2F2,E2F7,E2F8,ELF3,ETS1,EZH2,GADD45B,HIPK2,HRAS,IL1A,IL6,MAPK4,NFKB2,PARP1,PDK1,PDK3,PHF19,PIK3R1,PIK3R3,PPP2R5D,RBL1,SAA1,SAA2,SMAD2,SMAD3,SMAD6,SOD2,TGFB2,TLR2
Cardiac Hypertrophy Signaling (Enhanced)	4.06	0.116	-1.722	91/542 (17%)	0/542 (0%)	153/542 (28%)	298/542 (55%)	ACE,ADRA1B,ADRA1D,ADRB2,AGT,CALM1 (includes others),CXCL8,DIAPH3,EDN1,EDNRA,EDNRB,FGF13,FGF2,FGF7,FZD4,GDPD3,HDAC9,HRAS,IL13RA2,IL17RB,IL18,IL1A,IL1B,IL1R1,IL1R2,IL1RL1,IL20RA,IL21R,IL6,IL7R,ITGA1,ITGA2,ITGA2B,ITGB8,LIF,MAP3K14,MAP3K3,MAPK10,MYC,NFKB2,NPR1,PDE3A,PDE4D,PDE6G,PDK1,PIK3R1,PIK3R3,PKN1,PLCB4,PLCE1,PRKAG2,PRKCA,PTGS2,RCAN1,RELB,TGFB2,TNF,TNFRSF11B,TNFSF9,WNT11,WNT5B,WNT6,WNT7B
IL-10 Signaling	3.98	0.169	1.961	42/154 (27%)	0/154 (0%)	43/154 (28%)	69/154 (45%)	BCL2L1,BHLHE40,BMP2,CDKN1A,CREB3L1,DUSP1,FCGR2A,FOS,HLA-B,HLA-DMA,ICAM1,IL18,IL1A,IL1B,IL1R1,IL1R2,IL1RAP,IL1RL1,IL6,MAFB,MAP3K14,NFKB2,PRKAG2,RELB,SOCS3,TNF
Synthesis of DNA	3.93	0.185	4.69	5/119 (4%)	0/119 (0%)	109/119 (92%)	5/119 (4%)	ANAPC15,CCNA2,CCNE2,CDC6,CDT1,GINS1,GINS2,GINS3,GINS4,MCM2,MCM4,MCM5,ORC1,POLA1,POLA2,POLE,POLE2,PRIM1,PSMB9,RFC3,RFC5,RPA1
Sertoli Cell-Sertoli Cell Junction Signaling	3.91	0.144	0.169	38/243 (16%)	0/243 (0%)	91/243 (37%)	114/243 (47%)	ACTA2,ACTN4,CDH2,CGN,CLDN3,CREB3L1,HRAS,ICAM1,IL1A,IL1R1,IL1R2,IL1RAP,IL1RL1,ITGA2,JAM2,LAMA4,LAMB3,MAP3K14,MAP3K3,MAPK10,NFKB2,PAK6,PIK3R1,PIK3R3,PLS1,TIMP1,TNF,TNFRSF11B,TUBA1B,TUBA4A,TUBB,TUBB2A,TUBB3,TUBB4B,TUBB6
SIRT1 negatively regulates rRNA expression	3.9	0.345	3.162	1/29 (3%)	0/29 (0%)	20/29 (69%)	8/29 (28%)	H2AC20,H2AC7,H2AX,H2BC13,H2BC14,H2BC15,H2BC17,H2BC26,H2BC3,H2BC9
Oxidative Stress Induced Senescence	3.9	0.209	3.153	8/86 (9%)	0/86 (0%)	57/86 (66%)	21/86 (24%)	CDK6,CDKN2C,E2F1,E2F2,EZH2,FOS,H2AC20,H2AC7,H2AX,H2BC13,H2BC14,H2BC15,H2BC17,H2BC26,H2BC3,H2BC9,MAPK10,TNRC6C
FXR/RXR Activation	3.78	0.155	-0.186	42/187 (22%)	0/187 (0%)	33/187 (18%)	112/187 (60%)	APOC3,APOE,CXCL8,CYP19A1,EIF2AK3,FASN,FBP1,FOXA1,GSTA2,ICAM1,IL18,IL1A,IL1B,IL6,LIF,LPL,MAPK10,MGST2,NFKB2,PPARG,PPARGC1A,PRKAG2,PTGS2,SLC51A,SOCS3,TGFB2,TNF,TNFSF9,VLDLR
Amyloid fiber formation	3.68	0.219	1.5	17/73 (23%)	0/73 (0%)	27/73 (37%)	29/73 (40%)	APOE,H2AC20,H2AC7,H2AX,H2BC13,H2BC14,H2BC15,H2BC17,H2BC26,H2BC3,H2BC9,MFGE8,PRL,SAA1,SNCAIP,TSPAN33
ERCC6 (CSB) and EHMT2 (G9a) positively regulate rRNA expression	3.68	0.297	3.317	1/37 (3%)	0/37 (0%)	30/37 (81%)	6/37 (16%)	ERCC6,H2AC20,H2AC7,H2AX,H2BC13,H2BC14,H2BC15,H2BC17,H2BC26,H2BC3,H2BC9
HEY1 Signaling Pathway	3.67	0.161	-0.784	30/161 (19%)	0/161 (0%)	45/161 (28%)	86/161 (53%)	BMP2,BMP4,BMP8B,CDKN1A,E2F1,E2F2,E2F7,E2F8,GATA2,HEY1,IL6,ITGA2B,MMP14,MMP17,MMP28,NOTCH3,PDGFC,PGF,PIK3R1,PIK3R3,PRKAG2,SMAD2,SMAD3,SMAD6,TGFB2,VEGFA
PPAR Signaling	3.64	0.187	1.147	28/107 (26%)	0/107 (0%)	42/107 (39%)	37/107 (35%)	CITED2,FOS,HRAS,IL18,IL1A,IL1B,IL1R1,IL1R2,IL1RAP,IL1RL1,MAP3K14,NFKB2,PDGFC,PDGFD,PPARG,PPARGC1A,PTGS2,RELB,TNF,TNFRSF11B
Regulation of the Epithelial Mesenchymal Transition by Growth Factors Pathway	3.59	0.151	-1.043	36/192 (19%)	0/192 (0%)	72/192 (38%)	84/192 (44%)	CDH2,CLDN3,DOCK10,ETS1,FGF13,FGF2,FGF7,FOS,HRAS,IL6,MAPK10,MET,NFKB2,PARD6A,PDGFC,PDGFD,PIK3R1,PIK3R3,RELB,SHC2,SHC3,SMAD2,SMAD3,SNAI1,SNAI2,TGFB2,TNF,TNFRSF11B,TNFSF9
MHC class II antigen presentation	3.58	0.175	3.411	14/126 (11%)	0/126 (0%)	72/126 (57%)	40/126 (32%)	AP1S3,CENPE,CTSD,CTSS,DYNC1I1,HLA-DMA,KIF11,KIF15,KIF18A,KIF20A,KIF23,KIF2C,KIF4A,KIF5C,RACGAP1,SH3GL2,TUBA1B,TUBA4A,TUBB2A,TUBB3,TUBB4B,TUBB6
Estrogen-mediated S-phase Entry	3.52	0.346	1.667	3/26 (12%)	0/26 (0%)	20/26 (77%)	3/26 (12%)	CCNA2,CCNE2,CDKN1A,E2F1,E2F2,E2F7,E2F8,MYC,RBL1
Pre-NOTCH Expression and Processing	3.49	0.211	2.324	11/76 (14%)	0/76 (0%)	41/76 (54%)	24/76 (32%)	E2F1,ELF3,H2AC20,H2AC7,H2AX,H2BC13,H2BC14,H2BC15,H2BC17,H2BC26,H2BC3,H2BC9,LFNG,MAMLD1,NOTCH3,TNRC6C
IL-17 Signaling	3.4	0.15	-3.024	31/187 (17%)	0/187 (0%)	41/187 (22%)	115/187 (61%)	CCL20,CEBPB,CSF3,CXCL1,CXCL3,CXCL5,CXCL8,FOS,HRAS,IL17RB,IL18,IL1A,IL1B,IL6,LCN2,LIF,MAP3K14,MAPK10,PDGFC,PGF,PIK3R1,PIK3R3,PTGS2,TGFB2,TNF,TNFRSF11B,TNFSF9,VEGFA
Mitotic Prophase	3.39	0.184	3.9	5/103 (5%)	0/103 (0%)	85/103 (83%)	13/103 (13%)	CCNB1,H2AC20,H2AC7,H2AX,H2BC13,H2BC14,H2BC15,H2BC17,H2BC26,H2BC3,H2BC9,LMNB1,LPIN1,NCAPG2,NCAPH2,NUP210,PLK1,PRKCA,TMPO
Aryl Hydrocarbon Receptor Signaling	3.35	0.157	0.229	30/159 (19%)	0/159 (0%)	59/159 (37%)	70/159 (44%)	ALDH2,ALDH4A1,CCNA2,CCNE2,CDK6,CDKN1A,CTSD,CYP1B1,DHFR,E2F1,FAS,FOS,GSTA2,IL1A,IL1B,IL6,MGST2,MYC,NFKB2,POLA1,RBL1,RELB,TGFB2,TGM2,TNF
Pulmonary Healing Signaling Pathway	3.34	0.146	-0.928	36/199 (18%)	0/199 (0%)	61/199 (31%)	102/199 (51%)	BMP4,CCNB1,CDC25C,FGF7,FOXM1,FZD4,HRAS,MAPK10,MMP14,MMP17,MMP28,MYC,NFKB2,NOTCH3,PDGFC,PECAM1,PGF,PRKAG2,PRKCA,TGFB2,THBS1,TLR2,TNF,TNFRSF11B,VEGFA,WNT11,WNT5B,WNT6,WNT7B
Mitotic G2-G2/M phases	3.34	0.146	4.642	9/199 (5%)	0/199 (0%)	163/199 (82%)	27/199 (14%)	AJUBA,AURKA,BORA,CCNA2,CCNB1,CDC25C,CDKN1A,CENPF,CNTRL,E2F1,FOXM1,GTSE1,HMMR,MYBL2,NDE1,NEK2,PHLDA1,PKMYT1,PLK1,PLK4,PSMB9,TPX2,TUBA1B,TUBA4A,TUBB,TUBB2A,TUBB3,TUBB4B,TUBB6
Adrenomedullin signaling pathway	3.34	0.146	-2.6	36/199 (18%)	0/199 (0%)	68/199 (34%)	95/199 (48%)	C3,CALM1 (includes others),CEBPB,CFH,CTH,FOS,GPR37,GUCY2D,HRAS,IL18,IL1A,IL1B,MAPK10,MAPK4,MYLK,NFKB2,NPR1,NPR3,PIK3R1,PIK3R3,PLCB4,PLCE1,PPARG,PRKAG2,RELB,SHC2,SHC3,SOX15,TNF
Meiotic synapsis	3.33	0.236	3.606	3/55 (5%)	0/55 (0%)	37/55 (67%)	15/55 (27%)	H2AC20,H2AC7,H2AX,H2BC13,H2BC14,H2BC15,H2BC17,H2BC26,H2BC3,H2BC9,LMNB1,SYCE2,SYNE1
Role of JAK family kinases in IL-6-type Cytokine Signaling	3.31	0.203	-2	24/79 (30%)	0/79 (0%)	18/79 (23%)	37/79 (47%)	BCL2L1,BIRC5,CEBPD,FOS,IL6,LIF,MAPK10,MYC,OSMR,PDGFC,PGF,SERPINA3,SOCS3,TGFB2,TIMP1,VEGFA
Macrophage Alternative Activation Signaling Pathway	3.31	0.147	-1.512	42/190 (22%)	0/190 (0%)	46/190 (24%)	102/190 (54%)	CEBPB,CREB3L1,CSF1,DUSP1,FOS,FPR1,H3C3,HLA-DMA,IL18,IL1A,IL1B,IL1R2,IL6,IRS1,LPL,MYC,NFKB2,PIK3R1,PIK3R3,PPARG,PPARGC1A,RELB,SOCS3,TGFB2,THBS1,TNF,TSC22D3,ZC3H12A
Pathogen Induced Cytokine Storm Signaling Pathway	3.31	0.121	-5.516	61/371 (16%)	0/371 (0%)	37/371 (10%)	273/371 (74%)	BHLHE40,C3,CASP1,CCL20,CCL26,COL4A5,COL5A3,COL6A2,COL8A1,COL9A3,CXCL1,CXCL2,CXCL3,CXCL5,CXCL8,FOS,GSDME,HLA-DMA,HMGCR,IL18,IL1A,IL1B,IL1R1,IL1R2,IL1RAP,IL1RL1,IL21R,IL6,LIF,MAPK10,MAPK4,MYC,NFKB2,NOD2,PDGFC,PGF,RORC,SLC2A3,SOCS3,TGFB2,TLR2,TNF,TNFRSF11B,TNFSF9,VEGFA
Neutrophil degranulation	3.25	0.113	-4.082	120/476 (25%)	0/476 (0%)	156/476 (33%)	200/476 (42%)	ADAM8,ANXA2,ATP8A1,ATP8B4,C3,C3AR1,C5AR1,CAMP,CD14,CD55,CHI3L1,CNN2,COTL1,CTSD,CTSS,CXCL1,DSN1,DSP,FCGR2A,FPR1,GM2A,GRN,HLA-B,IDH1,IQGAP2,LCN2,LRG1,MANBA,MME,NEU1,NHLRC3,OLR1,PECAM1,PLAC8,PRSS3,PTPRJ,S100A8,S100A9,SDCBP,SERPINA3,SERPINB3,SIRPA,SIRPB1,SLC27A2,SLC2A3,SLPI,STOM,SVIP,TLR2,TMC6,TNFAIP6,TUBB,TUBB4B,VNN1
Role of Osteoblasts in Rheumatoid Arthritis Signaling Pathway	3.22	0.135	-1.567	49/244 (20%)	0/244 (0%)	46/244 (19%)	149/244 (61%)	BMP2,BMP4,CTSD,CTSS,CXCL8,DKK1,FZD4,IL18,IL1A,IL1B,IL6,LIF,LRP1,MMP14,MMP17,MMP28,PDGFC,PGF,PIK3R1,PIK3R3,PTGS2,SFRP2,SMAD6,STAT2,TGFB2,TNF,TNFRSF11B,TNFSF9,VEGFA,WNT11,WNT5B,WNT6,WNT7B
DNA Methylation and Transcriptional Repression Signaling	3.21	0.184	1.941	10/98 (10%)	0/98 (0%)	60/98 (61%)	28/98 (29%)	CDK18,CDK6,CEBPB,DNMT1,DNMT3B,E2F1,E2F2,E2F7,E2F8,FOXA1,GADD45B,MBD4,MYC,RBL1,SAP130,TCF19,TCF21,UHRF1
IL-27 Signaling Pathway	3.07	0.164	0.218	37/128 (29%)	0/128 (0%)	20/128 (16%)	71/128 (55%)	C5AR1,CASP1,CD274,HLA-B,IL1R1,IL1R2,IL1RAP,IL1RL1,NFKB2,PIK3R1,PIK3R3,PPARGC1A,PTGS2,RELB,RORC,SMAD3,SOCS3,TLR2,TNFRSF11B,TNFSF9,TRIM69
Role of Tissue Factor in Cancer	3.07	0.14	-0.928	36/207 (17%)	0/207 (0%)	86/207 (42%)	85/207 (41%)	ARRB2,BCL2L1,BIRC5,CCN1,CSF1,CXCL1,CXCL8,FLNC,FOS,HRAS,IL1B,MAPK10,MAPK4,MET,NFKB2,PIK3R1,PIK3R3,PPP2R5D,PRKCA,PRSS3,PTGS2,PXN,RBL1,SNAI1,TFPI,TGFB2,TNF,TNFRSF11B,VEGFA
Superpathway of Geranylgeranyldiphosphate Biosynthesis I (via Mevalonate)	3.05	0.389	-1.89	10/18 (56%)	0/18 (0%)	3/18 (17%)	5/18 (28%)	ACAT2,FDPS,HMGCR,HMGCS1,IDI1,MVD,PMVK
Clathrin-mediated Endocytosis Signaling	3.04	0.139	#NUM!	35/208 (17%)	0/208 (0%)	86/208 (41%)	87/208 (42%)	ACTA2,AP1S3,APOC1,APOC3,APOD,APOE,ARRB2,CLTB,CLU,DAB2,EPHB2,FGF13,FGF2,FGF7,ITGB8,LDLR,MET,PDGFC,PDGFD,PGF,PIK3R1,PIK3R3,RBP4,S100A8,SH3BP4,SH3GL2,SH3GLB2,STON2,VEGFA
DNA Double Strand Break Response	3.04	0.22	2.496	8/59 (14%)	0/59 (0%)	43/59 (73%)	8/59 (14%)	BARD1,EYA1,H2AX,H2BC13,H2BC14,H2BC15,H2BC17,H2BC26,H2BC3,H2BC9,KPNA2,NSD2,RNF168
Elastic fibre formation	3.03	0.25	-0.302	10/44 (23%)	0/44 (0%)	11/44 (25%)	23/44 (52%)	BMP2,BMP4,EFEMP1,ITGB8,LOX,LOXL1,LOXL3,LTBP1,MFAP2,TGFB2,VTN
Myelination Signaling Pathway	3.02	0.122	-1.897	57/327 (17%)	0/327 (0%)	113/327 (35%)	157/327 (48%)	ADGRG6,ARHGAP8/PRR5-ARHGAP8,BMP2,BMP4,BMP8B,CALM1 (includes others),CREB3L1,FASN,FGF2,FOS,FZD4,GLI2,GPR37,HDAC9,HMGCR,HRAS,IDI1,IRS1,ITGA2,ITGB8,LAMA4,LAMB3,LMNB1,NDRG1,NFKB2,PDGFC,PDGFD,PDK1,PIK3R1,PIK3R3,PRKAG2,SCD,SMAD2,SMAD3,SMAD6,SREBF2,WNT11,WNT5B,WNT6,WNT7B
Granulocyte Adhesion and Diapedesis	3	0.143	#NUM!	29/189 (15%)	0/189 (0%)	18/189 (10%)	142/189 (75%)	C5AR1,CCL20,CCL26,CLDN3,CSF3,CSF3R,CXCL1,CXCL2,CXCL3,CXCL5,CXCL8,EZR,FPR1,ICAM1,IL18,IL1A,IL1B,IL1R1,IL1R2,IL1RAP,IL1RL1,MMP14,MMP17,MMP28,PECAM1,TNF,TNFRSF11B
GADD45 Signaling	2.98	0.217	-0.277	17/60 (28%)	0/60 (0%)	30/60 (50%)	13/60 (22%)	CCNB1,CCNE2,CDKN1A,GADD45B,IL1B,MAPK10,MYC,NFKB2,RELB,SMAD2,SMAD3,TGFB2,TNF
Coronavirus Replication Pathway	2.95	0.244	3.317	6/45 (13%)	0/45 (0%)	20/45 (44%)	19/45 (42%)	ACE,IFITM1,IFITM10,IFITM3,TUBA1B,TUBA4A,TUBB,TUBB2A,TUBB3,TUBB4B,TUBB6
Fanconi Anemia Pathway	2.93	0.263	3.162	4/38 (11%)	0/38 (0%)	30/38 (79%)	4/38 (11%)	ATRIP,CENPS/CENPS-CORT,DCLRE1A,EME1,FANCA,FANCD2,FANCG,FANCI,RPA1,USP1
Interleukin-1 processing	2.93	0.556	-1.342	5/9 (56%)	0/9 (0%)	3/9 (33%)	1/9 (11%)	CASP1,IL18,IL1A,IL1B,NFKB2
DNA Replication Pre-Initiation	2.92	0.173	4.243	5/104 (5%)	0/104 (0%)	92/104 (88%)	7/104 (7%)	ANAPC15,CDC6,CDT1,H2AC20,H2AC7,H2AX,H2BC13,H2BC14,H2BC15,H2BC17,H2BC26,H2BC3,H2BC9,MCM2,MCM4,MCM5,ORC1,PSMB9
Mevalonate Pathway I	2.86	0.429	-1.633	8/14 (57%)	0/14 (0%)	2/14 (14%)	4/14 (29%)	ACAT2,HMGCR,HMGCS1,IDI1,MVD,PMVK
Phenylalanine Degradation IV (Mammalian, via Side Chain)	2.86	0.429	-1.633	6/14 (43%)	0/14 (0%)	2/14 (14%)	6/14 (43%)	ALDH2,GOT2,MAOA,SLC27A2,SLC27A3,SMOX
HOTAIR Regulatory Pathway	2.86	0.147	0	26/163 (16%)	0/163 (0%)	57/163 (35%)	80/163 (49%)	CDKN1A,DNMT3B,EZH2,FOXA1,FOXM1,H3C3,ICAM1,JAM2,MET,MMP14,MMP17,MMP28,MRTFA,MYC,NFKB2,PIK3R1,PIK3R3,RBM38,RELB,SNAI2,WNT11,WNT5B,WNT6,WNT7B
Sertoli Cell-Germ Cell Junction Signaling Pathway (Enhanced)	2.84	0.131	-1.616	45/236 (19%)	0/236 (0%)	94/236 (40%)	97/236 (41%)	ACTA2,CDH2,CLDN3,CXADR,FOS,FOSL1,FOSL2,HRAS,ICAM1,IL1A,IL1R1,IL1R2,IL1RAP,IL1RL1,ITGA2,JAM2,LAMA4,LAMB3,MAP3K14,MAP3K3,MAPK10,NFKB2,PIK3R1,PIK3R3,PPP2R5D,PRKAG2,SMAD2,SMAD3,TGFB2,TNF,TNFRSF11B
Hematoma Resolution Signaling Pathway	2.83	0.128	1.915	48/258 (19%)	0/258 (0%)	55/258 (21%)	155/258 (60%)	AXL,C3,CXCL8,DUSP1,FOS,GRIN2D,IL18,IL1A,IL1B,IL1RL1,IL20RA,IL6,LIF,LRP1,MAPK10,MMP14,MMP17,MMP28,NDUFB1,NFKB2,PPARG,PRKAG2,S1PR1,SIRPA,SOCS3,SOD2,TGFB2,THBS1,TNF,TNFSF9,TUBA1B,TUBA4A,UCP2
NAFLD Signaling Pathway	2.83	0.133	-3.286	51/226 (23%)	0/226 (0%)	58/226 (26%)	117/226 (52%)	CASP1,CXCL8,EIF2AK3,FASN,FOS,HMGCR,IL18,IL1A,IL1B,IL6,IRS1,LIF,LPIN1,MAPK10,NFKB2,PIK3R1,PIK3R3,PNPLA3,PPARGC1A,PPP2R5D,PRKAG2,PTGS2,SCD,SOCS2,SOCS3,TGFB2,TLR2,TNF,TNFRSF11B,TNFSF9
STAT3 Pathway	2.81	0.156	-0.577	33/135 (24%)	0/135 (0%)	38/135 (28%)	64/135 (47%)	CDKN1A,FGF2,HRAS,IL13RA2,IL17RB,IL1A,IL1B,IL1R1,IL1R2,IL1RL1,IL20RA,IL21R,IL7R,MAPK10,MYC,NTRK1,PIM1,SOCS2,SOCS3,TGFB2,VEGFA
Bladder Cancer Signaling	2.81	0.164	-0.447	19/116 (16%)	0/116 (0%)	39/116 (34%)	58/116 (50%)	CDKN1A,CXCL8,DAPK1,E2F1,E2F2,FGF13,FGF2,FGF7,HDAC9,HRAS,MMP14,MMP17,MMP28,MYC,PDGFC,PGF,RBL1,THBS1,VEGFA
Apelin Liver Signaling Pathway	2.79	0.35	-0.378	5/20 (25%)	0/20 (0%)	8/20 (40%)	7/20 (35%)	AGT,APLN,EDN1,FAS,IRS1,MAPK10,TNF
IL-12 Signaling and Production in Macrophages	2.78	0.132	2.191	47/228 (21%)	0/228 (0%)	56/228 (25%)	125/228 (55%)	APOC1,APOC3,APOD,APOE,C3,CALM1 (includes others),CEBPB,CLU,FCGR2A,FOS,H3C3,IL18,NFIL3,NFKB2,NOD2,PIK3R1,PIK3R3,PPARG,PRKAG2,PRKCA,PRL,PRLR,RBP4,RELB,S100A8,SOCS3,TGFB2,THBS1,TLR2,TNF
Role of Osteoblasts, Osteoclasts and Chondrocytes in Rheumatoid Arthritis	2.78	0.132	#NUM!	44/228 (19%)	0/228 (0%)	61/228 (27%)	123/228 (54%)	BMP2,BMP4,BMP8B,CALM1 (includes others),CSF1,DKK1,FOS,FZD4,IL18,IL1A,IL1B,IL1R1,IL1R2,IL1RAP,IL1RL1,IL6,LRP1,MAP3K14,MAPK10,MMP14,PIK3R1,PIK3R3,SFRP2,SMAD6,TNF,TNFRSF11B,WNT11,WNT5B,WNT6,WNT7B
Activation of anterior HOX genes in hindbrain during early embryogenesis	2.74	0.185	3.357	4/81 (5%)	0/81 (0%)	48/81 (59%)	29/81 (36%)	AJUBA,EZH2,H2AC20,H2AC7,H2AX,H2BC13,H2BC14,H2BC15,H2BC17,H2BC26,H2BC3,H2BC9,MAFB,MEIS1,WDR5
Serotonin Receptor Signaling	2.71	0.109	-0.14	62/469 (13%)	0/469 (0%)	135/469 (29%)	272/469 (58%)	ADRA1B,ADRA1D,ADRB2,ARRB2,CALM1 (includes others),CAV1,CCNE2,CPE,CREB3L1,CXCL8,EDN1,FBP1,GCH1,GPR37,H3C3,HRAS,IL1B,IL1RL1,IL6,ITGA2B,MAOA,MYC,MYLK,NFKB2,ORAI3,PAK6,PDK1,PIK3R1,PIK3R3,PLA2G4A,PLA2R1,PLCB4,PLCE1,PLD5,PNPLA3,PPARGC1A,PRKAG2,PRKCA,PTGS1,PTGS2,RASGRF1,RBL1,RHOB,RHOV,SMOX,SNAI1,TGFB2,TGM1,TGM2,TNF,TRPA1
Nonhomologous End-Joining (NHEJ)	2.66	0.224	2.714	4/49 (8%)	0/49 (0%)	38/49 (78%)	7/49 (14%)	BARD1,H2AX,H2BC13,H2BC14,H2BC15,H2BC17,H2BC26,H2BC3,H2BC9,NSD2,RNF168
Role of IL-17A in Arthritis	2.66	0.211	#NUM!	16/57 (28%)	0/57 (0%)	19/57 (33%)	22/57 (39%)	CCL20,CXCL1,CXCL3,CXCL5,CXCL8,IL17RB,MAPK10,NFKB2,PIK3R1,PIK3R3,PTGS2,RELB
Germ Cell-Sertoli Cell Junction Signaling	2.63	0.141	#NUM!	20/170 (12%)	0/170 (0%)	85/170 (50%)	65/170 (38%)	ACTA2,ACTN4,CDH2,HRAS,ITGA2,MAP3K14,MAP3K3,MAPK10,PAK6,PIK3R1,PIK3R3,PLS1,PXN,RHOB,RHOV,TGFB2,TNF,TUBA1B,TUBA4A,TUBB,TUBB2A,TUBB3,TUBB4B,TUBB6
Breast Cancer Regulation by Stathmin1	2.63	0.103	-0.788	58/594 (10%)	0/594 (0%)	151/594 (25%)	385/594 (65%)	ACKR1,ADGRE2,ADGRG2,ADGRG6,ADRA1B,ADRA1D,ADRB2,ARHGEF16,AURKA,AURKB,C3AR1,C5AR1,C5AR2,CAMK1,CAMK4,CDK6,CNR1,CREB3L1,E2F1,E2F2,E2F7,E2F8,EDNRA,EDNRB,FGF2,FOXM1,FPR1,FZD4,GPR135,GPR143,GPR157,GPR19,GPR37,GPR87,GPRC5A,HRAS,NFKB2,OPRL1,PDGFC,PGF,PIK3R1,PIK3R3,PLCB4,PPP2R5D,PRKAG2,PRKCA,S1PR1,SHC2,SHC3,SLC52A1,STMN1,TBXA2R,TGFB2,TUBA1B,TUBA4A,TUBB,TUBB2A,TUBB3,TUBB4B,TUBB6,VEGFA
Cachexia Signaling Pathway	2.62	0.114	-2.777	63/368 (17%)	0/368 (0%)	119/368 (32%)	186/368 (51%)	ADRB2,AGT,CAPN5,CASP1,CASP14,CEBPB,CEBPD,CXCL8,EIF2AK3,IGFBP3,IL18,IL1A,IL1B,IL1R1,IL1R2,IL1RAP,IL1RL1,IL6,INHBB,IRS1,LCN2,LIF,LPL,MALAT1,MAPK10,NFKB2,PIK3R1,PIK3R3,PPARG,PRKAG2,PRKCA,PSMB9,PTHLH,S1PR1,SMAD2,SMAD3,SOCS3,STAT2,TGFB2,TNF,TNFRSF11B,TNFSF9
Role of CHK Proteins in Cell Cycle Checkpoint Control	2.6	0.207	-2.121	6/58 (10%)	0/58 (0%)	47/58 (81%)	5/58 (9%)	CDC25C,CDKN1A,CLSPN,E2F1,E2F2,E2F7,E2F8,PLK1,PPP2R5D,RFC3,RFC5,RPA1
Glioblastoma Multiforme Signaling	2.6	0.14	-0.5	27/171 (16%)	0/171 (0%)	66/171 (39%)	78/171 (46%)	CCNE2,CDK6,CDKN1A,E2F1,E2F2,E2F7,E2F8,FZD4,HRAS,MYC,PDGFC,PDGFD,PIK3R1,PIK3R3,PLCB4,PLCE1,RHOB,RHOV,SHC2,SHC3,WNT11,WNT5B,WNT6,WNT7B
Regulation of TP53 Activity through Phosphorylation	2.6	0.172	3	12/93 (13%)	0/93 (0%)	63/93 (68%)	18/93 (19%)	ATRIP,AURKA,AURKB,BARD1,BRIP1,CCNA2,EXO1,HIPK2,NUAK1,PRKAG2,RFC3,RFC5,RMI1,RPA1,TAF9B,TPX2
Activation of NMDA receptors and postsynaptic events	2.6	0.179	3.207	5/84 (6%)	0/84 (0%)	38/84 (45%)	41/84 (49%)	CALM1 (includes others),CAMK1,CAMK4,GRIN2D,HRAS,KPNA2,NRGN,PRKAG2,RASGRF1,TUBA1B,TUBA4A,TUBB2A,TUBB3,TUBB4B,TUBB6
RAR Activation	2.58	0.11	-0.729	71/429 (17%)	0/429 (0%)	127/429 (30%)	231/429 (54%)	CDKN1A,CITED2,CRABP2,CREB3L1,CXCL8,DKK1,DPF1,DUSP1,ERCC2,FOS,GDPD3,IGFBP3,IL18,IL1A,IL1B,IL6,LIF,LRAT,MAPK10,MEIS1,NFKB2,PARP1,PDE3A,PDE4D,PDE6G,PIK3R1,PIK3R3,PPARG,PPARGC1A,PRKAG2,RBP4,RBP7,RELB,RHOB,RHOV,RORC,SALL4,SMAD3,SOCS3,SORBS3,SOX9,TGFB2,TGM2,TNF,TNFSF9,TNIP1,VEGFA
Mitotic Roles of Polo-Like Kinase	2.58	0.194	1.897	5/67 (7%)	0/67 (0%)	52/67 (78%)	10/67 (15%)	CCNB1,CDC20,CDC25C,ESPL1,FBXO5,KIF11,KIF23,PKMYT1,PLK1,PLK2,PLK4,PPP2R5D,PRC1
Gap Junction Signaling	2.57	0.117	-1.151	44/325 (14%)	0/325 (0%)	108/325 (33%)	173/325 (53%)	ACTA2,BIRC5,CALM1 (includes others),CAV1,CDH2,CREB3L1,CTH,GPR37,GUCY2D,HRAS,IL1B,IL1R2,MAPK10,MYC,NFKB2,NPR1,NPR3,PIK3R1,PIK3R3,PLA2G4A,PLCB4,PLCE1,PRKAG2,PRKCA,PTPRM,RELB,SMAD2,SMAD3,SOX15,TNF,TNFRSF11B,TUBA1B,TUBA4A,TUBB,TUBB2A,TUBB3,TUBB4B,TUBB6
Plasma lipoprotein assembly, remodeling, and clearance	2.56	0.184	-2.673	23/76 (30%)	0/76 (0%)	20/76 (26%)	33/76 (43%)	AMN,ANGPTL4,APOC1,APOC3,APOE,LDLR,LIPA,LIPG,LMF1,LPL,MYLIP,PCSK9,SOAT2,VLDLR
Smooth Muscle Contraction	2.56	0.233	1.265	6/43 (14%)	0/43 (0%)	18/43 (42%)	19/43 (44%)	ACTA2,ALDH2,ANXA2,CALM1 (includes others),ITGA1,MYL9,MYLK,PXN,SORBS3,TPM3
Cell Cycle: G2/M DNA Damage Checkpoint Regulation	2.55	0.216	-2.53	6/51 (12%)	0/51 (0%)	37/51 (73%)	8/51 (16%)	AURKA,BORA,CCNB1,CDC25C,CDKN1A,HIPK2,PKMYT1,PLK1,RPRM,TOP2A,YWHAH
Endothelin-1 Signaling	2.55	0.134	-2.041	36/194 (19%)	0/194 (0%)	56/194 (29%)	102/194 (53%)	CASP1,CASP14,EDN1,EDNRA,EDNRB,FOS,GNAZ,GUCY2D,HRAS,MAPK10,MAPK4,MYC,NPR1,PIK3R1,PIK3R3,PLA2G4A,PLA2R1,PLCB4,PLCE1,PLD5,PNPLA3,PRKCA,PTGS1,PTGS2,SHC2,SHC3
Colorectal Cancer Metastasis Signaling	2.52	0.122	-2.887	52/271 (19%)	0/271 (0%)	89/271 (33%)	130/271 (48%)	BCL2L1,BIRC5,FOS,FZD4,GNAZ,HRAS,IL6,LRP1,MAPK10,MMP14,MMP17,MMP28,MYC,NFKB2,PDGFC,PGF,PIK3R1,PIK3R3,PRKAG2,PTGS2,RELB,RHOB,RHOV,SMAD2,SMAD3,TGFB2,TLR2,TNF,VEGFA,WNT11,WNT5B,WNT6,WNT7B
Regulation of the Epithelial-Mesenchymal Transition Pathway	2.52	0.133	#NUM!	40/195 (21%)	0/195 (0%)	66/195 (34%)	89/195 (46%)	CDH2,CLDN3,ETS1,FGF13,FGF2,FGF7,FZD4,HRAS,LOX,MET,NFKB2,NOTCH3,PARD6A,PDGFD,PIK3R1,PIK3R3,RELB,SMAD2,SMAD3,SNAI1,SNAI2,TGFB2,WNT11,WNT5B,WNT6,WNT7B
TREM1 Signaling	2.52	0.182	-3.051	19/77 (25%)	0/77 (0%)	12/77 (16%)	46/77 (60%)	CASP1,CXCL3,CXCL8,ICAM1,IL18,IL1B,IL1RL1,IL6,NFKB2,NOD2,RELB,TLR2,TNF,TREM1
Role of Hypercytokinemia/hyperchemokinemia in the Pathogenesis of Influenza	2.52	0.174	-1.807	13/86 (15%)	0/86 (0%)	12/86 (14%)	61/86 (71%)	AREG,CASP1,CXCL3,CXCL8,IL18,IL1A,IL1B,IL6,ISG15,MX1,NFKB2,OAS3,S1PR1,STAT2,TNF
Retinoid metabolism and transport	2.5	0.227	-3.162	18/44 (41%)	0/44 (0%)	2/44 (5%)	24/44 (55%)	AKR1C1/AKR1C2,APOC3,APOE,GPC6,LDLR,LPL,LRAT,LRP1,LRP8,RBP4
Cell Cycle: G1/S Checkpoint Regulation	2.48	0.188	-0.577	13/69 (19%)	0/69 (0%)	41/69 (59%)	15/69 (22%)	CCNE2,CDK6,CDKN1A,CDKN2C,E2F1,E2F2,E2F7,E2F8,HDAC9,MYC,RBL1,SMAD3,TGFB2
L1CAM interactions	2.48	0.152	2.065	12/125 (10%)	0/125 (0%)	56/125 (45%)	57/125 (46%)	ANK1,ANK3,CD24,EPHB2,EZR,ITGA1,ITGA2,ITGA2B,KIF4A,SCN1A,SDCBP,SH3GL2,SPTBN4,TUBA1B,TUBA4A,TUBB2A,TUBB3,TUBB4B,TUBB6
Glioma Signaling	2.48	0.152	1	20/125 (16%)	0/125 (0%)	59/125 (47%)	46/125 (37%)	CALM1 (includes others),CAMK1,CAMK4,CDK6,CDKN1A,CDKN2C,E2F1,E2F2,E2F7,E2F8,HDAC9,HRAS,IDH1,PDGFC,PDGFD,PIK3R1,PIK3R3,PRKCA,RBL1
Vitamin-C Transport	2.47	0.304	0	6/23 (26%)	0/23 (0%)	10/23 (43%)	7/23 (30%)	GLRX,LRRC8D,NXN,SLC2A3,STOM,TXNRD1,TXNRD2
Extracellular matrix organization	2.47	0.16	-2.668	27/106 (25%)	0/106 (0%)	19/106 (18%)	60/106 (57%)	ADAM12,COL4A5,COL5A3,COL6A2,COL9A3,DCN,DDR1,FGF2,ITGA1,ITGA2,ITGA2B,LAMA4,LAMB3,NID2,SPARC,TGFB2,VTN
Role of Osteoclasts in Rheumatoid Arthritis Signaling Pathway	2.47	0.117	-2.744	52/308 (17%)	0/308 (0%)	82/308 (27%)	174/308 (56%)	ADAM12,ADAM8,CALM1 (includes others),CAMK4,COL4A5,COL5A3,COL6A2,COL8A1,COL9A3,CREB3L1,CSF1,FCGR2A,FOS,HRAS,IL18,IL1B,IL1R1,IL1R2,IL1RAP,IL1RL1,MAP3K14,MAPK10,MITF,MMP14,MMP17,MMP28,PIK3R1,PIK3R3,RHOB,RHOV,SFRP2,SHC2,SHC3,TNF,TNFRSF11B,VAV3
Complement System	2.47	0.243	0	11/37 (30%)	0/37 (0%)	2/37 (5%)	24/37 (65%)	C1R,C1S,C3,C3AR1,C5AR1,CD46,CD55,CFB,CFH
Role of Pattern Recognition Receptors in Recognition of Bacteria and Viruses	2.46	0.141	-3.051	27/156 (17%)	0/156 (0%)	26/156 (17%)	103/156 (66%)	C3,C3AR1,C5AR1,CASP1,CXCL8,IL18,IL1A,IL1B,IL6,LIF,MAPK10,NFKB2,NOD2,OAS3,PIK3R1,PIK3R3,PRKCA,RELB,TGFB2,TLR2,TNF,TNFSF9
Resolution of Abasic Sites (AP sites)	2.38	0.237	1.667	2/38 (5%)	0/38 (0%)	34/38 (89%)	2/38 (5%)	LIG1,MBD4,NEIL1,PARP1,POLE,POLE2,RFC3,RFC5,RPA1
Multiple Sclerosis Signaling Pathway	2.38	0.126	-0.756	36/222 (16%)	0/222 (0%)	48/222 (22%)	138/222 (62%)	C3,CAPN5,CASP1,CXCL1,CXCL8,CYP27B1,DUSP1,EZH2,FAS,GRIN2D,HLA-B,HLA-DMA,IL17RB,IL18,IL1A,IL1B,IL6,IL7R,LIF,NFKB2,PARP1,PPARG,SLC8A1,TGFB2,TIPARP,TLR2,TNF,TNFSF9
Airway Pathology in Chronic Obstructive Pulmonary Disease	2.37	0.153	-2	18/118 (15%)	0/118 (0%)	7/118 (6%)	93/118 (79%)	APOD,CCL20,CXCL1,CXCL3,CXCL8,FGF13,FGF2,FGF7,IL18,IL1A,IL1B,IL6,LCN2,LIF,RBP4,TGFB2,TNF,TNFSF9
TR/RXR Activation	2.37	0.148	-0.688	23/128 (18%)	0/128 (0%)	38/128 (30%)	67/128 (52%)	AKR1C1/AKR1C2,CAMK4,CCNA2,FASN,FOXM1,H3C3,LDLR,NRGN,PDGFC,PGF,PIK3R1,PIK3R3,PPARG,PPARGC1A,RAB3B,SLC16A2,SREBF2,UCP2,VEGFA
RHO GTPases activate IQGAPs	2.36	0.258	2.121	2/31 (6%)	0/31 (0%)	17/31 (55%)	12/31 (39%)	CALM1 (includes others),IQGAP2,TUBA1B,TUBA4A,TUBB2A,TUBB3,TUBB4B,TUBB6
LPS/IL-1 Mediated Inhibition of RXR Function	2.34	0.121	-1.897	46/257 (18%)	0/257 (0%)	43/257 (17%)	168/257 (65%)	ACSL1,ACSL4,ALDH2,ALDH4A1,APOC1,APOE,CD14,CHST15,CHST2,CHST7,FABP3,GSTA2,HMGCS1,HS3ST3A1,IL18,IL1A,IL1B,IL1R1,IL1R2,IL1RAP,IL1RL1,MAOA,MGST2,PPARGC1A,SLC27A2,SLC27A3,SMOX,SULT1B1,TNF,TNFRSF11B,UST
Protein Kinase A Signaling	2.26	0.107	2.333	55/411 (13%)	0/411 (0%)	174/411 (42%)	182/411 (44%)	ADD2,CALM1 (includes others),CDC25C,CDKN3,CREB3L1,DUSP1,DUSP16,DUSP4,EYA1,FLNC,GDPD3,H1-1,H1-2,H1-3,H1-4,H1-5,H3C3,MYL9,MYLK,NFKB2,PDE3A,PDE4D,PDE6G,PLCB4,PLCE1,PRKAG2,PRKCA,PTGS2,PTP4A1,PTPN13,PTPRE,PTPRG,PTPRJ,PTPRK,PTPRM,PTPRN,PTPRO,PXN,RELB,SIRPA,SMAD3,TGFB2,UBASH3B,YWHAH
S100 Family Signaling Pathway	2.25	0.0946	-2.458	85/772 (11%)	0/772 (0%)	144/772 (19%)	543/772 (70%)	ACKR1,ADGRE2,ADGRG2,ADGRG6,ADRA1B,ADRA1D,ADRB2,ANXA2,AREG,C3AR1,C5AR1,C5AR2,CALM1 (includes others),CCL20,CDKN1A,CNR1,CREB3L1,CTSD,CXCL8,EDNRA,EDNRB,EREG,EZR,FCGR2A,FOS,FPR1,FZD4,GPR135,GPR143,GPR157,GPR19,GPR37,GPR87,GPRC5A,IL18,IL1B,IL6,MAPK10,MAPK4,MCAM,MMP14,MMP17,MMP28,MYH9,NFKB2,OPRL1,PDGFC,PGF,PIK3R1,PIK3R3,PLA2G4A,PLCB4,PLCE1,PRKAG2,PRKCA,S100A14,S100A3,S100A8,S100A9,S1PR1,SLC52A1,SMAD2,S…
ABRA Signaling Pathway	2.25	0.163	0.258	14/92 (15%)	0/92 (0%)	40/92 (43%)	38/92 (41%)	ABLIM3,ACTA2,FOS,IL6,LIF,MAPK10,MRTFA,MYH9,MYL9,PDGFC,PGF,PPARGC1A,TAGLN,TPM3,VEGFA
DNA Damage Bypass	2.23	0.208	2.53	4/48 (8%)	0/48 (0%)	38/48 (79%)	6/48 (13%)	DTL,ISG15,PCLAF,POLE,POLE2,RFC3,RFC5,RPA1,USP1,USP43
HGF Signaling	2.22	0.144	0.277	26/132 (20%)	0/132 (0%)	53/132 (40%)	53/132 (40%)	CDKN1A,ELF3,ETS1,FOS,HRAS,IL6,ITGA1,ITGA2,ITGA2B,ITGB8,MAP3K14,MAP3K3,MAPK10,MET,PIK3R1,PIK3R3,PRKCA,PTGS2,PXN
RHO GTPases activate CIT	2.19	0.316	1.633	1/19 (5%)	0/19 (0%)	14/19 (74%)	4/19 (21%)	CIT,KIF14,MYH9,MYL9,PRC1,RHOB
Deubiquitination	2.19	0.118	2.694	29/263 (11%)	0/263 (0%)	171/263 (65%)	63/263 (24%)	ADRB2,ARRB2,BARD1,CCNA2,CDC20,CLSPN,DDB2,H2AC12,H2AC20,H2AC21,H2AC7,H2BC13,H2BC14,H2BC15,H2BC17,H2BC18,H2BC26,H2BC3,H2BC9,INO80C,MYC,NOD2,OGT,PSMB9,SMAD2,SMAD3,STAMBPL1,TAF9B,TNFAIP3,TNIP1,USP18
IL-17A Signaling in Gastric Cells	2.16	0.269	-2.236	8/26 (31%)	0/26 (0%)	11/26 (42%)	7/26 (27%)	CCL20,CXCL1,CXCL8,FOS,IL17RB,MAPK10,TNF
Integrin cell surface interactions	2.15	0.165	-2.138	20/85 (24%)	0/85 (0%)	11/85 (13%)	54/85 (64%)	COL4A5,COL5A3,COL6A2,COL8A1,COL9A3,ICAM1,ITGA1,ITGA2,ITGA2B,ITGB8,JAM2,PECAM1,THBS1,VTN
Prolactin Signaling	2.12	0.158	0.302	20/95 (21%)	0/95 (0%)	37/95 (39%)	38/95 (40%)	ABCC9,CEBPB,FOS,HRAS,IRS1,KCNJ8,KCNMB4,MYC,PIK3R1,PIK3R3,PRKCA,PRL,PRLR,SOCS2,SOCS3
MYC Mediated Apoptosis Signaling	2.11	0.2	-1.265	12/50 (24%)	0/50 (0%)	21/50 (42%)	17/50 (34%)	ADRB2,BCL2L1,CFLAR,CRADD,FAS,MYC,NFKB2,PRKAG2,TNF,TNFRSF11B
Gap junction trafficking and regulation	2.1	0.235	2.121	1/34 (3%)	0/34 (0%)	18/34 (53%)	15/34 (44%)	CLTB,DAB2,TUBA1B,TUBA4A,TUBB2A,TUBB3,TUBB4B,TUBB6
Cyclins and Cell Cycle Regulation	2.1	0.163	2.309	12/86 (14%)	0/86 (0%)	57/86 (66%)	17/86 (20%)	CCNA2,CCNB1,CCNE2,CDK6,CDKN1A,CDKN2C,E2F1,E2F2,E2F7,E2F8,HDAC9,PPP2R5D,RBL1,TGFB2
Leukotriene Biosynthesis	2.05	0.357	-2	5/14 (36%)	0/14 (0%)	1/14 (7%)	8/14 (57%)	ALOX5AP,DPEP1,GGT5,GGT7,MGST2
Ovarian Cancer Signaling	2.05	0.133	-1	27/158 (17%)	0/158 (0%)	67/158 (42%)	64/158 (41%)	E2F1,E2F2,EDN1,EDNRA,FZD4,HDAC9,HRAS,PDGFC,PGF,PIK3R1,PIK3R3,PRKAG2,PTGS1,PTGS2,RAD51,RBL1,VEGFA,WNT11,WNT5B,WNT6,WNT7B
VDR/RXR Activation	2.04	0.167	-1.667	15/78 (19%)	0/78 (0%)	25/78 (32%)	38/78 (49%)	CAMP,CD14,CDKN1A,CEBPB,CYP27B1,HES1,IGFBP3,IGFBP5,IL1RL1,MXD1,PRKCA,TGFB2,THBD
CDX Gastrointestinal Cancer Signaling Pathway	2.04	0.124	1.877	34/202 (17%)	0/202 (0%)	42/202 (21%)	126/202 (62%)	BMP2,BMP4,BMP8B,CXCL8,FOS,FZD4,IL18,IL1A,IL1B,IL6,LIF,NFKB2,PIK3R1,PIK3R3,PTGS2,RELB,SALL4,SNAI1,TGFB2,TNF,TNFSF9,WNT11,WNT5B,WNT6,WNT7B
IL-9 Signaling	2.03	0.229	-0.816	14/35 (40%)	0/35 (0%)	5/35 (14%)	16/35 (46%)	IRS1,NFKB2,PIK3R1,PIK3R3,RELB,SOCS2,SOCS3,TNF
Oxytocin Signaling Pathway	2.02	0.113	-2.191	44/282 (16%)	0/282 (0%)	90/282 (32%)	148/282 (52%)	ABCC9,ARRB2,CALM1 (includes others),CREB3L1,CTH,CXCL8,FOS,GUCY2D,HRAS,IL6,KCNJ8,LPL,MAPK10,MAPK4,MYH9,MYL9,MYLK,NFKB2,NPR1,NPR3,PIK3R1,PIK3R3,PLA2G4A,PLCB4,PPARG,PRKAG2,PRKCA,PTGS2,RELB,SHC2,SHC3,SOX15
p53 Signaling	2.01	0.153	-1.387	21/98 (21%)	0/98 (0%)	44/98 (45%)	33/98 (34%)	BCL2L1,BIRC5,CDKN1A,E2F1,FAS,GADD45B,HDAC9,HIPK2,PIK3R1,PIK3R3,RPRM,SERPINB5,SERPINE2,SNAI2,THBS1
Assembly of collagen fibrils and other multimeric structures	1.98	0.18	-1.508	15/61 (25%)	0/61 (0%)	9/61 (15%)	37/61 (61%)	COL4A5,COL5A3,COL6A2,COL8A1,COL9A3,CTSS,LAMB3,LOX,LOXL1,LOXL3,TLL1
BER (Base Excision Repair) Pathway	1.97	0.205	1.667	5/44 (11%)	0/44 (0%)	34/44 (77%)	5/44 (11%)	E2F1,LIG1,MBD4,NEIL1,PARP1,POLE,RFC3,RFC5,RPA1
CGAS-STING Signaling Pathway	1.96	0.136	-2.524	25/140 (18%)	0/140 (0%)	32/140 (23%)	83/140 (59%)	ATP6V0E2,CASP1,CCL20,CCL26,CD274,CDKN1A,CXCL8,EIF2AK3,ICAM1,IL18,IL1A,IL1B,IL6,LIF,NFKB2,PCDH7,TGFB2,TNF,TNFSF9
Transcriptional regulation by the AP-2 (TFAP2) family of transcription factors	1.96	0.222	0	7/36 (19%)	0/36 (0%)	19/36 (53%)	10/36 (28%)	APOE,ATAD2,CDKN1A,CITED2,DEK,MYBL2,MYC,VEGFA
Interferon alpha/beta signaling	1.94	0.169	0	16/71 (23%)	0/71 (0%)	22/71 (31%)	33/71 (46%)	GBP2,HLA-B,IFIT1,IFITM1,IFITM3,ISG15,MX1,OAS3,SAMHD1,SOCS3,STAT2,USP18
Role of JAK2 in Hormone-like Cytokine Signaling	1.93	0.177	0	12/62 (19%)	0/62 (0%)	13/62 (21%)	37/62 (60%)	BCL2L1,FOS,IRS1,PDGFC,PGF,PRL,PRLR,SIRPA,SOCS2,SOCS3,VEGFA
Arachidonic acid metabolism	1.91	0.2	-2.333	9/45 (20%)	0/45 (0%)	4/45 (9%)	32/45 (71%)	ALOX15B,ALOX5AP,ALOXE3,CYP1B1,DPEP1,GGT5,PLA2G4A,PON3,PTGS2
NER (Nucleotide Excision Repair, Enhanced Pathway)	1.9	0.154	3.162	4/91 (4%)	0/91 (0%)	73/91 (80%)	14/91 (15%)	CHAF1A,DDB2,ERCC2,ERCC6,LIG1,POLA1,POLA2,POLE,POLE2,PRIM1,RFC3,RFC5,RPA1,TOP2A
Transcriptional Regulation by MECP2	1.88	0.175	0.632	4/63 (6%)	0/63 (0%)	32/63 (51%)	27/63 (43%)	AURKB,CALM1 (includes others),CAMK4,GAMT,GPRIN1,HIPK2,MET,PPARG,SGK1,SLC2A3,TNRC6C
JAK/STAT Signaling	1.87	0.159	-0.577	23/82 (28%)	0/82 (0%)	28/82 (34%)	31/82 (38%)	BCL2L1,CDKN1A,CEBPB,FOS,HRAS,IL6,NFKB2,PIK3R1,PIK3R3,RELB,SOCS2,SOCS3,STAT2
Nucleotide catabolism	1.83	0.233	-1.134	6/30 (20%)	0/30 (0%)	10/30 (33%)	14/30 (47%)	DPYS,ENTPD2,ENTPD7,GDA,NT5E,NUDT1,SAMHD1
PI3K/AKT Signaling	1.81	0.12	0	39/200 (20%)	0/200 (0%)	81/200 (41%)	80/200 (40%)	BCL2L1,CDKN1A,HRAS,IL13RA2,IL17RB,IL1R1,IL1R2,IL1RL1,IL20RA,IL21R,IL7R,INPP5J,ITGA1,ITGA2,ITGA2B,ITGB8,NFKB2,PIK3R1,PIK3R3,PPP2R5D,PTGS2,RELB,SYNJ2,YWHAH
HMGB1 Signaling	1.8	0.126	-2.982	32/167 (19%)	0/167 (0%)	50/167 (30%)	85/167 (51%)	CXCL8,FOS,HRAS,ICAM1,IL18,IL1A,IL1B,IL1R1,IL6,LIF,MAPK10,NFKB2,PIK3R1,PIK3R3,RELB,RHOB,RHOV,TGFB2,TNF,TNFRSF11B,TNFSF9
Differential Regulation of Cytokine Production in Intestinal Epithelial Cells by IL-17A and IL-17F	1.79	0.261	-2.449	6/23 (26%)	0/23 (0%)	0/23 (0%)	17/23 (74%)	CSF3,CXCL1,IL1A,IL1B,LCN2,TNF
Pyrimidine Deoxyribonucleotides De Novo Biosynthesis I	1.79	0.261	1.633	1/23 (4%)	0/23 (0%)	13/23 (57%)	9/23 (39%)	AK5,AK7,DTYMK,RRM1,RRM2,TYMS
Role of IL-17F in Allergic Inflammatory Airway Diseases	1.79	0.191	-2.449	11/47 (23%)	0/47 (0%)	16/47 (34%)	20/47 (43%)	CREB3L1,CXCL1,CXCL5,CXCL8,IL17RB,IL1B,IL6,NFKB2,RELB
Pyridoxal 5'-phosphate Salvage Pathway	1.79	0.169	1.265	9/65 (14%)	0/65 (0%)	42/65 (65%)	14/65 (22%)	CDK18,CDK6,DAPK1,GRK6,NEK2,PIM1,PKN1,PLK1,PNPO,SGK1,TTK
Human Embryonic Stem Cell Pluripotency	1.79	0.119	-0.816	31/201 (15%)	0/201 (0%)	64/201 (32%)	106/201 (53%)	BMP2,BMP4,BMP8B,FGF2,FZD4,HRAS,LIF,MYC,NFYB,NTRK1,PDGFC,PDGFD,PIK3R1,PIK3R3,PRKCA,SALL4,SMAD2,SMAD3,SMAD6,TGFB2,WNT11,WNT5B,WNT6,WNT7B
Pyroptosis Signaling Pathway	1.79	0.149	-2.496	21/94 (22%)	0/94 (0%)	24/94 (26%)	49/94 (52%)	CASP1,GBP2,GSDMC,GSDME,IL18,IL1A,IL1B,IL1R1,MEFV,NFKB2,PRKAG2,TLR2,TNF,TNFRSF11B
Inhibition of Matrix Metalloproteases	1.77	0.205	0.378	10/39 (26%)	0/39 (0%)	4/39 (10%)	25/39 (64%)	ADAM12,LRP1,MMP14,MMP17,MMP28,TFPI2,TIMP1,TIMP4
Production of Nitric Oxide and Reactive Oxygen Species in Macrophages	1.76	0.12	-3.411	44/191 (23%)	0/191 (0%)	69/191 (36%)	78/191 (41%)	APOC1,APOC3,APOD,APOE,CLU,FOS,MAP3K14,MAP3K3,MAPK10,NFKB2,PIK3R1,PIK3R3,PPP2R5D,PRKCA,RBP4,RELB,RHOB,RHOV,S100A8,SIRPA,TLR2,TNF,TNFRSF11B
Intra-Golgi and retrograde Golgi-to-ER traffic	1.75	0.118	3.674	22/203 (11%)	0/203 (0%)	109/203 (54%)	72/203 (35%)	ALPP,CENPE,COPZ2,DYNC1I1,KIF11,KIF15,KIF18A,KIF18B,KIF20A,KIF23,KIF2C,KIF4A,KIF5C,KIFC1,MAN1A1,MAN2A1,PLA2G4A,RACGAP1,TUBA1B,TUBA4A,TUBB2A,TUBB3,TUBB4B,TUBB6
Glucocorticoid Receptor Signaling	1.73	0.0945	#NUM!	95/582 (16%)	0/582 (0%)	174/582 (30%)	313/582 (54%)	ADRB2,AGT,BCL2L1,CAV1,CDKN1A,CXCL3,CXCL8,DPF1,DUSP1,ERCC2,FBP1,FOS,GABPB2,H3C3,HLA-B,HLA-DMA,HRAS,ICAM1,IL13RA2,IL17RB,IL1A,IL1B,IL1R1,IL1R2,IL1RL1,IL20RA,IL21R,IL6,IL7R,KRT17,KRT6A,KRT6B,KRT80,MAP3K14,MAPK10,MYC,NDUFB1,NFKB2,PIK3R1,PIK3R3,PLA2G4A,PPARG,PRKAG2,PRL,PTGS2,SGK1,SLPI,SMAD2,SMAD3,TAF9B,TGFB2,TLR2,TNF,TSC22D3,YWHAH
14-3-3-mediated Signaling	1.72	0.134	0	14/127 (11%)	0/127 (0%)	66/127 (52%)	47/127 (37%)	FOS,HRAS,MAPK10,PIK3R1,PIK3R3,PLCB4,PLCE1,PRKCA,TNF,TUBA1B,TUBA4A,TUBB,TUBB2A,TUBB3,TUBB4B,TUBB6,YWHAH
Small Cell Lung Cancer Signaling	1.72	0.146	-0.816	20/96 (21%)	0/96 (0%)	46/96 (48%)	30/96 (31%)	BCL2L1,CCNE2,CDK6,E2F1,E2F2,FHIT,HDAC9,MYC,NFKB2,PIK3R1,PIK3R3,PTGS2,RBL1,RELB
FOXO-mediated transcription of cell cycle genes	1.71	0.294	0.447	5/17 (29%)	0/17 (0%)	7/17 (41%)	5/17 (29%)	CAV1,CDKN1A,PCBP4,SMAD2,SMAD3
Collagen biosynthesis and modifying enzymes	1.71	0.164	-2.714	22/67 (33%)	0/67 (0%)	3/67 (4%)	42/67 (63%)	ADAMTS3,COL4A5,COL5A3,COL6A2,COL8A1,COL9A3,P4HA1,P4HA2,P4HA3,PCOLCE2,TLL1
CD40 Signaling	1.71	0.164	-1.414	18/67 (27%)	0/67 (0%)	26/67 (39%)	23/67 (34%)	FOS,ICAM1,MAP3K14,MAPK10,NFKB2,PIK3R1,PIK3R3,PTGS1,PTGS2,RELB,TNFAIP3
IL-17A Signaling in Airway Cells	1.71	0.164	-2.646	18/67 (27%)	0/67 (0%)	23/67 (34%)	26/67 (39%)	CCL20,CXCL1,CXCL3,CXCL5,IL17RB,IL6,MAPK10,NFKB2,PIK3R1,PIK3R3,RELB
Salvage Pathways of Pyrimidine Ribonucleotides	1.69	0.144	1.387	11/97 (11%)	0/97 (0%)	53/97 (55%)	33/97 (34%)	AK5,AK7,APOBEC3B,CDK18,CDK6,DAPK1,GRK6,NEK2,PIM1,PKN1,PLK1,PYCR3,SGK1,TTK
ESR-mediated signaling	1.68	0.136	1.5	11/118 (9%)	0/118 (0%)	73/118 (62%)	34/118 (29%)	CTSD,FOS,FOXA1,H2AC20,H2AC7,H2AX,H2BC13,H2BC14,H2BC15,H2BC17,H2BC26,H2BC3,H2BC9,KPNA2,MYC,TNRC6C
Signaling by VEGF	1.67	0.139	0.258	14/108 (13%)	0/108 (0%)	56/108 (52%)	38/108 (35%)	ARHGAP8/PRR5-ARHGAP8,AXL,BAIAP2,CALM1 (includes others),CAV1,HRAS,PGF,PIK3R1,PRKCA,PRR5L,PXN,SHC2,TRIB3,VAV3,VEGFA
Epoxysqualene Biosynthesis	1.67	1	#NUM!	2/2 (100%)	0/2 (0%)	0/2 (0%)	0/2 (0%)	FDFT1,SQLE
Toll-like Receptor Signaling	1.66	0.154	-0.707	20/78 (26%)	0/78 (0%)	26/78 (33%)	32/78 (41%)	CD14,FOS,IL18,IL1A,IL1B,IL1RL1,MAP3K14,NFKB2,RELB,TLR2,TNF,TNFAIP3
Signaling by EGFR	1.65	0.18	-0.333	12/50 (24%)	0/50 (0%)	25/50 (50%)	13/50 (26%)	ADAM12,AREG,EREG,HRAS,PAG1,PIK3R1,PTPRK,PXN,SH3GL2
Signaling by NOTCH3	1.65	0.18	-0.333	11/50 (22%)	0/50 (0%)	17/50 (34%)	22/50 (44%)	DLGAP5,HES1,HEY1,HEYL,MAMLD1,NEURL1B,NOTCH3,PLXND1,TACC3
Zymosterol Biosynthesis	1.63	0.5	#NUM!	4/6 (67%)	0/6 (0%)	2/6 (33%)	0/6 (0%)	CYP51A1,HSD17B7,MSMO1
HIF1α Signaling	1.62	0.115	-0.209	37/209 (18%)	0/209 (0%)	76/209 (36%)	96/209 (46%)	ADRA1B,CAMK1,CAMK4,CDKN1A,EDN1,EGLN3,FGF2,HKDC1,HRAS,IL6,MET,MMP14,MMP17,MMP28,PDGFC,PGF,PIK3R1,PIK3R3,PRKCA,RORC,SAT1,SLC2A3,TGFB2,VEGFA
Mismatch Repair in Eukaryotes	1.62	0.278	1.342	0/18 (0%)	0/18 (0%)	17/18 (94%)	1/18 (6%)	EXO1,LIG1,RFC3,RFC5,RPA1
Differential Regulation of Cytokine Production in Macrophages and T Helper Cells by IL-17A and IL-17F	1.62	0.278	-2.236	5/18 (28%)	0/18 (0%)	0/18 (0%)	13/18 (72%)	CSF3,CXCL1,IL1B,IL6,TNF
Eicosanoid Signaling	1.61	0.107	-1.095	42/280 (15%)	0/280 (0%)	99/280 (35%)	139/280 (50%)	ABCC9,ALOX15B,ALOX5AP,AP1S3,ARRB2,CREB3L1,DPEP1,ETS1,HRAS,KCNJ8,KCNMB4,MYC,NFKB2,PDGFC,PGF,PIK3R1,PIK3R3,PLA2G4A,PLA2R1,PLCB4,PLCE1,PNPLA3,PRKAG2,PRKCA,PTGS1,PTGS2,SLCO2A1,SOX9,TBXA2R,VEGFA
Type II Diabetes Mellitus Signaling	1.61	0.124	-0.577	33/153 (22%)	0/153 (0%)	37/153 (24%)	83/153 (54%)	ACSL1,ACSL4,CEBPB,IRS1,MAP3K14,MAPK10,NFKB2,PIK3R1,PIK3R3,PPARG,PRKAG2,PRKCA,RELB,SLC27A2,SLC27A3,SOCS2,SOCS3,TNF,TNFRSF11B
PCP (Planar Cell Polarity) Pathway	1.61	0.167	-0.632	15/60 (25%)	0/60 (0%)	18/60 (30%)	27/60 (45%)	DAAM1,FZD4,MAPK10,PFN4,ROR2,RSPO3,WNT11,WNT5B,WNT6,WNT7B
Transcriptional regulation by RUNX2	1.6	0.176	-0.333	12/51 (24%)	0/51 (0%)	26/51 (51%)	13/51 (25%)	BMP2,CCNB1,CDKN1A,GLI2,HES1,HEY1,ITGBL1,SMAD6,SOX9
Response to elevated platelet cytosolic Ca2+	1.59	0.129	-0.728	30/132 (23%)	0/132 (0%)	40/132 (30%)	62/132 (47%)	ACTN4,CALM1 (includes others),CD9,CLU,ITGA2B,ITIH4,PCDH7,PECAM1,PRKCA,SERPINA3,SPARC,TGFB2,THBS1,TIMP1,TMSB10/TMSB4X,TUBA4A,VEGFA
Xenobiotic Metabolism Signaling	1.58	0.105	#NUM!	45/294 (15%)	0/294 (0%)	94/294 (32%)	155/294 (53%)	ALDH2,ALDH4A1,CAMK1,CAMK4,CHST15,CHST2,CHST7,CITED2,CYP1B1,EIF2AK3,GSTA2,HRAS,HS3ST3A1,IL1A,IL1B,IL6,MAOA,MAP3K14,MAP3K3,MGST2,NFKB2,PIK3R1,PIK3R3,PPARGC1A,PPP2R5D,PRKCA,RELB,SMOX,SULT1B1,TNF,UST
Antimicrobial peptides	1.58	0.206	-1.89	6/34 (18%)	0/34 (0%)	3/34 (9%)	25/34 (74%)	CAMP,GNLY,LCN2,PI3,PRSS3,S100A8,S100A9
Parkinson's Signaling Pathway	1.56	0.104	-3.536	44/307 (14%)	0/307 (0%)	76/307 (25%)	187/307 (61%)	ACTA2,ALDH2,ALDH4A1,ATP6V0E2,CALM1 (includes others),CASP1,CXCL8,EIF2AK3,FCGR2A,GPR37,GRIN2D,IL18,IL1A,IL1B,IL6,LIF,MAOA,NDUFB1,NFKB2,PPARGC1A,SMOX,TGFB2,TLR2,TNF,TNFSF9,TUBA1B,TUBA4A,TUBB,TUBB2A,TUBB3,TUBB4B,TUBB6
Translocation of SLC2A4 (GLUT4) to the plasma membrane	1.56	0.155	2.714	5/71 (7%)	0/71 (0%)	42/71 (59%)	24/71 (34%)	CALM1 (includes others),MYH9,MYO1C,PRKAG2,TUBA1B,TUBA4A,TUBB2A,TUBB3,TUBB4B,TUBB6,YWHAH
Stearate Biosynthesis I (Animals)	1.56	0.155	-1.508	18/71 (25%)	0/71 (0%)	20/71 (28%)	33/71 (46%)	ACOT2,ACSL1,ACSL4,DHCR24,DHRS11,ELOVL2,ELOVL6,FASN,PRXL2B,SLC27A2,SLC27A3
Apoptotic execution phase	1.56	0.173	1.667	5/52 (10%)	0/52 (0%)	34/52 (65%)	13/52 (25%)	CLSPN,DSG3,DSP,H1-1,H1-2,H1-3,H1-4,H1-5,LMNB1
G-Protein Coupled Receptor Signaling	1.54	0.0896	0.762	78/703 (11%)	0/703 (0%)	177/703 (25%)	448/703 (64%)	ACKR1,ADGRE2,ADGRG2,ADGRG6,ADRA1B,ADRA1D,ADRB2,ARRB2,C3AR1,C5AR1,C5AR2,CALM1 (includes others),CAMK4,CARD10,CNR1,CREB3L1,DUSP1,DUSP4,EDNRA,EDNRB,FOS,FPR1,FZD4,GDPD3,GNAZ,GPR135,GPR143,GPR157,GPR19,GPR37,GPR87,GPRC5A,GPRIN1,GRK6,HRAS,MAP3K14,MAP3K3,MAPK10,MRTFA,MYL9,MYLK,NFKB2,NPR3,OPRL1,PAK6,PDE3A,PDE4D,PDE6G,PIK3R1,PIK3R3,PLCB4,PLCE1,PREX1,PRKAG2,PRKCA,PXN,RELB,RGS7,S1PR1,SHC2,SHC3,SLC52A1,TBXA2R
Beta-catenin independent WNT signaling	1.54	0.137	1.069	14/102 (14%)	0/102 (0%)	52/102 (51%)	36/102 (35%)	ARRB2,CALM1 (includes others),CLTB,DAAM1,FZD4,MYC,PARD6A,PDE6G,PRKCA,ROR1,ROR2,TNRC6C,WNT11,WNT5B
γ-linolenate Biosynthesis II (Animals)	1.54	0.263	-2.236	10/19 (53%)	0/19 (0%)	2/19 (11%)	7/19 (37%)	ACSL1,ACSL4,FADS2,SLC27A2,SLC27A3
Oxytocin in Spinal Neurons Signaling Pathway	1.52	0.2	-1.89	6/35 (17%)	0/35 (0%)	9/35 (26%)	20/35 (57%)	ABCC9,CTH,GUCY2D,KCNJ8,NPR1,NPR3,SOX15
Docosahexaenoic Acid (DHA) Signaling	1.51	0.108	0.392	45/250 (18%)	0/250 (0%)	77/250 (31%)	128/250 (51%)	BCL2L1,CCL20,CREB3L1,EIF2AK3,FABP3,FAS,FGF2,IL1B,MFSD2A,PIK3R1,PIK3R3,PLA2G4A,PLA2R1,PLCB4,PLCE1,PNPLA3,PRKAG2,PRKCA,PTGS2,SPTBN4,SYNJ2,SYT11,SYT17,TGFB2,TNF,TNFRSF11B,VEGFA
Syndecan interactions	1.51	0.222	0	7/27 (26%)	0/27 (0%)	10/27 (37%)	10/27 (37%)	COL5A3,FGF2,ITGA2,PRKCA,THBS1,VTN
Pyroptosis	1.51	0.222	-0.816	5/27 (19%)	0/27 (0%)	13/27 (48%)	9/27 (33%)	CASP1,CHMP6,GSDME,IL18,IL1A,IL1B
Antioxidant Action of Vitamin C	1.5	0.132	1.414	22/114 (19%)	0/114 (0%)	35/114 (31%)	57/114 (50%)	GLRX,MAPK10,NFKB2,NXN,PLA2G4A,PLA2R1,PLCB4,PLCE1,PLD5,PNPLA3,RELB,SLC2A3,TNF,TXNRD1,TXNRD2
Coronavirus Pathogenesis Pathway	1.49	0.113	-3.128	53/204 (26%)	0/204 (0%)	77/204 (38%)	74/204 (36%)	ACE,AGT,CASP1,CCNE2,CXCL8,E2F1,E2F2,E2F7,E2F8,EEF1A2,EIF2AK3,FOS,HDAC9,IL1B,IL6,MAPK10,NFKB2,OAS3,PTGS2,RBL1,RELB,SMAD3,STAT2
SUMOylation of DNA replication proteins	1.46	0.178	2.828	1/45 (2%)	0/45 (0%)	42/45 (93%)	2/45 (4%)	AURKA,AURKB,BIRC5,CDCA8,INCENP,NUP210,RANGAP1,TOP2A
Carboxyterminal post-translational modifications of tubulin	1.46	0.178	2.828	1/45 (2%)	0/45 (0%)	20/45 (44%)	24/45 (53%)	TTLL11,TTLL7,TUBA1B,TUBA4A,TUBB2A,TUBB3,TUBB4B,TUBB6
PPARα/RXRα Activation	1.46	0.113	0.688	33/194 (17%)	0/194 (0%)	67/194 (35%)	94/194 (48%)	FASN,GOT2,HRAS,IL1B,IL1R1,IL1R2,IL1RAP,IL1RL1,IL6,IRS1,LPL,MAP3K14,NFKB2,PLCB4,PLCE1,PPARGC1A,PRKAG2,PRKCA,RELB,SMAD2,SMAD3,TGFB2
Inflammasome pathway	1.46	0.25	-1.342	6/20 (30%)	0/20 (0%)	5/20 (25%)	9/20 (45%)	CASP1,IL18,IL1B,NFKB2,NOD2
Thioredoxin Pathway	1.46	0.429	#NUM!	1/7 (14%)	0/7 (0%)	5/7 (71%)	1/7 (14%)	NXN,TXNRD1,TXNRD2
Semaphorin interactions	1.46	0.156	0.632	6/64 (9%)	0/64 (0%)	34/64 (53%)	24/64 (38%)	DPYSL3,FES,ITGA1,MET,MYH9,MYL9,PLXNA2,PLXNB1,PLXND1,RHOB
IGF-1 Signaling	1.45	0.133	0.333	20/105 (19%)	0/105 (0%)	50/105 (48%)	35/105 (33%)	CCN1,FOS,HRAS,IGFBP2,IGFBP3,IGFBP5,IRS1,PIK3R1,PIK3R3,PRKAG2,PXN,SOCS2,SOCS3,YWHAH
Granzyme A Signaling	1.45	0.149	-3.317	11/74 (15%)	0/74 (0%)	33/74 (45%)	30/74 (41%)	CASP1,H1-1,H1-2,H1-3,H1-4,H1-5,IL1B,LMNB1,LMNB2,NDUFB1,PARP1
RHO GTPases activate PKNs	1.45	0.214	1.633	1/28 (4%)	0/28 (0%)	23/28 (82%)	4/28 (14%)	CDC25C,MYH9,MYL9,PKN1,RHOB,YWHAH
ROBO SLIT Signaling Pathway	1.45	0.126	0	17/127 (13%)	0/127 (0%)	52/127 (41%)	58/127 (46%)	CDH2,CDKN1A,CNTNAP2,ENAH,FOS,HES1,MMP14,MYL9,PAK6,PAX9,PDGFC,PGF,PRKAG2,ROBO1,SNAI1,VEGFA
Signaling by Rho Family GTPases	1.43	0.105	-0.209	32/267 (12%)	0/267 (0%)	112/267 (42%)	123/267 (46%)	ACTA2,ARHGEF16,BAIAP2,CDC42EP1,CDC42EP3,CDH2,CIT,DIAPH3,EZR,FOS,GNAZ,ITGA1,ITGA2,ITGA2B,ITGB8,MAPK10,MYL9,MYLK,NFKB2,PAK6,PARD6A,PIK3R1,PIK3R3,PKN1,RELB,RHOB,RHOV,STMN1
PAK Signaling	1.42	0.128	-0.577	15/117 (13%)	0/117 (0%)	46/117 (39%)	56/117 (48%)	HRAS,ITGA1,ITGA2,ITGA2B,ITGB8,MAPK10,MYL9,MYLK,PAK6,PDGFC,PDGFD,PIK3R1,PIK3R3,PXN,TNF
Caveolar-mediated Endocytosis Signaling	1.42	0.147	-0.707	16/75 (21%)	0/75 (0%)	24/75 (32%)	35/75 (47%)	ACTA2,CAV1,CAVIN1,CD55,FLNC,HLA-B,ITGA1,ITGA2,ITGA2B,ITGB8,PRKCA
DNA damage-induced 14-3-3σ Signaling	1.42	0.174	-2.121	7/46 (15%)	0/46 (0%)	29/46 (63%)	10/46 (22%)	BCL2L1,CASP1,CASP14,CCNB1,CCNE2,CDC25C,CDKN1A,E2F1
Apelin Pancreas Signaling Pathway	1.42	0.174	-0.378	14/46 (30%)	0/46 (0%)	12/46 (26%)	20/46 (43%)	APLN,EIF2AK3,MAPK10,NFKB2,PIK3R1,PIK3R3,PRKAG2,RELB
IL-23 Signaling Pathway	1.42	0.174	-1.89	17/46 (37%)	0/46 (0%)	5/46 (11%)	24/46 (52%)	IL1B,NFKB2,PIK3R1,PIK3R3,RELB,RORC,SOCS3,TNF
Actin Cytoskeleton Signaling	1.42	0.107	1.5	24/244 (10%)	0/244 (0%)	99/244 (41%)	121/244 (50%)	ACTA2,ACTN4,BAIAP2,CD14,DIAPH3,EZR,FGF13,FGF2,FGF7,HRAS,IQGAP2,ITGA1,ITGA2,ITGA2B,ITGB8,MYH9,MYL9,MYLK,PAK6,PDGFC,PDGFD,PIK3R1,PIK3R3,PXN,TMSB10/TMSB4X,VAV3
PIP3 activates AKT signaling	1.4	0.121	-1.698	19/140 (14%)	0/140 (0%)	53/140 (38%)	68/140 (49%)	AREG,ARHGAP8/PRR5-ARHGAP8,CDKN1A,EREG,FGF2,FGF7,IER3,IL1RAP,IL1RL1,IRS1,MET,NR4A1,PIK3R1,PIK3R3,PPP2R5D,PRR5L,TRIB3
MSP-RON Signaling in Cancer Cells Pathway	1.4	0.121	-1.291	30/140 (21%)	0/140 (0%)	51/140 (36%)	59/140 (42%)	ACTA2,CREB3L1,ELF3,ETS1,FOS,HRAS,MET,MYC,NFKB2,PDGFC,PGF,PIK3R1,PIK3R3,RELB,SMAD2,VEGFA,YWHAH
Folate Signaling Pathway	1.4	0.161	-0.333	10/56 (18%)	0/56 (0%)	26/56 (46%)	20/56 (36%)	CCNA2,CD274,CDKN1A,DHFR,MTHFR,MYC,NFKB2,OGT,TYMS
Interleukin-7 signaling	1.39	0.238	-0.447	6/21 (29%)	0/21 (0%)	3/21 (14%)	12/21 (57%)	IL7R,IRS1,PIK3R1,PIK3R3,SOCS2
Regulation of TLR by endogenous ligand	1.39	0.238	-2.236	6/21 (29%)	0/21 (0%)	2/21 (10%)	13/21 (62%)	CD14,GSDME,S100A8,S100A9,TLR2
Macropinocytosis Signaling	1.39	0.145	0	10/76 (13%)	0/76 (0%)	32/76 (42%)	34/76 (45%)	ACTN4,CD14,CSF1,HRAS,ITGB8,MET,PDGFC,PDGFD,PIK3R1,PIK3R3,PRKCA
WNT/Ca+ pathway	1.39	0.152	1.414	13/66 (20%)	0/66 (0%)	28/66 (42%)	25/66 (38%)	CREB3L1,FZD4,NFKB2,PDE6G,PLCB4,PLCE1,PRKCA,RELB,ROR1,WNT5B
Agranulocyte Adhesion and Diapedesis	1.39	0.11	#NUM!	22/210 (10%)	0/210 (0%)	28/210 (13%)	160/210 (76%)	ACTA2,C5AR1,CCL20,CCL26,CLDN3,CXCL1,CXCL2,CXCL3,CXCL5,CXCL8,EZR,ICAM1,IL18,IL1A,IL1B,IL1R1,MMP14,MMP17,MMP28,MYH9,MYL9,PECAM1,TNF
Regulation of lipid metabolism by PPARalpha	1.38	0.126	-1.807	26/119 (22%)	0/119 (0%)	52/119 (44%)	41/119 (34%)	ACSL1,AGT,ANGPTL4,ANKRD1,FDFT1,FHL2,G0S2,HMGCR,HMGCS1,NFYB,PPARG,PPARGC1A,SREBF2,TRIB3,TXNRD1
D-myo-inositol-5-phosphate Metabolism	1.38	0.111	0	24/199 (12%)	0/199 (0%)	95/199 (48%)	80/199 (40%)	CDC25C,DUSP1,DUSP16,DUSP4,ILKAP,NUDT1,PLCB4,PLCE1,PPFIA4,PPP2R5D,PPP4R1,PTPN13,PTPRJ,PTPRM,PTPRN,PTPRO,PXYLP1,SGPP2,SIRPA,SOCS3,SYNJ2,TNS3
Xenobiotic Metabolism AHR Signaling Pathway	1.38	0.138	-2.111	20/87 (23%)	0/87 (0%)	23/87 (26%)	44/87 (51%)	ABCG2,ALDH2,ALDH4A1,CYP1B1,GSTA2,IL1A,IL1B,IL6,MGST2,NFKB2,RELB,TNF
DNA Double-Strand Break Repair by Homologous Recombination	1.37	0.286	#NUM!	3/14 (21%)	0/14 (0%)	10/14 (71%)	1/14 (7%)	LIG1,POLA1,RAD51,RPA1
Factors Promoting Cardiogenesis in Vertebrates	1.37	0.118	-0.5	20/153 (13%)	0/153 (0%)	49/153 (32%)	84/153 (55%)	BMP2,BMP4,BMP8B,CREB3L1,DKK1,FZD4,LRP1,MAPK10,MYC,PLCB4,PLCE1,PRKCA,SMAD2,TGFB2,WNT11,WNT5B,WNT6,WNT7B
p38 MAPK Signaling	1.35	0.125	-2.138	19/120 (16%)	0/120 (0%)	42/120 (35%)	59/120 (49%)	CREB3L1,DUSP1,FAS,H3C3,IL18,IL1A,IL1B,IL1R1,IL1R2,IL1RAP,IL1RL1,MYC,PLA2G4A,TGFB2,TNF
Superpathway of Inositol Phosphate Compounds	1.33	0.105	0	30/237 (13%)	0/237 (0%)	109/237 (46%)	98/237 (41%)	CDC25C,DUSP1,DUSP16,DUSP4,ILKAP,INPP5J,NUDT1,PIK3R1,PIK3R3,PLCB4,PLCE1,PPFIA4,PPP2R5D,PPP4R1,PTPN13,PTPRJ,PTPRM,PTPRN,PTPRO,PXYLP1,SGPP2,SIRPA,SOCS3,SYNJ2,TNS3
Signaling by NOTCH1	1.33	0.141	-1.508	21/78 (27%)	0/78 (0%)	30/78 (38%)	27/78 (35%)	ARRB2,DNER,DTX4,HDAC9,HES1,HEY1,HEYL,MAMLD1,MYC,NEURL1B,TLE2
Renin-Angiotensin Signaling	1.33	0.124	-1.604	23/121 (19%)	0/121 (0%)	48/121 (40%)	50/121 (41%)	ACE,AGT,FOS,HRAS,MAPK10,NFKB2,PAK6,PIK3R1,PIK3R3,PRKAG2,PRKCA,RELB,SHC2,SHC3,TNF
Interconversion of nucleotide di- and triphosphates	1.33	0.227	0.447	2/22 (9%)	0/22 (0%)	17/22 (77%)	3/22 (14%)	AK5,AK7,DTYMK,GLRX,TXNRD1
Putrescine Degradation III	1.33	0.227	-1.342	5/22 (23%)	0/22 (0%)	7/22 (32%)	10/22 (45%)	ALDH2,ALDH4A1,MAOA,SAT1,SMOX
Signaling by PDGF	1.33	0.155	-1	14/58 (24%)	0/58 (0%)	17/58 (29%)	27/58 (47%)	COL4A5,COL5A3,COL6A2,COL9A3,HRAS,PDGFC,PDGFD,PIK3R1,THBS1
Remodeling of Epithelial Adherens Junctions	1.33	0.147	#NUM!	3/68 (4%)	0/68 (0%)	45/68 (66%)	20/68 (29%)	ACTA2,ACTN4,MET,TUBA1B,TUBA4A,TUBB,TUBB2A,TUBB3,TUBB4B,TUBB6
Ephrin Receptor Signaling	1.32	0.109	1.667	26/202 (13%)	0/202 (0%)	89/202 (44%)	87/202 (43%)	CREB3L1,EFNA1,EFNB2,EPHA4,EPHB2,GNAZ,GRIN2D,HRAS,ITGA1,ITGA2,ITGA2B,ITGB8,MAP3K14,NGEF,PAK6,PDGFC,PDGFD,PGF,PTPN13,PXN,SDCBP,VEGFA
Sleep REM Signaling Pathway	1.31	0.126	1.604	15/111 (14%)	0/111 (0%)	30/111 (27%)	66/111 (59%)	CREB3L1,CXCL8,FOS,GADD45B,IL18,IL1A,IL1B,IL6,LIF,NR4A2,PRKAG2,TGFB2,TNF,TNFSF9
Signaling by MET	1.3	0.139	0.302	16/79 (20%)	0/79 (0%)	33/79 (42%)	30/79 (38%)	COL5A3,HRAS,ITGA2,LAMA4,LAMB3,MET,PIK3R1,PTPRJ,SH3GL2,SPINT2,TNS3
ERK/MAPK Signaling	1.3	0.107	-0.243	29/215 (13%)	0/215 (0%)	92/215 (43%)	94/215 (44%)	CREB3L1,DUSP1,DUSP4,ELF3,ETS1,FOS,H3C3,HRAS,ITGA1,ITGA2,ITGA2B,ITGB8,MYC,PAK6,PIK3R1,PIK3R3,PLA2G4A,PPARG,PPP2R5D,PRKAG2,PRKCA,PXN,YWHAH
Regulation of Cellular Mechanics by Calpain Protease	1.29	0.133	0	8/90 (9%)	0/90 (0%)	40/90 (44%)	42/90 (47%)	ACTN4,CAPN5,CCNA2,CCNE2,CDK6,EZR,HRAS,ITGA1,ITGA2,ITGA2B,ITGB8,PXN
Fatty Acid Activation	1.29	0.267	-2	7/15 (47%)	0/15 (0%)	1/15 (7%)	7/15 (47%)	ACSL1,ACSL4,SLC27A2,SLC27A3
RAF-independent MAPK1/3 activation	1.26	0.217	-2.236	7/23 (30%)	0/23 (0%)	10/23 (43%)	6/23 (26%)	DUSP1,DUSP16,DUSP4,IL6,PEA15
NR1H2 and NR1H3-mediated signaling	1.26	0.16	-1.414	9/50 (18%)	0/50 (0%)	19/50 (38%)	22/50 (44%)	APOC1,APOD,APOE,ARL4C,FASN,MYLIP,SCD,TNRC6C
FAT10 Cancer Signaling Pathway	1.26	0.16	-1.89	18/50 (36%)	0/50 (0%)	15/50 (30%)	17/50 (34%)	IL6,NFKB2,RELB,SMAD2,SMAD3,TGFB2,TNF,TNFRSF11B
Sirtuin Signaling Pathway	1.26	0.0997	1.177	55/291 (19%)	0/291 (0%)	130/291 (45%)	106/291 (36%)	ACSS2,CXCL8,E2F1,GABPB2,GADD45B,GOT2,H1-1,H1-2,H1-3,H1-4,H1-5,H3C3,MAPK4,MYC,NAMPT,NDRG1,NDUFB1,NFKB2,PARP1,PDK1,PGAM2,PPARG,PPARGC1A,RELB,SOD2,TNF,TUBA1B,TUBA4A,UCP2
Phase I - Functionalization of compounds	1.26	0.127	-3.051	16/102 (16%)	0/102 (0%)	12/102 (12%)	74/102 (73%)	ACSS2,ALDH2,CBR3,CYP19A1,CYP1B1,CYP27B1,CYP4X1,CYP51A1,CYP7B1,MAOA,MTARC1,PTGS1,SMOX
3-phosphoinositide Degradation	1.25	0.108	0	25/194 (13%)	0/194 (0%)	93/194 (48%)	76/194 (39%)	CDC25C,DUSP1,DUSP16,DUSP4,ILKAP,INPP5J,NUDT1,PPFIA4,PPP2R5D,PPP4R1,PTPN13,PTPRJ,PTPRM,PTPRN,PTPRO,PXYLP1,SGPP2,SIRPA,SOCS3,SYNJ2,TNS3
Neuroinflammation Signaling Pathway	1.25	0.0978	-3.53	61/317 (19%)	0/317 (0%)	58/317 (18%)	198/317 (62%)	BIRC5,CASP1,CFLAR,CREB3L1,CXCL8,FAS,FOS,GABRA2,GABRE,GABRQ,GRIN2D,HLA-B,HLA-DMA,ICAM1,IL18,IL1B,IL1R1,IL6,MAPK10,MAPK4,MFGE8,NFKB2,PIK3R1,PIK3R3,PLA2G4A,PTGS2,RELB,SOD2,TGFB2,TLR2,TNF
Role of PKR in Interferon Induction and Antiviral Response	1.25	0.118	-1.941	23/136 (17%)	0/136 (0%)	51/136 (38%)	62/136 (46%)	CASP1,E2F1,FAS,FOS,IL18,IL1B,IL24,MAPK10,NFKB2,PDGFC,PDGFD,RELB,SCARA3,SCARA5,STAT2,TNF
Mechanisms of Viral Exit from Host Cells	1.24	0.171	#NUM!	3/41 (7%)	0/41 (0%)	27/41 (66%)	11/41 (27%)	ACTA2,CHMP6,LMNB1,LMNB2,PRKCA,SH3GL2,SH3GLB2
TNFR2 Signaling	1.24	0.188	#NUM!	11/32 (34%)	0/32 (0%)	10/32 (31%)	11/32 (34%)	FOS,MAP3K14,NFKB2,RELB,TNF,TNFAIP3
D-myo-inositol (1,4,5,6)-Tetrakisphosphate Biosynthesis	1.24	0.109	-0.471	23/183 (13%)	0/183 (0%)	86/183 (47%)	74/183 (40%)	CDC25C,DUSP1,DUSP16,DUSP4,ILKAP,NUDT1,PPFIA4,PPP2R5D,PPP4R1,PTPN13,PTPRJ,PTPRM,PTPRN,PTPRO,PXYLP1,SGPP2,SIRPA,SOCS3,SYNJ2,TNS3
D-myo-inositol (3,4,5,6)-tetrakisphosphate Biosynthesis	1.24	0.109	-0.471	23/183 (13%)	0/183 (0%)	86/183 (47%)	74/183 (40%)	CDC25C,DUSP1,DUSP16,DUSP4,ILKAP,NUDT1,PPFIA4,PPP2R5D,PPP4R1,PTPN13,PTPRJ,PTPRM,PTPRN,PTPRO,PXYLP1,SGPP2,SIRPA,SOCS3,SYNJ2,TNS3
TNFR1 Signaling	1.23	0.157	-0.816	13/51 (25%)	0/51 (0%)	24/51 (47%)	14/51 (27%)	CRADD,FOS,MAP3K14,NFKB2,PAK6,RELB,TNF,TNFAIP3
Growth hormone receptor signaling	1.2	0.208	-0.447	7/24 (29%)	0/24 (0%)	7/24 (29%)	10/24 (42%)	IRS1,PRL,PRLR,SOCS2,SOCS3
3-phosphoinositide Biosynthesis	1.2	0.105	-0.894	28/209 (13%)	0/209 (0%)	96/209 (46%)	85/209 (41%)	CDC25C,DUSP1,DUSP16,DUSP4,ILKAP,NUDT1,PIK3R1,PIK3R3,PPFIA4,PPP2R5D,PPP4R1,PTPN13,PTPRJ,PTPRM,PTPRN,PTPRO,PXYLP1,SGPP2,SIRPA,SOCS3,SYNJ2,TNS3
Basal Cell Carcinoma Signaling	1.2	0.139	-0.816	9/72 (13%)	0/72 (0%)	23/72 (32%)	40/72 (56%)	BMP2,BMP4,BMP8B,FZD4,GLI2,HHIP,WNT11,WNT5B,WNT6,WNT7B
IL-13 Signaling Pathway	1.18	0.121	-1.069	20/116 (17%)	0/116 (0%)	27/116 (23%)	69/116 (59%)	ALOX15B,BCL2L1,CCL26,CHI3L1,DUSP1,FOSL2,IL13RA2,IL17RB,IL24,MAOA,PIK3R1,PIK3R3,SOCS3,TGFB2
EPH-Ephrin signaling	1.18	0.128	1.732	9/94 (10%)	0/94 (0%)	51/94 (54%)	34/94 (36%)	ARHGEF28,CLTB,EFNA1,EFNB2,EPHA4,EPHB2,HRAS,MYH9,MYL9,NGEF,SDCBP,VAV3
Ephrin A Signaling	1.18	0.115	0.5	20/139 (14%)	0/139 (0%)	54/139 (39%)	65/139 (47%)	ARHGEF16,CHN2,EFNA1,EPHA4,FGF2,GMPR,HRAS,MMP14,MYL9,NGEF,PIK3R1,PIK3R3,PRKAG2,TGFB2,VAV3,VEGFA
Adipogenesis pathway	1.18	0.115	-0.5	30/139 (22%)	0/139 (0%)	62/139 (45%)	47/139 (34%)	BMP2,BMP4,CEBPB,CEBPD,ERCC2,EZH2,FGF2,FZD4,HDAC9,LPIN1,LPL,PPARG,SAP130,SMAD3,SOX9,TNF
Neuregulin Signaling	1.16	0.12	-0.632	23/117 (20%)	0/117 (0%)	48/117 (41%)	46/117 (39%)	AREG,DCN,EREG,ERRFI1,HRAS,ITGA1,ITGA2,ITGA2B,ITGB8,MYC,PIK3R1,PIK3R3,PRKCA,TMEFF2
Assembly and cell surface presentation of NMDA receptors	1.16	0.163	2.646	1/43 (2%)	0/43 (0%)	14/43 (33%)	28/43 (65%)	GRIN2D,TUBA1B,TUBA4A,TUBB2A,TUBB3,TUBB4B,TUBB6
Aggrephagy	1.16	0.163	2.646	2/43 (5%)	0/43 (0%)	27/43 (63%)	14/43 (33%)	DYNC1I1,TUBA1B,TUBA4A,TUBB2A,TUBB3,TUBB4B,TUBB6
Gene Silencing by RNA	1.15	0.126	3.464	2/95 (2%)	0/95 (0%)	66/95 (69%)	27/95 (28%)	H2AC20,H2AC7,H2AX,H2BC13,H2BC14,H2BC15,H2BC17,H2BC26,H2BC3,H2BC9,NUP210,TNRC6C
Signaling by TGF-beta Receptor Complex	1.15	0.151	0	11/53 (21%)	0/53 (0%)	27/53 (51%)	15/53 (28%)	CGN,ITGB8,LTBP1,PARD6A,PMEPA1,SMAD2,SMAD3,TGFB2
Erythropoietin Signaling Pathway	1.14	0.108	1.5	33/176 (19%)	0/176 (0%)	47/176 (27%)	96/176 (55%)	BCL2L1,CXCL8,FOS,HRAS,IL18,IL1A,IL1B,IL6,LIF,NFKB2,PIK3R1,PIK3R3,PRKCA,RELB,SHC2,SHC3,TGFB2,TNF,TNFSF9
Oncogene Induced Senescence	1.14	0.176	1	3/34 (9%)	0/34 (0%)	23/34 (68%)	8/34 (24%)	CDK6,CDKN2C,E2F1,E2F2,ETS1,TNRC6C
Virus Entry via Endocytic Pathways	1.14	0.119	-0.277	22/118 (19%)	0/118 (0%)	56/118 (47%)	40/118 (34%)	ACTA2,AP1S3,CAV1,CD55,CLTB,CXADR,FLNC,HLA-B,HRAS,ITGA2,ITGB8,PIK3R1,PIK3R3,PRKCA
ERK5 Signaling	1.14	0.135	-0.333	11/74 (15%)	0/74 (0%)	38/74 (51%)	25/74 (34%)	CREB3L1,FOS,FOSL1,HRAS,LIF,MAP3K3,MYC,NTRK1,SGK1,YWHAH
PD-1, PD-L1 cancer immunotherapy pathway	1.14	0.121	0.905	22/107 (21%)	0/107 (0%)	24/107 (22%)	61/107 (57%)	BCL2L1,CBLB,CD274,CIP2A,HLA-B,HLA-DMA,PDCD1LG2,PIK3R1,PIK3R3,SMAD3,TGFB2,TNF,TNFRSF11B
Signaling by Activin	1.14	0.235	0	3/17 (18%)	0/17 (0%)	6/17 (35%)	8/17 (47%)	DRAP1,INHBB,SMAD2,SMAD3
Signaling by NTRK3 (TRKC)	1.14	0.235	0	2/17 (12%)	0/17 (0%)	9/17 (53%)	6/17 (35%)	HRAS,IRS1,PIK3R1,PTPRO
TP53 Regulates Transcription of Cell Death Genes	1.12	0.159	-1.89	15/44 (34%)	0/44 (0%)	18/44 (41%)	11/44 (25%)	BCL6,BIRC5,CASP1,CRADD,FAS,IGFBP3,NDRG1
MIF Regulation of Innate Immunity	1.12	0.159	-2.449	13/44 (30%)	0/44 (0%)	9/44 (20%)	22/44 (50%)	CD14,FOS,MAPK10,NFKB2,PLA2G4A,PTGS2,RELB
Cholecystokinin/Gastrin-mediated Signaling	1.12	0.118	-0.535	15/119 (13%)	0/119 (0%)	53/119 (45%)	51/119 (43%)	EPHA4,FOS,HRAS,IL18,IL1A,IL1B,MAPK10,PLCB4,PRKCA,PTGS2,PXN,RHOB,RHOV,TNF
Role of Cytokines in Mediating Communication between Immune Cells	1.12	0.148	#NUM!	9/54 (17%)	0/54 (0%)	3/54 (6%)	42/54 (78%)	CSF3,CXCL8,IL18,IL1A,IL1B,IL24,IL6,TNF
HER-2 Signaling in Breast Cancer	1.11	0.101	-1.279	37/227 (16%)	0/227 (0%)	106/227 (47%)	84/227 (37%)	AREG,BIRC5,CCNE2,CDKN1A,COX6B2,ELF3,ETS1,FOS,HRAS,IL1A,ITGB8,MTCL1,MYC,NFKB2,PARD6A,PDK1,PIK3R1,PIK3R3,PRKCA,PTGS2,RBL1,RELB,SMAD3
Spermine and Spermidine Degradation I	1.11	0.5	#NUM!	4/4 (100%)	0/4 (0%)	0/4 (0%)	0/4 (0%)	SAT1,SMOX
Melatonin Degradation II	1.11	0.5	#NUM!	2/4 (50%)	0/4 (0%)	0/4 (0%)	2/4 (50%)	MAOA,SMOX
Relaxin Signaling	1.1	0.11	-3	30/155 (19%)	0/155 (0%)	53/155 (34%)	72/155 (46%)	CTH,FOS,GDPD3,GNAZ,GUCY2D,NFKB2,NPR1,NPR3,PDE3A,PDE4D,PDE6G,PIK3R1,PIK3R3,PRKAG2,RELB,SOX15,VEGFA
Induction of Apoptosis by HIV1	1.1	0.138	-1.414	15/65 (23%)	0/65 (0%)	30/65 (46%)	20/65 (31%)	BCL2L1,FAS,MAP3K14,MAPK10,NFKB2,RELB,SLC25A10,TNF,TNFRSF11B
Miscellaneous transport and binding events	1.1	0.192	1.342	3/26 (12%)	0/26 (0%)	12/26 (46%)	11/26 (42%)	ADD2,DMTN,LRRC8D,NIPA1,NIPAL2
Sensory processing of sound by outer hair cells of the cochlea	1.08	0.145	1.414	3/55 (5%)	0/55 (0%)	20/55 (36%)	32/55 (58%)	CHRNA9,EZR,MYH9,MYO1C,PLS1,RIPOR2,TRIOBP,WHRN
PDGF Signaling	1.08	0.126	-0.302	14/87 (16%)	0/87 (0%)	42/87 (48%)	31/87 (36%)	CAV1,FOS,HRAS,INPP5J,MYC,PDGFC,PDGFD,PIK3R1,PIK3R3,PRKCA,SYNJ2
Regulation of the Epithelial Mesenchymal Transition in Development Pathway	1.08	0.126	-0.632	21/87 (24%)	0/87 (0%)	26/87 (30%)	40/87 (46%)	FZD4,GLI2,LOX,NFKB2,RELB,SNAI1,SNAI2,WNT11,WNT5B,WNT6,WNT7B
[truncated: 740 more rows]

## Sheet: SUM149_SphCvsOthers
Supplementary File 2e: QIAGEN Ingenuity Pathway Analysis of singe-cell mRNA Seq data from SUM149 cells cultured in SphC versus 2D and EmC combined. Differentially expressed genes (DEGs) with adjusted P value (Padj) < 0.05 and average log2 fold change (avg_log2FC) more than 1 (or less than -1) cutoffs (see as in Supplementary File 1) were used as inputs for IPA standard Core Analysis.
[truncated: 932 more rows]

[truncated: 7 more sheets: SUM149_EmCvsOthers, IBC3_EmCvs2D, IBC3_SphCvs2D, IBC3_SphCvsEmC, SUM149_EmCvs2D, SUM149_SphCvs2D, SUM149_SphCvsEmC]
