# Supplementary material for: 3D “Emboli” Culture Models Epithelial Breast Cancer Cell Oxidative Mitochondrial Metabolism with Relevance for Lung Metastasis
Source: Cancer Res Commun. 2026 Mar 19;6(3):600–15. doi: 10.1158/2767-9764.CRC-25-0587 (PMC13012061; doi:10.1158/2767-9764.CRC-25-0587)
Supplement: Supplementary File 3 — Morphometric data of electron microscopy images [file crc-25-0587_supplementary_file_3_supps3.xlsx]

## Sheet: READ ME
			Supplementary File 3. Morphometric feature table of organelle segmentations from electron microscopy images quantified with napari-clusters-plotter. Per-object morphometric measurements extracted from segmented electron microscopy images from each cell culture growth type, including size- and shape-related features such as area, bounding-box area, convex area, equivalent diameter, Feret diameter,…

## Sheet: AdhCells-PM
	label	area	bbox_area	equivalent_diameter	convex_area	max_intensity	mean_intensity	min_intensity	perimeter	perimeter_crofton	extent	local_centroid-0	local_centroid-1	solidity	feret_diameter_max	major_axis_length	minor_axis_length	orientation	eccentricity	centroid-0	centroid-1	bbox-0	bbox-1	bbox-2	bbox-3	weighted_centroid-0	weighted_centroid-1	standard_deviation_intensity	aspect_ratio	roundness	circularity	index
0	4	2505509	3803376	1786.09	2890657	252	150.835	0	9892.18	9370.92	0.658759	886.06	1010.17	0.866761	2174.73	2013.75	1621.38	1.07938	0.593064	1589.06	2751.17	703	1741	2599	3747	1586.1	2767.02	28.6906	1.242	0.786677	0.321752	4
1	5	2271558	3843868	1700.66	2710651	252	150.691	0	8885.19	8426.96	0.590956	1285.46	714.633	0.838012	2613.07	2423.91	1241.14	-0.0396778	0.858961	1883.46	1123.63	598	409	3164	1907	1888.55	1128.89	29.9105	1.95297	0.492268	0.361576	5
2	7	2655113	4471038	1838.64	3234914	255	153.734	0	11708.2	11093.4	0.593847	1178.89	1038.27	0.820768	2197	2028.16	1744.5	-0.501669	0.510055	2197.89	4649.27	1019	3611	3125	5734	2201.3	4656.62	29.311	1.1626	0.821845	0.243395	7
3	8	133923	302475	412.936	209288	243	160.743	24	3024.1	2865.13	0.442757	311.137	289.295	0.639898	641.511	553.896	451.372	-0.774256	0.579595	3842.14	289.295	3531	0	4086	545	3841.07	289.408	23.3801	1.22714	0.555788	0.184024	8
4	9	3266662	6330961	2039.42	3938959	255	157.508	0	10734.4	10181.7	0.515982	1275.66	1045.26	0.829321	2736.22	2557.68	1759.52	-0.458876	0.72577	4004.66	1705.26	2729	660	5368	3059	4002.76	1705.44	25.5029	1.45362	0.635804	0.356252	9
5	10	1186906	2436120	1229.32	1814194	255	155.846	0	8649.11	8211.58	0.487212	889.349	665.124	0.654233	1877.79	1576.8	1287.26	0.00357461	0.577521	4687.35	4269.12	3798	3604	5616	4944	4685.01	4277.73	33.1849	1.22493	0.607816	0.199381	10
6	17	2135463	3454308	1648.93	2571324	252	148.71	0	11176.6	10590	0.618203	854.462	974.528	0.830492	2056.14	1891.68	1488.92	1.46373	0.616841	1422.46	10432.5	568	9458	2284	11471	1428.78	10433.6	31.8281	1.27051	0.759816	0.214824	17
7	18	2301865	5067630	1711.97	3443255	252	138.871	0	11212.1	10630.4	0.454229	903.16	1151.29	0.668514	2544.17	2237.5	1542.04	-1.38464	0.72459	1699.16	12618.3	796	11467	2851	13933	1700.05	12587.8	32.2651	1.451	0.585413	0.230101	18
8	19	2728634	4655805	1863.92	3233985	255	161.49	0	11378.2	10771.5	0.586071	1082.18	1178.57	0.843737	2263.28	2000.76	1790.77	0.854965	0.445977	2279.18	7800.57	1197	6622	3282	8855	2285.25	7807.85	32.8737	1.11726	0.867889	0.264855	19
9	20	2671437	4253265	1844.28	3139311	252	151.775	0	11345.4	10749.8	0.628091	935.848	1063.91	0.850963	2360.88	2187.42	1619.63	0.795101	0.672136	3294.85	10005.9	2359	8942	4370	11057	3296.8	10002.7	29.4826	1.35057	0.71087	0.260806	20
10	21	3160362	5185446	2005.97	3780878	255	142.808	0	12682.3	12014.8	0.609468	1089.1	1095.01	0.83588	2352.42	2131.62	2027.93	-0.98462	0.308086	4053.1	12499	2964	11404	5281	13642	4049.48	12477.1	32.5085	1.05113	0.885581	0.246917	21
11	22	699509	2205976	943.739	1372618	249	161.094	0	11572.5	10945.8	0.317097	905.469	617.886	0.509617	1864.29	1875.95	733.492	0.603006	0.920392	4316.47	8183.89	3411	7566	5159	8828	4327.17	8190.04	29.0878	2.55756	0.253082	0.0656368	22
12	23	477957	1244325	780.099	729126	255	164.684	9	5590.96	5310.34	0.384109	576.744	518.685	0.65552	1373.53	1382.15	641.523	0.6742	0.885758	4704.74	11324.7	4128	10806	5303	11865	4705.3	11324.2	31.9314	2.15449	0.318557	0.192144	23
13	30	328782	798014	647.007	581457	246	168.848	0	5566.45	5275.79	0.412	417.575	396.475	0.565445	1044.23	934.41	687.61	0.717584	0.677116	718.575	17584.5	301	17188	1134	18146	717.608	17583.1	26.909	1.35892	0.47945	0.13334	30
14	31	2233722	3342325	1686.44	2561845	255	156.57	0	9985.17	9454.31	0.668314	985.77	911.183	0.871919	1970.19	1739.83	1674.19	0.53998	0.272087	1530.77	14828.2	545	13917	2428	15692	1529.88	14826.8	32.2733	1.03921	0.939567	0.281532	31
15	32	2566204	5029731	1807.59	3351227	252	148.048	0	12840.1	12172.6	0.510207	869.621	1298.78	0.765751	2868.69	2736.5	1286.91	-1.28778	0.882519	2042.62	18058.8	1173	16760	3000	19513	2045.25	18040.6	29.4649	2.12641	0.436327	0.195599	32
16	33	1946465	4533562	1574.27	2642170	255	154.256	0	9425.86	8930.91	0.429346	1516.84	939.495	0.736692	2769.7	2660.16	1116.57	-0.298538	0.907645	2550.84	15798.5	1034	14859	3795	16501	2534.3	15805.1	38.5558	2.38243	0.350219	0.275305	33
17	35	425944	893165	736.43	615922	246	147.281	6	3981.27	3777.95	0.476893	481.35	371.44	0.691555	1204.91	1230.66	611.227	-0.1448	0.867942	4240.35	15886.4	3759	15515	4942	16270	4255.4	15881.8	33.0543	2.01343	0.358083	0.33769	35
18	36	4236292	6921904	2322.46	5118785	255	155.663	0	12925.3	12252.8	0.612013	1518.25	1160.8	0.827597	2966.86	2792.41	2073.9	-0.253897	0.669634	5594.25	14272.8	4076	13112	7024	15460	5597.7	14299.8	34.7559	1.34645	0.691732	0.318653	36
19	37	3655075	6867570	2157.26	4818020	255	154.797	0	17408.7	16462.9	0.532222	1464.9	1325.18	0.758626	2722.51	2403.71	2092.07	-0.347581	0.49243	5743.9	17191.2	4279	15866	6969	18419	5743.08	17192.7	32.9971	1.14896	0.805458	0.151557	37
20	38	58186	81216	272.185	68759	249	168.517	60	1201.99	1142.24	0.716435	215.549	92.9773	0.846231	430.875	457.111	177.676	0.00233633	0.921367	7022.55	15433	6807	15340	7230	15532	7023.24	15431.9	23.4892	2.57272	0.354556	0.506091	38
21	42	3119617	5894284	1992.99	3875571	255	153.859	0	11240.7	10665.3	0.529261	1143	1333.98	0.804944	2642.91	2529.02	1686.39	-0.806571	0.745223	3163	20654	2020	19320	4418	21778	3150.38	20670.7	31.9839	1.49967	0.621023	0.310259	42
22	46	3359091	5656482	2068.07	4169111	255	154.962	3	13639.4	12913.2	0.593848	1311.34	1120.47	0.805709	2809.79	2353.04	1939.07	-0.305981	0.566488	2027.34	22789.5	716	21669	3407	23771	2023.76	22791.1	31.0165	1.21349	0.772455	0.226904	46
23	47	615767	1726530	885.448	944162	252	157.9	0	5877.66	5571.03	0.35665	845.066	743.029	0.652184	1637.6	1571.08	622.592	-0.766232	0.918128	3780.07	21871	2935	21128	4333	22363	3786.08	21864.2	33.247	2.52345	0.317637	0.223984	47
24	48	2223902	3532022	1682.72	2602952	252	144.266	0	9752.32	9239.47	0.62964	1205.26	773.334	0.854377	2283.76	1972.3	1479.54	0.0599091	0.661257	5440.26	19667.3	4235	18894	6462	20480	5449.61	19657.1	34.4906	1.33305	0.727916	0.293839	48
25	55	2967132	4852584	1943.67	3523186	255	147.117	0	11426.9	10836.2	0.611454	1150.33	1088.39	0.842173	2462.42	2209.22	1750.94	0.570114	0.609791	1646.33	24914.4	496	23826	2724	26004	1655.7	24918	34.0224	1.26173	0.77405	0.285553	55
26	56	3341910	6206516	2062.78	4308021	255	140.993	0	15072	14272.3	0.538452	1293.94	1394.61	0.775741	2703.72	2393.41	1935.07	0.509029	0.588498	2777.94	27059.6	1484	25665	3943	28189	2777.08	27034.4	31.3921	1.23686	0.742795	0.184869	56
27	57	4273823	7482352	2332.72	5582325	255	154.383	0	21072.8	19967.7	0.571187	1385.21	1342.83	0.765599	3171.61	2977.13	2035.7	0.470959	0.729691	3064.21	29825.8	1679	28483	4776	30899	3080.5	29841.3	34.0908	1.46246	0.613946	0.120943	57
28	58	1500340	3801777	1382.13	2064505	252	151.753	0	10682.9	10125.7	0.394642	1027.35	953.472	0.726731	2019.27	1613.02	1406.45	-0.443078	0.489623	3731.35	24000.5	2704	23047	4723	24930	3728.1	23991.9	31.362	1.14688	0.734206	0.165204	58
29	59	3294464	5235004	2048.08	4104800	255	151.189	0	15171.1	14356.5	0.629315	1211.61	1069.84	0.802588	2483.32	2208.01	1962.34	-0.0517173	0.458417	4848.61	25752.8	3637	24683	6009	26890	4828.7	25753.4	34.1503	1.12519	0.860384	0.179871	59
30	60	4366242	6418476	2357.81	5020912	255	147.44	0	14671.5	13909.5	0.680261	1356.66	1160.19	0.869611	2795.01	2479.09	2293.7	0.355916	0.379436	5206.66	28027.2	3850	26867	6572	29225	5213.47	28057.1	32.7886	1.08083	0.904554	0.2549	60
31	64	3077545	4822470	1979.51	3555186	255	141.966	0	11309	10724.8	0.638168	1141.69	1015.44	0.86565	2764.69	2490.4	1642.57	0.659222	0.751652	1182.69	35185.4	41	34170	2426	36192	1187.9	35208.5	30.4451	1.51616	0.631795	0.302391	64
32	65	1986673	3588480	1590.44	2671778	252	152.113	0	12439.6	11777	0.553625	1082.83	791.03	0.743577	2395.06	2226.59	1330.54	-0.436858	0.801819	1294.83	33236	212	32445	2452	34047	1296.27	33230.3	30.51	1.67345	0.510218	0.161334	65
33	66	531323	1231638	822.497	889521	249	128.157	0	7673.92	7268.67	0.431395	370.966	733.348	0.597314	1482.65	1389.79	587.689	-1.28658	0.906194	3012.97	34908.3	2642	34175	3523	35573	3012.92	34902.8	35.3227	2.36483	0.350246	0.113379	66
34	67	2818592	5319716	1894.4	3480964	255	151.303	0	12764.3	12092.7	0.529839	1056.9	996.461	0.809716	2785.09	2428.98	1703.86	-1.11847	0.712695	3199.9	32083.5	2143	31087	4325	33525	3195.65	32091.4	34.0816	1.42557	0.60827	0.217394	67
35	68	3373932	5982066	2072.64	3944256	252	154.581	0	13834.2	13116.5	0.564008	1197.93	1390.58	0.855404	2678.87	2505.22	1784.4	0.908725	0.701901	4680.93	33565.6	3483	32175	5840	34713	4678.05	33561.3	27.1595	1.40395	0.684471	0.221531	68
36	75	336608	759423	654.662	559012	252	144.431	3	4891.8	4639.81	0.443242	466.027	409.74	0.602148	998.441	812.883	621.423	0.729493	0.644661	936.027	37697.7	470	37288	1373	38129	940.257	37699.4	31.7703	1.3081	0.648603	0.176766	75
37	76	495283	1007832	794.112	718526	252	154.169	0	5232.48	4961.29	0.491434	656.14	489.405	0.689304	1241.98	1198.25	710.589	-0.398306	0.805187	2079.14	37209.4	1423	36720	2599	37577	2077.6	37215.9	35.0039	1.68628	0.439205	0.227326	76
38	77	2614134	6397952	1824.4	3899062	252	143.791	0	23662.6	22361.8	0.408589	1292.82	1228.21	0.670452	2879.94	2580.47	1529.28	-0.490102	0.805471	2803.82	38316.2	1511	37088	4327	39360	2807.81	38317.8	35.4088	1.68738	0.49985	0.0586694	77
39	78	2651076	4566999	1837.24	3271767	255	158.931	0	12305.8	11662.3	0.580485	951.966	1323.89	0.810289	2652.57	2396	1477.35	-1.16298	0.787286	3432.97	39981.9	2481	38658	4284	41191	3444.92	39977.3	31.6533	1.62183	0.587972	0.219993	78
40	79	3565243	5675372	2130.59	4277057	255	150.784	0	12742.2	12074.1	0.628195	1222.97	1201.41	0.833574	2771.31	2544.4	1854.47	0.863566	0.684678	5571.97	38349.4	4349	37148	6657	39607	5578.66	38362.6	31.3889	1.37203	0.701181	0.275937	79
41	80	347206	670122	664.888	493335	249	149.764	0	5414.23	5119.8	0.518124	617.682	303.814	0.703794	1089.42	1101.1	580.123	0.136698	0.849953	6703.68	36365.8	6086	36062	7148	36693	6699.72	36362.1	29.1958	1.89804	0.364624	0.148841	80
42	85	2411506	3928947	1752.26	2832031	246	136.75	0	8956.93	8494.42	0.613779	1061.88	817.635	0.851511	2218.15	1957.5	1660.09	0.0129639	0.529887	1515.88	42544.6	454	41727	2665	43504	1516.99	42583.7	33.2989	1.17915	0.801303	0.377728	85
43	86	1917398	3385104	1562.47	2321871	249	142.812	0	12243.2	11594.9	0.566422	917.662	875.948	0.825799	2194.17	1953.34	1317.17	0.632099	0.738442	1973.66	41120.9	1056	40245	2997	41989	1971.95	41115.6	31.1004	1.48298	0.639832	0.160742	86
44	87	3682073	5975750	2165.22	4191561	255	158.048	0	14349.6	13589.4	0.616169	1286.53	1099.28	0.878449	2654.41	2466.92	1941.58	0.383931	0.616895	3037.53	45138.3	1751	44039	4401	46294	3037.59	45135.5	26.8281	1.27057	0.77036	0.22471	87
45	88	2186480	4146846	1668.51	3046568	252	149.598	0	11934.9	11316	0.527263	1279.98	1032.6	0.717686	2561.39	2011.65	1553.66	-0.341854	0.635221	3373.98	42836.6	2094	41804	4365	43630	3376.46	42850.9	29.8936	1.29478	0.687942	0.192894	88
46	90	932661	2859932	1089.73	1472651	246	152.029	6	7861.12	7455.88	0.326113	721.444	943.427	0.633321	2029.57	1961.25	823.79	-0.830167	0.907509	4628.44	43785.4	3907	42842	5511	44625	4629.77	43784.5	31.4489	2.38077	0.308722	0.189655	90
47	91	2970477	4765464	1944.77	3516638	255	150.081	0	10405	9864.52	0.623334	1117.87	1109.84	0.844692	2449.13	2141.76	1825.76	-0.603858	0.522795	5439.87	45546.8	4322	44437	6500	46625	5436.85	45545	30.4637	1.17308	0.824505	0.34479	91
48	92	5143064	8667891	2558.97	5976821	255	146.259	0	15020.4	14239.8	0.593347	1594.8	1460.45	0.860502	3066.91	2619.59	2586.74	0.722725	0.157862	5979.8	41455.5	4385	39995	7436	42836	5968.18	41420.7	35.664	1.0127	0.95426	0.286465	92
49	93	3465532	5824911	2100.58	4282687	255	163.029	0	12824.5	12157.5	0.59495	1478.5	1058.91	0.809196	3032.56	2632.97	1808.65	-0.172238	0.726727	5725.5	48529.9	4247	47471	7076	49530	5744.51	48535.6	33.3669	1.45576	0.636487	0.264789	93
50	94	1548089	3085052	1403.95	2184775	255	150.86	0	9099.73	8628.46	0.501803	844.528	816.117	0.708581	1903.84	1661.82	1424.78	-0.997162	0.514714	6481.53	47017.1	5637	46201	7409	47942	6480.92	47017	32.997	1.16637	0.71374	0.234935	94
51	98	3209561	5330822	2021.52	3706431	255	158.658	0	9945.4	9427.4	0.602076	1112.96	1312.42	0.865944	2472.08	2106.14	1992.79	-0.865772	0.32364	3750.96	18252.4	2638	16940	4839	19362	3747.33	18251.2	32.6469	1.05688	0.921259	0.407766	98
52	105	1233960	2405370	1253.45	1596176	252	162.168	15	7147.85	6777.37	0.513002	600.04	1183.6	0.773073	2072.01	1809.19	995.109	-1.5076	0.835144	6229.04	22589.6	5629	21406	6811	23441	6232.03	22583.1	30.1783	1.81808	0.480003	0.303501	105
53	108	1715966	8588580	1478.12	2335832	252	141.691	0	11747.9	11139.3	0.199796	1783.07	1352.51	0.734627	4097.01	4377.57	549.914	-0.610663	0.992078	1977.07	6363.51	194	5011	3574	7552	1965.5	6370.9	33.9979	7.96045	0.114013	0.156243	108
54	109	3115745	6633954	1991.76	4395272	252	145.339	0	14454.6	13698	0.469666	1324.19	1463.14	0.708886	3076.03	3002.26	1557.81	-1.06051	0.854848	3917.19	47595.1	2593	46132	4915	48989	3925.07	47582.9	30.5691	1.92723	0.440125	0.187395	109

## Sheet: AdhCells-LD
	label	area	bbox_area	equivalent_diameter	convex_area	max_intensity	mean_intensity	min_intensity	perimeter	perimeter_crofton	extent	local_centroid-0	local_centroid-1	solidity	feret_diameter_max	major_axis_length	minor_axis_length	orientation	eccentricity	centroid-0	centroid-1	bbox-0	bbox-1	bbox-2	bbox-3	weighted_centroid-0	weighted_centroid-1	standard_deviation_intensity	aspect_ratio	roundness	circularity	index
0	10001	11218	14278	119.512	11400	225	117.891	18	401.605	383.427	0.785684	60.2732	60.1078	0.984035	137.644	132.495	108.112	-0.757044	0.578093	7098.27	136.108	7038	76	7159	194	7097.91	137.351	35.7538	1.22553	0.813627	0.874031	10001
1	10002	25582	33088	180.477	26131	252	168.101	0	613.914	584.708	0.77315	86.7617	95.6284	0.97899	194.538	185.471	176.023	1.49843	0.315087	1015.76	1220.63	929	1125	1105	1313	1010.21	1224.22	44.4405	1.05367	0.946878	0.852962	10002
2	10003	24952	33294	178.241	25621	180	141.719	3	614.6	585.359	0.749444	94.5058	92.5653	0.973889	192.005	183.012	175.132	1.03401	0.290284	1093.51	1394.57	999	1302	1178	1488	1093.76	1395.25	24.2247	1.045	0.948542	0.830099	10003
3	10004	10524	15129	115.757	10922	153	124.028	48	401.304	383.141	0.695618	63.1855	63.7143	0.96356	130	127.717	106.496	-0.871885	0.551993	1307.19	1991.71	1244	1928	1367	2051	1307.15	1991.85	11.5767	1.19926	0.821476	0.821192	10004
4	10005	33751	43105	207.3	34249	165	129.344	0	705.612	671.644	0.782995	114.126	89.692	0.985459	236.14	234.189	184.075	-0.182438	0.618212	1872.13	1988.69	1758	1899	1991	2084	1872.97	1987.55	22.6297	1.27225	0.783542	0.851852	10005
5	10006	34412	45248	209.32	34890	174	128.893	3	706.725	672.699	0.76052	111.988	102.836	0.9863	226.566	222.79	197.28	-0.261342	0.464638	1882.99	2519.84	1771	2417	1995	2619	1883.18	2520	13.835	1.1293	0.882735	0.865803	10006
6	10007	18790	25584	154.674	19280	159	122.715	0	531.286	506.373	0.734443	77.7444	75.6415	0.974585	166.628	160.534	150.102	-0.725459	0.354618	1966.74	2266.64	1889	2191	2053	2347	1968.33	2264.45	25.2415	1.06951	0.928325	0.836526	10007
7	10008	9788	13416	111.635	10080	165	125.297	0	393.647	375.882	0.729577	68.0919	52.9719	0.971032	133.015	135.394	93.4905	-0.340163	0.723325	2030.09	2397.97	1962	2345	2091	2449	2030.01	2397.72	27.0772	1.44821	0.67984	0.793762	10008
8	10009	36076	47532	214.321	36518	171	129.416	3	724.725	689.764	0.758983	113.321	103.764	0.987896	239.176	237.331	193.932	-0.350611	0.576442	2123.32	2538.76	2010	2435	2243	2639	2122.78	2539.33	12.7804	1.22378	0.81549	0.863141	10009
9	10011	4128	5984	72.4978	4246	156	128.201	60	251.765	241.369	0.68984	43.5017	32.0385	0.972209	91.214	83.8118	63.7496	0.260142	0.649188	1327.5	3453.04	1284	3421	1372	3489	1327.76	3453.04	16.2571	1.3147	0.748238	0.81839	10011
10	10012	35296	46060	211.991	35804	174	131.1	0	723.512	688.614	0.766305	120.041	101.568	0.985812	236.123	235.184	192.238	-0.166493	0.576078	2176.04	2762.57	2056	2661	2291	2857	2175.91	2762.43	16.8526	1.2234	0.812496	0.847314	10012
11	10013	6804	9108	93.0759	6945	153	130.643	42	312.049	298.522	0.747036	47.6339	45.1161	0.979698	99.8499	97.2334	89.4118	0.176308	0.392952	2282.63	3132.12	2235	3087	2334	3179	2282.35	3132	11.9166	1.08748	0.916313	0.87807	10013
12	10014	13280	17680	130.033	13700	249	140.798	0	454.032	433.13	0.751131	62.8156	70.8468	0.969343	137.463	132.884	127.911	-1.09886	0.271013	1514.82	4287.85	1452	4217	1582	4353	1515.47	4287.34	44.7953	1.03888	0.957553	0.809536	10014
13	10015	14589	19311	136.291	14813	255	142.039	0	460.517	439.279	0.755476	81.7727	60.9231	0.984878	158.824	154.893	120.454	0.00954107	0.628683	4537.77	4219.92	4456	4159	4613	4282	4535.35	4218.02	41.563	1.28591	0.774238	0.864459	10015
14	10016	16055	20445	142.975	16343	249	145.861	6	482.617	460.231	0.785278	72.3475	71.5471	0.982378	151.476	146.677	139.933	-0.877041	0.299745	4922.35	4105.55	4850	4034	4995	4175	4920.85	4104.25	29.5882	1.0482	0.950159	0.866192	10016
15	10017	20310	28539	160.809	20836	249	152.645	0	559.47	533.092	0.711658	98.7647	75.7304	0.974755	197.122	192	135.539	0.38514	0.708281	1227.76	4852.73	1129	4777	1318	4928	1230.87	4851.1	42.2683	1.41657	0.701484	0.815391	10017
16	10018	14167	19043	134.306	14550	213	126.887	9	463.002	441.635	0.743948	70.3018	70.3051	0.973677	153.075	146.58	123.866	0.850499	0.534701	1405.3	4802.31	1335	4732	1472	4871	1405.47	4799.32	28.2468	1.18337	0.839539	0.830466	10018
17	10019	26462	33856	183.555	27097	252	146.821	0	638.056	607.596	0.781604	93.7187	96.5142	0.976566	201.01	192.088	176.828	0.668949	0.390605	1450.72	4535.51	1357	4439	1541	4623	1455.27	4534.15	45.7681	1.0863	0.913129	0.816799	10019
18	10020	10894	14278	117.774	11074	249	162.937	12	396.818	378.889	0.762992	62.7085	55.6113	0.983746	127.769	126.937	109.945	0.623361	0.499815	1675.71	4317.61	1613	4262	1734	4380	1676.28	4318.98	32.9423	1.15456	0.860832	0.869388	10020
19	10021	18778	24750	154.625	19187	189	148.464	15	524.902	500.319	0.758707	75.6336	78.6709	0.978683	168.68	163.729	146.921	1.37054	0.441328	1816.63	4370.67	1741	4292	1891	4457	1816.66	4371.02	18.6413	1.1144	0.891887	0.856453	10021
20	10022	11912	15750	123.154	12170	243	166.126	24	417.161	398.175	0.756317	64.011	62.0975	0.9788	131.366	127.822	119.151	0.668251	0.362033	6497.01	4381.1	6433	4319	6558	4445	6495.38	4383.1	41.8906	1.07277	0.92829	0.860174	10022
21	10023	27782	35880	188.077	28322	234	144.38	3	642.257	611.579	0.774303	95.4753	86.3283	0.980934	202.766	194.217	183.639	-0.221363	0.325522	6754.48	4670.33	6659	4584	6854	4768	6756.11	4670.33	20.6859	1.0576	0.937777	0.846361	10023
22	10024	24145	32214	175.335	24464	246	165.762	0	590.056	562.09	0.749519	89.3988	87.9768	0.98696	188.534	185.839	165.583	0.661455	0.454002	7039.4	4407.98	6950	4320	7132	4497	7032.4	4405.19	45.3225	1.12233	0.890148	0.871467	10024
23	10025	11209	14632	119.464	11630	174	141.69	12	412.777	394.018	0.766061	60.506	62.4556	0.963801	128.705	123.072	116.915	0.732409	0.312324	1930.51	6570.46	1870	6508	1988	6632	1930.86	6570.45	17.954	1.05266	0.942235	0.826697	10025
24	10026	6724	9078	92.5271	7009	168	140.815	51	321.321	307.313	0.740692	49.2678	44.3956	0.959338	103.586	102.949	84.2386	0.166675	0.57485	2144.27	6488.4	2095	6444	2197	6533	2144.01	6487.9	15.3095	1.22211	0.807787	0.818389	10026
25	10027	16471	22197	144.815	16842	171	134.878	30	497.588	474.424	0.742037	71.5912	76.4832	0.977972	170.836	167.927	125.619	0.79542	0.663638	574.591	7192.48	503	7116	650	7267	574.946	7192.09	15.5813	1.3368	0.743683	0.835969	10027
26	10028	11314	15113	120.023	11557	246	155.892	3	408.333	389.806	0.748627	63.8519	60.9507	0.978974	140.869	138.049	104.807	0.611417	0.650859	1292.85	7025.95	1229	6965	1356	7084	1291.55	7028.84	47.6903	1.31718	0.755892	0.852701	10028
27	10029	16056	23360	142.979	16765	240	151.114	9	517.973	493.75	0.687329	83.9656	70.3297	0.95771	160.798	150.303	138.521	-0.403457	0.388121	1948.97	7190.33	1865	7120	2025	7266	1950.92	7188.1	55.3498	1.08506	0.90492	0.752027	10029
28	10030	5627	7395	84.6435	5796	222	164.176	57	286.936	274.714	0.76092	41.9646	42.3734	0.970842	90.8735	87.8524	82.5151	1.48039	0.34324	2057.96	7468.37	2016	7426	2101	7513	2058.07	7468.97	28.9851	1.06468	0.928283	0.858848	10030
29	10031	5427	8096	83.1256	5660	246	158.483	12	290.049	277.665	0.670331	42.5919	44.6589	0.958834	99.5389	100.337	70.2404	-0.937277	0.714102	2079.59	7081.66	2037	7037	2125	7129	2077.38	7080.37	48.1275	1.42849	0.686348	0.810639	10031
30	10032	9599	13221	110.552	10077	237	176.37	12	389.262	371.725	0.726042	58.0226	54.5551	0.952565	130.096	123.028	101.076	0.803095	0.570104	2116.02	6953.56	2058	6899	2175	7012	2117.43	6953.84	46.9605	1.21718	0.807479	0.796071	10032
31	10033	12985	17136	128.581	13188	246	164.541	9	428.86	409.266	0.757761	60.9138	71.5521	0.984607	147.299	141.458	117.64	-1.3057	0.555336	2717.91	7217.55	2657	7146	2776	7290	2723.85	7219.21	55.5157	1.20246	0.826222	0.887199	10033
32	10034	8361	11520	103.177	8626	243	161.366	39	363.362	344.489	0.725781	59.2028	44.7289	0.969279	123.693	119.628	90.234	0.044696	0.656541	3011.2	7246.73	2952	7202	3072	7298	3010.66	7248.09	39.4395	1.32575	0.743884	0.795771	10034
33	10035	19927	28305	159.285	20437	246	168.945	9	557.813	531.522	0.70401	77.2863	94.9889	0.975045	186.078	180.836	141.562	1.14127	0.622249	7020.29	7278.99	6943	7184	7096	7369	7015.72	7276.04	47.4128	1.27743	0.775855	0.804774	10035
34	10036	29074	42552	192.401	30873	174	134.629	3	711.553	677.276	0.683258	93.4105	106.236	0.941729	223.466	208.604	182.298	1.32403	0.486116	7157.41	6857.24	7064	6751	7261	6967	7155.78	6857.52	26.7522	1.1443	0.850687	0.721605	10036
35	10037	29762	40090	194.664	30451	171	132.586	0	670.441	638.299	0.74238	103.788	94.4356	0.977373	215.935	208.815	182.425	0.239282	0.486611	7268.79	7382.44	7165	7288	7376	7478	7265.16	7382.08	27.6252	1.14466	0.869057	0.832053	10037
36	10038	10915	16598	117.887	14001	213	134.13	36	577.085	549.793	0.657609	96.2755	42.2333	0.779587	193.507	211.193	76.3751	-0.00471415	0.932319	7272.28	7086.23	7176	7044	7369	7130	7269.89	7084.65	26.7223	2.76521	0.311584	0.411864	10038
37	10039	9337	15300	109.033	9967	198	144.798	60	409.002	390.44	0.610261	50.2096	72.9255	0.936791	153.118	139.378	88.369	1.50688	0.773315	2036.21	7631.93	1986	7559	2086	7712	2036.22	7631.88	17.9486	1.57723	0.611964	0.701401	10039
38	10040	14181	18995	134.372	14604	243	149.939	0	469.103	447.419	0.746565	67.0621	62.8076	0.971035	152.506	141.405	129.638	0.0477763	0.399385	5441.06	7753.81	5374	7691	5519	7822	5442.31	7752.56	34.7498	1.09077	0.903002	0.809806	10040
39	10041	20775	28188	162.639	21190	252	147.461	3	561.428	532.268	0.737016	91.0529	79.1987	0.980415	176.918	168.62	158.769	0.266311	0.336794	5595.05	7837.2	5504	7758	5678	7920	5592.14	7840.09	39.7417	1.06205	0.930325	0.828251	10041
40	10043	27349	36863	186.606	28025	252	173.155	0	677.997	640.1	0.741909	94.8449	91.2907	0.975879	204.083	188.398	187.092	-1.39353	0.117538	5626.84	9128.29	5532	9037	5723	9230	5620.83	9132.04	52.4828	1.00698	0.98107	0.747645	10043
41	10044	8627	12544	104.806	9000	246	172.404	0	381.848	362.014	0.687739	58.1978	48.0252	0.958556	120.702	109.467	106.243	-0.727191	0.240892	5640.2	9283.03	5582	9235	5694	9347	5640.47	9279.52	48.2482	1.03034	0.916649	0.743514	10044
42	10045	17295	22050	148.394	17712	240	161.823	12	503.789	480.303	0.784354	75.4543	73.951	0.976457	157.267	151.037	146.309	0.0385242	0.248247	7326.45	10489	7251	10415	7401	10562	7330.68	10488.3	39.4716	1.03231	0.965306	0.856314	10045
43	10048	19054	28525	155.757	20731	189	142.614	33	566.014	539.297	0.667975	94.413	90.6229	0.919107	181.893	180.688	142.301	-0.64392	0.61625	126.413	11304.6	32	11214	207	11377	126.37	11305.6	17.2964	1.26976	0.743084	0.74738	10048
44	10049	13835	22120	132.723	16733	189	142.268	24	656.399	624.987	0.625452	82.2685	69.4499	0.826809	166.973	154.261	136.841	0.402609	0.461625	144.269	11458.4	62	11389	220	11529	145.471	11458.2	21.4176	1.1273	0.74025	0.403509	10049
45	10050	4907	6723	79.0429	5188	174	121.837	9	283.421	268.7	0.729882	40.9868	41.6613	0.945837	87.0919	82.2427	77.6428	0.378347	0.329747	6919.99	11392.7	6879	11351	6960	11434	6920.37	11392.3	25.126	1.05924	0.923701	0.767646	10050
46	10051	19664	26144	158.231	20255	255	155.092	9	550.659	524.739	0.752142	88.4506	74.1187	0.970822	174.428	169.637	148.447	-0.37117	0.483966	7222.45	11462.1	7134	11388	7306	11540	7224.46	11459.6	44.6135	1.14274	0.870042	0.814923	10051
47	10053	8516	11865	104.129	8832	171	137.853	15	361.948	345.83	0.717741	50.6736	55.3405	0.964221	116.662	108.418	100.841	-1.36591	0.367261	2077.67	12234.3	2027	12179	2132	12292	2077.79	12235	24.6349	1.07513	0.922452	0.816869	10053
48	10054	14227	19430	134.59	14806	180	139.863	0	473.789	451.862	0.732218	74.2102	64.7817	0.960894	152.427	138.469	132.368	0.14604	0.293561	2172.21	12142.8	2098	12078	2243	12212	2171.79	12141.1	25.9916	1.04609	0.944749	0.796441	10054
49	10055	26569	36666	183.926	27276	189	142.147	0	646.683	615.776	0.724622	89.5899	96.02	0.97408	197.618	187.255	182.959	0.205143	0.212985	2482.59	12231	2393	12135	2582	12329	2481.02	12231.3	23.6591	1.02348	0.964754	0.798365	10055
50	10056	21025	27680	163.615	21387	249	147.289	0	560.357	531.252	0.759574	79.4249	85.6677	0.983074	178.734	173.641	154.73	1.00718	0.453828	3730.42	11711.7	3651	11626	3811	11799	3732.32	11715.1	43.1923	1.12222	0.887854	0.841425	10056
51	10057	27224	35263	186.179	27756	189	141.548	15	631.671	601.543	0.772027	88.9484	96.4291	0.980833	205.08	195.431	178.499	1.4965	0.407149	4266.95	11782.4	4178	11686	4357	11883	4267.47	11782.1	17.6688	1.09486	0.90756	0.857393	10057
52	10058	6239	7938	89.1277	6366	207	155.716	51	302.451	289.423	0.785966	48.966	37.7855	0.98005	100.439	99.1214	81.006	-0.0317729	0.576297	4580.97	12317.8	4532	12280	4630	12361	4580.41	12318.2	24.1848	1.22363	0.80852	0.857068	10058
53	10059	10262	13664	114.307	10491	171	129.153	15	383.161	365.941	0.751025	53.7639	60.6255	0.978172	129.865	124.184	105.8	-1.31706	0.523605	350.764	14579.6	297	14519	409	14641	351.882	14578.9	18.6148	1.17376	0.847242	0.878371	10059
54	10060	42237	54208	231.9	42723	237	140.058	0	778.181	740.443	0.779165	119.079	110.8	0.988624	254.026	246.824	218.139	-0.477412	0.467897	4968.08	12243.8	4849	12133	5091	12357	4964.62	12244.3	32.4221	1.1315	0.882729	0.87648	10060
55	10061	17488	22260	149.219	17794	246	169.495	24	506.86	483.215	0.785624	80.6312	66.7594	0.982803	171.421	165.878	134.653	0.43504	0.583986	101.631	12792.8	21	12726	180	12866	102.187	12794.1	45.2962	1.23189	0.809235	0.855409	10061
56	10062	18291	23715	152.607	18814	246	149.712	0	527.73	503.001	0.771284	81.0165	78.224	0.972202	164.839	155.175	151.669	1.05243	0.211384	2329.02	12520.2	2248	12442	2403	12595	2331.62	12520.2	38.6054	1.02312	0.967168	0.825323	10062
57	10063	12462	16093	125.965	12797	192	140.514	69	431.848	412.099	0.774374	66.7094	61.7224	0.973822	140.869	135.943	117.14	0.38696	0.507434	4660.71	12650.7	4594	12589	4727	12710	4660.74	12650.7	14.3344	1.16051	0.858593	0.839723	10063
58	10064	27171	36330	185.998	27739	255	148.276	0	643.026	609.627	0.747894	106.183	84.4365	0.979523	215.372	208.532	166.646	0.175635	0.601142	4836.18	12423.4	4730	12339	4940	12512	4836.15	12422.6	39.5816	1.25134	0.795558	0.825767	10064
59	10065	18608	24716	153.923	19111	246	144.991	0	528.659	503.882	0.752873	77.617	74.9121	0.97368	169.446	166.327	143.841	0.314214	0.502102	6739.62	13897.9	6662	13823	6829	13971	6739.73	13892.2	39.4798	1.15633	0.856418	0.836678	10065
60	10066	3749	4836	69.0896	3824	180	152.531	87	234.652	225.145	0.775227	30.2035	36.621	0.980387	83.006	81.3672	59.3697	1.22401	0.683819	4847.2	14255.6	4817	14219	4879	14297	4846.93	14255.6	13.2388	1.37052	0.720985	0.855613	10066
61	10067	21010	30621	163.557	21512	198	136.718	0	565.512	538.82	0.68613	87.5671	84.576	0.976664	184.098	174.029	155.126	-1.09732	0.453252	2644.57	15238.6	2557	15154	2730	15331	2645.36	15236.3	37.2271	1.12185	0.883273	0.825568	10067
62	10068	20806	26726	162.761	21193	240	128.96	0	560.174	533.759	0.778493	80.2898	77.585	0.981739	183.81	173.643	154.375	0.601866	0.457844	3266.29	15351.6	3186	15274	3352	15435	3266.26	15349.9	43.1393	1.12482	0.878582	0.833207	10068
63	10069	11261	15093	119.741	11486	252	151.07	21	404.475	386.148	0.746107	63.4255	58.0091	0.980411	137.419	133.618	107.612	-0.520083	0.592771	1633.43	15819	1570	15761	1699	15878	1631.3	15820.2	35.5034	1.24166	0.803072	0.864974	10069
64	10070	19889	26560	159.133	20273	195	142.351	3	549.73	523.858	0.748833	84.0651	81.2731	0.981059	181.648	174.658	146.185	0.800056	0.547239	1797.07	16212.3	1713	16131	1879	16291	1796.97	16211.1	39.1284	1.19478	0.830127	0.827035	10070
65	10071	9388	15820	109.331	11892	249	158.963	21	540.174	514.798	0.593426	66.8517	58.8758	0.789438	145.88	134.664	106.968	-0.0880229	0.607478	1749.85	17375.9	1683	17317	1823	17430	1754.3	17376.8	41.8386	1.25891	0.659147	0.404312	10071
66	10072	29041	37436	192.292	29486	243	147.305	21	644.884	614.07	0.775751	95.8377	95.3304	0.984908	201.08	195.493	189.452	-0.0755711	0.246667	4109.84	17778.3	4014	17683	4210	17874	4113.91	17781.6	30.9877	1.03188	0.967518	0.877521	10072
67	10073	34147	45472	208.512	35007	180	138.376	0	720.098	685.377	0.750946	120.011	102.746	0.975433	228.869	224.027	195.987	0.285669	0.48442	4386.01	17784.7	4266	17682	4490	17885	4386.21	17784.6	14.0266	1.14307	0.866289	0.827522	10073
68	10074	22003	28380	167.377	22563	243	164.011	3	583.973	556.322	0.7753	81.6386	83.9754	0.975181	195.673	187.965	149.907	0.749987	0.603289	6294.64	17953	6213	17869	6385	18034	6290.44	17953.4	41.7881	1.25388	0.792932	0.810787	10074
69	10075	20241	26364	160.535	20698	255	154.789	0	565.487	536.116	0.767751	82.1211	74.7439	0.977921	188.223	178.905	145.02	0.69256	0.585599	6294.12	17546.7	6212	17472	6381	17628	6292.27	17545.6	44.7867	1.23365	0.80519	0.795419	10075
70	10076	6391	8000	90.2068	6593	252	184.195	30	315.622	301.91	0.798875	49.8759	39.5323	0.969361	107.378	103.64	79.333	0.247909	0.643474	6511.88	17676.5	6462	17637	6562	17717	6509.96	17675.1	42.1053	1.30639	0.757574	0.806201	10076
71	10077	9642	13800	110.8	10180	174	133.244	0	399.505	381.436	0.698696	54.354	53.8258	0.947151	120.814	113.475	110.67	0.102902	0.220958	6526.35	17566.8	6472	17513	6592	17628	6525.67	17566.3	24.2773	1.02534	0.953405	0.75916	10077
72	10078	25327	35148	179.575	25752	252	156.066	9	621.098	591.912	0.720582	97.1368	86.5282	0.983496	206.461	199.613	161.911	0.539048	0.584874	4262.14	18450.5	4165	18364	4367	18538	4270.15	18449.4	55.1789	1.23286	0.809312	0.825038	10078
73	10079	11293	14637	119.911	11524	174	141.09	27	404.09	385.783	0.771538	62.2439	60.3716	0.979955	128.55	124.117	116.331	0.534622	0.348618	4713.24	18324.4	4651	18264	4774	18383	4712.87	18325	19.7584	1.06693	0.933372	0.869085	10079
74	10080	31726	43068	200.985	32410	246	158.617	6	702.098	668.312	0.736649	101.842	110.517	0.978895	225.089	214.609	190.655	1.39566	0.4591	3418.84	19553.5	3317	19443	3511	19665	3422.66	19550.5	45.2463	1.12564	0.87706	0.80878	10080
75	10081	14022	20306	133.616	15007	177	146.766	12	487.103	464.484	0.690535	68.1535	68.7606	0.934364	147.258	141.034	129.939	0.45838	0.38879	4396.15	18893.8	4328	18825	4471	18967	4396.9	18894.3	16.8241	1.08539	0.897576	0.742641	10081
76	10082	14478	20124	135.772	14694	252	179.113	15	465.245	443.761	0.719439	57.6876	82.903	0.9853	157.153	151.914	123.72	1.52391	0.580292	5233.69	19095.9	5176	19013	5305	19169	5238.76	19095.3	46.961	1.22788	0.798771	0.840534	10082
77	10083	31687	43130	200.861	32122	252	181.127	3	685.553	652.627	0.734686	113.891	94.8148	0.986458	228.162	219.649	184.76	-0.0287224	0.540789	6478.89	19105.8	6365	19011	6592	19201	6485.54	19100.8	48.2567	1.18884	0.836242	0.847244	10083
78	10084	4061	5600	71.9071	4158	180	128.674	33	245.279	235.221	0.725179	32.3745	41.1377	0.976671	85.235	84.7006	61.6154	1.04914	0.686162	2368.37	20826.1	2336	20785	2406	20865	2368.08	20827.2	21.4164	1.37467	0.720726	0.848245	10084
79	10085	8362	10176	103.183	8547	177	123.794	42	349.179	333.724	0.821737	51.3751	47.4672	0.978355	116.211	110.983	96.3958	0.491238	0.495579	3055.38	22605.5	3004	22558	3110	22654	3056.12	22605.1	21.4329	1.15133	0.864383	0.861836	10085
80	10086	4081	5852	72.0839	4172	162	113.484	42	252.208	241.79	0.697368	36.7822	38.9713	0.978188	94.8103	93.3986	56.1092	0.700519	0.799437	7137.78	22647	7101	22608	7178	22684	7137.98	22647.1	19.4341	1.66459	0.595657	0.806229	10086
81	10087	28913	43560	191.868	30674	246	148.913	15	716.725	679.498	0.663751	109.934	112.497	0.94259	222.036	209.129	181.957	1.39328	0.492932	1474.93	23330.5	1365	23218	1563	23438	1472.89	23328.5	34.9707	1.14934	0.841732	0.707291	10087
82	10088	13739	17399	132.261	13997	168	135.604	0	443.647	423.285	0.789643	63.5282	68.2192	0.981567	142.338	136.975	128.074	1.28112	0.354597	4163.53	23926.2	4100	23858	4227	23995	4162.97	23926	17.2673	1.0695	0.932362	0.877183	10088
83	10089	19569	28054	157.848	20523	180	134.298	6	560.943	534.489	0.697548	91.6621	89.3725	0.953516	180	180.636	142.865	-0.672	0.611945	6124.66	24096.4	6033	24007	6202	24173	6125.85	24096.6	16.5231	1.26438	0.763612	0.781521	10089
84	10094	15138	21267	138.832	15637	246	158.895	9	481.387	459.065	0.711807	75.8268	68.9669	0.968089	154.434	150.4	129.192	-0.262898	0.511993	2386.83	24575	2311	24506	2464	24645	2385.5	24574	51.4792	1.16416	0.852081	0.820899	10094
85	10095	6081	7840	87.9919	6204	168	138.048	39	295.179	282.528	0.775638	49.8939	39.752	0.980174	98.9949	96.6329	80.367	0.0715825	0.555266	5306.89	25035.8	5257	24996	5355	25076	5306.81	25035.6	14.3794	1.2024	0.829153	0.877031	10095
86	10096	6251	7743	89.2133	6472	180	140.271	60	306.309	293.08	0.80731	40.5412	44.975	0.965853	97.1854	91.5683	88.08	-1.54958	0.273382	102.541	25902	62	25857	149	25946	103.31	25902	13.0981	1.0396	0.949226	0.837222	10096
87	10097	14284	19140	134.859	14608	165	133.923	36	461.203	439.929	0.74629	63.8678	71.4195	0.97782	149	144.523	126.314	-1.1637	0.485905	2599.87	26031.4	2536	25960	2668	26105	2600.01	26031.8	11.8481	1.14415	0.870741	0.843869	10097
88	10098	6497	8910	90.9518	6692	156	128.567	24	308.978	295.611	0.729181	41.4961	50.3702	0.970861	104.278	102.958	81.0941	1.12333	0.616135	5605.5	25767.4	5564	25717	5654	25816	5604.94	25767.2	18.2335	1.26961	0.780371	0.855201	10098
89	10099	36947	46647	216.893	38250	144	114.672	0	757.026	720.388	0.792055	106.558	102.535	0.965935	233.034	221.654	216.152	0.876887	0.221423	5670.56	26067.5	5564	25965	5783	26178	5669.81	26067.9	11.8245	1.02545	0.957499	0.810153	10099
90	10101	18321	23760	152.732	18668	165	132.595	42	518.517	494.266	0.771086	74.036	82.3343	0.981412	166.904	166.014	140.763	-1.40331	0.530161	2730.04	26186.3	2656	26104	2800	26269	2730.23	26186.3	12.7842	1.17939	0.846384	0.856315	10101
91	10102	3288	4550	64.7025	3454	144	117.063	63	229.966	220.702	0.722637	33.2266	31.2278	0.95194	70.5762	67.3226	63.2841	-0.599954	0.341139	221.227	27382.2	188	27351	258	27416	221.744	27382	12.559	1.06382	0.923678	0.781297	10102
92	10103	8486	11448	103.946	8872	141	83.7971	0	381.362	361.554	0.741265	52.9246	56.1213	0.956492	114.127	110.258	99.3283	0.839324	0.434079	357.925	27402.1	305	27346	411	27454	359.476	27402.7	36.8029	1.11003	0.888783	0.733224	10103
93	10106	10682	13736	116.622	10990	231	162.998	39	408.883	392.812	0.777665	68.3468	49.6832	0.971975	140.431	136.015	100.299	0.0536383	0.675445	771.347	28987.7	703	28938	839	29039	768.26	28989.2	39.4358	1.3561	0.735177	0.802904	10106
94	10107	6892	8925	93.6759	7049	180	141.312	24	313.321	299.728	0.772213	52.7642	42.511	0.977727	107.079	105	84.0092	0.107729	0.599888	933.764	28802.5	881	28760	986	28845	934.495	28803	31.477	1.24987	0.795927	0.882219	10107
95	10110	7270	9696	96.2105	7527	234	155.448	15	334.735	317.349	0.749794	47.5147	51.2065	0.965856	112.004	105.175	89.4099	1.01202	0.526615	616.515	29615.2	569	29564	665	29665	616.188	29616	50.1301	1.17633	0.836792	0.815346	10110
96	10112	7696	10201	98.9891	7910	168	101.323	0	335.806	321.046	0.754436	47.1858	50.5175	0.972946	107.168	101.952	96.4928	-0.976289	0.322836	7056.19	29725.5	7009	29675	7110	29776	7056.49	29730	39.3524	1.05657	0.942725	0.857625	10112
97	10114	11053	16625	118.63	12246	231	135.302	45	463.203	441.826	0.664842	60.5936	62.2088	0.90258	146.294	140.141	106.582	-1.01336	0.649303	273.594	31481.2	213	31419	338	31552	272.39	31482	22.1145	1.31487	0.716567	0.647362	10114
98	10115	19977	27462	159.485	20598	231	136.312	0	567.671	540.868	0.727442	98.0387	66.2102	0.969851	199.424	194.493	131.854	0.193596	0.735121	2475.04	31750.2	2377	31684	2576	31822	2475.03	31751.7	24.8898	1.47507	0.672407	0.779016	10115
99	10116	30299	43400	196.413	31087	255	158.511	0	687.311	654.293	0.698134	104.204	100.589	0.974652	221.795	221.919	176.059	0.473486	0.608765	2620.2	31621.6	2516	31521	2733	31721	2627.39	31622.7	48.7226	1.26048	0.78334	0.805994	10116
100	10117	5927	8383	86.8705	6409	165	138.5	36	318.635	304.766	0.707026	53.1112	43.7724	0.924793	101.966	101.711	79.7575	-0.137578	0.620566	6037.11	31339.8	5984	31296	6085	31379	6037.33	31339.6	17.0311	1.27526	0.729466	0.7336	10117
101	10122	32211	42714	202.515	33592	246	164.718	0	726.482	688.978	0.754109	113.211	94.7252	0.958889	229.687	232.098	179.65	0.231991	0.633157	3399.21	32530.7	3286	32436	3512	32625	3395.12	32531.3	45.5632	1.29195	0.761325	0.766945	10122
102	10123	23483	29893	172.915	23811	240	153.62	30	579.63	552.205	0.785569	83.4416	89.6377	0.986225	189.615	183.703	162.878	1.1347	0.462469	1418.44	32656.6	1335	32567	1502	32746	1415.51	32659.1	36.0382	1.12786	0.885994	0.87834	10123
103	10124	25171	34592	179.022	25841	249	182.709	9	614.884	585.628	0.727654	89.5822	99.5986	0.974072	199.449	185.643	176.012	0.56973	0.317916	3410.58	32714.6	3321	32615	3505	32803	3411.59	32709.5	53.5883	1.05472	0.929936	0.836611	10124
104	10126	18382	27360	152.986	19057	195	128.775	0	533.127	508.118	0.671857	86.3055	85.9232	0.96458	174.496	168.755	142.179	0.642828	0.538662	266.305	34986.9	180	34901	351	35061	262.171	34986.3	36.8868	1.18691	0.821848	0.812721	10126
105	10127	17920	23714	151.051	18193	189	114.308	24	514.558	490.514	0.755672	80.5638	71.4816	0.984994	179.847	177.742	128.724	0.460529	0.689568	306.564	34531.5	226	34460	393	34602	302.308	34530.3	18.1508	1.38079	0.72222	0.850508	10127
106	10128	19176	24960	156.255	19543	195	143.393	0	531.931	506.984	0.768269	75.7154	82.1078	0.981221	171.959	166.83	147.199	0.963319	0.470631	1644.72	35676.1	1569	35594	1725	35754	1644.57	35675.8	22.0986	1.13336	0.877246	0.851642	10128
107	10130	3642	5032	68.0965	3745	147	118.129	27	229.622	220.377	0.723768	34.1348	37.4898	0.972497	76.1577	72.5202	64.3312	-1.47875	0.461618	2458.13	37864.5	2424	37827	2492	37901	2458.04	37864.2	13.0317	1.1273	0.881722	0.868003	10130
108	10132	3649	5100	68.1619	3755	144	112.438	42	230.451	221.163	0.71549	37.5418	33.0378	0.971771	77.6209	73.8656	63.2215	-0.44879	0.517143	2295.54	38605	2258	38572	2333	38640	2295.48	38604.8	13.7394	1.16836	0.851528	0.86343	10132
109	10133	1910	2401	49.3142	1969	150	111.829	48	163.196	157.401	0.795502	24.0822	23.3932	0.970036	54.5894	51.9276	47.1431	0.686022	0.41927	2506.08	39026.4	2482	39003	2531	39052	2505.38	39025.6	23.9572	1.10149	0.901875	0.901207	10133
110	10134	21915	28224	167.042	22194	255	151.244	0	561.186	536.29	0.776467	84.1327	83.7078	0.987429	177.654	174.024	160.597	-0.821001	0.385168	7306.13	38735.7	7222	38652	7390	38820	7305.15	38735.8	30.9228	1.0836	0.921373	0.874456	10134
111	10137	11839	14850	122.776	12098	255	140.574	6	418.191	399.151	0.797239	65.466	56.8845	0.978592	148.125	140.67	107.798	-0.304861	0.642455	6502.47	40863.9	6437	40807	6572	40917	6498.81	40870	59.416	1.30493	0.76177	0.850699	10137
112	10138	38732	52756	222.07	40113	147	103.604	0	773.796	736.286	0.734172	113.933	113.237	0.965572	245.284	248.428	202.78	0.424211	0.577696	2209.93	42051.2	2096	41938	2338	42156	2210.3	42049.8	15.7324	1.22511	0.799062	0.812881	10138
113	10139	21852	26600	166.802	22158	246	145.683	18	566.617	539.868	0.821504	84.6135	74.2693	0.98619	186.724	182.681	153.202	0.0772469	0.544699	6643.61	42427.3	6559	42353	6734	42505	6648.57	42432.9	51.9672	1.19242	0.833705	0.855306	10139
114	10140	17661	23520	149.956	18447	195	140.275	6	533.085	508.078	0.750893	80.2745	75.4508	0.957391	163.273	162.823	139.644	-0.30918	0.514242	4055.27	45316.5	3975	45241	4135	45388	4054.15	45317.6	29.2376	1.16598	0.848193	0.780965	10140
115	10141	29603	38805	194.144	30092	246	150.129	3	657.713	626.232	0.762866	94.1907	102.017	0.98375	216.933	213.512	177.144	0.827956	0.558258	5528.19	45502	5434	45400	5629	45599	5526.23	45509.6	42.416	1.2053	0.8268	0.85995	10141
116	10142	17098	22620	147.546	17308	246	171.745	30	504.701	475.805	0.75588	77.1972	70.7068	0.987867	158.673	155.43	140.431	-0.386754	0.42858	6070.2	45169.7	5993	45099	6149	45244	6070.28	45173.4	36.3472	1.1068	0.90113	0.843505	10142
117	10144	19924	27556	159.273	20250	174	138.636	3	542.843	517.329	0.723037	86.1312	84.4711	0.983901	170.074	163.33	157.32	0.760327	0.268761	6158.13	45028.5	6072	44944	6238	45110	6158.02	45028.9	14.7005	1.0382	0.950946	0.849647	10144
118	10145	8559	12321	104.392	9030	186	133.332	3	374.333	357.571	0.694668	55.3711	53.1298	0.947841	121.655	114.511	97.3322	0.64725	0.526811	4031.37	45595.1	3976	45542	4087	45653	4030.68	45593.6	33.3077	1.1765	0.831074	0.767567	10145
119	10146	31651	42449	200.747	32221	249	150.171	0	688.825	655.729	0.745624	114.56	90.6972	0.98231	229.244	221.288	182.925	-0.0228773	0.562734	5648.56	46068.7	5534	45978	5761	46165	5656.32	46067.6	41.4085	1.20972	0.822962	0.83826	10146
120	10147	23967	29440	174.688	24596	219	139.513	21	608.073	579.171	0.814096	90.7112	79.7852	0.974427	197.396	191.461	160.468	0.205186	0.545475	5877.71	46245.8	5787	46166	5971	46326	5879.22	46245.8	19.6298	1.19314	0.832462	0.814539	10147
121	10148	16992	21895	147.088	17320	243	156.373	0	500.032	476.741	0.776068	74.4416	69.8652	0.981062	156.605	154.243	140.89	0.238845	0.40701	5938.44	45832.9	5864	45763	6015	45908	5943.29	45835	38.4019	1.09478	0.909372	0.854003	10148
122	10149	33300	43442	205.91	34724	249	144.448	9	732.441	694.397	0.766539	104.791	100.128	0.958991	235.185	218.906	197.018	0.350749	0.435863	6003.79	45605.1	5899	45505	6113	45708	5999.16	45602.5	34.4478	1.1111	0.88479	0.780026	10149
123	10150	32833	42210	204.461	33413	240	149.811	6	694.784	661.378	0.777849	100.091	102.894	0.982641	214.283	211.959	197.771	1.27358	0.359717	6083.09	46006.9	5983	45904	6184	46114	6086	46006	29.9974	1.07174	0.930501	0.854714	10150
124	10151	11761	14760	122.371	11950	189	145.947	27	408.191	389.671	0.796816	58.763	64.4472	0.984184	131.244	127.924	117.719	0.907696	0.391382	6097.76	45832.4	6039	45768	6159	45891	6098.05	45832.4	18.3825	1.08669	0.915062	0.887008	10151
125	10153	16060	20536	142.997	16243	177	127.156	3	494.659	463.603	0.782041	74.1278	67.6494	0.988734	157.013	153.339	133.679	-0.398814	0.489888	4556.13	46745.6	4482	46678	4633	46814	4556.19	46746.4	18.5848	1.14707	0.869663	0.824791	10153
126	10155	15903	21406	142.297	16307	252	156.058	12	493.103	470.172	0.742923	69.5882	80.3742	0.975225	174.496	163.596	126.362	0.976947	0.635133	5853.59	46994.4	5784	46914	5923	47068	5854.65	46991.1	44.3797	1.29466	0.756557	0.821891	10155
127	10156	13558	19296	131.387	13940	216	141.23	3	463.63	443.571	0.702633	62.9956	73.0528	0.972597	144.499	137.759	126.164	1.47033	0.401572	5632	47841.1	5569	47768	5703	47912	5631.01	47841.5	21.4309	1.09191	0.90963	0.792617	10156
128	10157	15705	20016	141.408	16520	240	165.42	6	502.475	479.058	0.784622	67.7608	71.0341	0.950666	157.632	147.815	137.387	1.30749	0.368938	6211.76	48107	6144	48036	6283	48180	6213.3	48106.9	47.6917	1.0759	0.915187	0.781661	10157
129	10158	17538	26732	149.433	18366	243	151.901	3	532.156	507.197	0.656068	81.7105	80.4316	0.954917	174.771	175.99	128.272	-0.829145	0.684662	6383.71	48078.4	6302	47998	6465	48162	6382.61	48079.1	43.1912	1.372	0.720968	0.778236	10158
130	10160	5973	7719	87.207	6063	240	176.089	48	293.522	280.958	0.773805	46.0606	42.0765	0.985156	99.3579	96.4478	79.3048	-0.688401	0.569117	5525.06	49198.1	5479	49156	5572	49239	5524.31	49198.4	45.7421	1.21617	0.817557	0.871207	10160

## Sheet: AdhCells-Nuc
	label	area	bbox_area	equivalent_diameter	convex_area	max_intensity	mean_intensity	min_intensity	perimeter	perimeter_crofton	extent	local_centroid-0	local_centroid-1	solidity	feret_diameter_max	major_axis_length	minor_axis_length	orientation	eccentricity	centroid-0	centroid-1	bbox-0	bbox-1	bbox-2	bbox-3	weighted_centroid-0	weighted_centroid-1	standard_deviation_intensity	aspect_ratio	roundness	circularity	index
0	10002	311090	884906	629.358	411344	210	136.24	0	3442.41	3266.29	0.351551	589.472	427.495	0.756277	1217.29	1329.14	365.35	-0.505984	0.961479	2817.47	5760.5	2228	5333	3330	6136	2832.44	5748.41	24.6346	3.63798	0.22421	0.329891	10002
1	10004	912271	1467585	1077.75	1054450	225	156.95	36	5365.02	5089.04	0.621614	838.696	432.213	0.865163	1569.09	1472.37	835.561	0.173811	0.823379	1969.7	1226.21	1131	794	2684	1739	1965.29	1227.2	19.7762	1.76214	0.535794	0.398282	10004
2	10005	1767676	3173686	1500.22	2055074	237	161.039	30	7562.61	7169.81	0.556979	901.335	729.243	0.860152	1848.05	1707.47	1434.41	-0.750502	0.542467	3769.33	1791.24	2868	1062	4642	2851	3768.65	1791.3	19.3613	1.19037	0.77198	0.388391	10005
3	10007	1206865	1749888	1239.61	1385522	222	156.984	9	5491.6	5209.04	0.689681	550.996	739.27	0.871054	1609.46	1524.28	1067.91	1.46614	0.713551	1416	2723.27	865	1984	2017	3503	1415.56	2727.35	19.1472	1.42734	0.661365	0.502888	10007
4	10012	1375348	2822885	1323.31	1842910	225	156.771	0	10390.6	9853.58	0.487214	973.209	838.278	0.746291	1804.46	1710.04	1255.43	-0.736909	0.678982	2282.21	4669.28	1309	3831	3090	5416	2286.27	4670.43	22.3969	1.36211	0.598842	0.160082	10012
5	10035	1722902	2691569	1481.1	1962828	246	173.569	3	6756.58	6405.64	0.640111	717.518	996.059	0.877765	2006.89	1929.76	1200.09	-1.25099	0.783109	5979.52	6936.06	5262	5940	6643	7889	5972.7	6954.66	22.3931	1.60802	0.589065	0.47426	10035
6	10036	721086	1245456	958.183	873099	243	166.554	18	4370.98	4149.32	0.578973	536.055	655.511	0.825893	1297.58	1239.23	788.882	-1.21591	0.771203	2585.06	8077.51	2049	7422	3010	8718	2586.01	8072.03	24.3348	1.57087	0.59785	0.474284	10036
7	10043	947579	1332364	1098.41	1025326	237	168.668	42	5414.35	5131.23	0.711201	551.105	584.859	0.924173	1297.92	1233.33	1007.43	-1.02071	0.576865	6447.1	9116.86	5896	8532	7028	9709	6453.5	9113.35	22.3394	1.22423	0.793176	0.406193	10043
8	10044	355514	665524	672.796	481726	213	149.865	15	3686.13	3494.67	0.534187	376.88	440.82	0.738	924.132	912.759	607.086	1.04991	0.746744	1655.88	10150.8	1279	9710	2037	10588	1652.41	10150.5	20.1355	1.50351	0.543319	0.328794	10044
9	10046	1009976	1772847	1133.99	1157147	222	157.553	15	5371.27	5092.28	0.569692	580.102	723.815	0.872816	1783.1	1631.33	833.847	0.878112	0.859494	3523.1	9906.82	2943	9183	4104	10710	3520.99	9907.8	20.4097	1.95639	0.483214	0.439914	10046
10	10047	1120208	2225800	1194.28	1298973	234	159.758	12	6156.32	5850.75	0.503283	791.795	844.696	0.86238	1614	1547.39	1075.99	0.971562	0.71866	6574.8	11899.7	5783	11055	7219	12605	6572.76	11896.1	22.8298	1.4381	0.595678	0.371421	10047
11	10048	594858	1075509	870.285	824163	216	142.183	3	6072.69	5757.27	0.553094	307.383	837.321	0.721772	1663.87	1841.04	516.33	-1.42584	0.959867	1416.38	12566.3	1109	11729	1766	13366	1419.65	12535.5	22.8126	3.56563	0.223458	0.202704	10048
12	10054	865660	1539456	1049.85	1069280	225	153.171	15	5976.33	5668.6	0.562316	587.403	666.543	0.809573	1373.89	1253.7	948.3	0.615949	0.654106	3820.4	12547.5	3233	11881	4499	13097	3816.09	12539.4	22.2696	1.32205	0.701249	0.30457	10054
13	10055	1754337	2954520	1494.55	2060170	246	165.995	3	7829.13	7429.22	0.593781	867.613	857.036	0.85155	2015.34	1875.58	1291.51	-0.908849	0.725149	5839.61	14407	4972	13550	6670	15290	5838.19	14410.5	23.1336	1.45224	0.634968	0.359663	10055
14	10056	752024	1197840	978.523	870070	231	165.8	33	4615.13	4375.41	0.627817	625.192	466.07	0.864326	1327.98	1308.61	771.156	0.306486	0.807917	1449.19	14812.1	824	14346	2112	15276	1450.65	14813.5	21.5688	1.69694	0.559145	0.443685	10056
15	10057	103336	163500	362.728	115605	246	163.2	48	1493.91	1424.52	0.632024	258.512	150.108	0.893871	548.403	506.6	271.6	0.000464776	0.844139	1913.51	15970.1	1655	15820	2200	16120	1917.48	15969.7	30.0198	1.86524	0.512663	0.581855	10057
16	10060	1107325	2723559	1187.39	1493705	234	160.89	3	8717.19	8281.09	0.406573	818.531	934.624	0.741328	2064.53	2185.49	785.778	-0.977846	0.933129	5989.53	17222.6	5171	16288	6652	18127	5993.47	17216.9	23.0772	2.78131	0.29518	0.183118	10060
17	10061	796012	1652571	1006.73	1076316	228	151.623	3	5575.85	5269.82	0.481681	669.147	671.394	0.739571	1321.87	1160.33	1006.42	1	0.497688	2176.15	17747.4	1507	17076	2758	18397	2174.48	17745	18.1134	1.15293	0.752774	0.321742	10061
18	10062	1140784	1655838	1205.19	1254463	240	168.743	3	5462.34	5181.3	0.688947	611.745	746.792	0.90938	1452.13	1339.71	1131.25	-1.43784	0.535716	3468.75	18286.8	2857	17540	4063	18913	3470.33	18284	19.6168	1.18428	0.809265	0.480459	10062
19	10067	847350	1743678	1038.69	1026977	234	153.633	27	6200.29	5895.78	0.485956	582.43	635.941	0.825092	1518.94	1579.13	779.922	-0.777664	0.869522	3504.43	20810.9	2922	20175	4236	21502	3488.32	20832.6	24.5046	2.02473	0.432651	0.27698	10067
20	10068	511922	774504	807.341	599312	228	150.279	36	4088.44	3878.76	0.660968	506.231	356.647	0.854183	1057.14	1010.75	692.143	-0.038425	0.72875	5125.23	19698.6	4619	19342	5660	20086	5129.33	19697.1	20.0033	1.46032	0.638007	0.384857	10068
21	10071	881776	1531286	1059.58	1047189	240	159.598	27	6469.76	6128.35	0.57584	686.521	538.392	0.842041	1394.88	1422.66	856.576	-0.496483	0.798424	1860.52	22422.4	1174	21884	2540	23005	1861.69	22423.8	20.7465	1.66086	0.554713	0.264723	10071
22	10072	496554	930160	795.13	634565	234	168.525	33	4453.5	4225.06	0.533837	376.831	620.093	0.782511	1225.78	1124.83	641.375	-1.33388	0.821508	6199.83	22601.1	5823	21981	6593	23189	6202.3	22599.3	23.6811	1.75378	0.499692	0.314611	10072
23	10077	135807	468830	415.83	233177	222	137.545	27	3355.56	3176.5	0.289672	410.182	301.232	0.58242	992.67	919.57	274.272	0.383572	0.954484	1303.18	25248.2	893	24947	1758	25489	1300.82	25244.9	24.9987	3.35277	0.204486	0.151566	10077
24	10078	852181	1613760	1041.65	1076790	246	161.246	3	6282.6	5948.23	0.528072	604.442	685.874	0.791409	1477.77	1444.59	870.011	0.835067	0.798305	4419.44	25981.9	3815	25296	5127	26526	4419.21	25986.2	23.1177	1.66043	0.519937	0.271308	10078
25	10083	22883	41200	170.691	27826	240	169.911	33	767.737	725.179	0.555413	103.055	100.82	0.82236	231.355	206.464	157.448	0.808255	0.646881	601.055	26245.8	498	26145	698	26351	600.969	26244.7	30.3239	1.31132	0.683491	0.487863	10083
26	10085	260354	581196	575.754	376634	222	161.097	30	3242.42	3071.33	0.447962	311.262	471.056	0.691265	1048.05	1020.39	415.265	-1.17915	0.913442	2357.26	26795.1	2046	26324	2675	27248	2357.83	26795.4	20.6985	2.45719	0.31838	0.311197	10085
27	10086	1243758	2053005	1258.41	1539032	222	145.203	0	7425.45	7042.45	0.605823	751.237	809.226	0.808143	1644.27	1429.77	1248.62	0.779386	0.487183	3043.24	27206.2	2292	26397	3747	27808	3040.26	27180.7	23.4782	1.14508	0.77466	0.283465	10086
28	10089	1421253	2539593	1345.21	1675494	237	148.614	0	7936.16	7526.63	0.559638	804.653	818.911	0.848259	1979.7	1923.56	1049.07	0.989636	0.83819	5658.65	27859.9	4854	27041	6347	28742	5667.02	27880.3	24.9745	1.83359	0.489068	0.28357	10089
29	10097	446770	762960	754.218	549856	237	163.234	33	3768.54	3575.48	0.585575	463.548	468.771	0.812522	986.032	972.325	682.42	-0.892061	0.712331	3547.55	30342.8	3084	29874	3964	30741	3549.51	30345.2	23.4251	1.42482	0.601687	0.395318	10097
30	10098	338972	510600	656.957	383860	231	158.255	33	3072.19	2915.3	0.66387	527.058	249.242	0.883062	1191.05	1246.51	371.778	0.140045	0.954486	926.058	31618.2	399	31369	1549	31813	924.897	31618.2	22.5531	3.35284	0.277767	0.451313	10098
31	10099	538843	1166100	828.297	719867	234	158.689	3	4721.59	4479.03	0.46209	326.065	806.289	0.748531	1800.09	1807.92	491.456	-1.5141	0.962344	2835.07	32132.3	2509	31326	3159	33120	2835.89	32132.1	22.4991	3.6787	0.209901	0.303736	10099
32	10100	259629	414036	574.952	326843	234	156.739	3	3260.69	3094.01	0.627069	157.308	625.026	0.794354	1307.61	1388.99	267.255	-1.5278	0.981315	3124.31	32342	2967	31717	3285	33019	3123.68	32341.7	25.4228	5.19726	0.171342	0.306863	10100
33	10101	502359	1081642	799.765	755629	225	156.891	12	4501.35	4270.23	0.464441	491.687	525.862	0.664822	1112.52	1155.51	840.604	-1.45576	0.686132	1254.69	33281.9	763	32756	1749	33853	1250.8	33283.3	22.7577	1.37461	0.479049	0.311557	10101
34	10112	1835959	3153240	1528.93	2232259	228	158.922	3	9688.15	9188.38	0.582245	841.367	1006.8	0.822467	1910.4	1798.84	1393.49	0.959469	0.632375	4564.37	33576.8	3723	32570	5433	34414	4566.18	33582.1	19.8792	1.29088	0.722416	0.245805	10112
35	10118	1008348	1788010	1133.08	1303243	213	139.228	3	6104.28	5792.39	0.56395	720.12	591.682	0.773722	1559	1495.88	1018.93	-0.844189	0.732138	843.12	34957.7	123	34366	1558	35612	839.899	34972.3	21.6055	1.46809	0.573758	0.340057	10118
36	10120	77205	170578	313.529	114743	216	146.465	24	1659.31	1575.81	0.452608	281.376	181.477	0.672852	545.061	616.872	234.282	-0.348774	0.925072	2406.38	38085.5	2125	37904	2618	38250	2406.13	38085.2	24.8762	2.63303	0.258324	0.352369	10120
37	10121	21165	36464	164.159	22241	216	149.489	30	611.11	582.05	0.580435	84.8624	108.094	0.951621	230.835	221.114	125.69	-0.879874	0.822724	2251.86	38384.1	2167	38276	2339	38488	2250.88	38383.3	27.3871	1.7592	0.551184	0.71218	10121
38	10122	845418	1248860	1037.51	966212	234	166.777	15	4598.59	4362.42	0.676952	405.436	827.978	0.874982	1552.75	1507.5	759.092	-1.54472	0.863969	3730.44	39740	3325	38912	4145	40435	3733.45	39743.6	21.681	1.98592	0.473662	0.502379	10122
39	10123	1166887	1739751	1218.9	1321547	225	157.611	15	6383.54	6057.89	0.670721	791.119	585.903	0.88297	1545.43	1428.9	1139.59	0.174241	0.603281	5737.12	38665.9	4946	38080	6385	39289	5735.33	38664.8	20.6241	1.25387	0.727668	0.359845	10123
40	10126	638030	1162857	901.313	858230	216	149.884	21	5793.78	5495.92	0.548675	424.53	703.775	0.743425	1346.82	1325.62	784.969	1.42446	0.805827	1683.53	41029.8	1259	40326	2146	41637	1685.17	41036	21.0153	1.68876	0.462286	0.238851	10126
41	10128	765105	1350888	986.996	980574	234	154.833	0	5588.77	5301.17	0.566372	457.818	802.471	0.780262	1547.41	1506.81	750.204	1.35059	0.867248	5270.82	41373.5	4813	40571	5716	42067	5264.16	41353.6	27.1978	2.00853	0.429058	0.307821	10128
42	10129	459302	956826	764.723	605565	234	157.709	12	4908.41	4656.54	0.480027	659.913	391.059	0.758469	1275.54	1199.68	610.196	-0.234082	0.860984	5994.91	40582.1	5335	40191	6604	40945	5993.78	40585.2	25.7624	1.96606	0.406329	0.239567	10129
43	10135	21745	28842	166.393	23511	216	131.356	51	630.375	600.314	0.753935	63.5117	103.751	0.924886	215.418	206.728	144.237	1.55062	0.716376	193.512	40824.8	130	40721	268	40930	191.963	40822.5	22.606	1.43325	0.647842	0.687657	10135
44	10136	747431	1150221	975.53	854432	216	141.033	3	5441.53	5152.88	0.649815	423.667	724.561	0.874769	1436.64	1357.8	734.932	1.38959	0.840852	1140.67	42539.6	717	41815	1538	43216	1148.04	42566.5	24.5634	1.84752	0.516187	0.317204	10136
45	10140	906534	1437920	1074.35	1087877	234	156.113	15	5034.99	4770.23	0.630448	649.212	498.207	0.833306	1505.2	1318.08	946.995	-0.389717	0.69556	3334.21	42793.2	2685	42295	4061	43340	3334.86	42791.1	22.2396	1.39185	0.664376	0.449362	10140
46	10147	2242304	3539970	1689.67	2595145	231	161.506	18	8649.69	8203.49	0.633425	928.286	862.4	0.864038	2041.5	1882.73	1573.56	0.856702	0.549051	3097.29	45122.4	2169	44260	4042	46150	3099.8	45123.8	20.5937	1.19647	0.805432	0.37662	10147
47	10148	36974	88935	216.972	61479	225	136.52	33	1244.27	1182.32	0.415742	132.662	162.491	0.601409	396.062	424.904	202.559	1.28786	0.879056	4517.66	44085.5	4385	43923	4616	44308	4517.32	44083.8	26.6717	2.09768	0.260751	0.300107	10148
48	10150	813557	1249780	1017.77	972505	225	156.211	3	5173.63	4907.59	0.65096	418.416	825.401	0.836558	1600.35	1575.81	719.56	1.53936	0.889657	7065.42	45009.4	6647	44184	7438	45764	7065.27	45010.7	22.3227	2.18996	0.417149	0.381951	10150
49	10155	906024	1751435	1074.05	1223501	219	153.438	15	7011.28	6636.39	0.517304	543.072	677.303	0.740518	1577.73	1506.9	987.289	1.54223	0.755473	5145.07	45520.3	4602	44843	5743	46378	5145.66	45521.4	20.3579	1.5263	0.508022	0.231608	10155
50	10163	1250397	3116883	1261.77	1775502	222	151.773	9	7516.56	7128.83	0.401169	748.575	998.404	0.70425	2217.03	2223.01	903.148	-1.17599	0.913752	3973.57	47365.4	3225	46367	4666	48530	3977.6	47365.2	20.9568	2.4614	0.322164	0.278112	10163
51	10164	395395	662872	709.53	482772	231	158.112	9	3215.06	3051.14	0.596488	499.244	374.142	0.81901	936.45	939.821	619.598	-0.0105465	0.751904	6312.24	47168.1	5813	46794	6744	47506	6312.07	47167.4	22.4351	1.51682	0.569969	0.480687	10164
52	10166	709434	1470222	950.41	880820	249	170.697	15	5806.87	5505.26	0.482535	861.117	541.111	0.805424	1730.43	1764.59	631.816	-0.329166	0.933702	6068.12	48821.1	5207	48280	6793	49207	6071.16	48818.3	25.6183	2.79289	0.29009	0.264385	10166
53	12001	71164	152402	301.013	102533	231	149.339	24	1875.6	1780.86	0.466949	145.756	199.209	0.694059	436.033	392.759	338.013	-1.08675	0.50926	5133.76	4234.21	4988	4035	5350	4456	5133.41	4236.9	27.9169	1.16196	0.587379	0.254209	12001

## Sheet: AdhCells-Mito
	label	area	bbox_area	equivalent_diameter	convex_area	max_intensity	mean_intensity	min_intensity	perimeter	perimeter_crofton	extent	local_centroid-0	local_centroid-1	solidity	feret_diameter_max	major_axis_length	minor_axis_length	orientation	eccentricity	centroid-0	centroid-1	bbox-0	bbox-1	bbox-2	bbox-3	weighted_centroid-0	weighted_centroid-1	standard_deviation_intensity	aspect_ratio	roundness	circularity	index
0	10004	3540	5775	67.1362	3634	162	101.663	48	242.593	232.674	0.612987	35.3192	36.5364	0.974133	93.723	94.8339	48.0455	-0.760437	0.862165	38.3192	33507.5	3	33471	78	33548	37.4884	33507.9	15.0497	1.97384	0.501172	0.755887	10004
1	10005	1627	2394	45.5144	1673	135	87.6103	42	159.439	153.839	0.679616	30.8015	19.0191	0.972504	60.0083	56.8708	37.2438	0.462238	0.755729	35.8015	36508	5	36489	62	36531	35.611	36508.1	13.6825	1.52699	0.6405	0.804286	10005
2	10006	4362	6450	74.5243	4441	144	108.616	54	255.907	245.296	0.676279	38.0461	43.8436	0.982211	96.1769	95.164	58.8151	-0.886134	0.786147	63.0461	8222.84	25	8179	100	8265	62.9537	8222.86	13.4733	1.61802	0.613268	0.837013	10006
3	10007	10522	30084	115.746	12694	153	89.6798	18	573.169	546.079	0.349754	119.683	66.3638	0.828896	243.417	265.209	56.39	-0.559748	0.977134	120.683	37177.4	1	37111	219	37249	120.811	37177.3	14.7146	4.70311	0.190473	0.402479	10007
4	10008	2331	3078	54.4786	2409	135	96.9138	42	184.024	177.148	0.75731	26.4951	25.7859	0.967621	63.6318	59.5176	50.2916	0.831037	0.534788	55.4951	35737.8	29	35712	83	35769	55.3269	35738.2	16.4046	1.18345	0.83784	0.864971	10008
5	10009	3188	9450	63.711	3628	165	95.1371	57	306.333	293.103	0.337354	55.5583	45.9815	0.878721	132.004	141.765	31.0562	0.756799	0.975709	77.5583	14680	22	14634	127	14724	78.8844	14681.1	17.5157	4.56477	0.201973	0.426914	10009
6	10010	1212	1575	39.2832	1240	156	105.027	63	130.225	126.143	0.769524	22.566	17.6015	0.977419	48.4665	46.3619	33.3654	-0.36833	0.694313	167.566	38991.6	145	38974	190	39009	167.217	38991.6	13.7204	1.38952	0.717942	0.898093	10010
7	10013	4016	12420	71.5076	4924	210	89.2448	33	367.061	350.677	0.323349	70.5296	44.9054	0.815597	156.186	179.92	32.5496	-0.534875	0.983499	120.53	14508.9	50	14464	188	14554	123.097	14507.7	23.8129	5.52756	0.157959	0.374565	10013
8	10014	3242	3969	64.2483	3293	135	101.013	27	211.338	203.043	0.81683	30.9075	31.2181	0.984513	70.2353	67.261	61.4723	-0.656258	0.405859	123.907	35809.2	93	35778	156	35841	122.796	35809.2	15.4095	1.09417	0.912422	0.912152	10014
9	10015	3386	5852	65.6596	3564	192	105.798	30	245.765	235.681	0.578606	35.5889	40.6627	0.950056	95.8019	97.157	46.6178	0.818015	0.877367	79.5889	20801.7	44	20761	121	20837	80.4959	20801.9	23.7186	2.08412	0.456719	0.704464	10015
10	10016	2159	2800	52.4302	2199	147	100.89	48	175.196	168.778	0.771071	24.5938	25.7633	0.98181	63.8122	61.3889	44.9915	-0.937119	0.680345	126.594	36647.8	102	36622	152	36678	126.339	36648.1	15.6595	1.36446	0.729428	0.883923	10016
11	10018	4442	5394	75.2046	4523	156	110.286	63	262.51	251.556	0.823508	46.3267	26.8534	0.982092	97.4166	95.553	59.9751	0.0780597	0.778485	326.327	12509.9	280	12483	373	12541	327.447	12509.2	17.6831	1.59321	0.619441	0.810024	10018
12	10019	11006	30076	118.378	12746	147	89.7331	18	569.855	542.938	0.36594	74.0572	98.363	0.863487	235.128	263.118	57.9033	1.00994	0.975485	203.057	36833.4	129	36735	275	36941	201.189	36831.6	17.8706	4.54409	0.202413	0.425903	10019
13	10020	2021	2491	50.7269	2051	234	110.032	36	164.953	159.067	0.811321	22.9748	25.5809	0.985373	57.3847	54.9839	46.8821	1.11387	0.522478	96.9748	26839.6	74	26814	121	26867	97.4027	26838.8	33.659	1.17281	0.85115	0.93337	10020
14	10021	3128	4288	63.1086	3182	141	106.709	54	208.208	200.075	0.729478	31.0278	32.4188	0.98303	68.0661	65.0832	61.4433	-1.25935	0.329737	197.028	35070.4	166	35038	230	35105	197.117	35070.1	12.7831	1.05924	0.94024	0.906737	10021
15	10022	1667	2236	46.0705	1700	129	89.7858	48	154.953	149.586	0.745528	25.2394	19.7876	0.980588	56.3649	54.6474	39.3892	0.46374	0.693156	192.239	36650.8	167	36631	219	36674	191.733	36650.7	15.1639	1.38737	0.710734	0.872456	10022
16	10023	3433	4554	66.1138	3504	123	71.3874	27	221.48	212.658	0.753843	31.6254	34.711	0.979737	77.0065	75.3774	58.424	-0.864134	0.631856	272.625	36371.7	241	36337	307	36406	272.27	36371.7	15.7709	1.29018	0.769309	0.879455	10023
17	10024	2274	3096	53.8084	2341	171	108.633	57	193.782	186.398	0.734496	21.0523	35.1966	0.97138	75.6108	76.8456	37.8609	-1.28243	0.870206	674.052	29693.2	653	29658	696	29730	673.786	29693	15.2624	2.02968	0.490301	0.760982	10024
18	10025	2924	3844	61.016	2977	153	110.699	33	200.652	192.911	0.760666	29.8396	30.5653	0.982197	66.242	65.5071	56.9135	0.815466	0.495137	255.84	35854.6	226	35824	288	35886	256.588	35854.4	19.8458	1.15099	0.867584	0.912643	10025
19	10026	4479	8658	75.5171	4646	174	84.4628	15	306.534	293.294	0.517325	57.6026	37.3188	0.964055	128.86	131.605	43.6249	-0.469968	0.943461	304.603	31584.3	247	31547	364	31621	304.628	31584.6	18.2698	3.01674	0.329266	0.599009	10026
20	10027	1394	1824	42.1295	1429	132	90.6908	48	140.468	135.854	0.764254	18.0337	23.8393	0.975507	50.2892	49.0293	36.2402	-1.37347	0.673538	265.034	35746.8	247	35723	285	35771	264.842	35747	12.9609	1.3529	0.738347	0.887805	10027
21	10028	2067	2728	51.3009	2114	132	97.6299	57	174.61	168.222	0.757698	21.9661	32.2709	0.977767	63.1506	61.7302	43.1523	1.42305	0.715076	287.966	36971.3	266	36939	310	37001	287.899	36971.5	13.9758	1.43052	0.690645	0.851944	10028
22	10029	1987	2544	50.2984	2025	129	94.4041	21	166.368	160.408	0.781053	23.149	26.2567	0.981235	57.2014	56.1713	45.0704	-1.00765	0.596821	293.149	35796.3	270	35770	318	35823	292.721	35796.2	17.3849	1.2463	0.801824	0.902133	10029
23	10030	1864	2392	48.7167	1896	132	98.6668	51	159.196	153.609	0.779264	25.4887	21.7779	0.983122	53.7122	53.1946	44.7043	0.381668	0.54198	298.489	36869.8	273	36848	325	36894	299.077	36870	12.0394	1.18992	0.838728	0.924255	10030
24	10031	1358	1710	41.582	1387	156	90.148	48	136.468	132.061	0.794152	17.8159	21.6907	0.979092	46.5725	45.0876	38.5105	-1.50341	0.520067	637.816	31073.7	620	31052	658	31097	637.745	31074	16.7472	1.17079	0.850542	0.916321	10031
25	10033	1575	2058	44.7812	1617	174	88.0114	12	148.711	143.668	0.765306	23.6019	20.1498	0.974026	50.2195	50.1179	40.1054	-0.284383	0.599705	342.602	31522.1	319	31502	368	31544	342.331	31522	17.102	1.24965	0.798373	0.894965	10033
26	10034	4088	8178	72.1457	4667	129	82.4538	18	287.12	274.888	0.499878	38.8615	44.8955	0.875937	109.809	119.901	47.9113	-0.87455	0.916694	366.862	34895.9	328	34851	415	34945	368.278	34894.6	15.0828	2.50257	0.362054	0.623152	10034
27	10035	4791	8888	78.1031	5005	186	101.657	39	299.605	286.725	0.539041	39.7335	48.5563	0.957243	121.828	122.696	51.8121	-0.890317	0.906465	376.733	33708.6	337	33660	425	33761	376.218	33709.6	19.2599	2.36809	0.405207	0.670714	10035
28	10036	6214	8424	88.9489	6620	153	95.1662	30	383.137	365.918	0.737654	23.9326	72.2718	0.938671	162.604	171.493	48.7436	-1.55156	0.958756	353.933	36933.3	330	36861	382	37023	354.034	36931.9	16.2473	3.51827	0.269023	0.531952	10036
29	10037	2124	3392	52.0035	2170	132	91.0028	36	187.238	180.194	0.626179	30.1436	25.8338	0.978802	75.1665	74.1649	36.9124	-0.644636	0.867345	395.144	33546.8	365	33521	429	33574	395.092	33547.1	14.1134	2.00921	0.491663	0.761339	10037
30	10038	2601	4032	57.5473	2695	192	101.912	42	207.48	199.385	0.645089	27.8658	37.3026	0.965121	80.5295	80.6493	42.5467	-1.06228	0.849523	85.8658	43926.3	58	43889	114	43961	87.1005	43924.6	25.7518	1.89555	0.509154	0.759271	10038
31	10039	2561	3212	57.1031	2621	192	100.868	45	197.196	189.635	0.797323	36.1765	21.8024	0.977108	73.9797	73.8364	44.2379	0.0708211	0.800649	472.176	33622.8	436	33601	509	33645	473.205	33623	20.5547	1.66908	0.598107	0.827606	10039
32	10040	6019	16695	87.5422	7767	147	98.9736	45	429.487	409.861	0.360527	45.7586	77.2874	0.774945	172.931	190.266	49.8569	-1.12374	0.965058	474.759	34356.3	429	34279	534	34438	474.259	34356.5	15.4064	3.81625	0.211695	0.410047	10040
33	10041	1508	1936	43.8183	1539	132	90.7003	45	142.711	137.98	0.778926	20.9264	21.3236	0.979857	45.6946	44.3941	43.2987	0.60495	0.220766	468.926	33567.3	448	33546	492	33590	468.621	33567.6	17.3176	1.0253	0.974231	0.930461	10041
34	10042	1309	1680	40.8249	1340	156	93.8571	30	147.397	142.423	0.779167	31.4836	13.8144	0.976866	60.8276	59.4818	28.2772	-0.102658	0.879774	492.484	33661.8	461	33648	521	33676	492.334	33661.3	17.6235	2.10353	0.471065	0.757133	10042
35	10043	3627	7744	67.9562	4062	153	88.8759	36	303.321	290.248	0.468363	63.9013	33.062	0.89291	128.876	138.741	35.9255	-0.369602	0.965893	526.901	33129.1	463	33096	584	33160	527.097	33129.3	15.8407	3.8619	0.239911	0.495396	10043
36	10045	1939	4524	49.6871	2025	141	91.6416	57	212.936	204.558	0.428603	43.1955	26.8556	0.957531	91.526	92.454	27.8819	0.590846	0.953442	592.195	31798.9	549	31772	627	31830	592.145	31798.7	11.9803	3.31591	0.288826	0.53739	10045
37	10046	1944	2632	49.7512	1987	177	92.2299	57	168.024	161.979	0.738602	25.9748	22.2737	0.978359	60.9016	59.9379	41.6083	-0.460756	0.719792	589.975	33397.3	564	33375	620	33422	590.491	33397.3	16.3638	1.44053	0.688974	0.86529	10046
38	10047	4991	6664	79.7166	5115	153	90.8445	24	320.894	306.909	0.74895	68.7053	24.8022	0.975758	137.321	137.058	46.536	-0.0873489	0.940593	647.705	33588.8	579	33564	715	33613	647.822	33589	15.8226	2.94519	0.338292	0.609078	10047
39	10048	2158	2784	52.418	2203	171	95.7095	48	174.024	167.667	0.775144	24.1983	28.2873	0.979573	59.6657	59.2303	46.428	1.33192	0.620943	608.198	31866.3	584	31838	632	31896	608.536	31866	21.5091	1.27574	0.783202	0.895449	10048
40	10049	1044	1302	36.459	1071	168	93.0833	54	120.912	117.313	0.801843	14.6619	20.3726	0.97479	44.9444	43.6596	30.4985	-1.34034	0.71556	652.662	31813.4	638	31793	669	31835	652.842	31814.2	19.1735	1.43153	0.697351	0.897375	10049
41	10050	2829	3660	60.0166	2879	147	107.107	54	198.167	190.555	0.772951	29.994	30.5157	0.982633	65	63.1	57.2828	0.855347	0.419381	685.994	35640.5	656	35610	716	35671	686.208	35640.2	15.0597	1.10155	0.904659	0.905279	10050
42	10051	2753	4002	59.205	2807	153	112.182	66	205.48	197.489	0.687906	30.5307	31.7486	0.980762	77.6981	77.6309	45.681	0.990278	0.808542	739.531	34366.7	709	34335	767	34404	740.181	34367.6	16.2129	1.69941	0.581631	0.819362	10051
43	10052	6665	16068	92.1203	7318	159	91.8819	33	417.931	398.905	0.4148	91.5401	48.8516	0.910768	172.308	177.643	52.4924	0.517175	0.955345	873.54	31274.9	782	31226	938	31329	874.561	31275.1	16.8988	3.38416	0.268916	0.479513	10052
44	10053	2772	5293	59.4089	2845	150	102.395	48	231.179	221.853	0.523711	35.4744	33.9881	0.974341	97.8008	96.1013	37.3989	0.695229	0.92117	817.474	33704	782	33670	861	33737	817.534	33704.1	12.487	2.56963	0.382159	0.65179	10053
45	10054	4089	8036	72.1545	4422	183	95.9098	27	286.291	274.103	0.508835	38.6965	46.0753	0.924695	114.547	117.421	48.271	0.925318	0.911592	826.697	31334.1	788	31288	870	31386	823.99	31331.3	26.8265	2.43253	0.377606	0.626917	10054
46	10055	7243	8784	96.0316	7417	159	92.8898	9	359.622	343.625	0.824567	70.6246	29.6385	0.97654	144.42	148.875	62.371	0.0362087	0.90801	875.625	35607.6	805	35578	949	35639	874.991	35607.8	14.0841	2.38693	0.416087	0.703777	10055
47	10056	4375	6760	74.6353	4478	147	87.6651	18	274.836	263.242	0.647189	50.7605	33.2725	0.976999	108.849	110.665	50.8726	0.387099	0.888075	970.76	33651.3	920	33618	1024	33683	970.498	33650.9	15.2725	2.17534	0.454848	0.72785	10056
48	10057	4687	7140	77.2507	4796	186	124.469	66	271.078	263.147	0.656443	41.994	42.6484	0.977273	102.303	103.071	58.3083	-0.73258	0.824605	1694.99	97.6484	1653	55	1738	139	1695.27	97.0899	21.6916	1.76769	0.561734	0.801522	10057
49	10058	1320	1800	40.9961	1355	165	98.0909	51	135.539	131.181	0.733333	22.0197	19.2644	0.97417	48.4665	47.4053	35.4936	0.537731	0.662878	1003.02	31376.3	981	31357	1026	31397	1003.44	31376.2	20.2877	1.3356	0.747878	0.902931	10058
50	10059	2974	3835	61.5355	3030	201	100.524	24	205.924	197.91	0.775489	27.9143	30.2058	0.981518	71.8471	69.7298	54.7414	-1.05617	0.619433	1076.91	31320.2	1049	31290	1108	31355	1077.5	31319.8	24.964	1.2738	0.778778	0.881328	10059
51	10060	1924	2360	49.4946	1960	177	106.244	36	165.882	159.948	0.815254	29.2334	20.078	0.981633	60.4152	60.28	40.7114	0.115342	0.737477	1093.23	33641.1	1064	33621	1123	33661	1093.23	33640.8	20.4985	1.48067	0.674169	0.878648	10060
52	10061	2704	6804	58.6757	2769	180	88.2903	48	251.019	240.663	0.397413	39.0769	40.4649	0.976526	110.535	116.336	30.0703	0.778389	0.966017	1197.08	31252.5	1158	31212	1239	31296	1197.45	31252.6	16.7991	3.86878	0.254385	0.539265	10061
53	10062	2974	3780	61.5355	3031	141	101.184	45	205.338	197.354	0.786772	32.2518	25.8077	0.981194	72.5328	70.4342	54.201	-0.0895928	0.638615	1212.25	35641.8	1180	35616	1250	35670	1212.73	35641.8	14.4824	1.2995	0.763281	0.886363	10062
54	10063	2501	3905	56.4302	2642	198	89.3127	6	204.652	196.704	0.640461	35.7249	25.0448	0.946631	78.3901	78.9052	42.0359	0.534197	0.846279	557.725	31070	522	31045	593	31100	557.759	31070.2	26.0861	1.87709	0.511461	0.750399	10063
55	10064	5586	7526	84.3345	5683	147	97.7427	6	295.522	282.854	0.742227	37.072	56.2965	0.982932	110.386	111.082	64.9127	-1.28799	0.811491	1282.07	35742.3	1245	35686	1316	35792	1282.79	35741.7	17.1567	1.71126	0.576395	0.80377	10064
56	10065	7177	12474	95.5931	8232	159	102.497	24	447.605	427.038	0.575357	95.9643	31.4039	0.871842	190.919	199.589	52.5301	-0.125325	0.964744	1358.96	35964.4	1263	35933	1452	35999	1357.81	35964.7	13.6628	3.79952	0.229393	0.450156	10065
57	10066	3039	3864	62.2043	3088	138	100.723	60	206.752	198.695	0.786491	26.9019	34.9023	0.984132	72.4224	70.2373	55.4238	1.37791	0.614274	1313.9	35571.9	1287	35537	1343	35606	1314.02	35571.8	12.5693	1.26728	0.784341	0.893387	10066
58	10067	7432	25550	97.2765	10320	150	102.797	45	517.47	493.274	0.290881	83.6516	63.8411	0.720155	208.6	251.488	53.5796	0.63618	0.977041	1393.65	35691.8	1310	35628	1485	35774	1393.43	35692	14.313	4.69373	0.149617	0.348775	10067
59	10068	1781	2303	47.6197	1815	189	97.9657	45	155.196	149.817	0.773339	22.8641	24.4127	0.981267	50.01	48.8913	46.414	-1.20278	0.314285	1337.86	31418.4	1315	31394	1362	31443	1337.93	31418.1	21.3448	1.05338	0.948659	0.929208	10068
60	10069	3837	4958	69.8958	3912	150	102.568	12	235.48	225.931	0.773901	32.0959	33.6549	0.980828	79.7057	78.1557	63.5563	-1.18	0.581983	1354.1	35486.7	1322	35453	1389	35527	1354.27	35487.7	22.6617	1.22971	0.799798	0.869546	10069
61	10070	3154	4092	63.3703	3209	171	98.259	39	208.652	200.496	0.770772	30.9562	30.2812	0.982861	67.2309	65.4564	61.5897	0.0267258	0.338608	1395.96	31470.3	1365	31440	1431	31502	1395.55	31470.2	19.1611	1.06278	0.937277	0.91039	10070
62	10071	3653	5546	68.1993	3862	135	99.5634	57	252.208	241.79	0.658673	30.3332	44.3493	0.945883	98.0816	99.9539	48.4491	1.24561	0.874673	1411.33	35400.3	1381	35356	1440	35450	1411.26	35400.1	11.9229	2.06307	0.465544	0.721674	10071
63	10072	3588	6825	67.5898	3738	159	96.6689	6	275.078	263.472	0.525714	33.6129	55.1444	0.959872	117.184	118.328	39.1291	-1.11561	0.943742	1866.61	13268.1	1833	13213	1898	13318	1867.14	13267.2	23.0722	3.02404	0.326278	0.595868	10072
64	10073	2466	3692	56.034	2514	177	115.749	51	196.309	188.794	0.667931	24.8447	35.2867	0.980907	77.0779	76.7349	41.0958	1.07957	0.8445	1862.84	11050.3	1838	11015	1890	11086	1862.73	11050.9	24.5522	1.86722	0.533234	0.804126	10073
65	10074	2618	4550	57.7351	2718	129	88.3029	27	217.38	208.77	0.575385	30.9263	35.5164	0.963208	89.0225	86.1754	39.3579	0.769442	0.889612	1871.93	13646.5	1841	13611	1906	13681	1873.02	13648.3	17.3764	2.18954	0.448862	0.696212	10074
66	10075	2230	2679	53.2853	2295	159	105.617	69	179.64	172.991	0.8324	27.8646	23.8933	0.971678	62.7694	60.9474	47.3553	0.254362	0.629516	1426.86	36030.9	1399	36007	1456	36054	1426.83	36030.5	14.748	1.28702	0.764373	0.868381	10075
67	10076	4165	6776	72.822	4275	174	115.02	51	263.563	252.555	0.614669	36.4764	42.4019	0.974269	101.671	103.477	51.6664	-0.944683	0.866428	1808.48	7508.4	1772	7466	1849	7554	1808.68	7508.18	16.0123	2.00279	0.495263	0.75345	10076
68	10077	5608	22713	84.5005	10134	156	109.925	54	541.914	516.448	0.246907	53.0111	111.117	0.553385	218.234	277.657	52.1841	1.10074	0.98218	1441.01	35611.1	1388	35500	1501	35701	1441.17	35610.2	18.5344	5.32071	0.0926194	0.23997	10077
69	10078	1401	1804	42.2352	1430	204	98.1285	36	138.468	133.957	0.776608	20.5096	21.409	0.97972	48.6004	47.529	37.5697	0.918373	0.612515	1470.51	31522.4	1450	31501	1491	31545	1470.34	31521.9	24.044	1.26509	0.789645	0.918225	10078
70	10079	2369	3652	54.9209	2540	174	135.295	78	216.652	208.08	0.648686	24.2499	33.4078	0.932677	85.8662	77.9204	41.8681	1.35654	0.843379	1905.25	7908.41	1881	7875	1925	7958	1905.89	7908.64	19.4397	1.86109	0.496789	0.634235	10079
71	10080	5650	12065	84.8163	6480	162	84.8411	6	355.647	339.856	0.468297	61.3988	50.1935	0.871914	141.421	153.278	51.4168	0.550385	0.942059	1519.4	34502.2	1458	34452	1585	34547	1518.09	34501.5	23.2782	2.9811	0.306194	0.561333	10080
72	10081	2315	2970	54.2913	2354	138	87.7892	48	179.439	172.8	0.779461	27.9261	25.8821	0.983432	62.0081	60.0156	49.4982	0.796177	0.565488	1552.93	33387.9	1525	33362	1579	33417	1553.17	33387.5	13.7539	1.21248	0.818338	0.903502	10081
73	10082	2107	2744	51.7949	2152	141	106.15	54	171.439	165.216	0.767857	27.3213	24.2696	0.979089	60.8358	58.9518	45.6088	-0.538646	0.633597	1410.32	6638.27	1383	6614	1439	6663	1410.29	6638.28	15.011	1.29255	0.771936	0.90086	10082
74	10083	7193	16576	95.6996	7568	174	94.0469	15	415.831	396.914	0.433941	75.8063	52.3492	0.950449	173.925	180.943	52.2627	-0.548604	0.957379	1625.81	33189.3	1550	33137	1698	33249	1626.76	33188.7	16.1617	3.46219	0.279728	0.522742	10083
75	10084	3290	4087	64.7222	3339	159	110.719	42	212.752	204.383	0.804991	31.6933	28.7599	0.985325	70.0071	68.852	61.2336	0.386551	0.457225	1612.69	35544.8	1581	35516	1648	35577	1613.1	35544.4	17.093	1.12442	0.883636	0.913392	10084
76	10085	1829	2852	48.2572	1886	141	100.386	36	176.853	170.348	0.641304	31.702	23.4412	0.969777	71.3442	70.7058	33.345	-0.498863	0.881811	1634.7	33393.4	1603	33370	1665	33416	1635.15	33393.3	12.088	2.12043	0.465815	0.734852	10085
77	10086	3026	3770	62.0711	3068	159	111.058	54	203.338	195.458	0.802653	28.85	30.9088	0.98631	69.6419	66.5998	58.0909	1.33637	0.489081	1672.85	37439.9	1644	37409	1702	37474	1672.84	37440.1	16.0426	1.14648	0.868628	0.91969	10086
78	10087	1852	2496	48.5597	1906	150	97.9017	36	161.681	155.965	0.741987	23.0297	25.6226	0.971668	52.811	52.784	45.066	-1.12854	0.52063	905.03	6981.62	882	6956	930	7008	904.772	6981.64	14.6992	1.17126	0.846344	0.89029	10087
79	10088	9974	14960	112.691	10325	144	93.3179	6	402.132	383.927	0.666711	63.4718	66.0651	0.966005	138.101	129.743	105.082	1.32715	0.586533	1709.47	34980.1	1646	34914	1756	35050	1709.8	34982.2	19.7291	1.23468	0.75442	0.775072	10088
80	10089	4768	8476	77.9154	6180	201	99.4367	54	396.35	378.445	0.562529	20.3077	88.3482	0.771521	164.906	189.576	39.1637	1.44643	0.978429	1975.31	7456.35	1955	7368	2007	7531	1975.65	7457.18	19.1591	4.84062	0.168919	0.381406	10089
81	10090	4755	7119	77.8091	5196	168	101.872	45	303.522	290.438	0.667931	53.1373	30.9716	0.915127	116.914	124.41	51.2018	0.267372	0.911385	466.137	33743	413	33712	526	33775	466.246	33743.4	14.7733	2.42981	0.391153	0.648605	10090
82	10091	3805	7956	69.6037	3907	150	100.168	63	281.605	269.66	0.478255	38.0665	47.8415	0.973893	121.758	121.332	40.3806	-0.935813	0.942994	1725.07	35855.8	1687	35808	1765	35910	1725.23	35855.7	11.7172	3.00471	0.32909	0.602953	10091
83	10093	11934	43368	123.267	27032	183	98.4226	18	875.654	832.853	0.27518	190.18	67.2781	0.441477	290.998	297.89	147.584	0.465595	0.868647	1662.18	33904.3	1472	33837	1750	33993	1660.84	33903.9	15.8337	2.01844	0.171232	0.195583	10093
84	10094	1845	2392	48.4678	1885	150	101.815	39	160.368	154.719	0.771321	22.9106	25.7902	0.97878	55.5428	53.438	44.0979	1.12511	0.564817	2122.91	12710.8	2100	12685	2146	12737	2122.87	12711.1	19.2114	1.2118	0.822633	0.901516	10094
85	10095	1421	1804	42.5356	1454	174	94.2583	60	138.468	133.957	0.787694	20.3983	21.0077	0.977304	46.2385	44.4854	40.7577	-1.2882	0.400713	1121.4	33724	1101	33703	1142	33747	1121.42	33724.1	17.6744	1.09146	0.91426	0.931333	10095
86	10096	2697	4012	58.5997	2747	198	122.676	60	204.894	196.934	0.672233	35.8005	27.6352	0.981798	80.4487	78.9032	43.8838	0.645031	0.831067	1821.8	35502.6	1786	35475	1854	35534	1821.87	35502.3	19.847	1.798	0.551572	0.807292	10096
87	10097	4920	6996	79.1476	5032	210	103.101	45	284.35	272.262	0.703259	51.502	31.6278	0.977742	109.636	111.205	56.626	-0.292727	0.860647	1828.5	35741.6	1777	35710	1883	35776	1828.1	35741.8	19.4122	1.96386	0.506551	0.764659	10097
88	10098	2001	2726	50.4753	2052	186	135.312	51	173.196	166.882	0.734043	28.7791	23.4613	0.975146	65.5134	63.966	40.0193	0.537575	0.780117	1840.78	35406.5	1812	35383	1870	35430	1840.46	35406	23.3798	1.59838	0.62267	0.838265	10098
89	10099	13689	37664	132.02	22476	171	113.927	45	836.281	795.526	0.363451	63.217	163.327	0.60905	356.427	384.862	80.7495	1.46481	0.977741	1948.22	35382.3	1885	35219	1992	35571	1948.71	35384.7	18.5491	4.76612	0.117672	0.245967	10099
90	10100	2879	3672	60.5447	2933	165	117.719	18	203.924	196.013	0.784041	23.3293	36.6457	0.981589	73.6817	73.4287	50.3367	1.3694	0.728056	1930.33	35616.6	1907	35580	1958	35652	1930.15	35616.7	24.7334	1.45875	0.679861	0.869992	10100
91	10101	7708	11700	99.0663	8879	168	107.969	39	466.777	445.214	0.658803	29.3269	86.5907	0.868116	197.449	201.134	53.0769	-1.47609	0.964553	2244.33	7659.59	2215	7573	2275	7768	2244.49	7659.76	14.3551	3.78948	0.242595	0.444563	10101
92	10102	1866	2400	48.7428	1901	141	96.7524	45	160.953	155.275	0.7775	23.8901	24.2669	0.981589	57.2014	55.8498	42.6662	0.717616	0.645283	2072.89	35616.3	2049	35592	2099	35640	2073.14	35616.2	11.3503	1.309	0.761689	0.905152	10102
93	10103	2110	2695	51.8318	2154	186	108.468	66	170.024	163.875	0.782931	24.1118	27.037	0.979573	56.5155	55.3875	48.5361	-1.36385	0.481765	2327.11	7641.04	2303	7614	2352	7669	2327.11	7640.65	16.6206	1.14116	0.875727	0.917212	10103
94	10104	2559	3304	57.0808	2608	144	93.0762	33	187.338	180.289	0.774516	27.6256	27.9918	0.981212	62.1772	60.6659	53.8002	1.07346	0.462101	2065.63	30201	2038	30173	2094	30232	2065.5	30200.8	15.104	1.12762	0.885302	0.916279	10104
95	10105	6783	16764	92.9321	7601	201	128.643	27	413.973	395.152	0.404617	72.6431	69.1042	0.892383	169.248	167.903	56.3873	-0.78846	0.941922	2153.64	30211.1	2081	30142	2208	30274	2152.48	30212.5	25.2269	2.97768	0.306347	0.49738	10105
96	10106	1976	3111	50.159	2024	135	101.23	66	177.238	170.713	0.635166	29.539	25.4555	0.976285	70.1783	69.53	36.2981	0.658052	0.852915	2113.54	35404.5	2084	35379	2145	35430	2113.86	35404.5	10.9133	1.91553	0.520418	0.79047	10106
97	10107	3554	4930	67.2688	3616	210	98.9595	3	234.551	225.05	0.720892	27.2631	43.3033	0.982854	89.1964	89.6482	50.8043	1.21591	0.823919	2116.26	30118.3	2089	30075	2147	30160	2116.19	30118.2	20.7346	1.76458	0.563047	0.811805	10107
98	10108	4766	8938	77.899	5151	183	109.618	27	307.12	293.849	0.533229	59.1853	41.7201	0.925257	119.08	125.2	52.5367	-0.551512	0.907699	2124.19	30423.7	2065	30382	2174	30464	2122.33	30424.8	23.5184	2.38309	0.387131	0.634963	10108
99	10109	3731	6365	68.9236	4259	171	90.7896	0	263.664	252.651	0.586174	29.6639	41.8043	0.876027	96.1769	97.3353	54.5386	-1.25054	0.828279	2382.66	38842.8	2353	38801	2420	38896	2382.45	38842.1	30.4762	1.78471	0.501412	0.674425	10109
100	10110	2003	2478	50.5005	2041	162	103.808	60	168.125	162.074	0.808313	28.7564	20.1932	0.981382	60.208	60.1524	42.4383	0.133003	0.708698	2145.76	30285.2	2117	30265	2176	30307	2145.98	30285	13.7325	1.41741	0.70483	0.890485	10110
101	10111	21270	49680	164.566	28225	174	112.426	18	801.495	762.546	0.42814	110.463	74.2102	0.753587	281.32	303.186	131.523	-0.450634	0.901009	2245.46	37084.2	2135	37010	2405	37194	2244.76	37084.5	17.0707	2.3052	0.294617	0.416079	10111
102	10112	2295	3015	54.0563	2346	159	103.391	15	186.61	179.599	0.761194	32.2662	22.7468	0.978261	70.5195	70.4851	41.7339	0.33208	0.805868	1961.27	8235.75	1929	8213	1996	8258	1961.27	8235.59	17.5772	1.68892	0.588164	0.828175	10112
103	10113	1710	2279	46.6609	1749	171	106.165	48	158.125	152.593	0.750329	21.0468	26.0515	0.977702	59.0593	58.0009	37.629	-1.10374	0.760988	2233.05	30223.1	2212	30197	2255	30250	2233.07	30223.3	16.1864	1.54139	0.647197	0.85942	10113
104	10114	3523	4558	66.9748	3594	204	108.897	57	232.409	223.019	0.772927	43.2049	25.1331	0.980245	87.6641	86.4789	52.2101	-0.112537	0.797187	2306.2	30349.1	2263	30324	2349	30377	2306.11	30349.4	16.6017	1.65636	0.599794	0.819627	10114
105	10115	7072	11771	94.8913	7584	228	118.19	54	385.12	367.798	0.600799	72.7305	40.86	0.932489	160.328	163.979	56.9495	0.362077	0.937755	2437.73	30040.9	2365	30000	2514	30079	2437.85	30040.8	19.9189	2.87938	0.334869	0.599184	10115
106	10116	1123	1428	37.8133	1154	135	94.1915	42	124.569	120.78	0.786415	16.4069	20.5102	0.973137	42.9535	41.8091	34.2332	-1.53515	0.574082	2400.41	31860.5	2384	31840	2418	31882	2400.46	31860.5	16.517	1.2213	0.817989	0.909437	10116
107	10117	3291	4488	64.732	3347	195	112.382	48	215.966	207.43	0.733289	32.9809	33.2252	0.983269	75.8024	74.3675	56.5924	-0.71519	0.648773	2440.98	30203.2	2408	30170	2476	30236	2441.24	30203.4	21.8474	1.31409	0.757654	0.886684	10117
108	10118	6863	10735	93.4786	7225	159	94.9636	24	335.747	320.99	0.639311	45.7111	53.1992	0.949896	122.654	115.927	77.6321	0.880433	0.742666	2469.71	31948.2	2424	31895	2519	32008	2470.07	31948.9	17.1814	1.49329	0.650209	0.765066	10118
109	10120	3332	4216	65.134	3398	168	124.608	51	217.338	208.731	0.790323	30.0279	32.0651	0.980577	75.1665	72.4059	58.9855	-1.00597	0.579952	2495.03	9807.07	2465	9775	2527	9843	2494.82	9806.62	22.3314	1.22752	0.809222	0.886427	10120
110	10121	2929	4270	61.0681	2987	177	105.105	42	211.137	202.852	0.685948	29.9727	34.8392	0.980583	80.455	79.408	47.0617	0.930354	0.805455	2540.97	30172.8	2511	30138	2572	30208	2541.17	30172.9	18.2493	1.68732	0.591427	0.825658	10121
111	10122	3506	5358	66.813	3624	192	112.066	21	249.966	239.664	0.654349	50.897	30.5493	0.967439	99.1615	99.3196	46.2192	-0.38146	0.885122	2584.9	24745.5	2534	24715	2628	24772	2585.17	24745.7	24.0694	2.14888	0.452535	0.705118	10122
112	10123	3756	5336	69.1541	3877	192	107.558	60	279.581	267.741	0.703898	57.1989	22.3102	0.96879	117.886	121.686	39.549	0.153129	0.945711	2595.2	29595.3	2538	29573	2654	29619	2596.42	29595.5	20.6728	3.07685	0.322962	0.603839	10123
113	10124	17159	56180	147.809	29018	204	106.739	39	826.08	785.855	0.305429	93.6483	167.973	0.591323	292.406	349.023	121.544	0.956239	0.937405	2667.65	28999	2574	28831	2786	29096	2668.96	29000.7	15.1093	2.87158	0.179347	0.315978	10124
114	10125	546	729	26.3664	564	162	124.341	39	85.8406	84.0635	0.748971	13.0824	13.6062	0.968085	30.0167	29.2933	23.8119	-0.826166	0.582435	2598.08	22624.6	2585	22611	2612	22638	2597.16	22624.2	25.0113	1.2302	0.810151	0.931144	10125
115	10126	3555	4392	67.2783	3606	174	115.179	54	220.995	212.198	0.809426	29.6529	35.8436	0.985857	74.4648	73.3944	61.7126	-1.42275	0.54129	2787.65	39819.8	2758	39784	2819	39856	2787.31	39819.9	18.2622	1.18929	0.84028	0.914713	10126
116	10127	3028	4275	62.0916	3115	138	95.675	33	213.137	204.748	0.708304	37.9548	26.5509	0.972071	78.4474	78.4397	49.7174	0.373587	0.773473	1928.95	24209.6	1891	24183	1966	24240	1930.04	24209.6	17.4471	1.57771	0.626606	0.837621	10127
117	10128	2331	3248	54.4786	2380	156	111.86	36	183.581	176.727	0.717672	27.3501	28.0549	0.979412	65.4599	64.9378	45.8932	0.743308	0.707488	2434.35	9771.05	2407	9743	2465	9799	2434.83	9771.18	20.0022	1.41498	0.703813	0.869156	10128
118	10129	1928	2392	49.546	1964	153	99.8231	39	163.296	157.496	0.80602	25.4876	23.6603	0.98167	53.8516	52.9487	46.6683	0.0892856	0.472392	2585.49	9954.66	2560	9931	2612	9977	2585.55	9954.73	16.6406	1.13457	0.875603	0.90858	10129
119	10130	5258	6624	81.8211	5346	207	98.1658	39	282.451	267.78	0.79378	34.7067	47.8846	0.983539	100.881	100.181	67.0314	1.29387	0.743169	1478.71	15288.9	1444	15241	1513	15337	1479.06	15290.1	19.7893	1.49454	0.667054	0.828218	10130
120	10132	2347	3120	54.6653	2466	168	115.939	54	204.61	196.664	0.752244	39.8023	18.3098	0.951744	81.0494	83.7906	36.4814	0.12564	0.900243	2663.8	22588.3	2624	22570	2704	22609	2662.96	22587.7	19.9844	2.2968	0.425631	0.70448	10132
121	10133	964	1295	35.0343	992	180	110.816	57	115.983	112.64	0.744402	16.6068	18.4564	0.971774	41.8808	40.8196	30.1686	0.84608	0.673629	2705.61	22937.5	2689	22919	2724	22956	2705.69	22937.5	15.774	1.35305	0.736629	0.900534	10133
122	10134	2010	2703	50.5886	2045	162	109.781	60	165.924	159.987	0.743618	25.2672	26.7876	0.982885	56.4624	55.1172	46.6304	0.960417	0.533146	2721.27	22651.8	2696	22625	2747	22678	2721.14	22651.6	12.4772	1.182	0.842426	0.917462	10134
123	10135	7699	11032	99.0084	8662	189	104.093	30	457.421	436.344	0.697879	26.2444	98.7345	0.888825	198.116	211.172	50.8871	-1.517	0.970532	2743.24	29545.7	2717	29447	2773	29644	2743.36	29546.1	19.0093	4.14982	0.219822	0.462393	10135
124	10136	2553	3306	57.0139	2601	156	104.354	27	188.51	181.4	0.772232	28.9859	28.5915	0.981546	63.2851	60.783	53.6627	0.832765	0.469642	2758.99	22912.6	2730	22884	2788	22941	2758.99	22912.7	16.4937	1.13269	0.879825	0.902804	10136
125	10137	5565	8436	84.1759	5667	174	111.444	54	304.392	291.263	0.659673	35.1526	56.6377	0.982001	118.106	116.576	61.2023	1.13642	0.851103	2773.15	23163.6	2738	23107	2814	23218	2773.11	23163.3	14.7014	1.90477	0.521384	0.75476	10137
126	10138	3445	4420	66.2292	3497	180	110.673	54	218.652	209.976	0.779412	32.3988	33.5515	0.98513	70.4911	68.2734	64.749	0.507862	0.317142	2774.4	22743.6	2742	22710	2810	22775	2774.84	22743.6	14.9682	1.05443	0.941014	0.905509	10138
127	10139	7783	9960	99.5471	8046	162	81.4818	12	344.492	329.281	0.781426	58.6071	42.087	0.967313	123.491	122.675	81.4648	0.0475231	0.747672	2162.61	27353.1	2104	27311	2224	27394	2161	27353.2	18.5833	1.50587	0.658479	0.824133	10139
128	10140	2937	3975	61.1515	2994	150	107.908	48	208.652	200.496	0.738868	25.2434	39.0449	0.980962	77.1298	74.8567	50.2726	1.41939	0.740928	2790.24	23079	2765	23040	2818	23115	2790.14	23079.5	13.8866	1.48902	0.667348	0.847753	10140
129	10141	3907	5775	70.5305	4028	168	103.532	54	244.936	234.895	0.676537	41.8109	40.1907	0.96996	88.0909	88.489	57.5581	-0.748026	0.759545	2817.81	29478.2	2776	29438	2853	29513	2817.93	29478.3	13.7044	1.53739	0.635294	0.818366	10141
130	10142	3328	4788	65.0949	3463	183	93.9411	18	234.066	224.59	0.695071	44.2491	26.0898	0.961016	91.3893	89.7212	48.5926	0.362084	0.840639	2520.25	38872.1	2476	38846	2560	38903	2521.79	38872.2	22.119	1.8464	0.526385	0.763337	10142
131	10143	2943	4002	61.2139	3004	177	124.198	51	207.823	199.71	0.735382	34.4152	27.4037	0.979694	75.2928	73.796	51.1328	0.493104	0.72104	2882.42	26365.4	2848	26338	2917	26396	2882.19	26365	21.5933	1.44322	0.688073	0.856271	10143
132	10145	2309	4736	54.2209	2532	165	118.447	63	237.865	225.51	0.487542	40.5912	31.039	0.911927	90.2109	91.4109	34.6028	0.626372	0.925584	2895.59	22507	2855	22476	2929	22540	2896.69	22507.4	15.3452	2.64172	0.351835	0.512829	10145
133	10146	4954	7410	79.4206	5254	177	107.685	48	290.492	277.53	0.668556	36.9966	41.3329	0.942901	96.8401	89.9332	73.4932	-1.34365	0.576357	2948	29349.3	2911	29308	2989	29403	2948.27	29349.4	15.2251	1.22369	0.779877	0.737728	10146
134	10147	3721	9313	68.8311	4412	144	103.3	48	346.735	331.407	0.399549	36.0011	74.4854	0.843382	149.857	164.33	32.4455	1.22102	0.980315	2957	22810.5	2921	22736	2988	22875	2957.23	22811.7	15.7943	5.06479	0.175444	0.388932	10147
135	10148	3654	5005	68.2086	3772	192	110.103	51	245.823	235.737	0.73007	28.6459	42.2036	0.968717	92.0706	91.034	53.6993	-1.50127	0.807489	2959.65	29122.2	2931	29080	2986	29171	2959.12	29121.8	20.9089	1.69525	0.561399	0.759857	10148
136	10149	4019	8019	71.5343	4138	150	98.6298	33	284.534	272.437	0.501185	50.1488	41.6223	0.971242	119.038	120.736	43.1761	0.619632	0.933871	3067.15	26491.6	3017	26450	3116	26531	3066.52	26491.1	15.2842	2.79635	0.351041	0.62382	10149
137	10150	2335	3162	54.5254	2381	195	132.748	75	182.752	175.942	0.738457	25.2201	30.1623	0.98068	66.4831	65.167	45.7084	1.12061	0.712764	3082.22	40834.2	3057	40804	3108	40866	3082.01	40834.2	16.7277	1.42571	0.70007	0.878559	10150
138	10151	3709	5454	68.7201	3804	168	91.3362	42	256.794	246.137	0.680051	52.5576	27.3791	0.975026	104.293	104.928	45.3891	-0.263507	0.901598	3146.56	38299.4	3094	38272	3195	38326	3147.45	38299.4	16.6472	2.31174	0.428929	0.706801	10151
139	10152	12933	34726	128.323	17393	180	111.4	39	633.411	603.193	0.37243	91.5682	108.569	0.743575	236.239	276.046	84.3668	-0.867162	0.952152	3197.57	26570.6	3106	26462	3285	26656	3197.69	26570.5	16.7551	3.27197	0.216096	0.405077	10152
140	10153	3006	5936	61.8656	3529	174	108.712	60	279.723	267.875	0.506402	54.3716	28.7685	0.851799	118.929	130.583	32.1209	0.274516	0.969275	3187.37	29337.8	3133	29309	3245	29362	3187.35	29337.7	14.2833	4.06537	0.224453	0.482773	10153
141	10154	10089	20800	113.339	10990	210	126.35	45	473.044	451.155	0.485048	88.9271	70.1138	0.918016	195.205	192.833	70.2412	-0.737684	0.931298	2834.93	29138.1	2746	29068	2906	29198	2835.03	29138	18.1083	2.7453	0.345457	0.566572	10154
142	10155	757	1026	31.0458	786	177	108.844	78	106.083	103.255	0.737817	18.6367	13.0647	0.963104	41.2311	40.2608	24.0355	0.3735	0.802245	3201.64	39392.1	3183	39379	3221	39406	3201.18	39392	20.223	1.67506	0.594623	0.845302	10155
143	10156	1341	1755	41.3209	1369	141	73.3445	9	135.296	130.951	0.764103	18.9523	22.8695	0.979547	47.927	45.4843	37.751	1.1761	0.557796	3210.95	42247.9	3192	42225	3231	42270	3210.41	42248.5	22.5465	1.20485	0.825308	0.920589	10156
144	10157	4481	9360	75.534	4595	183	102.811	51	303.747	290.652	0.478739	50.1328	41.405	0.97519	129.63	132.755	43.6935	-0.682435	0.944285	3285.13	40475.4	3235	40434	3339	40524	3284.79	40475.6	15.8502	3.03833	0.323729	0.610323	10157
145	10158	3767	5175	69.2553	3838	159	84.262	15	234.794	225.28	0.727923	35.1675	35.3894	0.981501	81.8413	81.4389	59.2581	0.981166	0.685961	3275.17	42200.4	3240	42165	3309	42240	3275.32	42199.9	18.6738	1.37431	0.723173	0.858681	10158
146	10159	1735	2257	47.0008	1799	147	95.4536	48	166.711	160.733	0.76872	16.7337	31.9504	0.964425	65	63.3592	35.7268	1.3078	0.825859	3265.73	37612	3249	37580	3286	37641	3265.67	37611.5	14.4151	1.77344	0.550288	0.784481	10159
147	10160	2186	3355	52.757	2261	156	88.6565	12	186.995	179.964	0.651565	24.64	28.3262	0.966829	70.3278	69.616	41.1664	-0.889109	0.806425	3116.64	37977.3	3092	37949	3147	38010	3116.45	37978	17.6662	1.69109	0.574305	0.785598	10160
148	10161	2333	2967	54.502	2389	141	86.3571	42	188.61	181.495	0.786316	20.1865	32.9524	0.976559	70.6116	71.2431	42.1911	-1.5017	0.805781	3167.19	37841	3147	37808	3190	37877	3167.19	37840.7	12.66	1.68858	0.585248	0.824127	10161
149	10162	2680	3364	58.4147	2746	174	93.2351	33	193.095	185.747	0.796671	28.6485	28.4963	0.975965	61.3514	58.8299	58.1108	-1.54981	0.155876	3267.65	37699.5	3239	37671	3297	37729	3267.42	37699.7	16.569	1.01237	0.985936	0.903235	10162
150	10163	4458	5723	75.3399	4584	141	103.073	51	265.48	254.373	0.778962	29.9477	50.0258	0.972513	101.242	99.1302	57.859	-1.33521	0.811993	2555.95	9860.03	2526	9810	2585	9907	2555.59	9859.86	15.7709	1.71331	0.577615	0.794851	10163
151	10164	3960	6161	71.0072	4192	135	73.2765	0	269.037	257.744	0.642753	32.5884	48.3083	0.944656	107.912	110.05	47.1244	1.26268	0.90368	3336.59	42331.3	3304	42283	3365	42384	3338.26	42336.3	26.6147	2.33531	0.41632	0.687515	10164
152	10165	1532	2000	44.1656	1578	147	100.937	54	147.882	142.883	0.766	19.7911	23.9863	0.970849	52.4976	51.2995	38.127	1.24009	0.669042	3362.79	40458	3343	40434	3383	40484	3362.82	40457.9	13.613	1.34549	0.741214	0.880312	10165
153	10166	14593	72772	136.31	20766	168	99.7407	12	866.472	824.149	0.20053	159.072	124.838	0.702735	378.35	443.736	55.0776	0.623578	0.992267	3458.07	29578.8	3299	29454	3621	29680	3460.02	29580.2	19.1562	8.05657	0.0943637	0.244256	10166
154	10167	2003	2808	50.5005	2061	144	102.881	24	176.368	169.888	0.713319	26.7698	26.0344	0.971858	67.0075	63.9103	40.8175	0.696051	0.769482	2944.77	18821	2918	18795	2972	18847	2944.66	18820.6	17.7432	1.56576	0.62438	0.809196	10167
155	10168	1510	1872	43.8474	1545	177	105.928	54	144.225	139.416	0.806624	19.2152	23.4371	0.977346	50	49.6523	38.7614	1.33793	0.624958	3423.22	29403.4	3404	29380	3443	29428	3423.29	29403.9	17.1707	1.28097	0.779847	0.912228	10168
156	10169	2283	2881	53.9148	2333	153	105.184	36	183.782	176.918	0.792433	32.1489	21.4433	0.978568	68.0661	68.6365	42.4845	0.0908422	0.785408	3442.15	26547.4	3410	26526	3477	26569	3441.41	26547.3	16.3098	1.61557	0.61703	0.849398	10169
157	10170	4581	7296	76.3722	4689	168	116.623	54	276.735	265.043	0.627878	46.4778	37.9666	0.976967	108.227	109.61	53.6106	0.57544	0.872226	3455.48	29519	3409	29481	3505	29557	3454.39	29518.9	15.8649	2.04456	0.485477	0.751695	10170
158	10171	6254	8856	89.2347	6371	156	107.309	42	310.978	297.507	0.706188	39.7586	54.8382	0.981636	116.469	116.982	68.3174	1.10889	0.811755	3465.76	23694.8	3426	23640	3508	23748	3465.6	23695.4	17.584	1.71233	0.581875	0.812661	10171
159	10172	4296	8320	73.9583	6084	165	103.414	42	362.877	346.711	0.516346	28.9548	65.2174	0.706114	130.419	156.088	50.2247	1.35319	0.946818	3455.95	24311.2	3427	24246	3492	24374	3456.17	24312.1	19.5487	3.1078	0.224509	0.409973	10172
160	10173	5685	8652	85.0786	5869	180	117.493	45	302.635	289.597	0.657074	47.5369	37.978	0.968649	113.371	113.465	65.9883	-0.607958	0.813495	3485.54	24086	3438	24048	3541	24132	3486.67	24086.1	22.2922	1.71948	0.56223	0.780016	10173
161	10174	3715	4761	68.7756	3776	198	98.4032	33	227.48	218.346	0.780298	34.5954	33.4374	0.983845	75.8024	72.9953	65.0841	-0.756134	0.452785	3474.6	26705.4	3440	26672	3509	26741	3475.03	26707.1	25.4658	1.12155	0.887725	0.902155	10174
162	10175	3309	4332	64.9088	3369	159	100.83	36	219.238	210.532	0.76385	27.8432	36.5515	0.982191	78.5875	76.4019	55.3577	-1.39171	0.689214	3610.84	19014.6	3583	18978	3640	19054	3610.9	19014.2	15.2968	1.38015	0.721769	0.86512	10175
163	10176	4891	7884	78.914	4988	141	82.8929	18	292.978	280.442	0.62037	53.3619	35.1194	0.980553	116.867	120.591	52.0355	0.445161	0.902111	3548.36	27827.1	3495	27792	3603	27865	3549.1	27827.3	22.3268	2.31748	0.428231	0.716042	10176
164	10177	6684	9750	92.2515	6967	165	113.94	36	346.25	330.947	0.685538	35.2959	70.7941	0.95938	133.645	134.918	66.4695	1.37367	0.870218	3557.3	24514.8	3522	24444	3597	24574	3557.25	24515.1	19.3472	2.02977	0.46753	0.700595	10177
165	10178	7347	13604	96.7186	8234	156	98.7166	30	437.463	417.422	0.540062	94.4202	39.6619	0.892276	184.621	201.002	49.3051	-0.234219	0.969448	3618.42	24230.7	3524	24191	3703	24267	3620.3	24230.4	19.6469	4.0767	0.231536	0.482433	10178
166	10179	4250	6222	73.5613	4542	180	99.6784	42	272.794	261.306	0.68306	33.4711	55.048	0.935711	103.247	103.937	54.9647	-1.45648	0.84873	3602.47	24026	3569	23971	3630	24073	3602.41	24025.8	17.3583	1.89098	0.500909	0.717678	10179
167	10180	3290	4875	64.7222	3367	165	117.382	45	225.037	216.03	0.674872	38.4581	32.6578	0.977131	81.0247	83.275	50.8261	-0.578383	0.792139	3618.46	29553.7	3580	29521	3655	29586	3618.62	29553.6	19.8776	1.63843	0.604056	0.816393	10180
168	10181	3143	5487	63.2597	4845	165	92.0045	9	410.309	391.679	0.572808	83.029	13.3414	0.64871	178.017	224.183	27.6573	0.00325501	0.992361	215.029	46046.3	132	46033	309	46064	220.742	46046.6	24.9202	8.10576	0.079625	0.234603	10181
169	10182	1743	2254	47.109	1782	156	96.8967	42	154.368	149.031	0.773292	22.848	24.4693	0.978114	51.9711	50.2393	44.2505	-1.0768	0.473498	3645.85	24403.5	3623	24379	3669	24428	3646.05	24403.5	16.7015	1.13534	0.879265	0.919169	10182
170	10183	2916	4356	60.9325	3004	177	99.9681	39	241.48	231.619	0.669421	47.6622	20.8848	0.970706	104.676	97.956	38.5295	-0.284799	0.919395	3678.66	24157.9	3631	24137	3730	24181	3678.84	24158	21.7053	2.54237	0.386933	0.628397	10183
171	10184	1559	1980	44.5531	1591	177	103.28	24	144.711	139.876	0.787374	22.1334	22.4901	0.979887	46.6154	45.2859	43.9041	-1.45271	0.245144	3689.13	29671.5	3667	29649	3711	29694	3689.13	29671.2	19.6785	1.03147	0.967898	0.935524	10184
172	10185	11015	18444	118.426	12140	189	102.813	45	525.99	501.351	0.597213	113.558	41.8398	0.907331	219.791	233.915	63.4496	0.198492	0.962509	3781.56	29822.8	3668	29781	3880	29868	3782.67	29823.3	18.2668	3.68662	0.256318	0.50031	10185
173	10186	3530	4680	67.0413	3581	168	105.548	48	227.48	218.346	0.754274	29.2683	38.7011	0.985758	85.5862	83.8232	53.6696	1.07418	0.768149	3715.27	23923.7	3686	23885	3746	23963	3715.17	23923.3	19.8483	1.56184	0.639671	0.85723	10186
174	10187	4513	6314	75.8032	4587	117	73.0536	0	258.35	247.613	0.714761	38.2096	40.6652	0.983867	95	94.0683	61.1764	0.872693	0.759643	3727.21	27296.7	3689	27256	3766	27338	3727.27	27296.9	17.8795	1.53766	0.649365	0.849684	10187
175	10188	3576	5723	67.4767	3652	138	91.4044	33	255.279	244.701	0.624847	29.205	47.9354	0.979189	103.619	105.729	43.2299	-1.16659	0.91259	3751.2	27060.9	3722	27013	3781	27110	3751.12	27061	14.3432	2.44573	0.407305	0.689567	10188
176	10189	8104	18240	101.579	12890	177	108.782	42	533.973	508.919	0.444298	98.4226	42.2599	0.628704	191.909	235.78	68.5417	0.179243	0.956814	3857.42	24081.3	3759	24039	3949	24135	3853.83	24080.9	21.6498	3.43995	0.185607	0.357167	10189
177	10190	1287	1599	40.4804	1332	216	102.448	57	133.154	128.92	0.804878	20.488	18.8353	0.966216	43.6005	41.8528	39.2872	-0.308019	0.344734	2748.49	15287.8	2728	15269	2769	15308	2748.5	15287.6	25.4761	1.0653	0.935493	0.912174	10190
178	10191	3082	4640	62.6428	3153	162	89.1327	9	227.865	216.03	0.664224	29.0019	39.1561	0.977482	87.2353	86.3955	45.6653	1.08733	0.848895	3871	26021.2	3842	25982	3900	26062	3871.13	26020.5	21.5044	1.89193	0.525727	0.745911	10191
179	10192	2606	3591	57.6026	2656	192	107.464	60	193.238	185.882	0.725703	27.4517	30.0549	0.981175	68.4763	67.4603	49.4173	-0.954027	0.680725	3922.45	23816.1	3895	23786	3952	23849	3922.11	23816.2	15.0114	1.36512	0.729102	0.877003	10192
180	10193	4506	7004	75.7444	4724	144	101.798	54	285.279	273.143	0.643347	49.4046	31.8837	0.953853	112.73	112.959	52.7575	0.385609	0.884232	3944.4	23955.9	3895	23924	3998	23992	3944.91	23956	12.2073	2.14111	0.449631	0.695762	10193
181	10194	2870	3840	60.45	2923	174	92.2516	45	211.581	203.273	0.747396	23.5864	39.3843	0.981868	82.2253	81.8888	44.6807	-1.33706	0.838029	3935.59	26089.4	3912	26050	3960	26130	3936.32	26088.6	18.3516	1.83276	0.544933	0.805637	10194
182	10195	1656	2068	45.9182	1691	168	121.435	66	149.882	144.779	0.800774	22.2542	21.0622	0.979302	48.8467	47.7673	44.229	-0.205697	0.377704	3973.25	19108.1	3951	19087	3998	19131	3973.68	19108.2	18.9257	1.08	0.924079	0.926339	10195
183	10196	1488	1802	43.5268	1518	147	114.661	75	145.983	141.082	0.825749	26.1425	16.3817	0.980237	53.7587	53.8879	35.3523	0.131065	0.754732	3973.14	15967.4	3947	15951	4000	15985	3973.57	15967.3	11.4294	1.52431	0.652425	0.877424	10196
184	10197	1900	2385	49.1849	1940	171	101.574	45	162.711	156.941	0.796646	23.5353	25.6542	0.979381	55.5698	54.4882	44.712	1.29301	0.571531	2900.54	29239.7	2877	29214	2922	29267	2900.65	29239.2	20.9143	1.21865	0.814815	0.901844	10197
185	10198	3332	5940	65.134	3467	186	100.428	9	254.936	244.376	0.560943	41.2692	34.6918	0.961061	103.774	103.569	41.6626	0.522963	0.915522	4229.27	29966.7	4188	29932	4278	29998	4229.75	29967.4	22.4612	2.48591	0.395505	0.644247	10198
186	10199	3378	4941	65.582	3554	180	89.9254	12	236.894	227.272	0.683667	41.3792	27.4754	0.950478	88.5889	87.4398	51.0002	0.35232	0.812285	4767.38	25180.5	4726	25153	4807	25214	4767.64	25180.2	20.4485	1.7145	0.562537	0.756414	10199
187	10200	4574	6060	76.3138	4670	168	104.039	45	272.894	261.402	0.754785	29.7285	50.8671	0.979443	103.812	107.204	54.7341	-1.35925	0.859843	4241.73	24138.9	4212	24088	4272	24189	4241.81	24139.1	19.248	1.95864	0.506736	0.771821	10200
188	10201	5617	8514	84.5682	5787	150	102.733	36	305.078	291.914	0.659737	52.9115	39.8319	0.970624	118.068	117.276	62.578	0.608374	0.84574	4036.91	15754.8	3984	15715	4083	15801	4036.84	15755.1	14.3173	1.87408	0.51999	0.758389	10201
189	10204	996	1406	35.611	1029	144	107.485	57	118.468	114.996	0.708393	19.8454	18.3715	0.96793	39.8246	38.4783	33.3839	0.702934	0.49726	4066.85	15987.4	4047	15969	4085	16006	4067.08	15987.4	15.7177	1.1526	0.856519	0.891799	10204
190	10205	12174	16351	124.501	12672	171	81.9004	3	489.12	466.396	0.744542	100.048	42.5583	0.960701	198.116	206.463	76.2319	-0.108179	0.929339	4346.05	24017.6	4246	23975	4443	24058	4337.46	24019.7	31.7486	2.70835	0.36363	0.639459	10205
191	10206	5547	7128	84.0396	5621	180	117.612	48	278.35	266.574	0.778199	43.4776	40.3153	0.986835	92.477	91.6037	77.1308	0.484022	0.539469	4305.48	28194.3	4262	28154	4350	28235	4305.51	28194.2	19.5589	1.18764	0.841671	0.899673	10206
192	10207	956	1147	34.8886	982	150	95.7709	48	115.598	112.275	0.833479	18.2594	14.8975	0.973523	40.3113	38.9058	31.4041	-0.0130932	0.5903	4065.26	16159.9	4047	16145	4084	16176	4065.14	16160	15.3196	1.23887	0.804156	0.899016	10207
193	10208	2711	4161	58.7516	2760	171	119.764	57	209.137	200.956	0.651526	35.0409	27.2903	0.982246	82.1523	82.9607	41.8333	-0.543815	0.863555	4097.04	18883.3	4062	18856	4135	18913	4097.26	18883.4	20.0791	1.98312	0.501528	0.778892	10208
194	10209	4233	5382	73.4141	4294	168	118.814	63	241.966	232.079	0.786511	34.3674	38.3466	0.985794	80.7775	78.6061	68.6126	-1.32504	0.487961	4112.37	18163.3	4078	18125	4147	18203	4112.29	18162.9	16.5024	1.14565	0.872259	0.908555	10209
195	10210	12772	47632	127.522	20320	195	107.559	15	725.897	690.875	0.268139	115.918	100.851	0.628543	286.037	337.206	72.9276	0.554892	0.976334	4201.92	18116.9	4086	18016	4315	18224	4201.73	18116.9	19.3388	4.62385	0.143014	0.304593	10210
196	10211	1805	2296	47.9395	1841	135	100.567	60	160.125	154.489	0.78615	20.1717	27.6476	0.980445	56.8859	56.4221	40.8133	-1.38997	0.690475	4154.17	15968.6	4134	15941	4175	15997	4153.96	15968.9	11.63	1.38244	0.721919	0.884646	10211
197	10212	1419	2668	42.5056	1473	144	108.641	66	164.167	158.321	0.531859	23.6209	28.8161	0.96334	69.3397	69.5723	26.2763	0.968574	0.925935	4166.62	15861.8	4143	15833	4189	15891	4166.66	15861.9	10.4003	2.64772	0.373267	0.661642	10212
198	10213	5440	7480	83.2251	5504	174	108.792	6	279.321	267.494	0.727273	42.5118	43.234	0.988372	100.21	99.7438	69.6796	0.717679	0.715526	4568.51	27693.2	4526	27650	4614	27735	4568.07	27693	28.6067	1.43146	0.696206	0.876198	10213
199	10214	686	960	29.5541	705	162	119.79	69	98.9117	96.4557	0.714583	15.2755	16.2886	0.97305	38.0132	37.5912	23.3593	-0.857925	0.783491	4180.28	17889.3	4165	17873	4195	17905	4180.2	17889.5	15.2251	1.60926	0.618103	0.881127	10214
200	10215	12408	41769	125.692	14134	186	114.108	30	634.406	604.136	0.297062	88.026	106.994	0.877883	277.683	298.842	57.5998	-0.815591	0.981249	4266.03	18835	4178	18728	4367	18949	4269.14	18831.7	21.2542	5.18825	0.1769	0.387415	10215
201	10216	2694	3782	58.5671	2758	165	109.39	60	208.409	197.584	0.712322	28.1923	32.3723	0.976795	76.8375	75.0636	46.3653	0.858697	0.78643	4204.19	18549.4	4176	18517	4237	18579	4204.24	18549.2	19.1371	1.61896	0.608764	0.779424	10216
202	10217	5697	8932	85.1683	6037	159	104.46	45	362.836	346.671	0.637819	73.4529	25.9333	0.943681	154.324	149.151	51.3768	0.120363	0.9388	2101.45	3235.93	2028	3210	2182	3268	2100.49	3235.77	18.7589	2.90308	0.326065	0.543796	10217
203	10218	4195	7068	73.0838	4376	156	106.101	48	288.836	276.515	0.59352	59.6698	30.9159	0.958638	120.487	118.515	45.8636	-0.355921	0.922086	2280.67	3217.92	2221	3187	2335	3249	2281.02	3217.99	16.953	2.58408	0.38027	0.631889	10218
204	10219	21399	84130	165.064	43506	201	117.688	33	1168.76	1110.73	0.254356	243.818	105.005	0.491863	479.113	553.118	117.986	0.213566	0.976985	4454.82	18010	4211	17905	4681	18084	4455.4	18010	24.7605	4.68801	0.0890569	0.196859	10219
205	10220	1320	1702	40.9961	1348	162	114.391	66	135.054	130.721	0.775558	21.6364	18.9167	0.979228	48.0833	46.7074	36.1857	0.218756	0.632289	4270.64	16029.9	4249	16011	4295	16048	4270.4	16030	15.2071	1.29077	0.770395	0.909432	10220
206	10221	6281	10502	89.4272	6445	189	109.701	51	336.191	321.41	0.598077	61.6287	41.1261	0.974554	133.6	135.069	60.0916	0.527716	0.895582	4383.63	17942.1	4322	17901	4440	17990	4382.52	17941.8	18.2815	2.24771	0.438359	0.69834	10221
207	10222	3493	4440	66.689	3546	186	118.571	54	220.066	211.317	0.786712	29.2001	36.9705	0.985054	75.505	74.504	59.749	1.41529	0.597381	4406.2	18752	4377	18715	4437	18789	4406.05	18751.5	18.6863	1.24695	0.801217	0.906364	10222
208	10223	2473	3348	56.1135	2814	162	109.886	51	230.853	221.544	0.73865	16.7772	46.9454	0.87882	94.2019	100.159	34.6154	-1.52106	0.93838	4428.78	1944.95	4412	1898	4448	1991	4429.35	1944.74	19.2333	2.89348	0.313873	0.583128	10223
209	10224	1683	2322	46.2911	1723	162	97.5597	48	157.196	151.713	0.724806	26.8996	20.7849	0.976785	59.0931	58.5888	36.6358	0.485894	0.780382	150.9	31844.8	124	31824	178	31867	151.092	31844.6	16.8691	1.59923	0.624259	0.855877	10224
210	10225	2042	2688	50.9898	2088	171	99.2542	42	167.681	161.653	0.759673	27.4569	23.334	0.977969	57.0701	54.9136	47.4143	0.0827088	0.50446	2679.46	30489.3	2652	30466	2708	30514	2679.51	30489.6	16.6325	1.15816	0.862197	0.912634	10225
211	10226	2089	2600	51.5732	2136	192	106.035	57	168.368	162.304	0.803462	24.8143	24.9062	0.977996	55.1543	53.0406	50.2472	0.0176729	0.320243	2686.81	30379.9	2662	30355	2714	30405	2686.49	30380.1	18.8429	1.05559	0.945436	0.926044	10226
212	10227	2869	3655	60.4394	2941	159	106.316	42	218.61	209.937	0.784952	44.0112	21.9766	0.975519	88.6002	88.3791	41.7836	-0.171719	0.881182	2298.01	30265	2254	30243	2339	30286	2297.41	30265	14.7241	2.11516	0.467672	0.754397	10227
213	10228	2769	3944	59.3768	2842	153	105.088	30	206.409	198.37	0.702079	32.9487	28.2185	0.974314	80.2122	77.8799	45.4633	-0.633249	0.811925	1375.95	24473.2	1343	24445	1411	24503	1376.54	24472.8	21.8177	1.71303	0.581277	0.816723	10228
214	10229	5484	7520	83.561	5568	204	117.665	33	285.421	273.278	0.729255	40.6636	47.8846	0.984914	102.083	102.338	68.5229	-1.07189	0.742745	4670.66	18453.9	4630	18406	4710	18500	4670.79	18453.9	20.419	1.49349	0.666705	0.84593	10229
215	10230	9120	20381	107.759	11482	156	91.2217	6	552.032	526.04	0.447476	108.707	47.9863	0.794287	234.184	265.304	52.687	0.249323	0.980082	4750.71	19322	4642	19274	4871	19363	4749.56	19321.6	16.6461	5.03547	0.164975	0.376077	10230
216	10231	1219	1520	39.3964	1249	168	95.4955	57	128.569	124.572	0.801974	18.6538	19.6891	0.975981	43.0116	41.4644	37.4709	0.900957	0.428188	4665.65	17331.7	4647	17312	4685	17352	4665.44	17331.7	16.1467	1.10657	0.902743	0.926711	10231
217	10232	2216	3050	53.1178	2283	180	99.4657	51	179.924	173.26	0.726557	28.0745	25.8795	0.970653	63.0714	61.3683	46.4615	0.35211	0.653307	4787.07	15076.9	4759	15051	4820	15101	4787.67	15076.5	16.6944	1.32084	0.74919	0.860205	10232
218	10233	1613	2058	45.3182	1646	168	100.977	60	148.711	143.668	0.783771	23.8679	20.7458	0.979951	52	50.4366	40.7499	0.384697	0.589259	4797.87	17322.7	4774	17302	4823	17344	4797.56	17322.6	15.3841	1.23771	0.807334	0.916558	10233
219	10235	7774	11055	99.4895	8228	180	120.588	48	403.321	385.054	0.703211	80.1721	32.6342	0.944823	168.268	175.33	57.8265	0.153371	0.944045	2057.17	37235.6	1977	37203	2142	37270	2057.04	37235.4	21.3845	3.032	0.321991	0.600555	10235
220	10236	1500	1911	43.7019	1529	171	95.636	51	143.296	138.535	0.784929	18.6213	23.6973	0.981033	50.2195	49.3406	38.7384	1.50867	0.619341	400.621	26571.7	382	26548	421	26597	400.669	26572.1	21.1469	1.27369	0.784499	0.917974	10236
221	10237	2083	4788	51.4991	2282	138	65.8848	6	219.179	210.476	0.435046	30.1354	44.7556	0.912796	91.8368	88.0001	33.2395	-0.864673	0.925919	3059.14	34930.8	3029	34886	3092	34962	3058.17	34932.1	17.816	2.64746	0.342478	0.544882	10237
222	10238	3627	4664	67.9562	3767	129	82.0165	9	242.652	232.73	0.777659	27.8371	43.6088	0.962835	90.0278	90.1997	52.8951	-1.48089	0.810006	2915.84	35207.6	2888	35164	2941	35252	2915.91	35211.9	23.7475	1.70526	0.567606	0.774088	10238
223	10239	1881	2378	48.9384	1921	126	80.0319	21	164.125	158.282	0.791001	19.0781	30.0202	0.979178	59.6657	58.5905	41.2663	1.48992	0.709885	3065.08	35244	3046	35214	3087	35272	3065.37	35246	17.9015	1.41981	0.69766	0.877505	10239
224	10240	11137	28400	119.08	11943	117	70.9503	18	542.34	516.852	0.392148	108.826	68.4585	0.932513	231.398	244.015	62.0427	0.558619	0.967137	5102.83	20183.5	4994	20115	5194	20257	5103.04	20183.6	14.6191	3.93302	0.238146	0.475811	10240
225	10241	2308	2835	54.2092	2367	168	107.805	51	182.711	175.902	0.814109	31.2656	20.8033	0.975074	64.3273	64.902	45.6417	-0.100932	0.710952	5037.27	17128.8	5006	17108	5069	17153	5037.14	17128.9	15.9236	1.42199	0.697637	0.868796	10241
226	10242	6550	9381	91.3221	6827	174	106.03	21	380.108	363.046	0.69822	88.6548	26.3173	0.959426	159.38	161.047	54.4322	0.0680453	0.94115	5105.65	16629.3	5017	16603	5176	16662	5105.54	16629.2	16.4098	2.95868	0.321547	0.569689	10242
227	10243	1841	2750	48.4152	1922	159	105.458	57	167.924	161.883	0.669455	27.2586	24.4117	0.957856	61.4003	63.2031	37.623	0.633076	0.803525	4389.26	34311.4	4362	34287	4417	34337	4389.33	34311.4	12.145	1.67991	0.586795	0.820425	10243
228	10244	3879	5467	70.2773	3980	165	98.0843	18	241.622	231.754	0.70953	38.4102	33.4813	0.974623	88.8144	88.6606	55.9614	-0.655744	0.775631	3785.41	33064.5	3747	33031	3824	33102	3785.17	33064.4	17.333	1.58432	0.628303	0.83494	10244
229	10245	4924	8064	79.1797	5314	147	98.6466	48	295.664	282.989	0.610615	40.3676	47.2851	0.926609	114.202	118.656	54.6294	0.978409	0.887711	4716.37	32445.3	4676	32398	4760	32494	4716.29	32445.4	14.4306	2.17202	0.445293	0.707833	10245
230	10246	2234	2924	53.3331	2287	159	103.182	42	187.196	180.154	0.764022	21.2968	33.927	0.976826	73.9256	72.2072	39.5455	-1.25895	0.836696	4731.3	32691.9	4710	32658	4753	32726	4731.17	32692.1	15.6008	1.82593	0.545547	0.801125	10246
231	10247	1659	2160	45.9598	1689	141	94.1049	21	150.368	145.239	0.768056	20.3116	23.4611	0.982238	50.3289	49.2666	43.0968	-1.10841	0.484546	4746.31	32770.5	4726	32747	4771	32795	4746.74	32770.5	16.9264	1.14316	0.870264	0.922036	10247
232	10248	4348	6771	74.4046	4927	153	88.8353	0	290.108	277.721	0.64215	27.9469	48.1088	0.882484	112.969	114.87	52.8964	-1.3857	0.887666	3559.95	31433.1	3532	31385	3593	31496	3561.11	31429.4	29.3126	2.17161	0.419551	0.649204	10248
233	10249	2736	3555	59.0219	2927	147	91.5329	15	217.095	208.501	0.76962	20.5665	42.0175	0.934745	79.7621	83.3803	43.8183	1.47247	0.850779	2332.57	31824	2312	31782	2357	31861	2332.92	31825.5	20.7607	1.90286	0.501071	0.729499	10249
234	10250	1281	1722	40.3859	1313	147	89.185	27	133.882	129.61	0.743902	19.6557	20.676	0.975628	48.6004	47.992	34.0413	0.821541	0.704895	2482.66	31630.7	2463	31610	2504	31652	2482.78	31630.3	15.9534	1.40982	0.708144	0.898076	10250
235	10251	2947	4230	61.2555	3183	153	94.1992	27	237.48	227.827	0.69669	49.5667	23.1401	0.925856	95.5249	98.3414	39.5573	-0.144525	0.915532	2332.57	31667.1	2283	31644	2377	31689	2331.57	31667.4	15.8936	2.48605	0.387988	0.656652	10251
236	10252	3146	4615	63.2899	3211	159	98.2953	39	222.894	213.999	0.68169	35.131	39.0025	0.979757	84.6463	82.4591	49.8159	-0.840782	0.796887	3233.13	33014	3198	32975	3263	33046	3233.16	33014.4	17.3724	1.65528	0.589103	0.795738	10252
237	10253	2100	2548	51.7088	2162	165	99.0114	18	173.983	167.628	0.824176	24.5281	23.1167	0.971323	62.426	57.372	47.6492	-0.72289	0.556972	5190.53	16276.1	5166	16253	5218	16302	5190.12	16276.4	18.5894	1.20405	0.812325	0.8718	10253
238	10254	8064	23068	101.328	12006	177	87.5242	12	512.801	488.847	0.349575	61.6033	70.6207	0.671664	179.836	194.045	85.8518	0.841771	0.896802	2527.6	20428.6	2466	20358	2612	20516	2526.7	20427.6	17.568	2.26023	0.272682	0.385356	10254
239	10255	1700	2800	46.5243	2066	159	88.3447	9	192.752	185.422	0.607143	34.1365	21.3665	0.822846	72.0347	78.4263	33.211	0.173823	0.905911	5229.14	17440.4	5195	17419	5265	17459	5231.89	17441.2	23.4258	2.36145	0.351913	0.574989	10255
240	10256	3008	4060	61.8862	3068	147	94.0223	48	208.652	200.496	0.740887	27.0814	33.2207	0.980443	70.859	70.354	55.0001	-1.3925	0.623576	5252.08	15101.2	5225	15068	5283	15138	5252.17	15101.8	15.695	1.27916	0.773768	0.868247	10256
241	10257	1556	2016	44.5102	1592	162	108.297	57	146.711	141.772	0.771825	23.9859	19.9479	0.977387	51.1077	50.3831	39.3758	0.499042	0.62387	5273.99	17513.9	5250	17494	5298	17536	5274.01	17513.5	19.6521	1.27954	0.780459	0.908439	10257
242	10258	3367	5382	65.4752	3451	162	105.19	57	236.693	227.081	0.625604	37.7992	34.0567	0.975659	93.4077	93.4978	46.1785	-0.614983	0.869519	5290.8	16561.1	5253	16527	5331	16596	5291.13	16561	16.5632	2.02471	0.4904	0.755232	10258
243	10259	7188	13869	95.6663	8019	150	94.0634	27	473.321	451.418	0.518278	105.531	35.1032	0.896371	206.422	225.085	43.1922	0.210142	0.981416	5384.53	17027.1	5279	16992	5480	17061	5384.72	17027.1	14.0208	5.21125	0.180644	0.403187	10259
244	10260	2406	3149	55.3481	2457	153	95.1509	30	187.681	180.614	0.764052	34.0894	24.3441	0.979243	68.2495	66.8379	46.2459	0.0661588	0.721982	5323.09	16353.3	5289	16329	5356	16376	5321.92	16353	17.6686	1.44527	0.685742	0.858349	10260
245	10261	4230	5883	73.388	4428	150	71.578	27	281.823	269.867	0.719021	27.1281	53.0723	0.955285	112.45	117.879	47.1882	1.41225	0.916379	5318.13	20092.1	5291	20039	5344	20150	5317.88	20092.1	15.9166	2.49805	0.387597	0.669262	10261
246	10262	5260	8320	81.8367	5388	162	99.1249	9	324.836	310.645	0.632212	63.9194	31.007	0.976244	135.44	137.81	48.8424	-0.27893	0.935087	5367.92	17336	5304	17305	5434	17369	5367.32	17336	14.8312	2.82153	0.352642	0.626424	10262
247	10263	3687	11704	68.5159	7151	132	80.0114	18	449.546	428.878	0.315021	29.4114	70.2484	0.515592	164.924	202.519	56.0831	1.22737	0.960891	5445.41	20106.2	5416	20036	5493	20188	5444.94	20105.4	16.1586	3.61105	0.11446	0.229263	10263
248	10264	2006	2640	50.5383	2040	138	97.8574	63	167.439	161.423	0.759848	23.7213	28.17	0.983333	59.5063	57.5594	44.6505	1.08987	0.631065	5440.72	16454.2	5417	16426	5465	16481	5440.93	16454	11.9289	1.28911	0.770919	0.899145	10264
249	10265	3982	6715	71.2042	4108	165	95.4387	39	260.149	249.318	0.593001	41.9119	40.7833	0.969328	102.005	102.549	50.5189	-0.735805	0.870237	5478.91	17176.8	5437	17136	5522	17215	5478.6	17177.3	17.908	2.02991	0.482114	0.739377	10265
250	10266	2465	3285	56.0226	2519	147	105.229	51	195.681	188.199	0.750381	36.9221	21.9753	0.978563	75.6902	75.9669	41.4921	0.222662	0.837663	5524.92	16511	5488	16489	5561	16534	5524.7	16510.8	18.3994	1.83087	0.543849	0.808963	10266
251	10267	2034	2530	50.8898	2076	135	101.516	48	167.539	161.519	0.803953	26.1293	22.8643	0.979769	56.7539	56.2023	46.2052	0.102719	0.569309	5516.13	16454.9	5490	16432	5545	16478	5515.96	16455.1	14.1795	1.21636	0.819885	0.910602	10267
252	10268	3993	5300	71.3025	4080	144	100.799	27	266.995	255.809	0.753396	49.6669	22.45	0.978676	107.056	109.551	47.1033	-0.112034	0.902844	5572.67	19371.5	5523	19349	5629	19399	5572.44	19371.5	17.376	2.32575	0.423623	0.703887	10268
253	10269	1779	2255	47.593	1811	153	104.233	39	157.539	152.038	0.788914	27.6987	19.7099	0.98233	56.0892	55.5725	40.8972	0.131702	0.677064	5581.7	16567.7	5554	16548	5609	16589	5581.24	16567.5	18.3411	1.35884	0.733442	0.90076	10269
254	10270	1308	1950	40.8093	1349	120	85.8578	48	143.539	138.765	0.670769	24.8983	18.6965	0.969607	55.9464	56.0344	30.0941	0.556517	0.843541	5577.9	16937.7	5553	16919	5603	16958	5578.13	16937.8	11.7252	1.86198	0.530406	0.797769	10270
255	10271	1819	2257	48.1251	1858	165	107.48	57	164.468	158.607	0.805937	28.9692	17.8955	0.97901	61.9839	62.0184	37.4379	0.0339272	0.797243	5589.97	16453.9	5561	16436	5622	16473	5589.35	16453.7	21.6105	1.65657	0.602146	0.845044	10271
256	10272	1040	1376	36.3891	1069	156	98.749	57	121.397	117.773	0.755814	21.4875	15.6048	0.972872	44.3847	43.3127	30.61	0.203938	0.707493	5639.49	16608.6	5618	16593	5661	16625	5639.92	16608.5	15.7084	1.41499	0.705851	0.886804	10272
257	10273	1899	2520	49.172	1936	135	99.891	60	166.61	160.638	0.753571	29.0221	20.5935	0.980888	62.6418	62.2804	38.8696	0.32141	0.78134	5652.02	16565.6	5623	16545	5683	16587	5651.69	16566	12.6918	1.60229	0.62335	0.85967	10273
258	10274	4250	5760	73.5613	4310	141	90.0515	36	249.037	238.783	0.737847	38.7212	36.9282	0.986079	91.2688	88.7293	61.214	0.698026	0.723908	5738.72	19995.9	5700	19959	5780	20031	5738.88	19995.8	12.6434	1.44949	0.687329	0.861138	10274
259	10275	1289	1710	40.5118	1318	135	102.333	54	133.296	129.054	0.753801	22.2281	18.8798	0.977997	46.8402	44.9626	36.5713	-0.290008	0.581745	5748.23	16498.9	5726	16480	5771	16518	5748.38	16498.9	12.9679	1.22945	0.81182	0.911645	10275
260	10276	1480	1886	43.4096	1511	144	107.684	57	141.882	137.194	0.78473	22.7061	19.675	0.979484	49.2443	47.8263	39.4798	0.479198	0.564427	5777.71	16568.7	5755	16549	5801	16590	5777.16	16568.6	15.3391	1.21141	0.823832	0.92388	10276
261	10277	1699	2088	46.5106	1733	141	85.8999	51	158.225	152.689	0.813697	28.1966	17.9182	0.980381	59.6657	59.3186	36.618	-0.0198907	0.78672	231.197	14647.9	203	14630	261	14666	230.493	14648.1	16.7245	1.61993	0.614782	0.852807	10277
262	10278	2413	3124	55.4286	2472	189	81.7609	39	192.024	184.732	0.772407	32.6502	20.7	0.976133	73.0068	71.1904	43.6831	-0.139125	0.78961	230.65	14605.7	198	14585	269	14629	229.774	14606.2	25.368	1.6297	0.606212	0.822346	10278
263	10279	1507	1845	43.8038	1538	180	97.503	21	142.811	138.075	0.816802	22.7445	20.1082	0.979844	47.1699	45.8197	41.9787	-0.27793	0.400787	473.745	14613.1	451	14593	496	14634	474.678	14612.9	23.1081	1.0915	0.913942	0.928536	10279
264	10280	3538	4980	67.1172	3641	171	107.592	54	237.48	227.827	0.710442	31.9618	39.2377	0.971711	89.3197	89.9489	50.7783	1.21168	0.825417	1986.96	8172.24	1955	8133	2015	8216	1987.06	8172.28	15.3263	1.7714	0.55677	0.788339	10280
265	10281	3487	4898	66.6317	3553	147	102.822	27	225.865	216.815	0.711923	29.8274	39.2839	0.981424	82.5651	80.5302	55.359	-1.17124	0.72625	2024.83	10891.3	1995	10852	2057	10931	2025.1	10891.1	15.9326	1.45469	0.684612	0.858942	10281
266	10282	10934	21721	117.99	15427	234	109.31	36	578.985	551.594	0.503384	58.1379	98.7993	0.708757	208.147	217.188	90.519	1.51984	0.909009	1462.14	16147.8	1404	16049	1511	16252	1458.76	16146.2	31.8101	2.39937	0.295132	0.409878	10282
267	10283	3212	3906	63.9503	3275	198	100.42	57	210.51	202.257	0.822325	30.5423	30.1756	0.980763	67.2309	65.0097	63.0656	0.0263832	0.242722	1511.54	15934.2	1481	15904	1544	15966	1511.22	15934.2	26.9518	1.03083	0.967674	0.910838	10283
268	10284	3185	3871	63.681	3257	147	97.5052	36	219.439	210.722	0.822785	39.9429	23.8185	0.977894	83.1925	82.7784	49.5433	0.193703	0.801119	5078.94	12411.8	5039	12388	5118	12437	5079.91	12411.6	18.4696	1.67083	0.591814	0.831176	10284
269	10285	4171	5488	72.8744	4392	156	115.062	51	266.309	255.158	0.760022	45.6329	29.0619	0.949681	100.225	102.713	54.192	0.0560438	0.849488	4788.63	12097.1	4743	12068	4841	12124	4788.2	12097.3	16.3132	1.89535	0.503386	0.73906	10285
270	10286	3681	6003	68.4602	3830	144	86.3236	24	253.522	243.035	0.613193	34.5577	43.85	0.961097	101.242	102.965	46.168	1.01724	0.89384	3950.56	13446.9	3916	13403	3985	13490	3949.78	13446.9	18.4535	2.23022	0.442077	0.719689	10286
271	10287	2982	4386	61.6182	3159	123	70.0865	6	226.652	217.561	0.679891	45.4514	23.2126	0.94397	89.56	89.6926	43.6192	0.262241	0.873781	4061.45	13408.2	4016	13385	4102	13436	4062.6	13408.4	16.2834	2.05626	0.471959	0.729456	10287
272	10288	2258	2912	53.6188	2301	129	95.1311	48	176.267	169.793	0.775412	28.7374	26.287	0.981312	58.6686	57.1188	50.4941	-0.440926	0.467452	1960.74	13802.3	1932	13776	1988	13828	1961.33	13802.1	15.0258	1.1312	0.881204	0.913254	10288
273	10289	2528	3528	56.734	2590	174	120.248	57	194.167	186.763	0.716553	31.2191	27.3374	0.976062	71.8471	70.949	45.454	0.638024	0.767827	1891.22	13789.3	1860	13762	1923	13818	1891.28	13789.5	22.3418	1.5609	0.639433	0.842633	10289
274	10290	2226	2754	53.2375	2267	108	74.2278	27	174.368	167.992	0.808279	24.7219	25.3693	0.981914	59.0593	57.3447	49.6035	-0.963535	0.50176	1965.72	13096.4	1941	13071	1992	13125	1965.29	13096	15.8497	1.15606	0.861884	0.920034	10290
275	10291	2213	2700	53.0818	2245	129	67.7027	30	172.953	166.652	0.81963	25.277	26.0384	0.985746	59.1692	57.2224	49.3594	1.04165	0.505905	1585.28	13077	1560	13051	1610	13105	1585.11	13077.2	12.6647	1.1593	0.860517	0.92968	10291
276	10292	3955	5073	70.9624	4106	168	111.935	51	248.752	238.513	0.779618	26.8675	43.8877	0.963225	93.6056	93.125	54.5586	1.45561	0.810409	1790.87	12144.9	1764	12101	1821	12190	1790.82	12145.1	20.856	1.70688	0.580663	0.803197	10292
277	10293	1854	2665	48.5859	1995	159	115.006	57	178.953	172.34	0.695685	21.3522	32.041	0.929323	71.1758	72.1938	33.8122	-1.23673	0.883541	1921.35	12520	1900	12488	1941	12553	1921.71	12520.7	22.0469	2.13514	0.452918	0.727512	10293
278	10294	2069	2706	51.3258	2112	177	114.786	39	174.853	168.452	0.764597	18.7777	32.1919	0.97964	66.4831	64.4948	41.1475	-1.54791	0.770039	1770.78	12568.2	1752	12536	1793	12602	1771.73	12567	27.7944	1.56741	0.633317	0.850404	10294
279	10295	2321	3072	54.3616	2369	171	91.3404	36	182.51	175.712	0.755534	23.9487	31.6963	0.979738	67.3573	66.247	44.6564	1.22799	0.738649	909.949	14943.7	886	14912	934	14976	910.032	14944.1	15.3231	1.48348	0.673369	0.875615	10295
280	10296	4189	6048	73.0315	4300	219	101.148	45	255.279	244.701	0.692626	35.1764	40.4552	0.974186	96.8969	94.8198	56.5566	0.90968	0.80264	1534.18	14459.5	1499	14419	1571	14503	1534.26	14459.9	24.8365	1.67655	0.593229	0.807773	10296
281	10297	1910	2475	49.3142	1946	156	91.5487	36	163.782	157.956	0.771717	22.6571	27.9052	0.981501	58.8727	57.0826	42.9746	1.22428	0.658194	2019.66	14530.9	1997	14503	2042	14558	2019.39	14531.3	16.7988	1.32829	0.746338	0.894772	10297
282	10298	1955	2544	49.8917	2002	192	99.7519	54	165.196	159.297	0.768475	26.2731	23.0092	0.976523	57.3847	55.8137	44.6383	0.544438	0.600303	2279.27	14783	2253	14760	2306	14808	2279.63	14783.3	25.4673	1.25035	0.799053	0.900239	10298
283	10299	2915	5304	60.922	3071	162	77.5266	12	258.894	248.129	0.549585	57.1894	27.6106	0.949202	109.563	109.858	35.5182	-0.358856	0.946293	6393.19	13534.6	6336	13507	6438	13559	6392.8	13534.4	18.9332	3.09299	0.30753	0.546516	10299
284	10300	1905	2752	49.2496	1975	141	75.1102	39	176.853	170.348	0.692224	29.2252	20.1113	0.964557	68.7095	67.2085	36.6165	-0.37255	0.838554	6239.23	13565.1	6210	13545	6274	13588	6239.61	13565.1	14.865	1.83547	0.536978	0.765387	10300
285	10301	4073	6399	72.0132	4165	141	78.411	12	257.421	246.732	0.636506	36.5743	35.6607	0.977911	96.8349	97.2577	54.4279	-0.811909	0.828746	5978.57	13509.7	5942	13474	6023	13553	5979.84	13509.3	16.2864	1.78691	0.548247	0.772387	10301
286	10302	1535	1855	44.2089	1564	141	63.3322	0	148.811	143.763	0.827493	17.0515	24.7068	0.981458	55.3624	54.9725	35.8133	1.47801	0.758669	5903.05	13472.7	5886	13448	5921	13501	5903.45	13470.4	23.0907	1.53497	0.646737	0.871058	10302
287	10303	2404	2968	55.3251	2443	159	102.166	63	180.61	173.911	0.809973	26.8844	25.8311	0.984036	58.8218	57.6302	53.1973	0.316691	0.384609	5018.88	13917.8	4992	13892	5048	13945	5018.88	13917.8	16.1179	1.08333	0.921603	0.926104	10303
288	10304	7849	10624	99.9683	8633	195	101.226	42	420.978	401.793	0.738799	31.0107	77.6173	0.909186	168.345	177.26	61.475	1.49671	0.937936	4651.01	14969.6	4620	14892	4684	15058	4651.11	14969.1	18.5647	2.88345	0.318056	0.556552	10304
289	10305	9110	12851	107.7	9889	174	102.95	45	440.09	419.913	0.708894	92.4318	34.7719	0.921226	181.397	185.516	65.5061	0.00494923	0.935585	6984.43	28236.8	6892	28202	7073	28273	6983.97	28236.5	14.8015	2.83204	0.337028	0.591078	10305
290	10306	1099	1365	37.4071	1119	138	100.477	57	120.811	117.218	0.805128	18.7643	16.5696	0.982127	41.1096	39.5606	35.4374	0.0742605	0.444507	6570.76	19361.6	6552	19345	6591	19380	6571.06	19362	13.6837	1.11635	0.894091	0.946223	10306
291	10307	3720	4850	68.8219	3835	168	108.052	21	251.581	241.195	0.76701	50.511	26.0957	0.970013	98.4784	99.3047	48.7067	-0.139581	0.871454	6993.51	29436.1	6943	29410	7040	29460	6992.62	29436.2	16.913	2.03883	0.480301	0.738581	10307
292	10308	6143	10974	88.4393	6272	183	103.013	48	343.019	327.884	0.559778	61.6433	43.3042	0.979432	140.801	141.995	55.8482	0.542062	0.919405	7012.64	29265.3	6951	29222	7069	29315	7012.32	29265.1	15.5167	2.54251	0.387924	0.656075	10308
293	10309	8614	22057	104.727	9557	162	99.3664	36	468.399	446.752	0.390534	73.7909	70.4642	0.901329	199.444	210.701	56.8614	0.893961	0.962897	7043.79	28033.5	6970	27963	7107	28124	7046.55	28037.4	18.8968	3.70552	0.247048	0.493381	10309
294	10310	2614	3285	57.691	2658	198	97.8822	27	196.267	188.754	0.795738	36.2429	21.7104	0.983446	74.3303	73.576	45.4184	-0.157644	0.786729	2404.24	15743.7	2368	15722	2441	15767	2403.92	15743.8	22.5866	1.61996	0.614814	0.852748	10310
295	10311	1847	2337	48.4941	1894	207	98.9285	36	162.125	156.386	0.790329	28.7926	20.0579	0.975185	58.0517	57.3244	41.1422	0.0998648	0.696345	2482.79	15944.1	2454	15924	2511	15965	2482.39	15944	22.0892	1.39333	0.715645	0.883034	10311
296	10312	3342	4480	65.2316	3439	231	105.107	15	220.066	211.317	0.745982	34.8019	30.2747	0.971794	72.4017	71.6076	59.6466	0.391089	0.553326	2514.8	16030.3	2480	16000	2550	16064	2514.95	16030.5	29.4735	1.20053	0.829848	0.867182	10312
297	10313	2853	3808	60.2707	2920	156	102.678	48	201.238	193.467	0.749212	27.6523	33.1125	0.977055	70.0928	68.8722	52.8534	1.15967	0.641154	2531.65	15266.1	2504	15233	2560	15301	2531.86	15266.4	20.0463	1.30308	0.765814	0.885306	10313
298	10314	1978	2444	50.1843	2018	171	98.0703	48	164.125	158.282	0.809329	22.9424	25.7624	0.980178	55.7136	53.1305	47.4777	1.33055	0.448855	2631.94	15447.8	2609	15422	2656	15474	2631.53	15447.2	20.7036	1.11906	0.892172	0.922757	10314
299	10315	1604	2016	45.1916	1645	153	97.6478	42	148.468	143.438	0.795635	21.5642	23.2506	0.975076	50	48.5786	42.2513	-1.28074	0.493491	2636.56	15791.3	2615	15768	2657	15816	2636.85	15791.3	16.7149	1.14975	0.865415	0.914425	10315
300	10316	1651	2254	45.8489	1698	171	100.414	45	156.368	150.927	0.732476	23.4016	21.7262	0.97232	57.2014	56.5068	38.0016	-0.635468	0.740084	2638.4	15974.7	2615	15953	2664	15999	2638.6	15974.3	18.1531	1.48696	0.658349	0.848523	10316
301	10317	1975	2530	50.1463	2015	180	95.3681	33	165.782	159.852	0.780632	23.1119	25.9944	0.980149	58.6686	57.7134	43.7255	1.138	0.652683	3362.11	15979	3339	15953	3385	16008	3362.17	15978.8	26.3177	1.3199	0.754959	0.903033	10317
302	10318	1642	2115	45.7237	1679	186	105.08	72	150.711	145.564	0.776359	21.7473	22.7692	0.977963	50.6952	49.4303	42.5302	-0.843263	0.509606	3564.75	15782.8	3543	15760	3588	15807	3564.07	15783.2	18.0044	1.16224	0.855651	0.908437	10318
303	10319	4449	6213	75.2638	4588	189	98.8732	12	283.723	271.668	0.716079	27.2338	48.2648	0.969704	110.82	110.554	53.8926	1.52983	0.873136	1414.23	15309.3	1387	15261	1444	15370	1414.78	15309.1	24.9465	2.05138	0.463471	0.694518	10319
304	10321	2631	3344	57.8783	2692	171	106.921	51	202.853	194.998	0.786782	37.8852	20.9886	0.97734	77.1038	78.1886	42.9602	0.131968	0.835531	7204.89	29254	7167	29233	7243	29277	7204.35	29254.2	14.9297	1.82002	0.547954	0.803468	10321
305	10323	10281	15376	114.412	11823	153	100.977	45	440.919	420.699	0.668639	70.9419	60.3039	0.869576	155.862	141.792	102.145	1.08526	0.693576	977.942	37573.3	907	37513	1031	37637	978.372	37573.5	15.149	1.38815	0.651088	0.66455	10323
306	10325	2446	3078	55.8063	2502	144	96.4857	30	184.51	177.608	0.794672	27.2862	26.8782	0.977618	61.5873	60.0981	51.9588	0.674694	0.502519	4035.29	44938.9	4008	44912	4065	44966	4035.27	44938.7	15.8629	1.15665	0.862273	0.902876	10325
307	10326	4960	7102	79.4687	5705	234	105.31	54	343.48	328.321	0.698395	24.9942	73.8764	0.869413	135.96	151.446	46.9326	1.56424	0.95077	3779.99	44627.9	3755	44554	3808	44688	3779.45	44626.7	22.0026	3.22689	0.275344	0.528309	10326
308	10327	3237	4160	64.1987	3289	162	104.352	30	209.48	201.281	0.778125	32.2196	32.8888	0.98419	68.542	66.8051	61.8279	-0.854878	0.378755	3345.22	44291.9	3313	44259	3377	44324	3345.12	44292	19.4044	1.0805	0.923493	0.926972	10327
309	10328	3424	6240	66.0271	3720	171	103.74	45	278.25	265.923	0.548718	28.736	46.4705	0.92043	109.417	112.745	42.2484	-1.2386	0.927136	2213.74	44871.5	2185	44825	2245	44929	2213.91	44871.2	16.9082	2.66862	0.342965	0.555743	10328
310	10329	3628	5100	67.9655	3695	150	95.8073	18	235.622	226.066	0.711373	44.1803	30.7103	0.981867	89.8888	87.6265	53.3189	-0.406206	0.793569	1307.18	24417.7	1263	24387	1348	24447	1306.97	24418.1	18.2212	1.64344	0.601599	0.821191	10329
311	10330	2703	3233	58.6649	2737	138	86.8746	21	191.196	183.947	0.836066	30.2434	24.7847	0.987578	65.9242	64.0077	53.9996	-0.267677	0.536906	894.243	28971.8	864	28947	925	29000	894.465	28971.7	17.1984	1.18534	0.840023	0.929177	10330
312	10331	2690	3596	58.5236	2735	159	100.642	24	194.409	186.993	0.748053	27.1349	29.9454	0.983547	69.6419	69.029	49.902	-0.951857	0.690939	881.135	28748.9	854	28719	912	28781	881.178	28748	19.3292	1.38329	0.718786	0.894394	10331
313	10332	1797	2250	47.8332	1834	195	103.858	54	157.782	152.268	0.798667	21.862	23.4413	0.979826	51.923	50.422	45.5673	-1.55678	0.428128	6528.86	22810.4	6507	22787	6552	22837	6528.39	22810.5	27.2934	1.10654	0.899948	0.907078	10332
314	10333	1052	1221	36.5985	1067	144	96.462	51	118.426	114.957	0.861589	16.2738	18.3774	0.985942	42.5441	40.1564	33.5658	1.20333	0.548914	4659.27	44271.4	4643	44253	4676	44290	4659.02	44271.2	15.8176	1.19635	0.830648	0.942602	10333
315	10334	2753	3770	59.205	2807	198	107.397	15	201.581	193.792	0.730239	33.0225	27.8311	0.980762	75.4718	73.7627	47.6443	0.633598	0.763411	5945.02	23163.8	5912	23136	5977	23194	5945.28	23164.2	23.6294	1.5482	0.644232	0.851369	10334
316	10335	2526	3100	56.7116	2578	150	94.8515	45	190.125	182.931	0.814839	26.0966	29.6952	0.979829	63.6946	64.0948	50.9502	-1.48433	0.606715	1763.1	41579.7	1737	41550	1787	41612	1763.12	41579.8	17.5074	1.25799	0.782884	0.878143	10335
317	10336	4716	5900	77.4893	5018	237	107.164	42	298.167	285.361	0.799322	24.6399	60.3401	0.939817	119.218	127.829	48.6662	-1.50638	0.924693	348.64	26299.3	324	26239	374	26357	349.492	26298.1	32.4362	2.62664	0.367475	0.666601	10336
318	10337	4079	5768	72.0662	4200	246	104.476	0	265.966	254.833	0.707178	28.7776	50.3655	0.97119	110.494	102.077	51.6062	1.28221	0.862789	343.778	26437.4	315	26387	371	26490	343.683	26439.1	38.3198	1.97799	0.498439	0.724624	10337
319	10338	2980	5005	61.5975	3091	234	108.93	0	222.593	213.713	0.595405	40.601	31.6326	0.964089	85.9593	86.4625	44.8328	-0.66641	0.855063	354.601	26119.6	314	26088	391	26153	354.442	26119.3	42.0779	1.92855	0.50754	0.755794	10338
320	10339	10559	16819	115.949	11113	249	128.495	45	425.203	405.799	0.627802	71.915	61.463	0.950148	157.051	158.336	86.9635	0.63191	0.835668	209.915	27003.5	138	26942	277	27063	211.026	27004.6	46.6772	1.82071	0.53626	0.733905	10339
321	10340	4208	9072	73.1969	4431	216	102.627	21	321.706	307.678	0.463845	35.2493	62.4223	0.949673	136.308	145.387	37.5701	1.15749	0.966034	295.249	26854.4	260	26792	332	26918	294.228	26853.4	31.574	3.86974	0.253476	0.510938	10340
322	10341	2256	2852	53.595	2297	207	107.935	63	178.61	172.015	0.791024	24.2469	30.5084	0.982151	64.0312	63.5052	45.642	-1.4438	0.695307	148.247	26802.5	124	26772	170	26834	148.274	26802	24.791	1.39138	0.712248	0.888662	10341
323	10342	2906	4332	60.8279	2964	240	115.046	54	212.208	203.867	0.670822	38.5354	28.1999	0.980432	82.3468	82.1892	45.2765	-0.525337	0.834583	87.5354	26782.2	49	26754	125	26811	87.4383	26782.6	34.2836	1.81527	0.547743	0.810926	10342
324	10343	4417	8640	74.9927	4666	222	107.671	42	299.605	286.725	0.511227	42.9482	51.2187	0.946635	124.555	126.253	46.349	0.950176	0.930177	198.948	26682.2	156	26631	236	26739	199.6	26682.9	29.6089	2.72397	0.352821	0.618356	10343
325	10344	5480	8120	83.5305	5610	219	112.753	18	313.765	300.149	0.674877	54.75	37.156	0.976827	126.59	126.253	56.3156	0.40189	0.895006	212.75	26552.2	158	26515	274	26585	212.946	26552	31.323	2.24188	0.437734	0.699492	10344
326	10345	5815	7560	86.0458	5925	255	116.225	0	286.593	274.389	0.76918	42.9445	45.9173	0.981435	91.9239	89.0967	83.6232	1.54163	0.345096	737.944	26662.9	695	26617	779	26707	736.621	26662.3	51.0452	1.06545	0.932689	0.889669	10345
327	10346	2800	3596	59.7082	2845	177	106.564	45	197.924	190.325	0.778643	30.0832	31.3289	0.984183	68.7968	67.0199	53.6137	-0.941826	0.600045	3439.08	40758.3	3409	40727	3467	40789	3439.31	40758	17.6099	1.25005	0.793708	0.898197	10346
328	10347	2109	3432	51.8195	2234	198	112.038	51	190.409	183.201	0.61451	25.3646	33.0787	0.944047	75.1665	76.677	35.8939	-1.02451	0.883666	3069.36	40680.1	3044	40647	3096	40713	3070	40680.1	23.5046	2.13621	0.456726	0.730989	10347
329	10348	3789	7560	69.4572	4418	171	91.1853	15	307.179	293.905	0.50119	60.4959	28.2761	0.857628	128.515	139.251	38.2852	-0.36005	0.961462	2327.5	38467.3	2267	38439	2387	38502	2328.36	38467	20.986	3.63719	0.248794	0.504606	10348
330	10349	4450	7452	75.2723	5445	207	96.0128	6	345.907	330.622	0.597155	57.4858	24.6537	0.817264	138.362	148.311	45.9422	-0.0441675	0.950812	5511.49	25622.7	5454	25598	5592	25652	5511.54	25622.3	23.2211	3.22821	0.257587	0.467361	10349
331	10354	2828	3648	60.006	2911	195	108.829	57	199.338	191.666	0.775219	31.7924	28.0835	0.971487	65.307	62.695	57.5806	0.00080004	0.3956	54.7924	21064.1	23	21036	87	21093	54.3354	21063.6	20.0603	1.08882	0.916059	0.894352	10354
332	10355	6095	8721	88.0931	7094	234	108.545	6	414.735	395.875	0.698888	24.0842	88.0427	0.859177	173.277	193.726	44.2448	1.49676	0.97357	391.084	26932	367	26844	418	27015	391.371	26932.6	33.4294	4.3785	0.20678	0.445289	10355
333	10357	1641	2279	45.7098	1724	117	71.9013	18	161.368	162.994	0.720053	22.3132	25.855	0.951856	55.7136	54.4468	38.5422	1.27378	0.706326	30.3132	5889.85	8	5864	51	5917	29.7588	5889.34	15.6463	1.41266	0.704813	0.791929	10357
334	10359	4094	5963	72.1986	4201	147	105.396	54	254.693	244.146	0.686567	30.6102	47.2108	0.97453	96.0052	94.7439	55.7666	1.09107	0.808422	57.6102	41059.2	27	41012	94	41101	57.4622	41059.3	16.8136	1.69894	0.580704	0.79309	10359
335	10360	1171	1443	38.613	1196	126	82.5423	0	126.326	122.446	0.811504	18.9607	18.544	0.979097	43.909	41.788	35.9165	0.902211	0.511147	224.961	46470.5	206	46452	243	46491	224.983	46469.8	23.098	1.16348	0.853814	0.922108	10360
336	10361	2769	3752	59.3768	2827	222	95.546	30	200.409	192.681	0.738006	27.874	33.7635	0.979484	73.8241	72.9993	48.4489	-1.07081	0.748008	335.874	27024.8	308	26991	364	27058	336.214	27023.7	31.4971	1.50673	0.6616	0.866359	10361
337	10365	8444	13356	103.688	8656	237	109.353	24	375.061	358.262	0.632225	51.7168	62.0435	0.975508	146.24	147.115	73.601	-0.947733	0.865854	100.717	26301	49	26239	155	26365	97.7324	26303.1	32.296	1.99881	0.49676	0.754318	10365
338	10366	4816	7482	78.3066	5215	186	108.577	36	292.978	280.442	0.643678	43.0216	43.0311	0.92349	101.514	101.144	62.3707	0.780813	0.787234	124.022	20672	81	20629	167	20716	124.146	20671.6	19.5571	1.62166	0.599401	0.705062	10366
339	10367	5614	8505	84.5456	5806	198	92.4891	33	343.765	325.909	0.660082	65.7725	32.3281	0.966931	142.302	146.166	49.3966	0.256653	0.941164	295.773	45406.3	230	45374	365	45437	295.208	45406	21.1169	2.95903	0.334573	0.596981	10367
340	10368	2757	5750	59.248	3709	165	99.9543	42	290.936	278.506	0.479478	29.0577	54.2775	0.743327	118.36	138.253	33.125	1.3559	0.970873	114.058	22373.3	85	22319	135	22434	114.028	22374.3	17.1782	4.17369	0.183652	0.409309	10368
341	10369	6856	13908	93.4309	8193	243	117.419	18	389.99	372.415	0.492954	48.6588	54.1378	0.836812	141.496	157.017	66.0535	-0.887023	0.907211	133.659	26107.1	85	26053	199	26175	133.937	26107.6	40.7625	2.37713	0.354067	0.566466	10369
342	10370	3896	5460	70.4311	3997	165	104.588	9	242.451	232.539	0.713553	36.6258	43.8619	0.974731	86.1278	83.9841	60.7787	-1.37336	0.690122	160.626	8655.86	124	8612	189	8696	160.024	8655.94	17.8938	1.3818	0.703291	0.832878	10370
343	10371	2525	3240	56.7004	2570	168	106.16	30	186.51	179.504	0.779321	26.7937	30.2352	0.98249	62.0967	60.6086	53.1444	1.34041	0.480772	275.794	46509.2	249	46479	303	46539	275.823	46509.5	20.8189	1.14045	0.87519	0.912155	10371
344	10372	1889	2438	49.0423	1927	147	95.6903	54	163.539	157.726	0.774815	22.1069	24.8205	0.98028	59.1692	58.0283	41.7988	-1.05486	0.693645	917.107	7345.82	895	7321	941	7374	917.278	7345.63	14.0795	1.38828	0.714269	0.887562	10372
345	10373	5617	7068	84.5682	5704	126	65.397	6	298.794	285.956	0.794709	57.8134	31.3701	0.984748	116.709	116.796	61.5063	0.135841	0.850106	103.813	5335.37	46	5304	160	5366	106.855	5334.42	16.276	1.89893	0.524273	0.790625	10373
346	10374	1717	2332	46.7563	1759	228	109.564	51	158.024	152.498	0.736278	20.4321	26.4123	0.976123	56.648	55.2102	39.8148	1.05242	0.69278	105.432	20867.4	85	20841	129	20894	105.642	20867	26.4779	1.38668	0.717203	0.864036	10374
347	10375	7212	10664	95.8259	7728	225	102.193	18	410.149	391.527	0.676294	30.5306	85.4427	0.93323	172.939	178.563	52.5436	1.42989	0.955726	172.531	22516.4	142	22431	204	22603	172.448	22515.9	29.5071	3.39837	0.287995	0.538743	10375
348	10376	2872	4232	60.471	3017	171	120.146	60	233.581	224.13	0.678639	44.9509	20.8889	0.951939	95.3362	98.5388	37.8103	-0.256414	0.923454	400.951	45923.9	356	45903	448	45949	401.521	45923.9	17.6875	2.60614	0.3766	0.661485	10376
349	10377	5437	6882	83.2022	5531	162	90.2864	45	278.693	266.899	0.790032	36.9544	45.4475	0.983005	94.3398	94.3948	73.4856	-1.37858	0.627655	96.9544	40994.4	60	40949	134	41042	96.569	40995.5	15.1354	1.28454	0.776915	0.879662	10377
350	10378	2153	2688	52.3573	2203	144	99.1366	57	177.539	170.999	0.800967	32.8412	19.883	0.977304	65.307	65.473	42.2601	-0.023577	0.763795	147.841	5124.88	115	5105	179	5147	147.388	5124.98	12.3724	1.54929	0.639484	0.858353	10378
351	10380	5870	20750	86.4518	8306	147	106.203	24	468.357	446.712	0.282892	84.6596	63.8269	0.706718	194.982	239.64	42.9839	-0.578092	0.983782	234.66	28558.8	150	28495	316	28620	233.739	28559.4	15.6394	5.57512	0.130145	0.336274	10380
352	10381	2994	4026	61.742	3083	123	80.992	36	209.823	201.607	0.743666	32.2371	31.2829	0.971132	72.4224	71.0106	55.3811	1.02232	0.625906	214.237	36486.3	182	36455	243	36521	213.23	36486	14.0809	1.28222	0.755988	0.854582	10381
353	10382	2548	4002	56.958	2651	147	96.8913	18	208.652	200.496	0.636682	33.4655	28.4235	0.961147	81.0247	79.8547	41.3153	-0.583604	0.855755	400.465	46658.4	367	46630	436	46688	400.086	46658.4	27.1266	1.93281	0.508755	0.73547	10382
354	10383	3726	4836	68.8774	3809	153	111.662	63	234.894	225.375	0.770471	38.3561	30.3838	0.97821	83.672	81.9843	58.1232	0.332211	0.705254	67.3561	8725.38	29	8695	107	8757	66.6254	8725.47	13.6127	1.41053	0.705817	0.848608	10383
355	10384	1677	2242	46.2085	1736	141	91.1521	33	161.882	156.156	0.747993	32.2469	18.0435	0.966014	60.4152	59.0718	36.936	-0.0484081	0.780407	141.247	5216.04	109	5198	168	5236	141.783	5215.94	14.4158	1.5993	0.611902	0.804164	10384
356	10385	7793	18216	99.611	10068	174	92.4164	18	495.931	472.854	0.427811	37.7362	107.235	0.774037	206.828	232.825	56.0493	1.24493	0.970591	203.736	22994.2	166	22887	258	23085	203.781	22994.4	18.7167	4.15392	0.183045	0.398173	10385
357	10386	8108	18486	101.604	9095	168	110.541	30	434.943	415.034	0.438602	76.8072	58.8669	0.891479	171.493	182.776	63.2018	0.534858	0.938312	464.807	46443.9	388	46385	546	46502	466.511	46445.2	21.4298	2.89194	0.30902	0.53859	10386
358	10387	1965	2394	50.0192	2017	150	93.8382	42	168.225	162.169	0.820802	20.9919	27.5837	0.974219	61.327	59.5434	42.317	1.2731	0.703503	5661.99	16821.6	5641	16794	5683	16851	5661.69	16821.7	15.9691	1.40708	0.705676	0.872548	10387
359	10388	4656	9522	76.9948	6676	171	113.787	54	473.563	451.648	0.488973	24.0077	108.989	0.697424	207.87	246.856	33.2948	1.50924	0.990863	59.0077	9182.99	35	9074	81	9281	58.7705	9184.28	16.399	7.41426	0.0972828	0.260895	10388
360	10389	10424	25750	115.205	12614	180	110.546	6	546.701	520.986	0.404816	111.153	54.1431	0.826383	231.294	251.821	60.6842	0.435941	0.97053	223.153	38781.1	112	38727	318	38852	221.934	38780.3	20.331	4.1497	0.209296	0.438273	10389
361	10390	4707	7590	77.4154	5015	168	97.3212	0	332.794	318.19	0.620158	66.9541	27.1972	0.938584	141.651	151.312	40.7858	0.200916	0.962987	216.954	22331.2	150	22304	288	22359	215.412	22330.9	21.3844	3.70991	0.261763	0.534076	10390
362	10391	5195	7004	81.3294	5318	207	94.051	21	285.279	273.143	0.741719	33.7705	50.6298	0.976871	106.738	108.634	61.142	1.29262	0.826576	198.771	23192.6	165	23142	233	23245	197.99	23192.3	20.7919	1.77675	0.560485	0.802149	10391
363	10392	3033	4536	62.1429	3124	150	98.9535	24	224.551	215.569	0.668651	41.9271	26.6947	0.970871	87.6413	87.0635	44.9564	-0.406247	0.85637	365.927	46231.7	324	46205	408	46259	365.591	46231.9	21.4707	1.93662	0.50946	0.755877	10392
364	10393	1201	1591	39.1045	1230	138	91.4563	54	129.64	125.588	0.754871	20.9317	18.0808	0.976423	46.8722	45.9991	33.3043	0.578152	0.689778	526.932	5485.08	506	5467	549	5504	526.935	5485.09	12.0735	1.38117	0.722694	0.898002	10393
365	10394	3222	4160	64.0498	3281	135	96.4935	24	211.238	202.947	0.774519	30.324	30.3417	0.982018	70.8308	68.7503	60.1925	-0.819873	0.483175	57.324	37061.3	27	37031	91	37096	56.7465	37061	16.5722	1.14217	0.867934	0.907388	10394
366	10395	3579	5152	67.505	3647	150	101.068	42	242.794	232.865	0.694682	45.5717	26.9117	0.981355	97.4064	96.3718	47.3681	0.364296	0.87087	171.572	41142.9	126	41116	218	41172	171.746	41143.2	17.6182	2.03453	0.49065	0.76295	10395
367	10396	2754	4212	59.2157	2820	222	98.6786	42	219.823	211.087	0.653846	41.3544	23.9604	0.976596	89.0056	89.1393	39.7454	0.438203	0.895093	293.354	23178	252	23154	333	23206	293.629	23178.1	29.7843	2.24276	0.441302	0.716186	10396
368	10397	7641	32880	98.6348	17402	192	74.576	0	700.708	666.994	0.232391	73.2997	142.456	0.439087	255.033	300.259	102.742	-1.22973	0.939635	354.3	20695.5	281	20553	418	20793	351.672	20699	23.1601	2.92246	0.107912	0.195563	10397
369	10398	4390	6405	74.7631	4486	147	86.9897	0	278.208	266.439	0.685402	25.7173	58.8323	0.9786	110.136	108.784	53.2673	1.27718	0.871912	522.717	45957.8	497	45899	558	46004	522.893	45958.2	17.2638	2.04222	0.472333	0.712746	10398
370	10399	1595	2135	45.0646	1639	189	94.6044	36	157.539	152.038	0.747073	16.3354	30.9116	0.973154	61.6604	60.227	33.8619	1.506	0.826975	533.335	5324.91	517	5294	552	5355	533.197	5324.54	17.1992	1.7786	0.559872	0.807595	10399
371	10400	2324	3060	54.3968	2364	216	102.05	33	185.681	178.718	0.759477	34.1661	21.4806	0.98308	71.5122	70.4968	42.0208	0.314351	0.802935	343.166	26665.5	309	26644	377	26689	343.673	26665.3	37.254	1.67766	0.595398	0.847052	10400
372	10401	3562	5092	67.3445	3655	177	98.2875	51	235.723	226.161	0.699529	34.8052	35.7021	0.974555	89.627	86.2207	53.5276	0.908667	0.783952	362.805	20908.7	328	20873	395	20949	362.489	20908.8	18.9524	1.61077	0.610072	0.805565	10401
373	10402	3574	5184	67.4578	3745	153	94.7527	21	267.581	256.364	0.689429	53.9779	22.9734	0.954339	112.361	115.969	39.7022	0.21748	0.939572	527.978	46753	474	46730	582	46778	530.302	46752.9	23.8838	2.92098	0.338359	0.62727	10402
374	10403	2130	2679	52.0769	2172	168	112.585	60	172.368	166.096	0.795073	28.4052	22.1117	0.980663	59.808	58.7508	46.3331	0.305159	0.614859	635.405	7072.11	607	7050	664	7097	635.604	7071.92	16.6695	1.26801	0.785709	0.900904	10403
375	10404	8739	17136	105.484	9036	201	108.763	60	424.659	405.283	0.509979	77.7222	56.9701	0.967131	178.398	181.153	62.1036	0.56008	0.939399	141.722	20776	64	20719	217	20831	140.912	20775.7	22.0772	2.91694	0.339065	0.608963	10404
376	10405	5057	6600	80.242	5181	156	104.026	57	275.865	264.218	0.766212	50.6761	32.9181	0.976066	100.603	99.9705	65.0087	0.0216305	0.759696	127.676	30258.9	77	30226	177	30292	127.411	30259.8	19.1421	1.5378	0.644257	0.835044	10405
377	10406	2261	3055	53.6544	2312	144	78.8678	39	181.924	175.156	0.740098	23.1521	31.4591	0.977941	68.352	67.9157	42.4717	-1.23635	0.780337	163.152	43825.5	140	43794	187	43859	162.908	43825.2	15.1686	1.59908	0.624123	0.858482	10406
378	10407	4919	6486	79.1395	5010	234	112.505	45	272.208	260.751	0.758403	35.385	46.2393	0.981836	98.7927	99.3131	63.3249	1.23249	0.770344	373.385	26756.2	338	26710	407	26804	374.319	26755.6	37.2553	1.56831	0.635001	0.834227	10407
379	10408	3539	4830	67.1267	3594	159	106.233	30	226.551	217.466	0.732712	33.9782	32.9556	0.984697	82.0061	81.085	55.8712	-0.762159	0.724719	542.978	46387	509	46354	579	46423	542.667	46387.1	20.2528	1.45128	0.685346	0.866478	10408
380	10409	2034	4960	50.8898	2527	144	105.783	48	233.622	224.169	0.410081	29.9902	48.8653	0.804907	91.6079	92.051	35.2494	-0.924148	0.923776	693.99	7024.87	664	6976	726	7056	693.199	7025.89	15.0531	2.61142	0.305636	0.468308	10409
381	10410	4095	6954	72.2075	4413	138	90.4879	33	301.179	288.217	0.58887	57.2374	28.1436	0.92794	123.471	123.484	45.3273	-0.168761	0.930193	142.237	35747.1	85	35719	207	35776	141.285	35747.6	16.111	2.72427	0.341935	0.567303	10410
382	10411	23214	48124	171.921	32757	183	99.4031	15	950.146	903.477	0.482379	119.83	132.575	0.708673	252.62	280.491	183.777	-0.751267	0.755459	293.83	40996.6	174	40864	386	41091	293.315	40997.5	17.6393	1.52626	0.375683	0.323131	10411
383	10412	3393	5312	65.7275	3741	228	90.4324	12	250.208	239.894	0.638742	32.2614	47.0144	0.906977	84.3445	79.9287	58.457	1.3184	0.681987	402.261	20844	370	20797	434	20880	403.417	20846.9	29.3002	1.36731	0.676221	0.681069	10412
384	10413	5895	17328	86.6357	7717	153	97.1018	21	422.215	402.967	0.340201	46.0636	71.4655	0.763898	175.642	194.91	48.3858	-1.00023	0.968697	490.064	29468.5	444	29397	558	29549	490.149	29467.6	21.0113	4.02825	0.197572	0.415552	10413
385	10414	6171	23491	88.6406	10567	174	104.737	27	509.387	485.611	0.262696	96.4379	58.5511	0.583988	200.25	247.19	61.0013	0.640633	0.969072	633.438	45937.6	537	45879	706	46018	633.953	45937.4	23.0953	4.0522	0.128589	0.298861	10414
386	10415	2516	3840	56.5992	2852	132	97.9054	54	239.439	229.684	0.655208	49.7401	20.0457	0.882188	98.4886	106.83	32.9133	0.162221	0.951357	1507.74	1965.05	1458	1945	1554	1985	1508.3	1965.78	14.8811	3.24579	0.280695	0.551483	10415
387	10416	9803	15104	111.721	10834	204	92.7907	27	540.149	514.775	0.649033	121.001	31.8589	0.904837	236.476	254.056	51.7792	-0.0777243	0.97901	406.001	43692.9	285	43661	521	43725	407.369	43693	19.7504	4.90653	0.193379	0.422222	10416
388	10417	9406	16400	109.435	11009	246	112.38	18	501.262	477.908	0.573537	33.8946	102.475	0.854392	211.74	230.489	57.0932	-1.37576	0.968836	484.895	26800.5	451	26698	531	26903	485.63	26796.5	40.6807	4.03707	0.225431	0.470419	10417
389	10418	1934	2340	49.623	1972	186	100.211	51	161.882	156.156	0.826496	21.8537	25.5931	0.98073	55.4707	53.6034	46.018	-1.29595	0.512828	492.854	21087.6	471	21062	516	21114	492.628	21087.7	21.3644	1.16483	0.857004	0.927402	10418
390	10419	3196	4488	63.7909	3271	141	89.3974	27	215.966	207.43	0.712121	33.6402	31.8808	0.977071	76.844	76.6592	53.2299	0.720476	0.719618	586.64	46297.9	553	46266	621	46332	587.319	46297.6	16.7695	1.44015	0.69245	0.861089	10419
391	10420	1192	1480	38.9577	1229	159	94.4547	39	129.154	125.127	0.805405	17.6871	19.2978	0.969894	43.8634	42.325	36.3077	1.20882	0.513931	1598.69	31681.3	1581	31662	1618	31702	1597.91	31681.4	18.5022	1.16573	0.847212	0.897983	10420
392	10421	8473	21620	103.866	11993	174	99.6486	0	521.144	496.757	0.391906	92.4213	43.6389	0.706495	202.04	210.658	78.1204	-0.415644	0.928697	200.421	12295.6	108	12252	296	12367	200.388	12295.1	20.425	2.69659	0.243102	0.392041	10421
393	10422	4391	5700	74.7716	4452	156	102.681	36	245.865	235.776	0.770351	38.0496	38.1637	0.986298	81.3019	80.6965	69.4353	-0.775761	0.509534	362.05	38804.2	324	38766	399	38842	362.118	38804.2	17.0595	1.16218	0.858547	0.912809	10422
394	10423	2819	3685	59.9105	2878	150	94.7932	48	202.51	194.673	0.764993	35.679	27.9138	0.9795	72.4983	71.1269	51.1918	-0.394978	0.694259	513.679	28441.9	478	28414	545	28469	513.028	28442.4	14.848	1.38942	0.709475	0.8638	10423
395	10424	3198	4278	63.8108	3272	165	94.5291	24	234.167	224.685	0.747546	21.5013	42.343	0.977384	95.5667	91.3557	45.1604	-1.39152	0.869271	608.501	46008.3	587	45966	633	46059	608.694	46007.4	18.2405	2.02292	0.487885	0.73289	10424
396	10425	6505	15990	91.0078	7901	207	115.753	42	484.576	462.088	0.406817	99.8583	40.936	0.823314	210.775	241.492	39.6063	0.255808	0.986459	827.858	1427.94	728	1387	933	1465	825.56	1427.19	25.0968	6.09732	0.142021	0.348124	10425
397	10426	1730	2209	46.933	1765	198	101.398	51	153.539	148.246	0.78316	23.3757	23.2809	0.98017	49.6588	47.8819	46.0624	-0.945742	0.273044	979.376	15122.3	956	15099	1003	15146	979.73	15122	26.6223	1.0395	0.960758	0.922185	10426
398	10427	2675	5476	58.3602	3525	144	90.9712	27	340.752	325.735	0.488495	75.0669	16.8961	0.758865	150.097	178.985	22.7427	0.13596	0.991894	170.067	35677.9	95	35661	243	35698	168.698	35677.6	14.1601	7.86999	0.106317	0.289505	10427
399	10428	1118	1521	37.7291	1144	156	111.394	54	125.64	121.795	0.735043	18.8712	19.0787	0.977273	45.8039	45.3066	31.5385	0.816771	0.717931	123.871	8699.08	105	8680	144	8719	123.95	8699	16.8739	1.43655	0.693473	0.890017	10428
400	10429	966	1254	35.0706	992	171	91.9161	48	115.154	111.855	0.770335	15.7816	19.2433	0.97379	41.2311	39.7619	31.0733	1.07384	0.623924	368.782	43576.2	353	43557	386	43595	369.263	43576	20.6648	1.27962	0.777951	0.915433	10429
401	10430	4302	5616	74.01	4373	171	92.5948	18	247.38	237.212	0.766026	39.3443	33.8452	0.983764	84.6463	83.0237	66.2418	0.602023	0.602835	526.344	27417.8	487	27384	565	27456	527.805	27418.7	26.1245	1.25334	0.79465	0.883389	10430
402	10431	1741	2430	47.082	1792	135	95.2142	42	160.024	154.394	0.716461	22.3326	28.0752	0.97154	57.5847	55.7109	39.8902	1.02867	0.698079	626.333	46483.1	604	46455	649	46509	626.306	46483.3	17.8869	1.39661	0.714214	0.854351	10431
403	10432	1234	1632	39.6381	1262	153	115.483	69	131.882	127.714	0.756127	22.9327	17.3088	0.977813	49.7293	47.9324	32.9957	0.262934	0.72535	745.933	7030.31	723	7013	771	7047	745.368	7029.8	19.16	1.45268	0.683861	0.891564	10432
404	10433	2823	3796	59.9529	2892	156	121.629	66	205.238	197.259	0.743678	27.543	37.0287	0.976141	74.9533	74.012	48.8768	-1.29769	0.750923	145.543	8470.03	118	8433	170	8506	145.561	8470.11	13.5039	1.51426	0.656171	0.842184	10433
405	10434	11510	24288	121.058	12691	168	109.663	6	510.843	486.991	0.473897	63.2324	92.8064	0.906942	201.933	223.678	69.7484	-1.07779	0.950139	426.232	40248.8	363	40156	495	40340	425.202	40251.4	23.1091	3.20692	0.292914	0.554256	10434
406	10435	2766	5810	59.3446	2947	150	97.9729	33	244.007	234.015	0.476076	34.2639	42.4859	0.938582	103.407	105.049	34.4118	0.964989	0.944823	528.264	29768.5	494	29726	564	29809	528.464	29768.5	19.297	3.05269	0.319141	0.58379	10435
407	10436	3687	5162	68.5159	3833	153	98.4752	9	244.894	234.856	0.714258	46.6626	26.5739	0.96191	90.2552	92.9494	51.5728	0.266636	0.831952	671.663	46448.6	625	46422	714	46480	672.409	46449	23.8895	1.80229	0.543362	0.772547	10436
408	10437	3176	4272	63.5909	3292	174	120.502	63	232.752	223.345	0.743446	41.2588	21.4877	0.964763	90.6091	91.8882	45.069	-0.15729	0.871455	797.259	1024.49	756	1003	845	1051	798.066	1024.08	21.4616	2.03883	0.478929	0.73672	10437
409	10438	5123	8850	80.7639	5273	147	95.9895	6	315.22	301.529	0.57887	63.0867	35.164	0.971553	130.599	128.494	51.762	0.445186	0.915273	1133.09	15163.2	1070	15128	1188	15203	1133.6	15163.5	17.524	2.48241	0.395064	0.647897	10438
410	10439	2545	3360	56.9245	2598	183	122.762	54	193.338	185.978	0.75744	23.2334	35.0071	0.9796	70.5762	69.6402	46.6414	1.51532	0.742589	226.233	12384	203	12349	251	12419	226.236	12383.9	21.253	1.4931	0.668155	0.855584	10439
411	10440	3973	6399	71.1237	4082	147	102.25	30	250.978	240.623	0.620878	42.8392	39.8369	0.973297	93.6002	96.606	53.0907	-0.771042	0.835455	435.839	40566.8	393	40527	474	40606	436.342	40566.6	19.2466	1.81964	0.542027	0.792607	10440
412	10441	6847	14965	93.3695	8234	183	80.7612	21	485.806	463.255	0.457534	30.3717	95.8751	0.831552	211.993	234.399	40.9362	-1.35345	0.984632	496.372	20439.9	466	20344	539	20549	496.417	20439.2	21.7795	5.72596	0.158671	0.364573	10441
413	10442	1628	2240	45.5284	1671	132	92.5577	45	156.953	151.483	0.726786	17.9189	28.9779	0.974267	59.6154	58.8148	35.8169	1.18115	0.793187	517.919	29576	500	29547	540	29603	518.03	29576.2	14.6699	1.6421	0.599226	0.830469	10442
414	10443	3435	4380	66.133	3492	171	104.018	24	219.238	210.532	0.784247	35.8151	29.3648	0.983677	74.5252	73.9901	59.2062	0.15728	0.599746	716.815	45336.4	681	45307	754	45367	716.791	45336.3	16.8957	1.2497	0.798894	0.898063	10443
415	10444	1629	2208	45.5424	1666	150	103.558	60	151.196	146.024	0.737772	22.1952	23.3843	0.977791	53.8516	53.2241	39.0539	-0.879269	0.679405	1215.2	6871.38	1193	6848	1239	6896	1215.14	6871.31	14.4629	1.36284	0.732175	0.895469	10444
416	10445	1538	2255	44.252	1579	126	95.5338	51	154.024	148.706	0.68204	19.2906	27.6398	0.974034	59.9333	59.1923	33.166	1.09936	0.828284	431.291	40869.6	412	40842	453	40897	431.333	40869.5	11.6682	1.78473	0.558903	0.81468	10445
417	10446	3364	6622	65.446	3450	156	103.331	27	254.049	243.535	0.508004	36.7304	43.8246	0.975072	106.4	108.68	39.9049	-0.859785	0.930151	567.73	28473.8	531	28430	608	28516	567.359	28474.4	18.6656	2.72349	0.36263	0.654985	10446
418	10447	2607	3392	57.6137	2653	207	126.73	42	193.095	185.747	0.768573	27.4664	29.9889	0.982661	69.9714	68.9107	48.4868	1.06843	0.710579	822.466	941.989	795	912	848	976	822.254	942.583	35.5541	1.42123	0.699001	0.878632	10447
419	10448	3787	4784	69.4389	3893	195	88.7531	0	260.853	249.985	0.791597	50.1941	23.6224	0.972772	106.099	109.537	44.4471	0.12932	0.913973	872.194	45331.6	822	45308	926	45354	873.114	45331.2	23.8342	2.46442	0.401871	0.699381	10448
420	10449	3127	3850	63.0985	3182	198	100.33	54	214.853	206.375	0.812208	38.7512	24.7275	0.982715	79.0759	79.8316	50.0363	-0.144902	0.779202	1186.75	15313.7	1148	15289	1225	15339	1186.29	15314	19.0982	1.59547	0.624724	0.851247	10449
421	10450	3188	4370	63.711	3298	186	97.2807	48	270.368	259.006	0.729519	19.6619	57.0147	0.966646	117.903	121.465	33.6058	1.42954	0.960965	396.662	14462	377	14405	415	14520	396.275	14461.8	19.5748	3.6144	0.275124	0.548049	10450
422	10451	2077	3180	51.4249	2119	132	95.7761	54	179.238	172.609	0.653145	29.3587	25.9711	0.980179	70.4557	69.735	37.9812	-0.704391	0.838663	585.359	28367	556	28341	616	28394	585.837	28366.6	12.328	1.83604	0.543808	0.812434	10451
423	10452	3317	4774	64.9872	3414	159	89.7739	6	221.865	213.023	0.694805	28.2195	40.3292	0.971588	77.5242	73.6752	59.3429	-1.48775	0.59264	703.219	43831.3	675	43791	737	43868	703.071	43832.6	22.8876	1.24151	0.778061	0.846794	10452
424	10453	9822	28536	111.829	13112	174	111.416	9	618.115	588.691	0.344197	53.3883	132.057	0.749085	262.057	300.106	53.3057	1.25684	0.984099	864.388	2420.06	811	2288	927	2534	865.7	2423.18	21.3783	5.6299	0.138855	0.323051	10453
425	10454	9313	15912	108.893	11845	204	95.1969	27	515.73	491.624	0.585282	102.31	36.8442	0.786239	204.978	221.964	70.9519	0.0395985	0.947534	1012.31	45245.8	910	45209	1114	45287	1012.14	45246.3	21.51	3.12837	0.240678	0.440002	10454
426	10455	5064	13770	80.2975	6418	147	99.2695	15	383.889	366.631	0.367756	62.0962	52.9739	0.789031	155.206	177.631	44.9051	0.58608	0.967519	208.096	37025	146	36972	281	37074	205.922	37023.2	20.0893	3.95569	0.204346	0.431809	10455
427	10456	2119	2601	51.9422	2149	177	88.6975	48	168.368	162.304	0.814687	24.9269	25.1369	0.98604	56.9386	54.6869	49.3888	-0.802167	0.42939	440.927	43631.1	416	43606	467	43657	441.311	43631.2	20.1387	1.10727	0.902141	0.939343	10456
428	10457	4110	5478	72.3396	4175	222	96.3051	33	241.279	231.429	0.750274	40.309	32.6002	0.984431	85.1469	83.5636	62.6795	-0.268999	0.661345	737.309	14469.6	697	14437	780	14503	736.89	14469.3	26.3727	1.33319	0.749407	0.88718	10457
429	10458	1532	2016	44.1656	1564	195	109.475	51	144.368	139.551	0.759921	20.1762	23.5548	0.97954	50.6952	49.4479	39.5425	-1.14779	0.600427	824.176	45213.6	804	45190	846	45238	824.222	45213.3	21.315	1.2505	0.797763	0.923697	10458
430	10459	1987	2646	50.2984	2026	147	99.4892	39	173.196	166.882	0.750945	32.079	21.8395	0.98075	67.0671	65.1315	39.1711	-0.315374	0.798936	862.079	2263.84	830	2242	893	2284	862.229	2263.55	14.9322	1.66274	0.596383	0.8324	10459
431	10461	4382	5616	74.695	4487	204	96.8284	45	271.48	260.061	0.780271	55.2104	24.7608	0.976599	110.218	109.82	51.1609	-0.0909546	0.884857	641.21	43708.8	586	43684	694	43736	640.798	43708.7	24.0089	2.14656	0.462617	0.747147	10461
432	10462	9910	42716	112.329	11708	159	103.048	33	641.377	610.745	0.231997	110.833	94.5039	0.84643	285.044	301.663	45.4901	-0.692121	0.988565	720.833	29356.5	610	29262	846	29443	721.742	29356.1	18.9153	6.6314	0.138656	0.302731	10462
433	10463	8182	25220	102.067	9477	171	100.702	42	513.955	489.942	0.324425	89.5753	69.5684	0.863353	225.887	244.254	47.1424	0.551045	0.981198	806.575	10583.6	717	10514	911	10644	807.736	10584.3	17.8307	5.1812	0.174617	0.389241	10463
434	10464	6210	12750	88.9203	7815	174	110.878	48	428.877	409.283	0.487059	69.9586	34.3092	0.794626	176.647	191.568	52.0105	-0.242446	0.962439	921.959	929.309	852	895	1022	970	922.155	928.915	18.3253	3.68326	0.215454	0.424263	10464
435	10465	1822	2340	48.1647	1862	177	90.8249	33	158.953	153.379	0.778632	21.8282	26.2058	0.978518	55.7136	54.0487	43.0439	1.17315	0.604781	968.828	45072.2	947	45046	992	45098	968.314	45071.9	21.3042	1.25566	0.794125	0.90619	10465
436	10466	1604	1974	45.1916	1634	177	102.466	57	147.054	142.097	0.812563	22.9589	20.5193	0.98164	48.8467	47.9157	42.7058	0.270764	0.453474	1308.96	16025.5	1286	16005	1333	16047	1309.19	16025.6	18.6585	1.122	0.889527	0.932098	10466
437	10467	2558	3240	57.0697	2617	144	96.8679	3	196.024	188.524	0.789506	36.3038	22.5504	0.977455	73.7631	73.7894	44.3412	-0.181395	0.799313	550.304	39744.6	514	39722	586	39767	550.902	39744.5	19.4185	1.66413	0.598168	0.836547	10467
438	10468	4999	6853	79.7805	5083	153	93.6625	0	269.421	258.109	0.729462	44.5871	37.6491	0.983474	95.4411	94.1075	67.6842	-0.58383	0.69478	656.587	28435.6	612	28398	701	28475	656.723	28436.2	18.3133	1.39039	0.718695	0.865424	10468
439	10469	2878	4032	60.5342	2937	135	97.5876	57	206.066	198.044	0.71379	30.5042	30.3878	0.979911	74.8131	73.6339	50.104	-0.851506	0.732796	774.504	10068.4	744	10038	807	10102	774.121	10068.9	12.9265	1.46962	0.675843	0.851702	10469
440	10470	1235	1512	39.6541	1268	180	123.236	75	130.912	126.794	0.816799	17.6721	20.3692	0.973975	44.7772	42.7507	37.0487	1.31247	0.498965	1433.67	22242.4	1416	22222	1452	22264	1434.02	22242.3	14.2742	1.15391	0.86038	0.905566	10470
441	10471	10097	28718	113.384	12528	171	104.673	39	602.328	574.117	0.351591	79.7798	80.5703	0.805955	223.233	249.238	60.0508	-0.739858	0.970541	1929.78	44961.6	1850	44881	2016	45054	1929.9	44961.3	16.8661	4.15046	0.206953	0.349733	10471
442	10472	714	2115	30.1512	964	147	110.693	60	148.995	143.938	0.337589	21.5728	27.0056	0.740664	58.0086	64.7902	18.2746	-0.729977	0.959397	2381.57	5387.01	2360	5360	2405	5407	2380.52	5387.99	16.1037	3.54537	0.216565	0.404171	10472
443	10473	1485	1849	43.4829	1510	171	88.1616	45	139.882	135.298	0.803137	21.233	20.9556	0.983444	46.2385	44.217	42.7989	0.702227	0.251226	546.233	43639	525	43618	568	43661	546.53	43638.6	16.6738	1.03313	0.967071	0.953698	10473
444	10474	1554	1960	44.4816	1591	150	103.757	51	151.054	145.89	0.792857	27.3211	16.5586	0.976744	56.8859	56.3494	35.147	-0.0440538	0.781637	666.321	29268.6	639	29252	695	29287	666.484	29268.6	21.2649	1.60325	0.623136	0.85585	10474
445	10475	2066	2728	51.2885	2108	168	117.269	57	173.439	167.112	0.757331	23.3519	31.8935	0.980076	65.146	63.2677	42.1036	-1.25981	0.746413	867.352	10043.9	844	10012	888	10074	867.226	10044.4	20.3648	1.50267	0.657167	0.863075	10475
446	10476	3234	4982	64.169	3769	141	94.039	33	282.551	270.557	0.649137	26.0785	47.7764	0.858053	108.908	118.384	39.2681	1.44072	0.943384	906.079	2228.78	880	2181	927	2287	905.823	2227.14	19.2821	3.01475	0.29381	0.509044	10476
447	10477	3013	4500	61.9376	3244	150	106.933	42	233.238	223.805	0.669556	38.2967	23.9784	0.928792	90.5539	86.8445	47.2332	-0.00544813	0.839162	1594.3	18455	1556	18431	1646	18481	1593.9	18454.3	17.8999	1.83863	0.508657	0.696004	10477
448	10478	4650	7200	76.9452	5088	240	135.77	42	308.593	295.246	0.645833	27.577	63.8389	0.913915	123.454	123.121	52.8396	1.4046	0.903225	1941.58	45182.8	1914	45119	1974	45239	1940.63	45179.1	36.9705	2.33009	0.390569	0.613608	10478
449	10479	3010	3996	61.9068	3089	207	95.4558	6	210.409	202.162	0.753253	27.9934	38.2113	0.974425	74.6726	74.2174	52.1757	1.56157	0.711178	947.993	44931.2	920	44893	974	44967	948.347	44932.2	27.2653	1.42245	0.695769	0.854372	10479
450	10480	2508	3243	56.5092	2563	144	93.3732	12	192.267	184.962	0.773358	35.1288	23.2137	0.978541	70.0357	69.9611	45.8126	0.135927	0.755776	1442.13	1900.21	1407	1877	1476	1924	1441.75	1899.35	22.6317	1.52711	0.652417	0.852566	10480
451	10481	2028	2552	50.8147	2071	147	100.645	33	170.125	163.97	0.794671	27.4749	21.5523	0.979237	60.5392	59.5391	43.5435	-0.247403	0.682011	1519.47	9572.55	1492	9551	1550	9595	1519.4	9571.8	19.1293	1.36735	0.728405	0.880526	10481
452	10482	7217	9420	95.8591	7457	204	100.083	48	381.179	364.062	0.766136	27.5779	83.1786	0.967815	158.146	163.149	57.8419	1.47358	0.935043	1607.58	15410.2	1580	15327	1640	15484	1607.62	15410.3	21.1788	2.8206	0.345223	0.624179	10482
453	10483	3454	8120	66.3157	3677	153	105.07	48	299.463	286.59	0.425369	60.5741	36.0634	0.939353	128.363	135.358	33.2857	-0.473614	0.969293	2008.57	45314.1	1948	45278	2064	45348	2008.89	45313.9	18.3158	4.06654	0.240031	0.484001	10483
454	10484	4720	7216	77.5222	4802	126	83.6517	27	273.321	261.806	0.654102	37.0114	46.5799	0.982924	103.005	103.483	59.2327	0.882273	0.819981	676.011	42391.6	639	42345	721	42433	675.569	42390.8	18.0477	1.74706	0.561194	0.793974	10484
455	10485	1808	2244	47.9793	1843	129	103.943	63	159.64	154.029	0.805704	21.8153	25.0387	0.981009	56.9386	55.6271	41.5838	1.19361	0.664211	704.815	28341	683	28316	727	28367	704.616	28341.3	11.1913	1.33771	0.743935	0.891512	10485
456	10487	3147	5016	63.3	3209	159	99.5491	42	235.622	226.066	0.627392	28.3028	43.6327	0.980679	97.9439	96.9548	41.3418	-1.09521	0.904533	934.303	9779.63	906	9736	963	9824	934.354	9779.88	17.1326	2.3452	0.426253	0.712317	10487
457	10488	2204	2795	52.9738	2247	153	103.492	54	179.782	173.125	0.788551	21.5485	33.0068	0.980863	67.3573	66.4793	42.2646	-1.34676	0.771891	1618.55	18683	1597	18650	1640	18715	1618.64	18682.9	16.6002	1.57293	0.634963	0.8569	10488
458	10489	2753	3550	59.205	2811	156	108.238	57	200.51	192.777	0.775493	35.3284	23.8899	0.979367	73.4983	72.7625	48.3031	0.207803	0.747869	2247.33	45459.9	2212	45436	2283	45486	2247.65	45460	16.1862	1.50637	0.662066	0.860489	10489
459	10490	3847	11984	69.9868	5934	144	95.1157	42	366.434	350.082	0.321011	56.5035	46.1632	0.648298	134.525	160.576	50.3506	0.721002	0.949567	739.504	29195.2	683	29149	790	29261	738.572	29193.4	17.4911	3.18915	0.189964	0.360032	10490
460	10491	2167	3192	52.5272	2286	171	88.1671	12	185.681	178.718	0.678885	26.2192	30.066	0.947944	70	68.0477	42.0855	0.815578	0.785808	882.219	44938.1	856	44908	912	44965	881.484	44937.2	22.8052	1.61689	0.595858	0.789828	10491
461	10493	4747	5724	77.7436	4869	165	103.795	15	281.095	269.177	0.829315	25.2098	53.4851	0.974944	109.836	113.483	53.9902	1.47607	0.879577	935.21	2583.49	910	2530	963	2638	935.25	2583.08	16.2304	2.10192	0.469319	0.754956	10493
462	10494	1866	3895	48.7428	2633	162	102.338	57	240.167	230.374	0.479076	59.41	24.7915	0.708697	96.1769	99.033	34.0593	-0.25427	0.938999	970.41	10078.8	911	10054	1006	10095	970.233	10078.8	14.418	2.90766	0.242249	0.406534	10494
463	10495	1356	1763	41.5513	1381	141	102.509	27	136.468	132.061	0.769144	20.8584	21.9794	0.981897	48.3735	47.2947	36.7519	-0.869356	0.629399	1675.86	18670	1655	18648	1696	18691	1675.49	18670.6	18.1277	1.28686	0.77187	0.914972	10495
464	10496	14897	23856	137.722	17974	195	103.912	9	675.73	643.314	0.624455	140.071	38.3648	0.828808	284.253	310.757	68.4353	-0.0834107	0.97545	2358.07	45717.4	2218	45679	2502	45763	2358.39	45717.5	19.1073	4.54088	0.196412	0.40998	10496
465	10497	1293	1960	40.5746	1341	129	91.5499	39	149.296	144.223	0.659694	26.3024	16.5723	0.964206	61.327	60.2637	27.5542	-0.392856	0.889349	722.302	29285.6	696	29269	752	29304	722.078	29285.4	15.9844	2.18709	0.453312	0.728969	10497
466	10498	2923	5192	61.0056	3031	141	98.6387	24	234.936	225.415	0.562982	29.7434	43.5611	0.964368	97.509	100.115	37.4773	-1.06011	0.92729	738.743	37589.6	709	37546	768	37634	739.138	37589.7	18.2421	2.67134	0.371317	0.665487	10498
467	10500	1993	2597	50.3743	2027	171	95.3527	45	163.681	157.861	0.767424	25.703	24.434	0.983226	53.9351	52.3284	48.5228	-0.157111	0.374383	986.703	14353.4	961	14329	1014	14378	987.049	14353.3	17.8353	1.07843	0.926708	0.934801	10500
468	10501	2472	5616	56.1021	3171	165	121.982	63	274.794	263.203	0.440171	28.1557	47.8888	0.779565	114.49	131.017	29.2936	1.28961	0.974684	1686.16	18751.9	1658	18704	1710	18812	1685.97	18751.3	17.6499	4.47256	0.183359	0.411381	10501
469	10502	1973	2550	50.1209	2010	159	107.579	60	164.024	158.186	0.773725	23.8353	24.4227	0.981592	54.2033	52.9094	47.6525	-0.852855	0.434557	2250.84	45533.4	2227	45509	2278	45559	2250.63	45533.5	15.8417	1.11032	0.897371	0.921553	10502
470	10503	1853	2223	48.5728	1877	162	112.859	66	163.983	158.147	0.833558	25.8834	20.6881	0.987214	60.0833	59.8162	40.219	0.180205	0.74021	724.883	24874.7	699	24854	756	24893	724.598	24874.4	15.9034	1.48726	0.659399	0.865942	10503
471	10504	4177	6486	72.9268	4342	138	94.3388	51	269.563	255.562	0.644002	35.0007	48.463	0.961999	98.6813	99.683	54.8012	-1.15913	0.835326	768.001	42681.5	733	42633	802	42727	768.238	42681.4	13.2601	1.81899	0.53522	0.722358	10504
472	10505	5033	7800	80.0513	5532	204	125.608	60	327.486	313.747	0.645256	70.1967	27.089	0.909798	131.107	136.707	49.6874	0.172774	0.93161	994.197	954.089	924	927	1054	987	995.81	954.197	29.8685	2.75135	0.342889	0.589726	10505
473	10506	2213	2862	53.0818	2255	147	110.315	42	174.267	167.897	0.773235	27.2169	26.446	0.981375	56.648	54.9068	51.5831	-0.964366	0.342642	1001.22	10127.4	974	10101	1027	10155	1001.58	10127.6	17.2767	1.06443	0.934629	0.915716	10506
474	10507	7910	16940	100.356	8866	165	120.489	45	435.789	415.835	0.466942	61.9228	72.8604	0.892172	179.246	186.22	59.4871	1.04808	0.947605	1724.92	18495.9	1663	18423	1773	18577	1724.85	18495.7	19.0888	3.13043	0.290424	0.5234	10507
475	10508	11289	65952	119.89	21851	183	97.8844	27	846.649	805.355	0.17117	86.4504	137.475	0.516635	360.407	413.825	86.3483	0.862648	0.977989	2941.45	46001.5	2855	45864	3084	46152	2941.37	46001.3	17.1269	4.79251	0.0839327	0.197906	10508
476	10509	1736	2262	47.0143	1783	183	101.221	51	160.711	155.045	0.767462	30.2051	18.5282	0.97364	59.439	58.7575	37.894	0.151903	0.764249	789.205	43920.5	759	43902	817	43941	789.436	43920.1	18.9726	1.55058	0.640225	0.844637	10509
477	10510	3934	5916	70.7738	4293	183	101.08	39	259.723	248.914	0.664976	40.0031	34.2224	0.916375	98.9798	91.0764	57.8043	0.748704	0.772776	802.003	29151.2	762	29117	849	29185	802.066	29151.4	20.9633	1.5756	0.603856	0.732865	10510
478	10511	2181	8875	52.6966	3278	153	110.805	63	316.534	302.775	0.245746	39.4626	65.4548	0.665345	138.224	165.912	23.7818	-1.10056	0.989674	981.463	7019.45	942	6954	1013	7079	981.572	7019.6	16.2953	6.97646	0.100881	0.273542	10511
479	10512	7137	15390	95.3263	7641	159	94.2114	36	391.487	373.835	0.463743	57.898	62.9306	0.93404	164.201	166.927	56.6833	-0.835992	0.940581	1032.9	9913.93	975	9851	1089	9986	1032.79	9914.2	15.602	2.9449	0.326117	0.585181	10512
480	10513	1774	2784	47.5261	1817	171	110.28	33	168.167	162.113	0.637213	29.0056	23.3647	0.976335	66.0379	67.1201	33.8372	0.596595	0.863629	1692.01	18615.4	1663	18592	1721	18640	1692.67	18616.2	19.6289	1.98362	0.50137	0.788287	10513
481	10514	7092	15960	95.0253	8678	147	97.1218	15	437.546	417.501	0.444361	93.9867	40.5376	0.817239	180.693	192.761	55.8147	0.453676	0.957162	3009.99	48510.5	2916	48470	3084	48565	3010.92	48510.9	17.269	3.45359	0.243018	0.465512	10514
482	10515	1363	1806	41.6584	1395	156	90.6493	39	137.882	133.402	0.754707	20.0763	22.2781	0.977061	46.1411	44.2525	39.8141	0.707079	0.436503	795.076	44288.3	775	44266	818	44308	795.582	44287.9	17.4942	1.11148	0.886196	0.900926	10515
483	10516	9328	15416	108.981	9862	159	89.2114	15	458.919	437.764	0.605086	90.7273	38.6784	0.945853	191.606	198.927	61.1138	-0.242292	0.951639	934.727	24449.7	844	24411	1032	24493	932.354	24450.3	19.0703	3.25502	0.300131	0.556579	10516
484	10517	1644	2115	45.7516	1678	153	111.969	57	149.539	144.453	0.777305	22.427	22.8467	0.979738	50.774	49.8438	42.1527	0.946222	0.533667	1040.43	10009.8	1018	9987	1063	10034	1040.03	10009.5	18.2812	1.18246	0.842538	0.923851	10517
485	10518	2193	3312	52.8414	2320	141	98.7825	33	194.267	186.858	0.662138	22.901	35.3224	0.945259	75.5844	77.5152	36.9111	1.1489	0.879348	1582.9	18564.3	1560	18529	1608	18598	1582.52	18565	19.1339	2.10005	0.464703	0.730214	10518
486	10519	1055	1612	36.6506	1165	150	106.857	45	151.74	146.54	0.654467	36.7972	12.2682	0.905579	62.514	60.1148	24.6082	0.0295875	0.912376	2505.8	5339.27	2469	5327	2531	5353	2506.38	5339.48	20.128	2.44287	0.371706	0.575787	10519
487	10520	986	1258	35.4318	1011	144	108.31	54	115.154	111.855	0.783784	17.8063	16.4706	0.975272	39.3954	37.9717	33.0796	0.494909	0.490992	3061.81	48641.5	3044	48625	3081	48659	3061.67	48641	17.5869	1.14789	0.870697	0.934386	10520
488	10521	2435	3078	55.6807	2478	177	93.1873	0	182.853	176.037	0.791098	26.8542	28.8637	0.982647	60.1664	57.8182	53.8849	1.29218	0.362531	806.854	44041.9	780	44013	834	44070	807.659	44041.3	25.3466	1.07299	0.927427	0.915178	10521
489	10522	8955	19866	106.779	9983	156	91.5434	24	448.943	428.306	0.45077	69.1644	83.9329	0.897025	182.003	193.922	63.4665	-0.913453	0.944928	941.164	24638.9	872	24555	1001	24709	941.517	24638.7	16.3456	3.0555	0.303195	0.558332	10522
490	10523	4862	9968	78.6797	5129	156	102.275	45	320.676	306.702	0.487761	44.1929	59.8536	0.947943	133.454	136.31	47.0076	-0.956775	0.938655	1090.19	10036.9	1046	9977	1135	10089	1090.37	10036.3	14.9657	2.89975	0.33317	0.594144	10523
491	10524	4095	9301	72.2075	4687	168	114.618	51	333.22	318.594	0.440275	72.378	35.8835	0.873693	142.468	150.997	38.3044	0.402858	0.967289	1784.38	18691.9	1712	18656	1843	18727	1784.03	18691.9	21.1861	3.94204	0.228678	0.463448	10524
492	10525	1850	2542	48.5334	1892	138	96.1995	48	166.267	160.313	0.727773	28.2708	20.7978	0.977801	64.0312	61.7636	38.5565	0.256926	0.781217	1768.27	4550.8	1740	4530	1802	4571	1768.91	4550.68	13.2399	1.6019	0.617472	0.840948	10525
493	10526	10368	16629	114.895	12575	177	120.896	36	571.789	544.771	0.623489	110.791	29.2981	0.824493	241.168	254.591	61.0605	-0.0797845	0.970813	3160.79	48482.3	3050	48453	3291	48522	3159.99	48483	20.9948	4.16948	0.203667	0.398505	10526
494	10527	9657	16800	110.886	10639	156	102.567	48	449.99	429.299	0.574821	95.5237	54.5232	0.907698	177.792	182.735	73.4251	-0.349319	0.915722	957.524	37744.5	862	37690	1030	37790	956.824	37744.8	15.097	2.48873	0.36822	0.599303	10527
495	10528	1619	2160	45.4024	1655	147	90.8394	30	158.125	152.593	0.749537	27.3694	18.8048	0.978248	61.3922	60.0052	34.7874	0.152463	0.814802	940.369	25545.8	913	25527	973	25563	939.591	25545.6	17.7152	1.72491	0.572505	0.813685	10528
496	10529	1913	2484	49.3529	1953	156	102.673	48	163.782	157.956	0.770129	21.9906	25.6027	0.979519	58.6686	57.9839	42.2736	-1.06678	0.684453	1333.99	9660.6	1312	9635	1358	9689	1334.07	9660.26	18.8579	1.37164	0.724453	0.896177	10529
497	10530	1247	1554	39.8463	1278	150	81.5341	6	130.569	126.468	0.802445	17.9511	21.4242	0.975743	43.909	42.6735	37.3675	-1.27118	0.482925	2612.95	6067.42	2595	6046	2632	6088	2613.44	6068.19	21.3628	1.14199	0.871889	0.919177	10530
498	10531	1977	2745	50.1717	2022	141	95.6904	51	172.853	166.556	0.720219	21.8791	30.5119	0.977745	66.2118	64.3388	39.3612	-1.10615	0.791028	3088.88	48318.5	3067	48288	3112	48349	3088.8	48319	15.0461	1.63457	0.608094	0.831503	10531
499	10532	8759	25420	105.604	13593	240	116.567	42	541.713	516.257	0.344571	93.7281	76.1496	0.644376	192.255	227.782	81.9152	0.871028	0.933098	958.728	44270.1	865	44194	1020	44358	964.849	44279.4	39.7977	2.7807	0.214944	0.375082	10532
500	10533	13575	43166	131.469	24076	162	94.0462	21	858.489	816.581	0.314484	82.029	104.809	0.56384	281.626	294.069	120.465	0.948828	0.912243	1057.03	24774.8	975	24670	1166	24896	1057.35	24774.7	18.6531	2.44112	0.199872	0.231462	10533
501	10534	2178	2736	52.6604	2217	132	98.2961	36	172.61	166.326	0.796053	28.3567	23.905	0.982409	58.4637	57.5107	48.2854	-0.162992	0.543219	1086.36	7023.9	1058	7000	1115	7048	1086.49	7023.89	13.2427	1.19106	0.838439	0.918618	10534
502	10535	10008	27512	112.883	13085	162	111.858	15	537.955	512.695	0.363769	102.944	89.6227	0.764845	213.3	221.381	75.7653	-0.698576	0.939613	1174.94	10216.6	1072	10127	1253	10279	1175.81	10216.3	19.3379	2.92193	0.260003	0.434575	10535
503	10536	8305	18000	102.831	10139	171	107.045	30	568.96	539.408	0.461389	36.4421	115.26	0.819114	245.782	273.062	42.3722	-1.36675	0.987887	1732.44	18910.3	1696	18795	1771	19035	1732.73	18907.9	17.939	6.44437	0.141816	0.322393	10536
504	10537	1610	1980	45.276	1646	159	106.554	45	147.64	142.653	0.813131	21.7553	21.9907	0.978129	47.7074	45.6501	45.0231	0.600757	0.165164	3146.76	48217	3125	48195	3170	48239	3146.77	48216.7	21.2111	1.01393	0.983678	0.928175	10537
505	10538	3983	6460	71.2132	4081	156	101.253	39	265.765	254.642	0.616563	34.3613	43.1019	0.975986	105.19	105.793	48.75	1.09295	0.887502	922.361	37656.1	888	37613	956	37708	922.294	37656.2	18.0952	2.17012	0.453111	0.708641	10538
506	10539	14615	44863	136.413	16915	168	91.315	9	668.649	633.919	0.32577	94.3537	95.3273	0.864026	281.301	302.438	70.3031	0.849914	0.972607	1095.35	24563.3	1001	24468	1204	24689	1092.62	24560.5	18.7034	4.30191	0.20344	0.410783	10539
507	10540	3124	8658	63.0682	3513	147	99.4888	36	295.505	282.837	0.360822	55.9139	33.4728	0.889268	128.798	137.14	31.6099	-0.57345	0.973074	1145.91	7057.47	1090	7024	1201	7102	1146.21	7057.1	13.1932	4.33851	0.211491	0.449565	10540
508	10541	3199	4899	63.8208	3300	171	105.838	57	223.865	214.919	0.65299	29.6696	31.4342	0.969394	81.2158	81.3408	52.0104	-0.843209	0.768863	1197.67	9759.43	1168	9728	1237	9799	1197.6	9760.16	15.2777	1.56393	0.615612	0.802143	10541
509	10542	912	1184	34.0763	931	144	104.546	69	111.154	108.062	0.77027	17.8553	15.9441	0.979592	41.1461	39.6364	29.3381	0.547984	0.672409	3216.86	48399.9	3199	48384	3236	48416	3217.03	48400.4	14.6603	1.35102	0.739121	0.927581	10542
510	10543	3159	4488	63.4205	3210	156	93.0484	30	215.38	206.874	0.703877	34.1516	31.8398	0.984112	79.2023	79.0845	51.1494	0.849806	0.762687	1134.15	24436.8	1100	24405	1166	24473	1134.06	24436.9	16.373	1.54615	0.643097	0.855756	10543
511	10544	2287	2940	53.962	2329	192	117.087	57	180.024	173.355	0.777891	25.2562	28.9261	0.981967	65.7951	62.8745	46.4576	1.18715	0.673821	1135.26	919.926	1110	891	1159	951	1134.56	919.642	25.8131	1.35337	0.736592	0.886775	10544
512	10545	3610	5002	67.7967	3731	165	115.26	51	240.995	231.159	0.721711	43.3662	26.5859	0.967569	88.5889	88.8445	53.3148	0.342186	0.799932	1213.37	10052.6	1170	10026	1252	10087	1213.19	10052.7	15.7246	1.66641	0.582312	0.78109	10545
513	10546	4872	7072	78.7605	5306	153	102.156	42	293.865	281.283	0.688914	36.8563	50.1894	0.918206	109.563	115.483	56.6457	1.30457	0.871435	1748.86	19225.2	1712	19175	1780	19279	1749.07	19225.4	17.1487	2.03869	0.465136	0.708959	10546
514	10547	3161	4070	63.4406	3275	174	106.807	27	258.368	247.629	0.776658	49.4204	17.4897	0.965191	110.291	112.217	36.738	-0.0176044	0.944892	3245.42	46089.5	3196	46072	3306	46109	3245.12	46089.2	16.3827	3.05453	0.319606	0.595057	10547
515	10548	955	1190	34.8704	980	201	128.048	60	113.497	110.284	0.802521	16.777	17.0147	0.97449	38.833	37.4187	32.5881	-0.842803	0.491451	1147.78	1192.01	1131	1175	1165	1210	1147.85	1193.1	31.8348	1.14823	0.868433	0.931624	10548
516	10549	1101	1482	37.4411	1124	159	106.918	45	123.64	119.899	0.742915	19.2788	18.0381	0.979537	44.6542	43.7429	32.2071	-0.779269	0.676676	1160.28	24380	1141	24362	1180	24400	1160.05	24380	18.5193	1.35818	0.732625	0.905069	10549
517	10550	2123	2700	51.9912	2162	150	107.883	63	170.61	164.43	0.786296	27.2167	25.618	0.981961	56.648	55.2118	49.1042	-0.258212	0.457171	1254.22	11848.6	1227	11823	1281	11873	1253.94	11849	15.8258	1.12438	0.886741	0.916537	10550
518	10551	2795	4402	59.6549	2899	153	96.1256	30	212.208	203.867	0.634939	35.6333	32.1592	0.964126	77.5242	80.7722	45.2259	-0.584508	0.828547	3276.63	48009.2	3241	47977	3312	48039	3277.17	48009	18.5261	1.78597	0.545467	0.779951	10551
519	10552	1991	2600	50.349	2039	156	94.7117	51	166.61	160.638	0.765769	26.7835	24.3189	0.976459	56.3649	52.0993	49.1346	-0.333487	0.332521	4457.78	17268.3	4431	17244	4483	17294	4457.71	17268.3	15.3254	1.06034	0.933937	0.901318	10552
520	10553	2784	3978	59.5374	2854	174	107.608	42	213.581	205.169	0.699849	35.32	23.4684	0.975473	85.8662	82.3572	44.1486	-0.439827	0.844178	945.32	37838.5	910	37815	988	37866	945.206	37838.8	22.0074	1.86545	0.522609	0.766929	10553
521	10554	2243	3591	53.4404	2299	183	117.765	54	191.48	184.216	0.624617	29.2675	29.2715	0.975642	73.8173	72.6469	40.339	0.672776	0.831666	1180.27	1276.27	1151	1247	1214	1304	1179.8	1276.51	28.2222	1.80091	0.541135	0.768761	10554
522	10555	2198	3330	52.9016	2267	168	94.8071	18	194.752	187.318	0.66006	39.076	19.9054	0.969563	78.4347	78.8171	36.2377	0.367021	0.888038	1190.08	24800.9	1151	24781	1225	24826	1189.23	24800.4	19.186	2.175	0.450502	0.728236	10555
523	10557	3770	7112	69.2828	3962	156	115.043	48	308.108	294.786	0.53009	27.6194	64.0682	0.95154	135.418	137.284	35.3404	-1.23331	0.966298	1770.62	18961.1	1743	18897	1799	19024	1770.98	18960.3	19.5834	3.88462	0.254689	0.499053	10557
524	10558	5813	15563	86.031	9379	159	103.96	42	493.889	470.918	0.373514	107.324	47.9508	0.619789	201.638	244.09	53.9299	-0.237992	0.975287	3412.32	48572	3305	48524	3502	48603	3412.1	48571.4	19.7428	4.52605	0.124226	0.299468	10558
525	10559	1362	1720	41.6432	1395	147	95.978	45	136.811	132.387	0.79186	20.0184	21.9207	0.976344	47.4236	44.8525	38.9296	-1.16978	0.496657	397.018	31525.9	377	31504	417	31547	397.052	31526.1	17.4747	1.15214	0.862013	0.914416	10559
526	10560	2283	2886	53.9148	2329	165	97.1498	27	189.196	182.051	0.79106	35.8931	19.9531	0.980249	74.5453	74.3923	39.3743	0.0287899	0.848448	1247.89	24753	1212	24733	1286	24772	1248.8	24753.4	16.0555	1.88936	0.525243	0.801479	10560
527	10561	4586	6222	76.4139	4974	180	110.853	51	284.894	272.778	0.737062	32.9586	47.7896	0.921994	105.513	111.364	55.692	1.37574	0.865972	1279.96	1342.79	1247	1295	1308	1397	1280.85	1344.08	26.1485	1.99963	0.470823	0.710029	10561
528	10563	1684	2120	46.3048	1732	159	109.078	24	155.64	150.237	0.79434	18.4163	26.2571	0.972286	54.4059	54.3992	39.5945	1.49043	0.685735	1771.42	19106.3	1753	19080	1793	19133	1771.58	19106.2	15.6595	1.37391	0.724548	0.873598	10563
529	10564	2900	7488	60.7651	4006	138	100.152	3	363.723	347.512	0.387286	86.391	21.5776	0.723914	159.452	187.889	26.1816	-0.187564	0.990244	3419.39	48620.6	3333	48599	3489	48647	3420.24	48620.2	17.5085	7.17636	0.104594	0.275465	10564
530	10565	1667	2160	46.0705	1697	162	89.1434	48	149.782	144.684	0.771759	21.8458	22.4103	0.982322	50.6952	48.9306	43.5699	1.11103	0.455096	723.846	44021.4	702	43999	747	44047	723.862	44021.8	17.4158	1.12304	0.886512	0.933744	10565
531	10566	3603	5760	67.731	3861	159	100.988	36	259.38	248.589	0.625521	51.1341	25.9969	0.933178	103.47	105.594	45.9467	0.347677	0.900369	1269.13	24181	1218	24155	1314	24215	1269.44	24181.7	18.4785	2.29818	0.411431	0.67298	10566
532	10567	8583	15624	104.538	8913	174	109.804	48	452.475	431.655	0.549347	42.9309	95.741	0.962975	194.833	198.309	55.8587	-1.2425	0.95951	1305.93	10045.7	1263	9950	1347	10136	1305.52	10047.1	16.5517	3.55018	0.277886	0.526817	10567
533	10568	1164	1520	38.4974	1194	183	126.879	51	126.811	122.906	0.765789	19.8067	18.7148	0.974874	44.2945	42.7807	34.6654	0.673335	0.586009	1344.81	1450.71	1325	1432	1365	1470	1345.2	1450.27	29.5844	1.2341	0.809782	0.909594	10568
534	10569	3602	8190	67.7216	4531	141	93.2182	27	298.735	285.9	0.439805	38.2626	45.5294	0.794968	113.071	122.02	46.8851	-0.937054	0.923233	1947.26	18910.5	1909	18865	1999	18956	1947.18	18910.9	20.2223	2.60254	0.308028	0.507202	10569
535	10570	3975	15768	71.1416	6899	171	99.2604	24	424.517	405.149	0.252093	87.2943	52.1565	0.57617	167.574	190.207	45.9467	-0.721197	0.970386	3421.29	46049.2	3334	45997	3480	46105	3422.28	46048	19.2314	4.13974	0.139892	0.277177	10570
536	10571	2991	4240	61.7111	3360	198	95.2909	0	233.581	224.13	0.705425	21.207	36.4838	0.890179	85.0882	89.5377	46.344	-1.31774	0.855627	1033.21	45011.5	1012	44975	1065	45055	1032.95	45011.4	33.7075	1.93202	0.475023	0.688894	10571
537	10572	2250	3136	53.5237	2394	144	80.7173	42	196.853	187.414	0.717474	26.4253	28.0467	0.93985	64.2028	62.1956	47.6792	0.994577	0.642123	1294.43	13413	1268	13385	1324	13441	1294.12	13412.6	13.5348	1.30446	0.740583	0.729641	10572
538	10573	1086	1462	37.1852	1112	135	99.0552	57	123.64	119.899	0.742818	16.8389	20.5064	0.976619	45.5412	44.6231	31.0542	-1.20258	0.718117	1305.84	24259.5	1289	24239	1323	24282	1305.69	24259.4	14.4964	1.43694	0.694418	0.892739	10573
539	10574	4230	5459	73.388	4393	207	134.638	33	268.894	257.609	0.774867	51.865	28.4683	0.962896	103.484	106.551	52.1811	-0.0508064	0.871874	1382.87	1501.47	1331	1473	1434	1526	1383.74	1501.25	35.4147	2.04194	0.474393	0.735168	10574
540	10576	8345	14800	103.079	10208	159	99.5263	18	466.919	445.348	0.563851	44.6745	94.7095	0.817496	192.72	202.146	63.2676	-1.41902	0.94976	3388.67	47806.7	3344	47712	3424	47897	3388.65	47806.4	21.0675	3.19509	0.26002	0.481009	10576
541	10577	10932	25564	117.979	11703	120	75.6811	30	493.654	470.695	0.427633	82.4173	73.2569	0.934119	203.342	222.221	65.4263	0.733419	0.955676	1151.42	41853.3	1069	41780	1235	41934	1151.12	41853.1	13.8547	3.39651	0.281864	0.563721	10577
542	10578	2164	2496	52.4909	2203	165	102.758	54	193.154	185.803	0.866987	37.7518	15.2726	0.982297	79.2465	82.1842	33.9048	-0.00674999	0.910937	1341.75	23515.3	1304	23500	1382	23532	1341.68	23515.2	14.0619	2.42397	0.407934	0.728884	10578
543	10579	2478	3168	56.1702	2539	162	95.9988	18	196.853	186.628	0.782197	31.0517	23.5061	0.975975	67.9117	67.851	46.866	0.199839	0.723123	1379.05	1935.51	1348	1912	1414	1960	1379.4	1934.99	22.0945	1.44777	0.685328	0.803578	10579
544	10580	1241	1638	39.7503	1276	147	105.418	54	133.397	129.15	0.757631	21.004	18.7712	0.972571	48.2597	46.4762	34.2106	-0.587209	0.676885	1382	10656.8	1361	10638	1403	10677	1382.06	10656.6	14.338	1.35853	0.731512	0.876374	10580
545	10581	1296	1836	40.6217	1339	171	122.181	39	143.054	138.305	0.705882	23.5401	16.642	0.967886	54.7814	54.1553	30.7313	-0.381474	0.823397	1796.54	18652.6	1773	18636	1824	18672	1797.12	18652.8	25.702	1.76222	0.562643	0.795822	10581
546	10582	890	1161	33.6628	921	144	98.8888	60	115.497	112.18	0.766581	20.282	13.2629	0.966341	43.9318	43.1341	26.4989	0.114766	0.789043	3380.28	48557.3	3360	48544	3403	48571	3380.46	48557.5	16.8167	1.62777	0.609058	0.838407	10582
547	10583	1394	1806	42.1295	1429	177	102.788	63	137.882	133.402	0.771872	20.2389	20.8027	0.975507	44.3847	42.8172	41.5552	0.522219	0.241	1091.24	44788.8	1071	44768	1114	44810	1091.23	44789.3	22.2993	1.03037	0.968134	0.921416	10583
548	10584	1814	2337	48.0589	1856	162	107.041	33	161.539	155.83	0.776209	20.4035	27.6384	0.977371	57.7062	57.4383	40.2779	1.44272	0.712928	1332.4	24840.6	1312	24813	1353	24870	1332.22	24841	21.2397	1.42605	0.700074	0.873558	10584
549	10586	2380	2970	55.0483	2420	180	110.327	57	179.439	172.8	0.801347	26.5361	26.1202	0.983471	58.1808	56.2198	53.9597	0.634241	0.280689	1402.54	8031.12	1376	8005	1431	8059	1402.25	8030.85	18.9533	1.04188	0.958758	0.92887	10586
550	10589	3926	7035	70.7018	4379	174	95.7142	21	289.664	277.3	0.558067	34.7374	45.7185	0.896552	112.925	111.019	49.7966	1.13634	0.893763	1207.74	44692.7	1173	44647	1240	44752	1207.28	44692.4	19.8671	2.22946	0.405566	0.587992	10589
551	10590	3069	4118	62.5106	3112	189	94.5601	27	205.966	197.949	0.745265	35.391	27.9749	0.986183	72.5672	69.9944	55.9609	-0.2915	0.600659	1351.39	24762	1316	24734	1387	24792	1351.36	24762.2	21.9596	1.25077	0.797591	0.909113	10590
552	10591	3027	4144	62.0814	3083	144	102.347	51	209.137	200.956	0.730454	37.1824	27.2689	0.981836	74.5453	72.3795	53.4648	0.0666124	0.674064	1443.18	3492.27	1406	3465	1480	3521	1443.1	3492.17	15.6085	1.35378	0.735684	0.869681	10591
553	10592	1990	3168	50.3363	2084	174	105.977	42	181.238	174.506	0.628157	24.8523	29.9543	0.954894	67.9117	66.038	39.1173	1.11837	0.805684	1502.85	7619.95	1478	7590	1526	7656	1502.88	7618.9	26.8755	1.68821	0.580999	0.761318	10592
554	10593	4292	9685	73.9239	5176	168	117.473	54	365.563	349.257	0.44316	32.1992	67.3448	0.829212	154.538	168.8	37.8676	-1.2762	0.974512	1813.2	19120.3	1781	19053	1846	19202	1813.41	19119.5	18.1442	4.45764	0.191789	0.403593	10593
555	10594	987	1216	35.4498	1019	141	99.0152	27	117.255	113.846	0.811678	17.6282	14.9635	0.968597	40.4969	39.0715	32.6882	0.00915286	0.547774	3437.63	47759	3420	47744	3458	47776	3436.97	47759.2	19.493	1.19528	0.823204	0.902122	10594
556	10595	4693	10695	77.3001	5132	153	96.1068	18	325.889	311.644	0.438803	43.7398	58.492	0.914458	136.242	143.428	43.7832	-0.934357	0.952269	1230.74	41194.5	1187	41136	1280	41251	1230.61	41194.7	13.9229	3.27588	0.290463	0.55529	10595
557	10596	4674	11000	77.1435	6104	150	102.348	12	358.291	342.363	0.424909	65.1292	32.8034	0.765727	141.354	145.947	55.5899	0.440961	0.92462	1393.13	22796.8	1328	22764	1453	22852	1393.71	22797.1	15.8612	2.62542	0.27939	0.457537	10596
558	10597	1615	2250	45.3462	1652	198	123.305	63	152.61	147.365	0.717778	24.4916	21.3641	0.977603	55.4707	54.9847	37.5396	0.632959	0.730673	1460.49	1488.36	1436	1467	1486	1512	1460.24	1488.35	24.9347	1.46471	0.68014	0.871396	10597
559	10598	2221	2950	53.1777	2256	189	102.908	60	174.167	167.802	0.752881	29.3287	23.8244	0.984486	61.131	59.1586	47.9223	0.409904	0.586339	1509.33	14280.8	1480	14257	1539	14307	1508.88	14281	20.2486	1.23447	0.808021	0.920087	10598
560	10599	2891	3927	60.6707	2947	150	112.485	63	213.338	204.939	0.736185	35.0626	22.5195	0.980998	81.3449	80.8253	46.4664	-0.298682	0.818224	3465.06	45891.5	3430	45869	3507	45920	3465.09	45891.7	13.8966	1.73943	0.563461	0.798217	10599
561	10600	1596	2160	45.0787	1670	141	93.9342	48	156.125	150.697	0.738889	20.4969	26.1648	0.955689	56.6127	54.5694	37.4092	-1.36462	0.728041	1283.5	41909.2	1263	41883	1303	41937	1284.39	41908.9	20.7069	1.45872	0.682408	0.822808	10600
562	10601	1826	2200	48.2176	1872	162	113.717	66	158.811	153.244	0.83	24.6632	21.4053	0.975427	52.8394	51.5466	45.422	-0.00504259	0.472772	1360.66	23045.4	1336	23024	1386	23068	1361.07	23045.6	14.1749	1.13484	0.875007	0.909805	10601
563	10602	3216	4526	63.9901	3281	201	111.524	42	221.48	212.658	0.710561	34.8949	31.2083	0.980189	85.44	81.6085	50.4727	0.625755	0.785806	1522.89	1527.21	1488	1496	1561	1558	1522.98	1527.35	25.4635	1.61688	0.61483	0.823865	10602
564	10603	9474	17690	109.83	10901	177	111.41	15	444.475	424.07	0.535557	77.0141	48.3658	0.869095	171.143	172.045	80.8199	0.534427	0.882794	1575.01	7707.37	1498	7659	1643	7781	1574.97	7707.44	14.009	2.12875	0.407529	0.602626	10603
565	10604	4746	9546	77.7354	5318	150	100.011	24	333.463	318.824	0.497172	63.3276	41.4385	0.892441	136.624	135.784	50.176	-0.334565	0.92922	1849.33	19321.4	1786	19280	1915	19354	1850.09	19321.7	17.9854	2.70616	0.327746	0.536343	10604
566	10606	3803	6942	69.5854	4065	141	96.284	51	263.806	252.785	0.547825	45.8251	35.0983	0.935547	101.548	105.098	48.8894	0.665222	0.885217	1311.83	41386.1	1266	41351	1355	41429	1311.82	41386.1	12.8132	2.14971	0.438375	0.686699	10606
567	10607	1359	1804	41.5973	1395	147	104.241	36	136.711	132.291	0.753326	21.2539	19.6152	0.974194	45.618	43.7303	39.679	0.459438	0.42036	1359.25	24290.6	1338	24271	1382	24312	1359.13	24291	18.4188	1.1021	0.904825	0.913744	10607
568	10609	1455	1880	43.0414	1490	117	85.1711	48	141.882	137.194	0.773936	19.3237	23.7093	0.97651	49.7695	47.7069	38.8895	-1.23492	0.579214	1524.32	13641.7	1505	13618	1545	13665	1524.12	13642.6	12.7687	1.22673	0.813974	0.908274	10609
569	10610	2642	3380	57.9991	2693	162	107.327	45	195.439	187.969	0.781657	32.2933	25.6154	0.981062	72.2011	70.1969	48.035	0.44382	0.72921	1831.29	18603.6	1799	18578	1864	18630	1831.43	18603.8	17.0289	1.46137	0.682665	0.869205	10610
570	10611	383	493	22.0828	394	138	102.431	63	73.9411	72.7821	0.776876	7.76501	14.4021	0.972081	30.0832	29.2294	16.7072	1.34954	0.820541	3501.77	47417.4	3494	47403	3511	47432	3501.81	47417.9	14.1238	1.74951	0.570779	0.880312	10611
571	10612	1923	2538	49.4817	1962	165	101.704	39	165.196	159.297	0.757683	26.4654	23.5096	0.980122	58.8303	57.8706	42.5573	0.504488	0.677646	1375.47	24153.5	1349	24130	1403	24177	1375.4	24153.7	19.782	1.35983	0.731095	0.885504	10612
572	10613	8819	12160	105.966	9531	195	107.982	3	395.179	377.334	0.725247	49.5261	66.0537	0.925296	142.888	133.976	88.5713	1.25288	0.7503	1430.53	43296.1	1381	43230	1476	43358	1429.93	43295.7	18.9359	1.51264	0.625567	0.709647	10613
573	10614	2238	3120	53.3808	2290	150	107.28	60	180.167	173.49	0.717308	25.189	29.223	0.977293	64.6607	63.9935	44.6158	-0.990112	0.716885	1524.19	3415.22	1499	3386	1551	3446	1524.66	3415.2	14.3962	1.43433	0.695822	0.866407	10614
574	10615	1908	2499	49.2883	1944	138	103.082	48	161.439	155.735	0.763505	25.9822	25.1562	0.981481	53.4509	51.4727	47.4376	-0.47993	0.388126	1849.98	18785.2	1824	18760	1875	18809	1850.11	18785.1	14.6593	1.08506	0.916926	0.91997	10615
575	10616	1781	2208	47.6197	1818	147	101.426	24	155.296	149.912	0.806612	22.4638	23.5458	0.979648	51.4782	49.7681	45.6396	1.01418	0.398781	3525.46	47648.5	3503	47625	3549	47673	3525.91	47648.2	21.7432	1.09046	0.91553	0.928006	10616
576	10617	9558	27234	110.316	15426	171	110.163	12	671.245	639.061	0.350958	126.713	42.8653	0.619603	276.024	331.274	60.7932	-0.274737	0.983017	1508.71	25014.9	1382	24972	1649	25074	1508.39	25015.5	24.0473	5.4492	0.110892	0.266572	10617
577	10618	2511	4158	56.5429	2704	129	91.8662	27	212.309	203.963	0.603896	28.583	36.7256	0.928624	83.2586	86.6833	38.2456	1.11694	0.897404	1421.58	41460.7	1393	41424	1447	41501	1421.62	41460.4	16.9162	2.26649	0.425487	0.700037	10618
578	10619	4175	5324	72.9094	4344	105	68.0544	21	294.953	282.315	0.784185	20.8589	60.4575	0.961096	122.984	132.364	41.006	1.48388	0.950803	1534.86	13386.5	1514	13326	1558	13447	1534.86	13385.7	13.8072	3.22792	0.303406	0.603059	10619
579	10620	2633	3608	57.9003	2711	153	118.578	57	212.267	203.923	0.729767	42.2499	21.6426	0.971228	83.1865	84.1556	40.3086	-0.112232	0.877828	1558.25	6538.64	1516	6517	1598	6561	1558.44	6538.63	16.6473	2.08778	0.473364	0.734337	10620
580	10621	3145	4100	63.2798	3281	150	103.282	33	246.267	236.157	0.767073	50.7599	18.4312	0.958549	100.841	104.226	39.4638	0.0783788	0.925545	3552.76	47596.4	3502	47578	3602	47619	3554.96	47596.7	22.4332	2.64105	0.36862	0.651655	10621
581	10622	1361	1720	41.6279	1390	126	89.0059	42	135.64	131.276	0.791279	20.025	21.0838	0.979137	44.9444	43.9469	39.5135	-1.09018	0.437704	1440.02	42028.1	1420	42007	1460	42050	1440.41	42028.2	17.274	1.1122	0.897246	0.929597	10622
582	10623	13320	26010	130.229	16181	189	117.706	18	703.973	670.089	0.512111	148.186	48.6952	0.823188	308.603	326.598	59.0885	0.128485	0.983498	1570.19	24877.7	1422	24829	1728	24914	1566.7	24877.2	25.302	5.52727	0.158997	0.337756	10623
583	10624	4719	6075	77.514	4795	201	128.316	60	257.865	247.153	0.77679	38.1344	39.9941	0.98415	84.7703	82.0264	73.4185	1.21083	0.445947	1590.13	112.994	1552	73	1627	154	1590.37	113.362	21.4448	1.11724	0.893003	0.891816	10624
584	10625	3169	5487	63.5208	3498	162	111.002	54	253.622	243.131	0.577547	29.7826	40.0271	0.905946	99.0051	96.0536	47.1851	1.24224	0.871026	1605.78	8073.03	1576	8033	1635	8126	1605.54	8072.5	16.3055	2.03568	0.437326	0.619095	10625
585	10626	3200	4160	63.8308	3249	150	107.218	36	211.238	202.947	0.769231	30.5959	33.4991	0.984918	70.6612	69.3319	59.0933	0.835091	0.523014	1862.6	18545.5	1832	18512	1896	18577	1862.88	18545.7	14.9899	1.17326	0.847605	0.901192	10626
586	10627	3979	17556	71.1774	6592	165	96.9123	18	420.558	401.396	0.226646	57.1943	66.623	0.60361	170.182	220.129	39.5956	-0.808517	0.98369	3572.19	47672.6	3515	47606	3647	47739	3570.45	47674.5	18.7202	5.55943	0.104551	0.282703	10627
587	10628	3047	4560	62.2861	3129	156	103.222	33	222.551	213.673	0.668202	29.1588	40.8343	0.973794	84.534	86.2051	45.5704	-1.1309	0.848854	1472.16	24784.8	1443	24744	1500	24824	1471.68	24785.1	18.9532	1.89169	0.522055	0.773076	10628
588	10629	11746	34958	122.293	17029	141	87.3407	36	660.257	628.644	0.336003	119.064	67.1527	0.689765	258.791	288.558	74.2313	0.399117	0.966345	1596.06	42328.2	1477	42261	1704	42415	1596.75	42327.8	17.6669	3.88728	0.179611	0.33859	10629
589	10630	2239	3822	53.3927	2332	171	123.059	66	224.51	215.53	0.585819	46.3542	21.5033	0.96012	96.1353	96.879	30.0479	0.277202	0.950685	1594.35	235.503	1548	214	1639	256	1594.23	235.351	17.1807	3.22415	0.303742	0.558205	10630
590	10631	821	1088	32.3316	843	117	84.6468	36	104.569	101.819	0.754596	16.933	15.2533	0.973903	34.9285	33.6242	31.1099	-0.216621	0.379422	1571.93	13659.3	1555	13644	1589	13676	1571.37	13659.9	15.3153	1.08082	0.924592	0.94352	10631
591	10632	3682	6111	68.4695	3782	168	114.667	33	259.765	248.954	0.60252	30.2667	44.9617	0.973559	105.19	106.794	44.6314	-1.14098	0.908483	1868.27	18880	1838	18835	1901	18932	1868.15	18879.5	21.8219	2.39279	0.411058	0.6857	10632
592	10633	1087	1482	37.2023	1114	153	108.224	66	124.225	120.455	0.733468	18.6891	18.4747	0.975763	46.0435	45.2085	30.6737	0.833961	0.734604	3547.69	48611.5	3529	48593	3567	48632	3547.99	48611.7	14.0403	1.47385	0.677174	0.885154	10633
593	10634	5158	9504	81.0393	5941	147	92.5859	24	318.877	304.996	0.542719	49.12	39.9777	0.868204	114.586	121.985	59.9408	-0.617824	0.870945	1517.12	24137	1468	24097	1576	24185	1516.82	24137	17.5466	2.03508	0.441348	0.637447	10634
594	10635	4236	8050	73.4401	4503	132	85.5928	33	302.735	289.692	0.526211	33.7096	60.5279	0.940706	124.085	131.515	42.5759	1.1778	0.946148	1523.71	42181.5	1490	42121	1560	42236	1524.11	42182.9	17.0259	3.08896	0.311827	0.580818	10635
595	10636	1325	1575	41.0736	1376	156	101.418	57	167.154	160.043	0.84127	30.4913	11.757	0.962936	64.5368	68.1698	25.2336	-0.0847257	0.928969	1594.49	11646.8	1564	11635	1627	11660	1594.38	11647.1	17.4694	2.70155	0.36303	0.595923	10636
596	10637	2488	3375	56.2834	2562	147	100.725	39	199.095	191.436	0.737185	23.1877	35.8706	0.971116	77.6209	75.8005	42.2315	1.37136	0.830418	1876.19	18661.9	1853	18626	1898	18701	1876.31	18661.7	14.6363	1.79488	0.551336	0.788747	10637
597	10638	1418	1800	42.4906	1443	147	113.069	69	139.64	135.068	0.787778	18.8547	21.9669	0.982675	49.93	48.7889	37.0568	1.02951	0.650468	3561.85	48525	3543	48503	3583	48548	3562.03	48525	11.7934	1.3166	0.75848	0.913837	10638
598	10639	8434	15755	103.627	8921	186	114.281	51	402.759	384.521	0.535322	72.6717	62.7191	0.94541	162.2	168.681	66.3047	-0.624781	0.919505	1582.67	23151.7	1510	23089	1647	23204	1583.1	23151.5	15.9417	2.54403	0.377408	0.653359	10639
599	10640	4675	7308	77.1518	4758	144	88.7063	33	274.149	262.591	0.63971	41.2717	39.6024	0.982556	105.759	106.345	56.5733	-0.712544	0.846759	1553.27	41985.6	1512	41946	1599	42030	1553.94	41985.4	19.6127	1.87978	0.526324	0.781659	10640
600	10641	3254	4615	64.3671	3317	147	104.744	45	218.794	210.111	0.705092	35.606	32.0532	0.981007	77.801	77.919	53.6549	-0.650067	0.725143	1634.61	11038.1	1599	11006	1670	11071	1634.33	11038	16.1293	1.45222	0.682402	0.854195	10641
601	10642	2952	4366	61.3074	3016	189	115.432	39	216.309	207.755	0.676134	35.6331	29.6867	0.97878	83.5284	83.9924	44.8699	0.543699	0.845349	1640.63	1603.69	1605	1574	1679	1633	1641.14	1604.18	27.7489	1.87191	0.532779	0.792827	10642
602	10643	5241	11844	81.6887	6049	138	102.163	45	368.919	352.439	0.442503	69.9636	45.6968	0.866424	151.924	164.7	46.0275	-0.464078	0.960157	3634.96	48379.7	3565	48334	3706	48418	3634.92	48379.9	14.6038	3.57829	0.246002	0.483908	10643
603	10644	2560	3190	57.092	2600	189	88.1402	33	187.095	180.059	0.802508	29.4852	26.6723	0.984615	62.2415	59.9795	54.49	0.461114	0.417935	4389.49	17225.7	4360	17199	4418	17254	4388.62	17225.4	16.2973	1.10074	0.906034	0.919017	10644
604	10645	1409	1806	42.3556	1438	120	87.1874	33	137.882	133.402	0.780177	20.4294	21.2541	0.979833	44.5982	42.6791	42.2057	-1.31805	0.148522	1585.43	42040.3	1565	42019	1608	42061	1585.58	42040.5	16.6569	1.01122	0.984897	0.931331	10645
605	10646	1332	1813	41.182	1367	165	101.331	39	140.468	135.854	0.734694	23.1989	18.6494	0.974396	52.9245	52.5272	32.3995	0.381759	0.787109	1601.2	24942.6	1578	24924	1627	24961	1601.61	24942.6	19.1598	1.62124	0.614675	0.848319	10646
606	10647	1909	2494	49.3013	1952	114	74.6637	21	166.368	160.408	0.765437	26.9995	20.9267	0.977971	59.6657	58.9465	41.575	-0.068927	0.708908	1630	13559.9	1603	13539	1661	13582	1629.41	13560	16.5138	1.41783	0.699521	0.86672	10647
607	10648	2403	3243	55.3136	2455	165	119.778	27	188.752	181.63	0.740981	23.9193	32.5988	0.978819	71.8401	68.5886	44.9122	1.32918	0.755797	1902.92	19027.6	1879	18995	1926	19064	1902.86	19027.5	23.6506	1.52717	0.650369	0.847577	10648
608	10649	2153	2915	52.3573	2212	156	108.255	27	177.439	170.904	0.738593	25.6953	27.17	0.973327	65.8027	64.2759	42.8844	0.762313	0.744885	3595.7	47377.2	3570	47350	3623	47405	3596.03	47377.6	18.7832	1.49882	0.663526	0.859325	10649
609	10650	4740	6720	77.6863	4829	183	98.4222	36	271.179	259.775	0.705357	45.6133	33.9485	0.98157	101.39	102.011	59.4999	-0.388307	0.812278	6464.61	5841.95	6419	5808	6515	5878	6465.85	5841.6	20.4727	1.71447	0.579957	0.809985	10650
610	10651	3059	4020	62.4087	3112	144	89.2723	30	206.652	198.6	0.760945	31.4959	33.1131	0.982969	68.0661	66.1361	59.3927	-1.3502	0.439918	1620.5	27293.1	1589	27260	1649	27327	1620.77	27293.5	23.5926	1.11354	0.890457	0.900142	10651
611	10652	4556	5893	76.1635	4629	147	112.808	42	253.622	243.131	0.773121	35.9004	40.5727	0.98423	88.0227	85.3279	68.1727	-1.214	0.601398	1625.9	42885.6	1590	42845	1661	42928	1626.03	42886.2	14.3803	1.25164	0.796731	0.890058	10652
612	10653	10544	45628	115.866	14324	144	88.9686	15	688.122	655.062	0.231086	128.868	84.8324	0.736107	299.456	339.775	49.9789	0.618426	0.989123	1735.87	13677.8	1607	13593	1851	13780	1742.51	13682.6	18.0839	6.79838	0.116287	0.279824	10653
613	10654	1370	1728	41.7653	1403	177	123.729	87	143.397	138.63	0.792824	27.5241	15.6511	0.976479	55.3173	54.9977	31.8949	-0.109111	0.814665	1639.52	7220.65	1612	7205	1666	7237	1639	7220.49	13.8164	1.72434	0.576689	0.837241	10654
614	10655	2064	2544	51.2637	2098	165	98.8154	42	166.368	160.408	0.811321	24.0228	26.0247	0.983794	56.3028	54.3488	48.4928	-1.45088	0.45154	1922.02	16200	1898	16174	1946	16227	1921.31	16200.3	20.0892	1.12076	0.889692	0.937092	10655
615	10656	2945	4543	61.2347	3282	192	92.2187	0	230.652	221.353	0.64825	43.7314	32.2183	0.897319	79.0759	78.1872	54.8437	-0.190927	0.712728	3559.73	47544.2	3516	47512	3593	47571	3560.31	47544.2	25.8061	1.42564	0.613372	0.695635	10656
616	10657	11374	22479	120.34	11962	150	116.226	48	490.943	468.125	0.505983	95.504	64.8057	0.950844	202.712	199.417	75.6556	0.555969	0.925239	1709.5	43344.8	1614	43280	1791	43407	1709.97	43344.9	13.7984	2.63585	0.364166	0.593008	10657
617	10658	4166	12556	72.8307	5225	156	115.98	33	415.948	397.025	0.331794	70.9133	36.1675	0.797321	182.833	202.435	32.5692	-0.32937	0.986973	1685.91	6541.17	1615	6505	1787	6578	1686.12	6541.19	15.101	6.21555	0.129437	0.302587	10658
618	10659	1865	2516	48.7298	1908	150	107.902	48	174.953	168.548	0.741256	34.1346	17.2327	0.977463	71.7844	70.3493	33.9802	0.268728	0.875609	1655.13	24129.2	1621	24112	1689	24149	1655.25	24129.3	14.2632	2.0703	0.47981	0.765675	10659
619	10660	3169	5022	63.5208	3237	156	107.225	36	231.622	222.273	0.631023	30.2206	38.9438	0.978993	92.1141	90.7133	44.8781	1.01943	0.86905	1700.22	11897.9	1670	11859	1732	11940	1699.89	11897.5	18.9465	2.02133	0.490333	0.742286	10660
620	10661	2144	2829	52.2477	2195	144	107.573	57	181.439	174.696	0.757865	20.5975	33.7696	0.976765	70.6116	68.2797	40.0799	-1.46725	0.80959	1932.6	19217.8	1912	19184	1953	19253	1932.84	19217.9	13.258	1.70359	0.585533	0.818418	10661
621	10662	7228	22800	95.9321	9498	162	87.591	3	510.6	486.205	0.317018	90.0084	49.9765	0.761002	218.179	236.181	49.3036	0.428206	0.977968	2907.01	48699	2817	48649	3007	48769	2904.54	48698.4	20.571	4.79033	0.164983	0.34839	10662
622	10663	1410	1848	42.3706	1449	156	118.621	42	144.368	138.995	0.762987	19.8652	20.9638	0.973085	47.1699	44.5759	40.5385	-1.15636	0.415864	967.865	7131.96	948	7111	990	7155	968.279	7132.52	21.0786	1.09959	0.903501	0.850139	10663
623	10664	1270	1632	40.2121	1298	150	111.406	66	135.983	131.601	0.778186	15.3425	22.448	0.978428	51.264	50.4662	32.28	-1.28257	0.768679	1689.34	11599.4	1674	11577	1708	11625	1689.22	11599.7	13.9363	1.56339	0.63491	0.86307	10664
624	10665	10091	36995	113.35	12217	156	94.7386	0	636.867	606.469	0.272767	123.945	78.1435	0.82598	281.093	309.702	45.8904	0.516049	0.988961	1825.94	25068.1	1702	24990	1947	25141	1827.42	25069.2	20.7426	6.74875	0.133954	0.312641	10665
625	10666	4101	10064	72.2603	5124	192	125.846	51	374.434	354.985	0.407492	29.1746	63.1024	0.800351	157.204	159.711	38.689	-1.20598	0.970215	1936.17	42634.1	1907	42571	1975	42719	1936.52	42633.2	23.9822	4.12807	0.204706	0.367579	10666
626	10667	2071	2862	51.3506	2112	174	102.478	48	171.338	165.12	0.72362	25.6963	26.1941	0.980587	60.4152	59.7657	44.2935	-0.737792	0.671374	1944.7	16384.2	1919	16358	1972	16412	1944.93	16384.1	21.5574	1.34931	0.738221	0.886507	10667
627	10668	3077	5688	62.592	3217	162	106.784	24	241.179	231.333	0.540963	42.6578	32.7735	0.956481	98.7168	100.48	40.5327	0.684306	0.915027	3684.66	47367.8	3642	47335	3721	47407	3685.87	47368.5	20.2044	2.47898	0.388044	0.664752	10668
628	10669	2850	4216	60.239	2904	168	116.643	36	210.309	202.067	0.675996	35.374	28.974	0.981405	79.8123	79.4746	46.2106	0.653203	0.813582	1714.37	11178	1679	11149	1747	11211	1714.3	11177.9	18.9564	1.71984	0.574511	0.80973	10669
629	10670	14353	29952	135.184	16722	195	121.221	66	572.399	545.35	0.4792	83.1463	69.897	0.85833	218.586	227.796	91.938	-0.673885	0.914936	1817.15	23002.9	1734	22933	1926	23089	1817.57	23002.1	16.2822	2.47771	0.352176	0.550497	10670
630	10671	3182	5244	63.651	3324	144	106.229	33	244.208	234.205	0.606789	42.4359	25.5427	0.95728	98.4327	101.344	41.0965	-0.401413	0.914089	2016.44	19106.5	1974	19081	2066	19138	2015.62	19107.2	16.573	2.46601	0.394467	0.670486	10671
631	10672	2286	2914	53.9502	2324	153	95.6627	27	178.853	172.245	0.784489	30.0179	22.2148	0.983649	65.4599	63.6991	45.845	-0.350447	0.694274	3625.02	47522.2	3595	47500	3657	47547	3625.22	47522.8	17.9542	1.38945	0.71733	0.898038	10672
632	10673	8864	12760	106.236	9021	162	111.806	39	359.546	343.553	0.694671	52.5398	51.687	0.982596	117.886	114.17	101.017	-0.539392	0.46598	1720.54	42566.7	1668	42515	1784	42625	1719.75	42567.1	16.8485	1.13021	0.865839	0.861648	10673
633	10674	3344	5400	65.2512	3579	177	113.678	48	258.894	248.129	0.619259	59.8953	22.9928	0.934339	100.841	95.7854	48.4659	0.173091	0.862543	1748.9	8157.99	1689	8135	1789	8189	1749.43	8158.2	16.4122	1.97635	0.464064	0.626947	10674
634	10675	7843	12956	99.9301	8769	195	127.826	48	412.191	393.463	0.605357	85.7166	33.5704	0.894401	167.693	177.141	61.4983	0.20542	0.937801	1778.72	609.57	1693	576	1857	655	1777.83	608.668	31.2604	2.88041	0.318241	0.58009	10675
635	10676	3396	4081	65.7565	3453	159	114.05	33	221.095	212.293	0.832149	37.2459	27.1251	0.983493	79.555	79.7923	54.5874	-0.0696233	0.729371	1807.25	24299.1	1770	24272	1847	24325	1807.07	24299.3	19.8312	1.46174	0.679134	0.873007	10676
636	10677	8564	11232	104.422	8835	153	107.796	39	359.563	343.569	0.762464	56.0736	48.6075	0.969327	124.788	120.474	92.6534	0.371363	0.639164	2039.07	18815.6	1983	18767	2100	18863	2040.62	18817.4	19.0058	1.30027	0.751271	0.832406	10677
637	10678	1658	2254	45.946	1699	147	104.495	63	155.539	150.142	0.735581	23.4095	22.9813	0.975868	57.8014	56.1062	37.6975	0.714437	0.740647	3744.41	48443	3721	48420	3770	48466	3743.9	48442.9	12.7526	1.48833	0.670614	0.861222	10678
638	10679	2611	3726	57.6579	2669	141	103.567	63	197.48	189.905	0.700751	33.0586	26.3815	0.978269	71.0634	70.819	47.4278	-0.389592	0.742628	1723.06	43156.4	1690	43130	1759	43184	1723.54	43156.5	9.89576	1.4932	0.662852	0.841336	10679
639	10680	1725	2303	46.8651	1761	165	110.809	51	158.711	153.149	0.749023	24.1409	22.4522	0.979557	58.6003	57.0682	38.8902	0.839231	0.731848	1744.14	11551.5	1720	11529	1767	11578	1744.4	11551.5	19.3218	1.46742	0.674389	0.860571	10680
640	10681	3883	5005	70.3135	3943	159	113.43	60	235.48	225.931	0.775824	32.0484	37.6021	0.984783	81.9878	81.5733	60.77	1.12555	0.667094	1841.05	23458.6	1809	23421	1874	23498	1840.91	23458.8	13.199	1.34233	0.742987	0.879971	10681
641	10682	3204	4437	63.8706	3302	189	100.066	30	231.581	222.234	0.72211	23.3333	40.519	0.970321	89.7385	91.1229	45.4144	-1.35522	0.866955	2034.33	16362.5	2011	16322	2062	16409	2033.92	16363.2	23.8419	2.00648	0.4913	0.750754	10682
642	10683	2492	5612	56.3286	2612	171	107.603	30	245.765	235.681	0.444048	49.8567	31.5534	0.954058	105.309	109.629	30.1368	-0.510346	0.961473	3782.86	48260.6	3733	48229	3825	48290	3783.71	48260	20.1151	3.63771	0.264002	0.518465	10683
643	10684	2659	4248	58.1854	2743	129	80.1211	12	208.794	200.631	0.625942	36.6728	27.4757	0.969377	82.4924	82.5609	41.6858	0.612862	0.863172	1719.67	42067.5	1683	42040	1755	42099	1719.38	42067	16.7458	1.98055	0.496684	0.766465	10684
644	10685	4888	6240	78.8898	5081	171	104.204	36	300.066	287.162	0.783333	26.2017	55.9239	0.962015	122.184	122.285	52.0278	1.47489	0.904976	1764.2	11674.9	1738	11619	1790	11739	1764.48	11675.1	23.5723	2.35038	0.416193	0.682193	10685
645	10686	4953	7095	79.4126	5119	168	89.9079	3	313.279	299.689	0.698097	61.7577	26.4835	0.967572	131.034	132.024	48.3876	0.177214	0.930415	1958.76	27228.5	1897	27202	2026	27257	1959.27	27227.4	21.3883	2.72846	0.361805	0.634184	10686
646	10687	1384	2088	41.9781	1428	132	98.3324	54	154.125	148.801	0.662835	28.461	17.4415	0.969188	62.3939	63.3523	27.964	0.366072	0.897308	3768.46	46222.4	3740	46205	3798	46241	3768.4	46222.6	14.9282	2.2655	0.439057	0.732151	10687
647	10688	5826	8778	86.1272	5983	117	64.8543	9	318.25	304.401	0.663705	51.4825	41.4447	0.973759	122.544	125.113	60.8713	0.405369	0.873663	4835.48	20127.4	4784	20086	4898	20163	4836.56	20128	12.5778	2.05536	0.473891	0.722843	10688
648	10689	6506	16830	91.0148	7067	171	105.16	33	428.659	409.076	0.386572	86.3898	50.4494	0.920617	184.765	197.568	43.6941	0.504405	0.975238	1763.39	41955.4	1677	41905	1842	42007	1762.16	41954.1	26.238	4.52161	0.212222	0.444939	10689
649	10690	1983	2560	50.2477	2030	111	69.1135	6	174.711	168.318	0.774609	31.5134	18.9763	0.976847	66.4831	66.9893	37.7437	-0.226929	0.826164	1773.51	13540	1742	13521	1806	13561	1773.6	13540.2	17.1279	1.77484	0.562629	0.816382	10690
650	10691	5342	18900	82.4721	8677	174	99.237	36	472.073	450.235	0.282646	49.5262	96.9719	0.615651	187.032	212.971	53.6119	1.0351	0.967797	1979.53	26957	1930	26860	2038	27035	1979.51	26957.5	17.6475	3.97247	0.149959	0.301228	10691
651	10692	16102	48169	143.184	24361	216	102.392	21	813.21	773.653	0.334281	169.643	88.8313	0.660975	335.68	393.761	77.5194	-0.292755	0.98043	2169.64	16133.8	2000	16045	2319	16196	2170.57	16133.5	21.8636	5.07951	0.132229	0.305974	10692
652	10693	5596	9968	84.41	5705	171	107.475	45	319.505	305.591	0.561396	58.9664	44.8031	0.980894	130.357	132.425	54.4835	-0.609448	0.911441	3839.97	48327.8	3781	48283	3893	48372	3839.52	48328.4	21.986	2.43054	0.406304	0.688864	10693
653	10694	5212	6816	81.4624	5348	177	121.771	63	278.451	266.669	0.764671	47.6516	34.4112	0.97457	98.0612	99.7439	66.9939	0.213554	0.740861	1770.65	42488.4	1723	42454	1819	42525	1770.66	42489.1	19.6455	1.48885	0.667025	0.844729	10694
654	10695	3488	5040	66.6413	3556	147	100.19	36	229.622	220.377	0.692063	36.8653	36.2612	0.980877	84.6463	83.7941	53.6774	-0.769763	0.767886	1779.87	10970.3	1743	10934	1815	11004	1779.88	10970.3	16.9717	1.56107	0.632498	0.8313	10695
655	10696	1243	1640	39.7824	1270	165	118.144	57	131.054	126.928	0.757927	18.8777	19.5857	0.97874	46.6154	45.6899	34.6785	-0.832231	0.651095	1763.88	3407.59	1745	3388	1785	3429	1763.85	3407.66	23.1269	1.31753	0.758124	0.909456	10696
656	10697	4089	6384	72.1545	4156	180	92.7168	9	252.735	242.289	0.640508	38.2468	40.1812	0.983879	95.8019	96.2801	54.7604	0.690193	0.822502	1982.25	25486.2	1944	25446	2028	25522	1982.26	25486.4	20.8606	1.75821	0.561635	0.804444	10697
657	10698	2469	3432	56.0681	2522	141	97.6902	39	191.581	184.311	0.719406	24.9996	33.179	0.978985	70.3278	70.0934	44.997	1.10826	0.76674	2045	18669.2	2020	18636	2072	18702	2045.17	18669.1	18.1725	1.55773	0.639848	0.845332	10698
658	10699	2574	3416	57.2479	2621	144	98.6853	3	189.581	182.415	0.753513	30.0291	27.1371	0.982068	65.5134	65.4759	50.215	-0.553285	0.641739	3856.03	48213.1	3826	48186	3887	48242	3855.27	48212.8	19.9322	1.30391	0.764462	0.899974	10699
659	10700	4486	7991	75.5761	5084	165	120.18	39	328.593	314.207	0.561382	73.9955	31.0711	0.882376	136.682	135.669	45.7937	-0.321923	0.941311	1809	12626.1	1735	12595	1866	12656	1808.76	12626.3	21.9315	2.96261	0.310318	0.522099	10700
660	10701	4090	8008	72.1634	4570	162	113.939	36	292.978	280.442	0.510739	52.6694	40.9242	0.894967	115.486	124.667	45.0869	-0.536529	0.932311	1797.67	6535.92	1745	6495	1849	6572	1798.05	6535.9	16.3631	2.76504	0.335066	0.598776	10701
661	10702	3936	9072	70.7917	4217	144	100.726	60	302.09	289.081	0.433862	37.8173	50.5546	0.933365	128.141	128.794	40.8919	0.963944	0.948259	1828.82	43325.6	1791	43275	1875	43383	1828.99	43325.8	11.4274	3.14963	0.302115	0.54199	10702
662	10703	5336	7872	82.4258	5501	222	107.833	27	312.25	298.713	0.677846	66.5459	30.1224	0.970005	129.692	120.587	57.5874	0.277987	0.8786	2099.55	15776.1	2033	15746	2156	15810	2100.12	15776.5	23.704	2.09399	0.467222	0.687735	10703
663	10704	3072	4130	62.5411	3138	120	76.1064	15	212.409	204.058	0.743826	30.9108	32.3411	0.978967	78.3901	76.8179	51.5928	1.05479	0.740891	2067.91	27247.3	2037	27215	2096	27285	2067.59	27246.3	14.1817	1.48893	0.662836	0.855627	10704
664	10705	3427	6969	66.056	3505	153	100.798	42	268.635	257.363	0.491749	50.857	34.1704	0.977746	116.97	115.901	37.7644	0.561601	0.945427	3890.86	46307.2	3840	46273	3941	46342	3890.61	46307	17.297	3.06904	0.324828	0.596761	10705
665	10706	2729	3476	58.9463	2798	174	120.995	60	206.853	198.79	0.785098	21.7156	40.0828	0.97534	79.7621	79.6124	43.7921	1.53875	0.835121	1783.72	84.0828	1762	44	1806	123	1784.06	83.9315	18.0327	1.81796	0.548217	0.801476	10706
666	10709	9014	22040	107.131	10190	198	111.738	57	497.872	474.694	0.408984	91.9479	52.5071	0.884593	208.002	226.384	54.4319	-0.43365	0.970664	2043.95	23055.5	1952	23003	2142	23119	2044.33	23055.6	19.4131	4.15903	0.223943	0.456974	10709
667	10710	2984	3610	61.6388	3092	150	105.277	33	234.368	224.876	0.826593	45.8237	19.5865	0.965071	96.1769	100.251	38.6513	0.0525925	0.922688	2087.82	16998.6	2042	16979	2137	17017	2088.45	16998.2	19.0617	2.59372	0.378038	0.682675	10710
668	10711	3862	5120	70.1231	3919	201	105.426	30	234.794	225.28	0.754297	39.1875	30.6605	0.985455	84.4334	83.255	59.1389	0.367979	0.703864	3895.19	49327.7	3856	49297	3936	49361	3895.48	49328.1	23.4116	1.40779	0.709417	0.880336	10711
669	10712	2015	2652	50.6515	2055	180	99.8888	48	168.61	162.534	0.759804	24.6888	27.0298	0.980535	58.8218	56.9721	45.5493	0.785311	0.600664	1806.69	14147	1782	14120	1834	14171	1806.46	14146.7	21.9237	1.25078	0.790425	0.890671	10712
670	10713	8616	27412	104.739	11166	189	121.829	60	536.399	511.22	0.314315	60.2799	91.5174	0.771628	226.296	232.689	63.5427	0.894288	0.961991	1857.28	100.517	1797	9	1951	187	1857.75	100.6	23.4655	3.66193	0.202612	0.376305	10713
671	10714	4980	16872	79.6287	6963	141	94.5042	21	437.002	414.304	0.295164	53.5468	43.9749	0.715209	178.194	158.37	51.039	0.541437	0.946646	1912.55	40458	1859	40414	2011	40525	1911.54	40457.3	15.2385	3.10292	0.252809	0.327697	10714
672	10715	5268	8001	81.8989	6053	156	100.61	39	336.291	321.506	0.658418	31.5812	61.5315	0.870312	129.838	132.852	58.661	1.54829	0.897235	1925.58	27120.5	1894	27059	1957	27186	1925.29	27120.3	18.0761	2.26474	0.380034	0.585361	10715
673	10716	3601	10032	67.7122	4416	144	104.977	30	348.09	330.01	0.358951	40.6065	70.3255	0.815444	143.178	163.565	33.2262	-1.1526	0.97915	2102.61	18936.3	2062	18866	2138	18998	2102.44	18937.6	16.3137	4.92279	0.171376	0.373464	10716
674	10717	16541	34808	145.123	24428	174	103.14	18	697.495	663.948	0.475207	121.564	86.9788	0.677133	234.094	267.462	122.313	-0.241502	0.889308	4009.56	48425	3888	48338	4117	48490	4012.25	48425.1	20.8451	2.18671	0.294407	0.427258	10717
675	10718	3577	4761	67.4861	3636	189	119.238	24	223.38	214.459	0.751313	34.1806	33.6075	0.983773	74.8866	74.3925	61.2588	-0.809527	0.567383	1831.18	11142.6	1797	11109	1866	11178	1831.57	11141.9	25.1776	1.2144	0.822944	0.900827	10718
676	10719	1210	1519	39.2507	1240	123	79.0959	45	132.569	128.364	0.796577	24.0289	15.3686	0.975806	49.6488	49.4715	31.1705	0.118139	0.776538	1901.03	41982.4	1877	41967	1926	41998	1901.33	41982.2	12.3538	1.58713	0.629486	0.865196	10719
677	10720	6116	8576	88.2447	6258	192	110.704	63	338.108	323.228	0.713153	70.9204	32.1405	0.977309	139.284	137.584	57.1965	0.188449	0.909492	2044.92	23351.1	1974	23319	2108	23383	2044.58	23351.3	15.7094	2.40545	0.411381	0.672307	10720
678	10721	11078	52437	118.764	22066	192	97.9138	36	822.85	785.474	0.211263	131.053	131.923	0.502039	297.469	377.21	89.1256	-0.723833	0.971686	2204.05	14972.9	2073	14841	2304	15068	2201.55	14974.8	19.5307	4.23234	0.0991298	0.205603	10721
679	10722	1276	1634	40.307	1308	156	111.085	66	131.64	127.484	0.780906	18.3997	21.4389	0.975535	43.9318	42.7307	38.0542	1.37037	0.454866	1823.4	11678.4	1805	11657	1843	11700	1823.24	11679	15.5129	1.12289	0.889777	0.92531	10722
680	10723	4584	7056	76.3972	4756	183	117.285	57	306.693	293.445	0.64966	65.856	25.8752	0.963835	129.522	127.121	47.0417	0.249635	0.92901	1879.86	560.875	1814	535	1940	591	1880.74	561.645	20.6868	2.7023	0.361178	0.612415	10723
681	10724	2940	3634	61.1827	3012	123	58.7918	6	216.752	208.176	0.809026	23.6214	38.6541	0.976096	82.0061	81.1819	46.5386	-1.41147	0.819372	1900.62	38425.7	1877	38387	1923	38466	1901.2	38426.9	18.3718	1.7444	0.567987	0.786375	10724
682	10725	4027	12656	71.6054	4737	168	91.8349	24	347.002	331.66	0.318189	61.5495	53.6553	0.850116	150.013	164.241	35.3924	-0.798616	0.976506	2035.55	26646.7	1974	26593	2086	26706	2035.22	26646.9	19.7618	4.64056	0.190078	0.420269	10725
683	10726	1749	2400	47.19	1867	210	108.918	63	170.953	164.755	0.72875	26.9331	18.0057	0.936797	64.4748	62.4933	37.164	-0.226634	0.803957	2107.93	15715	2081	15697	2141	15737	2107.61	15715.3	20.3219	1.68156	0.570207	0.752046	10726
684	10727	2029	2640	50.8272	2071	156	106.122	36	171.196	164.985	0.768561	27.9325	21.3913	0.97972	61.4003	60.3814	43.1237	-0.120182	0.699954	3986.93	45207.4	3959	45186	4019	45230	3987.96	45207.9	20.2628	1.40019	0.708574	0.869971	10727
685	10728	2877	3776	60.5236	2926	159	109.615	48	199.238	191.571	0.761917	29.7793	30.2544	0.983254	67.9559	67.1467	54.7732	0.93617	0.578441	1851.78	10913.3	1822	10883	1881	10947	1851.71	10913.3	18.1363	1.2259	0.812458	0.910767	10728
686	10729	2049	3016	51.0771	2097	186	122.018	51	176.752	170.253	0.679377	27.5442	25.8424	0.97711	68.8186	67.6177	38.6791	0.716688	0.820236	1883.54	621.842	1856	596	1914	648	1883.06	622.061	28.6714	1.74817	0.570599	0.824179	10729
687	10731	1741	2250	47.082	1778	159	107.133	33	154.953	149.586	0.773778	25.3182	21.3751	0.97919	52.9245	51.048	43.5776	-0.472156	0.520833	2010.32	26792.4	1985	26771	2035	26816	2010.07	26792.6	19.6677	1.17143	0.850651	0.911186	10731
688	10732	1754	2254	47.2574	1791	183	108.132	39	154.953	149.586	0.778172	22.7548	24.459	0.979341	53.2353	50.8369	43.9896	-1.09765	0.50124	2103.75	16331.5	2081	16307	2127	16356	2103.73	16331.5	29.1458	1.15566	0.864133	0.917989	10732
689	10733	1587	2058	44.9514	1621	129	98.1285	51	149.296	144.223	0.771137	24.2634	19.8084	0.979025	53.8516	52.719	38.3901	0.53813	0.685361	4062.26	46443.8	4038	46424	4087	46466	4062.57	46444.1	11.2897	1.37324	0.727031	0.894721	10733
690	10734	5339	7198	82.4489	5489	168	109.558	30	306.551	293.31	0.741734	59.6406	30.6263	0.972673	120.785	124.713	55.8419	0.1908	0.894151	1882.64	8328.63	1823	8298	1941	8359	1883.18	8328.6	16.6459	2.23332	0.437069	0.713943	10734
691	10735	1305	1785	40.7625	1343	171	107.324	66	138.711	134.187	0.731092	26.9326	17.3617	0.971705	51.788	49.783	33.8542	0.0923405	0.733179	1881.93	7409.36	1855	7392	1906	7427	1882.02	7409.71	15.0484	1.47051	0.670439	0.852316	10735
692	10736	6876	10764	93.5671	7328	207	129.445	51	360.291	344.259	0.638796	38.2359	67.8018	0.938319	140.616	143.891	65.1606	1.36594	0.891589	1979.24	42975.8	1941	42908	2019	43046	1979.19	42975	24.2243	2.20826	0.42284	0.665638	10736
693	10737	2622	3300	57.7792	2668	165	112.799	45	193.439	186.073	0.794545	32.8181	25.394	0.982759	68.942	68.4443	48.9628	-0.299402	0.698749	2019.82	26903.4	1987	26878	2053	26928	2019.62	26903	17.7205	1.39788	0.712637	0.880555	10737
694	10738	3029	4312	62.1019	3097	144	100.507	39	226.066	217.006	0.702458	23.5896	42.6976	0.978043	89.2693	90.0697	43.2123	-1.34735	0.877397	2106.59	18734.7	2083	18692	2132	18780	2106.43	18735.3	16.66	2.08435	0.475392	0.744798	10738
695	10739	2766	3770	59.3446	2838	195	102.661	45	203.581	195.688	0.733687	27.6139	32.3366	0.97463	74.0608	72.2608	48.9538	0.959812	0.735559	4075.61	45065.3	4048	45033	4106	45098	4075.75	45065.6	19.6616	1.4761	0.674461	0.838665	10739
696	10740	6159	9240	88.5544	7307	159	92.6191	24	384.392	367.108	0.666558	26.5173	79.4491	0.84289	154.935	170.406	53.5929	1.50382	0.949257	1851.52	13516.4	1825	13437	1885	13591	1851.89	13515.4	22.2097	3.17963	0.270055	0.523807	10740
697	10741	2109	2640	51.8195	2149	144	86.771	18	177.196	170.674	0.798864	20.4737	31.4116	0.981387	66.9104	66.7191	40.4297	-1.51908	0.795488	1977.47	38636.4	1957	38605	1997	38671	1977.8	38636.9	19.2646	1.65025	0.603235	0.844071	10741
698	10742	3982	8649	71.2042	4718	207	102.811	33	311.12	294.96	0.4604	46.5224	39.3792	0.844002	112.071	116.904	50.343	0.7479	0.902526	2070.52	29650.4	2024	29611	2117	29704	2072.19	29653.7	26.7772	2.32215	0.370981	0.516959	10742
699	10744	6707	18000	92.4101	7726	171	101.915	33	425.044	405.648	0.372611	68.0134	66.7424	0.868108	180.413	194.15	48.6665	0.841435	0.968074	4140.01	45170.7	4072	45104	4197	45248	4140.01	45170.5	19.4155	3.9894	0.226549	0.466521	10744
700	10745	2233	3268	53.3211	2296	123	76.6847	12	210.853	202.583	0.683293	17.0291	46.3511	0.972561	89.2861	86.9943	33.7314	1.33155	0.921768	1850.03	13176.4	1833	13130	1871	13216	1850.74	13178.2	18.9715	2.57903	0.375679	0.63116	10745
701	10746	1181	1505	38.7775	1217	216	145.275	81	129.154	125.127	0.784718	21.9729	16.8899	0.970419	44.3847	43.9231	34.4791	0.0558955	0.619509	1901.97	513.89	1880	497	1923	532	1901.86	513.172	27.9106	1.2739	0.779426	0.889696	10746
702	10747	5850	10120	86.3044	6002	174	106.546	60	317.404	303.599	0.578063	45.4856	54.5711	0.974675	125.399	130.49	57.5324	-0.936632	0.897559	2025.49	44790.6	1980	44736	2072	44846	2025.82	44790.3	14.8151	2.26812	0.437431	0.729694	10747
703	10748	5396	9546	82.8879	5661	171	113.308	63	334.635	319.935	0.565263	61.409	37.28	0.953188	136.956	143.847	48.8383	0.350385	0.9406	2112.41	29405.3	2051	29368	2180	29442	2112.11	29405	15.5399	2.94537	0.332034	0.605536	10748
704	10749	1512	2009	43.8764	1543	150	112.099	72	144.368	139.551	0.752613	24.5966	20.7275	0.979909	50.9608	49.4695	39.0794	0.39007	0.613145	2132.6	21234.7	2108	21214	2157	21255	2132.81	21234.6	12.4974	1.26587	0.78666	0.911638	10749
705	10752	13878	42372	132.929	16142	201	116.463	45	636.063	605.707	0.327528	105.783	100.101	0.859745	269.268	298.09	65.129	-0.871773	0.97584	2176.78	22844.1	2071	22744	2269	22958	2176.78	22844.5	17.085	4.57692	0.198857	0.431059	10752
706	10753	5219	7452	81.5171	5818	168	115.326	51	341.907	326.829	0.700349	26.7362	65.9281	0.897044	138.362	143.61	50.2571	1.48039	0.936766	2233.74	18649.9	2207	18584	2261	18722	2234.17	18651	18.9029	2.85751	0.322202	0.561025	10753
707	10755	2821	3619	59.9317	2904	153	107.032	57	208.853	200.686	0.779497	38.8139	20.9284	0.971419	78.8543	78.5874	46.4291	0.00177532	0.806822	1898.81	42566.9	1860	42546	1937	42593	1898.91	42566.5	18.2222	1.69263	0.581577	0.812704	10755
708	10756	3076	7440	62.5818	3281	150	107.994	60	273.706	262.171	0.413441	44.8771	45.3527	0.937519	116.825	118.022	34.9199	-0.927543	0.955226	1919.88	7473.35	1875	7428	1955	7521	1920.32	7472.98	15.705	3.37979	0.281171	0.515975	10756
709	10757	4464	6873	75.3906	4829	186	103.386	3	276.108	264.448	0.649498	39.1673	34.89	0.924415	94.1541	85.3414	71.5416	0.342875	0.545211	2085.17	28940.9	2046	28906	2133	28985	2085.79	28940.3	20.5253	1.19289	0.780396	0.735829	10757
710	10758	3689	6952	68.5345	3955	204	103.135	12	268.735	257.458	0.530639	45.0038	39.0496	0.932743	107.801	110.39	43.5991	-0.746564	0.9187	2169	15851	2124	15812	2212	15891	2168.79	15850.9	21.6289	2.53193	0.385442	0.641904	10758
711	10759	1580	1978	44.8522	1611	159	104.578	39	145.882	140.987	0.798787	20.7892	22.1127	0.980757	49.2443	47.2405	42.6715	1.02523	0.429046	4128.79	46414.1	4108	46392	4151	46438	4128.53	46414.1	19.2542	1.10707	0.901443	0.932958	10759
712	10760	2419	3132	55.4974	2462	165	123.366	81	182.51	175.712	0.77235	27.5535	26.3018	0.982535	61.327	60.3235	51.2295	-0.540915	0.527998	1934.55	868.302	1907	842	1965	896	1934.6	868.248	13.2379	1.17752	0.846394	0.912586	10760
713	10761	1465	1798	43.1891	1506	129	83.0171	30	152.326	147.096	0.814794	28.1208	14.1823	0.972776	59.2284	60.5098	31.0349	-0.0961772	0.858453	2001.12	42318.2	1973	42304	2031	42335	2001.21	42318	16.4049	1.94973	0.509444	0.793414	10761
714	10762	4007	5184	71.4274	4645	171	108.417	24	336.752	321.943	0.772955	73.4525	16.7674	0.862648	144.222	159.902	35.506	0.0102243	0.975036	2152.45	25114.8	2079	25098	2223	25134	2153.13	25115	21.8754	4.50352	0.199536	0.444026	10762
715	10763	5240	7392	81.6809	5372	180	104.197	42	282.25	270.271	0.708874	43.5469	43.0744	0.975428	103.175	101.137	66.9967	-0.852667	0.749118	2282.55	15831.1	2239	15788	2327	15872	2283.21	15830.7	17.9119	1.50958	0.652264	0.826559	10763
716	10764	1303	1767	40.7312	1420	129	87.5065	51	152.711	147.46	0.737408	15.7168	27.8596	0.917606	59.203	61.4228	28.4997	1.43839	0.885839	4147.72	48373.9	4132	48346	4163	48403	4148.06	48374.1	13.664	2.15521	0.43974	0.702127	10764
717	10765	5398	10560	82.9032	7195	171	105.602	39	424.635	405.26	0.511174	29.8483	89.0358	0.750243	177.629	210.786	39.8261	1.43154	0.981988	1877.85	7690.04	1848	7601	1908	7777	1878.1	7690.79	16.5533	5.29267	0.154689	0.376194	10765
718	10766	3660	5250	68.2646	3736	180	112.331	39	232.108	222.733	0.697143	31.6732	34.8566	0.979657	80.7094	80.2777	58.7913	-0.990797	0.680929	2050.67	44660.9	2019	44626	2089	44701	2050.8	44660.3	18.4066	1.36547	0.723104	0.853713	10766
719	10767	2986	3922	61.6595	3061	162	104.783	30	210.752	202.487	0.761346	35.6939	25.2378	0.975498	77.2528	77.4025	49.4463	-0.299616	0.769356	2132.69	29336.2	2097	29311	2171	29364	2132.83	29336.8	17.0537	1.56538	0.634585	0.844802	10767
720	10768	3427	11025	66.056	4254	177	95.7391	0	330.475	315.992	0.310839	48.7884	54.0843	0.805595	138.852	159.664	32.3991	0.773027	0.979195	2232.79	18406.1	2184	18352	2289	18457	2231.88	18405.3	23.6746	4.92805	0.171163	0.394318	10768
721	10769	2455	3408	55.9089	2509	144	94.2538	45	198.853	191.206	0.720364	24.435	33.6982	0.978477	80.0625	78.2901	40.1552	1.13426	0.858447	3911.44	45692.7	3887	45659	3935	45730	3911.96	45693.1	13.0495	1.94969	0.509973	0.780186	10769
722	10770	1038	1368	36.3541	1066	135	97.2312	36	119.397	115.877	0.758772	17.5164	18.8507	0.973734	42.0595	41.0777	32.2133	0.958759	0.620504	1872.52	11912.9	1855	11894	1891	11932	1872.73	11912.9	14.9749	1.27518	0.78324	0.914999	10770
723	10771	3196	4408	63.7909	3248	150	93.428	12	217.723	209.096	0.725045	30.2012	40.1805	0.98399	81.0247	78.3625	52.5239	-1.14088	0.742119	2052.2	38149.2	2022	38109	2080	38185	2051.94	38149.5	17.5167	1.49194	0.662675	0.847244	10771
724	10772	3636	4875	68.0404	3699	189	114.804	63	230.894	221.583	0.745846	38.1403	32.3061	0.982968	83.006	82.6323	56.3775	-0.52451	0.7311	2140.14	28792.3	2102	28760	2177	28825	2140.57	28792	16.9397	1.4657	0.678008	0.857051	10772
725	10773	1288	1645	40.4961	1316	162	92.7484	45	135.397	131.046	0.782979	22.9821	16.9744	0.978723	50.5668	49.6997	33.0464	-0.368144	0.746913	2229.98	15694	2207	15677	2254	15712	2230.03	15694.2	17.3394	1.50394	0.663925	0.882893	10773
726	10774	1276	1564	40.307	1306	141	94.3519	21	132.569	128.364	0.815857	22.6442	16.9365	0.977029	47.5395	46.6475	34.9713	0.0164129	0.661786	4230.64	48264.9	4208	48248	4254	48282	4230.6	48265.1	15.442	1.33388	0.746628	0.912388	10774
727	10775	895	1221	33.7572	918	102	68.2592	18	110.811	107.737	0.733006	19.0067	16.8011	0.974946	38.9102	37.6592	30.4323	-0.573262	0.589047	1886.01	13360.8	1867	13344	1904	13377	1886.02	13361.3	12.2367	1.23747	0.80351	0.915937	10775
728	10776	3833	5796	69.8593	3946	180	106.392	39	245.179	235.126	0.661318	46.564	35.6465	0.971363	91.2853	86.7747	58.1971	-0.602789	0.741757	2077.56	44908.6	2031	44873	2115	44942	2078.43	44908.9	19.0469	1.49105	0.64813	0.801278	10776
729	10777	2036	2652	50.9148	2069	162	98.7863	24	168.024	161.979	0.767722	24.8649	27.1749	0.98405	58.3095	56.9633	46.0332	0.82329	0.589017	2143.86	28872.2	2119	28845	2170	28897	2143.7	28871.9	16.64	1.23744	0.798909	0.90624	10777
730	10778	1579	2064	44.838	1617	183	100.809	45	146.953	142.002	0.765019	21.9728	23.216	0.9765	49.3356	47.8721	42.196	1.37495	0.472311	2229.97	15741.2	2208	15718	2251	15766	2229.68	15740.8	21.0362	1.13452	0.877258	0.918826	10778
731	10779	1073	1600	36.962	1109	144	90.5871	54	131.882	127.714	0.670625	25.5927	14.9338	0.967538	53.1413	52.9356	26.1139	0.400779	0.869851	2312.59	7293.93	2287	7279	2337	7311	2312.61	7293.93	13.0702	2.0271	0.487545	0.775241	10779
732	10780	1699	2184	46.5106	1734	153	100.13	36	153.539	148.246	0.77793	25.3019	20.8976	0.979815	54.7083	53.1948	40.7144	-0.221514	0.643576	4272.3	47938.9	4247	47918	4299	47960	4273.1	47938.6	18.9033	1.30654	0.764477	0.90566	10780
733	10783	2818	4800	59.8998	2919	162	92.5028	48	227.137	218.021	0.587083	34.9202	35.8258	0.965399	90.4434	86.9447	42.5581	0.554728	0.872012	2076.92	38423.8	2042	38388	2117	38452	2076.83	38423.9	13.3376	2.04297	0.47464	0.686396	10783
734	10784	2894	3835	60.7022	2943	165	120.419	63	200.652	192.911	0.754628	28.6655	32.2236	0.98335	67.7791	67.3945	54.8487	-1.08052	0.581082	2151.67	29251.2	2123	29219	2182	29284	2151.62	29251.4	16.9718	1.22874	0.811259	0.90328	10784
735	10785	1960	2736	49.9555	2022	150	103.746	6	166.752	160.773	0.716374	24.173	27.1648	0.969337	58.2495	56.2274	44.8928	1.25498	0.602106	4404.17	48164.2	4380	48137	4428	48194	4404.43	48163.9	25.9162	1.25248	0.789352	0.885773	10785
736	10786	3278	4032	64.604	3343	132	86.1168	9	216.267	207.716	0.812996	36.2151	28.4796	0.980556	73.9797	73.9533	56.6761	-0.0779806	0.642391	5585.22	20065.5	5549	20037	5621	20093	5585.2	20065	19.5235	1.30484	0.763139	0.880721	10786
737	10787	1411	1760	42.3856	1466	144	90.017	54	147.397	142.423	0.801705	27.4507	16.1247	0.962483	55.7315	56.1808	32.4188	-0.0116315	0.816713	2076.45	38223.1	2049	38207	2104	38239	2076.24	38223	13.1915	1.73297	0.569196	0.816131	10787
738	10788	853	1140	32.9556	870	120	87.3869	51	107.983	105.056	0.748246	15.3939	17.2603	0.98046	39.2938	37.8223	29.014	1.35871	0.641512	2132.39	29090.3	2117	29073	2147	29111	2132.45	29090.5	11.5501	1.30359	0.759213	0.919285	10788
739	10789	1475	1833	43.3362	1499	201	102.203	57	141.054	136.409	0.804692	18.8841	23.3037	0.983989	49.0408	48.0847	39.1333	1.26377	0.581088	2239.88	15174.3	2221	15151	2260	15198	2239.49	15174.9	25.0627	1.22874	0.812248	0.931606	10789
740	10790	1733	2280	46.9737	1773	189	107.093	45	158.368	152.823	0.760088	27.8771	19.4836	0.977439	57.3149	56.5508	39.2412	-0.113046	0.720061	4439.88	47531.5	4412	47512	4469	47552	4439.73	47531.5	20.7052	1.44111	0.689972	0.868313	10790
741	10791	2569	3588	57.1922	2639	165	111.222	51	197.581	190	0.715998	35.7361	27.8548	0.973475	74.0945	73.8904	44.8727	-0.397428	0.794483	1932.74	11123.9	1897	11096	1966	11148	1933.2	11123.7	17.5955	1.64667	0.599098	0.826961	10791
742	10792	1551	5264	44.4387	1903	171	115.518	51	239.179	229.437	0.294643	29.0316	47.1057	0.815029	105.095	120.082	18.5976	-1.10089	0.987934	2088.03	44817.1	2059	44770	2115	44864	2088.07	44817.2	19.0213	6.45689	0.13695	0.340704	10792
743	10793	2290	2958	53.9974	2332	135	72.8974	0	178.853	172.245	0.774172	24.9349	28.755	0.98199	62.6498	61.0597	47.8153	1.06717	0.621908	2172.93	27538.8	2148	27510	2199	27568	2172.87	27538.8	19.1218	1.27699	0.782054	0.899609	10793
744	10794	5848	13246	86.2897	6627	168	110.48	21	431.948	412.194	0.441492	82.0889	36.8822	0.882451	186.4	205.227	39.3928	0.28523	0.981405	4539.09	47402.9	4457	47366	4636	47440	4537.46	47402.6	22.2649	5.20975	0.176787	0.393871	10794
745	10795	3186	3904	63.691	3256	132	88.5932	30	210.267	202.027	0.816086	30.0562	30.9077	0.978501	70.4911	68.0634	59.8438	0.917219	0.476386	5527.06	20382.9	5497	20352	5558	20416	5527.8	20382.8	19.0719	1.13735	0.875647	0.905552	10795
746	10796	1253	1566	39.9421	1318	156	102.464	36	149.74	144.644	0.800128	29.676	12.2099	0.950683	59.6657	62.3174	26.4647	0.10817	0.905346	1928.68	12001.2	1899	11989	1957	12016	1928.88	12001.2	20.1686	2.35474	0.410811	0.702238	10796
747	10797	8924	30825	106.595	11341	138	82.4405	27	583.512	555.885	0.289505	116.683	70.3959	0.786879	248.214	291	46.3575	-0.492579	0.98723	2162.68	6348.4	2046	6278	2271	6415	2158.09	6351.27	15.3258	6.27731	0.134178	0.32936	10797
748	10799	1095	1394	37.339	1120	180	104.189	54	121.983	118.328	0.785509	21.0027	16.4201	0.977679	42.45	41.3203	33.8989	-0.236125	0.571798	2180	29065.4	2159	29049	2200	29083	2180.67	29065.5	17.3811	1.21893	0.816579	0.924756	10799
749	10800	2504	3392	56.4641	2557	159	101.984	33	190.167	182.971	0.738208	31.9217	24.5084	0.979273	68.1542	66.053	48.6672	0.445403	0.676121	2259.92	18381.5	2228	18357	2292	18410	2260.12	18381.8	17.0077	1.35724	0.730733	0.870114	10800
750	10801	2229	3024	53.2734	2266	174	100.515	54	177.338	170.809	0.737103	27.9708	25.8457	0.983672	63.0079	62.5832	45.4268	0.765672	0.68784	4505.97	46532.8	4478	46507	4534	46561	4505.67	46532.7	13.9544	1.37767	0.72461	0.890668	10801
751	10802	3234	4218	64.169	3375	135	95.423	36	263.782	252.762	0.766714	18.5538	59.5479	0.958222	111.759	115.573	36.56	-1.54282	0.948647	6593.55	3974.55	6575	3915	6613	4026	6593.43	3974.83	16.185	3.16118	0.308277	0.584064	10802
752	10803	1809	2394	47.9926	1853	132	75.2206	33	164.125	158.282	0.755639	20.7026	28.1808	0.976255	61.7414	59.5701	39.0843	1.20089	0.754669	1550.7	35150.2	1530	35122	1572	35179	1550.87	35149.7	12.8337	1.52415	0.64907	0.843917	10803
753	10804	1647	2184	45.7933	1699	171	100.046	60	152.368	147.135	0.754121	24.3965	20.286	0.969394	54.1202	53.3073	39.5844	-0.415468	0.669768	1879.4	15343.3	1855	15323	1907	15365	1879.21	15343.1	17.4174	1.34667	0.737955	0.891494	10804
754	10805	1914	2553	49.3658	1968	168	118.677	48	177.539	170.999	0.749706	32.8736	16.9963	0.972561	69.5845	70.1681	35.0969	-0.119305	0.86592	1939.87	10907	1907	10890	1976	10927	1939.97	10907	18.4527	1.99927	0.494962	0.763069	10805
755	10806	1944	3960	49.7512	2039	141	103.06	51	195.865	188.373	0.490909	28.3632	30.7551	0.953409	82.4621	85.2758	29.6728	-0.81205	0.937508	2127.36	40938.8	2099	40908	2159	40974	2127.46	40939	15.5472	2.87387	0.340373	0.636784	10806
756	10807	2975	4402	61.5458	3031	177	97.4168	54	212.794	204.423	0.675829	36.0007	31.5835	0.981524	80.1561	80.1954	47.6195	-0.662821	0.804618	2197	28818.6	2161	28787	2232	28849	2197.06	28818.9	17.0537	1.68409	0.588976	0.825616	10807
757	10808	2486	7770	56.2608	3065	162	92.5004	30	287.12	274.888	0.319949	36.6158	52.9284	0.811093	123.891	141.967	25.7344	-1.07156	0.983433	4520.62	47901.9	4484	47849	4554	47960	4520.08	47903	17.4926	5.51661	0.15705	0.378952	10808
758	10809	1232	1748	39.6059	1266	132	83.4643	33	134.711	130.395	0.704805	17.6843	22.1429	0.973144	50.1199	49.7221	31.7599	-1.04245	0.769415	1926.68	13246.1	1909	13224	1947	13270	1926.76	13246.5	18.1742	1.56556	0.634487	0.853133	10809
759	10810	2191	2997	52.8173	2258	159	103.713	63	199.196	191.531	0.731064	17.9959	37.853	0.970328	81.7435	81.1664	34.6593	1.47369	0.904244	2079	7336.85	2061	7299	2098	7380	2078.9	7337.23	14.2633	2.34184	0.423448	0.693891	10810
760	10811	5650	8701	84.8163	5851	117	78.6738	21	307.706	294.405	0.649351	40.8313	59.1533	0.965647	115.802	117.294	62.6552	-1.19781	0.845374	2149.83	41761.2	2109	41702	2186	41815	2150.09	41760.9	13.4413	1.87205	0.52289	0.749873	10811
761	10812	1459	1974	43.1005	1493	159	105.705	57	141.782	137.099	0.739108	22.852	19.658	0.977227	47.5184	46.6449	39.9244	0.457367	0.517104	2185.85	29504.7	2163	29485	2210	29527	2186.11	29504.7	14.5604	1.16833	0.853801	0.912062	10812
762	10814	2036	2754	50.9148	2076	165	108.588	42	167.338	161.328	0.739288	24.1876	25.1184	0.980732	55.5428	53.7923	48.4805	-1.09547	0.433291	4511.19	47643.1	4487	47618	4538	47672	4511.26	47643.1	18.5873	1.10957	0.895877	0.913688	10814
763	10815	1453	1892	43.0118	1484	96	61.3648	18	141.296	136.639	0.76797	21.9436	21.3421	0.979111	50.4777	49.3298	37.5442	0.77194	0.648652	1936.94	13192.3	1915	13171	1959	13214	1937.98	13193	15.1404	1.31391	0.76025	0.914561	10815
764	10816	4483	8060	75.5509	4926	123	74.6346	24	317.765	303.941	0.556203	59.3776	33.9576	0.910069	132.774	139.552	43.2174	-0.284058	0.950839	2138.38	6064.96	2079	6031	2203	6096	2138.37	6064.72	13.237	3.22908	0.293093	0.557915	10816
765	10817	2182	2679	52.7087	2220	192	108.029	51	172.368	166.096	0.814483	27.302	23.2887	0.982883	59.4811	58.37	47.716	-0.233047	0.575963	2147.3	44619.3	2120	44596	2177	44643	2147.48	44618.7	19.4489	1.22328	0.815429	0.922898	10817
766	10818	2907	3843	60.8384	2952	147	105.965	72	200.066	192.356	0.75644	29.2067	30.2793	0.984756	65.5515	63.7591	58.2927	-0.887175	0.405116	2200.21	22994.3	2171	22964	2232	23027	2200.53	22993.7	12.4761	1.09377	0.910481	0.912658	10818
767	10819	9875	28860	112.13	11434	189	109.449	51	540.24	514.861	0.342169	77.6886	102.797	0.863652	229.401	256.72	54.523	0.983873	0.977187	2327.69	21224.8	2250	21122	2398	21317	2327.77	21225.1	17.317	4.70848	0.190777	0.425181	10819
768	10820	1505	1932	43.7747	1538	150	99.5561	48	143.882	139.09	0.778986	22.8233	20.5648	0.978544	50.2494	48.8325	39.3159	-0.566451	0.593116	4515.82	47458.6	4493	47438	4539	47480	4516.08	47458.6	17.5317	1.24206	0.803579	0.913549	10820
769	10821	3484	4623	66.6031	3558	147	98.2319	18	224.066	215.109	0.753623	34.9945	32.2026	0.979202	79.0759	77.2398	57.8348	0.906718	0.662831	1871.99	24254.2	1837	24222	1904	24291	1872.04	24254.6	19.5049	1.33553	0.743542	0.872039	10821
770	10822	917	1225	34.1696	971	162	116.679	63	126.426	122.541	0.748571	13.2683	26.4591	0.944387	50.2195	51.8595	23.4033	-1.44523	0.892381	1930.27	8049.46	1917	8023	1942	8072	1930.28	8049.28	16.9658	2.21591	0.434133	0.720947	10822
771	10823	2726	5280	58.9139	2806	135	97.5396	60	235.765	226.2	0.516288	42.1988	26.6134	0.97149	101.213	98.4163	36.0889	-0.560265	0.930341	2138.2	7208.61	2096	7182	2184	7242	2137.76	7208.9	12.2199	2.72705	0.358345	0.616281	10823
772	10824	2887	4543	60.6287	3029	141	100.268	51	221.723	212.888	0.635483	25.1517	35.6976	0.95312	85.7555	86.3283	44.5996	-1.04735	0.85621	2150.15	41632.7	2125	41597	2184	41674	2150.08	41632.4	16.6791	1.93563	0.493231	0.737965	10824
773	10825	1868	2340	48.769	1905	135	102.278	66	164.125	158.282	0.798291	29.1965	18.2548	0.980577	60.6712	60.5056	39.3962	-0.0268905	0.758978	2280.2	21050.3	2251	21032	2311	21071	2280.19	21050.3	13.287	1.53582	0.649675	0.871441	10825
774	10826	1383	1776	41.963	1417	144	102.742	51	139.054	134.513	0.778716	23.1533	17.2748	0.976006	48.6621	47.6816	37.1048	0.101091	0.628044	4519.15	47530.3	4496	47513	4544	47550	4519.29	47530	15.8777	1.28505	0.774515	0.898806	10826
775	10827	2309	3696	54.2209	2378	132	97.4487	24	201.723	191.245	0.624729	26.3395	30.2347	0.970984	74.6324	72.9885	42.0295	-0.935511	0.817565	1953.34	10755.2	1927	10725	1983	10791	1953.87	10754.3	17.0744	1.7366	0.551856	0.713056	10827
776	10828	1222	1634	39.4449	1253	150	110.084	48	129.882	125.818	0.747858	17.8846	21.6309	0.975259	43.566	41.7485	37.483	-1.56994	0.440346	2160.88	39022.6	2143	39001	2181	39044	2160.7	39022.2	16.5832	1.1138	0.89269	0.910294	10828
777	10830	2002	2640	50.4879	2044	216	105.498	57	171.196	164.985	0.758333	28.7717	20.8756	0.979452	64.622	63.341	40.3364	-0.392854	0.771018	2288.77	16173.9	2260	16153	2320	16197	2289.24	16174	27.6468	1.57032	0.635338	0.858394	10830
778	10831	2036	3567	50.9148	2315	150	105.694	42	214.51	206.049	0.570788	17.3728	37.1906	0.879482	89.0505	90.4992	32.3014	-1.31454	0.934133	4522.37	47973.2	4505	47936	4546	48023	4522.67	47972.5	15.9783	2.80171	0.316518	0.556024	10831
779	10832	1531	3538	44.1512	1726	147	100.015	45	182.451	175.656	0.43273	30.1137	29.6604	0.887022	75.213	83.2897	24.8563	-0.768152	0.954431	7256.11	4740.66	7226	4711	7287	4769	7255.9	4741.13	17.2626	3.35085	0.280998	0.577954	10832
780	10833	2373	3080	54.9672	2425	126	80.0885	36	188.853	181.725	0.770455	20.681	34.4071	0.978557	70.7107	70.4624	42.9817	-1.55006	0.792405	1665.68	35131.4	1645	35097	1689	35167	1665.48	35131.4	12.6766	1.63936	0.608546	0.836105	10833
781	10834	3753	6384	69.1265	4316	180	104.626	57	314.208	300.57	0.587876	23.7402	57.0762	0.869555	133.375	135.2	41.4592	1.54223	0.951822	1961.74	7788.08	1938	7731	1986	7864	1961.67	7787.8	14.1851	3.26104	0.261417	0.477698	10834
782	10835	1019	1330	36.0199	1049	186	90.9509	6	117.983	114.536	0.766165	16.9735	18.8106	0.971401	41.1825	40.0635	32.4103	0.9771	0.587844	2161.97	38698.8	2145	38680	2180	38718	2161.34	38699	25.6302	1.23613	0.808328	0.919913	10835
783	10836	7741	41832	99.2781	24351	168	89.9725	12	844.933	803.728	0.18505	102.903	81.0708	0.317892	261.276	321.51	133.179	0.35094	0.910172	2282.9	24969.1	2180	24888	2432	25054	2283.91	24967.8	20.0736	2.41412	0.0953495	0.136258	10836
784	10837	3489	4680	66.6508	3565	189	136.729	54	240.409	230.604	0.745513	22.4721	48.1393	0.978682	93.6803	94.7679	48.2342	1.32224	0.860783	2285.47	21843.1	2263	21795	2315	21885	2285.72	21842.8	23.953	1.96475	0.494639	0.758593	10837
785	10839	3385	4355	65.6499	3447	165	109.835	69	220.167	211.412	0.777268	31.8222	32.8021	0.982013	77.4661	75.223	57.5795	-0.878259	0.643495	1974.82	8087.8	1943	8055	2008	8122	1974.62	8087.91	12.6746	1.30642	0.76167	0.877538	10839
786	10840	1843	2376	48.4415	1878	138	91.1574	36	160.368	154.719	0.775673	20.783	26.1932	0.981363	57.0088	54.9791	42.8089	-1.2251	0.627472	2180.78	37969.2	2160	37943	2204	37997	2180.88	37969	13.276	1.28429	0.776318	0.900539	10840
787	10841	2093	2793	51.6226	2126	174	102.827	36	174.995	165.906	0.749373	29.0516	24.5905	0.984478	59.4811	56.4783	47.5384	0.331423	0.539929	2210.05	29137.6	2181	29113	2238	29162	2210.52	29137.9	18.1754	1.18806	0.835441	0.858871	10841
788	10842	1326	1680	41.0891	1355	171	123.213	81	134.811	130.491	0.789286	21.5769	19.7511	0.978598	44.0114	42.5702	39.9184	0.0336946	0.347431	2223.58	764.751	2202	745	2244	785	2223.58	765.059	16.8375	1.06643	0.931625	0.916857	10842
789	10844	2184	2700	52.7329	2225	150	98.2019	39	172.953	166.652	0.808889	26.7825	23.2853	0.981573	59.0762	56.9459	49.0207	-0.561112	0.508895	4547.78	47353.3	4521	47330	4575	47380	4547.64	47353.1	17.9105	1.16167	0.857506	0.917497	10844
790	10845	5536	7320	83.9563	5637	150	101.459	21	309.037	295.667	0.756284	26.8259	65.0107	0.982083	123.045	124.205	57.8333	1.46176	0.884982	2195.83	38814	2169	38749	2229	38871	2195.89	38814.8	18.0061	2.14765	0.456905	0.728427	10845
791	10846	6074	16896	87.9412	7408	162	117.591	45	413.144	394.367	0.359493	62.8197	68.0354	0.819924	169.425	194.406	45.7282	0.857594	0.971942	2261.82	22966	2199	22898	2327	23030	2261.2	22965.5	16.3408	4.25133	0.204629	0.447179	10846
792	10847	1803	2268	47.913	1836	150	104.245	54	157.539	152.038	0.794974	20.7959	26.0183	0.982026	55.5428	54.1788	42.4318	1.48136	0.621795	2223.8	7471.02	2203	7445	2245	7499	2224.03	7471.28	14.9107	1.27685	0.782072	0.912912	10847
793	10848	2489	3300	56.2947	2532	156	112.749	54	184.995	178.068	0.754242	27.9188	29.1639	0.983017	62.3939	61.721	51.4988	1.06516	0.55119	2313.92	17067.2	2286	17038	2341	17098	2313.88	17066.9	16.8286	1.19849	0.831897	0.913934	10848
794	10849	1818	4816	48.1118	2394	168	92.2525	21	267.924	256.689	0.377492	22.176	50.0787	0.759398	117.341	134.946	20.4661	-1.33927	0.988432	4559.18	45787.1	4537	45737	4580	45849	4558.9	45788.2	16.5173	6.59361	0.127112	0.318259	10849
795	10850	1072	1363	36.9447	1091	141	109.472	66	126.326	122.446	0.7865	24.4319	12.4179	0.982585	49.0408	49.204	28.2332	0.212377	0.818996	893.432	7049.42	869	7037	916	7066	893.288	7049.32	12.6219	1.74277	0.563773	0.84415	10850
796	10851	1883	2597	48.9644	1925	144	92.3627	3	165.439	159.527	0.725067	27.1784	24.9692	0.978182	60.7454	59.4459	40.7169	-0.701307	0.7286	2037.18	10511	2010	10486	2063	10535	2037.21	10511.4	17.9467	1.45998	0.678447	0.864543	10851
797	10852	7593	14375	98.3245	7765	150	81.9277	3	374.073	357.325	0.528209	56.0622	62.5944	0.977849	152.434	156.722	61.9707	0.847892	0.918502	2268.06	27462.6	2212	27400	2327	27525	2268.53	27463.8	22.6914	2.52898	0.393605	0.681883	10852
798	10853	2129	3408	52.0646	2186	138	101.983	57	191.238	183.986	0.624707	22.8577	35.5777	0.973925	77.3886	77.8864	34.958	1.11116	0.893615	2237.86	40626.6	2215	40591	2263	40662	2237.8	40626.4	14.0625	2.228	0.446851	0.731542	10853
799	10854	14345	53600	135.147	18296	231	104.348	36	741.619	705.781	0.267631	139.634	103.957	0.784051	320.156	356.524	60.3606	-0.577922	0.985564	2429.63	15562	2290	15458	2558	15658	2429.18	15562.2	22.8853	5.90656	0.143692	0.327754	10854
800	10855	2406	3510	55.3481	2461	165	103.213	48	192.995	185.652	0.68547	30.1525	25.2128	0.977651	73.9256	71.9308	42.9124	-0.587012	0.802554	4655.15	47101.2	4625	47076	4690	47130	4654.73	47101.3	17.0354	1.67622	0.592074	0.811734	10855
801	10856	7058	21600	94.7973	9880	177	112.201	27	497.203	474.06	0.326759	51.6029	65.4836	0.714372	204.475	181.156	59.1958	-0.879306	0.945105	2109.6	7897.48	2058	7832	2218	7967	2108.22	7898.9	16.1368	3.06028	0.273834	0.358776	10856
802	10857	1295	1710	40.606	1326	174	93.4911	30	133.296	129.054	0.75731	22.4548	19.1961	0.976621	46.0977	44.7349	36.946	0.0648207	0.563836	2238.45	24875.2	2216	24856	2261	24894	2238.53	24875.5	18.383	1.21082	0.823923	0.915888	10857
803	10858	1728	2340	46.9058	1770	186	98.4653	48	157.782	152.268	0.738462	26.9832	23.6505	0.976271	56.6039	54.9028	40.5213	-0.565876	0.674741	2245.98	43438.7	2219	43415	2271	43460	2246.05	43438.3	21.3523	1.35491	0.729903	0.872248	10858
804	10859	2384	3264	55.0945	2484	171	117.531	69	198.409	190.785	0.730392	29.7886	23.4581	0.959742	64.7765	63.1895	49.0967	-0.0454823	0.629531	2383.79	21985.5	2354	21962	2418	22013	2383.82	21985.8	14.3282	1.28704	0.760197	0.761014	10859
805	10860	3156	4263	63.3904	3222	156	111.408	39	226.409	217.331	0.740324	21.8682	40.3973	0.979516	88.459	88.1548	46.5093	-1.38118	0.849501	4680.87	47722.4	4659	47682	4708	47769	4681.14	47721.9	18.1075	1.89542	0.517077	0.773676	10860
806	10861	6728	14980	92.5546	7662	168	92.0137	18	396.86	378.928	0.449132	61.2482	71.0126	0.8781	165.052	170.718	56.7263	-1.02339	0.94318	1750.25	33247	1689	33176	1796	33316	1750.02	33247	13.8925	3.0095	0.293927	0.536811	10861
807	10862	5158	9486	81.0393	5494	153	102.554	42	311.605	298.102	0.543749	47.299	50.3104	0.938842	121.511	125.172	54.5068	0.686471	0.900211	2111.3	9920.31	2064	9870	2166	9963	2110.61	9920.21	18.8169	2.29645	0.419156	0.667547	10862
808	10864	3389	4543	65.6887	3465	150	93.1824	30	225.238	216.22	0.745983	38.0894	28.0602	0.978066	79.712	78.2872	56.1972	-0.324518	0.696214	2290.09	40714.1	2252	40686	2329	40745	2289.67	40713.9	14.4373	1.39308	0.704044	0.839459	10864
809	10865	1753	2360	47.2439	1797	150	97.9492	6	161.782	156.06	0.742797	29.4991	19.0827	0.975515	62.2977	61.0419	36.6019	0.290938	0.800285	2384.5	18337.1	2355	18318	2414	18358	2385.23	18337.4	21.6597	1.66772	0.599013	0.841652	10865
810	10866	17596	88200	149.679	22713	225	101.21	27	952.147	905.57	0.199501	111.103	184.318	0.774711	426.307	440.715	59.0071	-0.984768	0.990996	4781.1	48728.3	4670	48544	4915	48904	4781.58	48727.4	20.2058	7.46885	0.115348	0.243902	10866
811	10868	6337	8320	89.8249	6429	189	101.172	33	304.25	291.128	0.761659	39.424	53.8308	0.98569	108.632	107.185	75.8071	-1.30382	0.706956	2115.42	14549.8	2076	14496	2156	14600	2115.73	14550	20.3298	1.41391	0.702311	0.860267	10868
812	10869	2321	2928	54.3616	2362	168	93.8841	0	179.439	172.8	0.792691	28.8535	22.9961	0.982642	61.9839	61.1883	48.5547	0.155656	0.608533	2244.85	25092	2216	25069	2277	25117	2244.58	25091.5	21.1873	1.26019	0.789311	0.905844	10869
813	10870	4903	9300	79.0107	5362	159	109.784	60	326.049	311.795	0.527204	34.6229	60.1536	0.914398	131.309	138.047	49.2561	1.19754	0.934179	2269.62	275.154	2235	215	2310	339	2269.88	275.185	14.2437	2.80265	0.327578	0.579571	10870
814	10871	2120	2860	51.9545	2166	138	103.312	54	173.095	166.786	0.741259	27.3939	25.6255	0.978763	57.9828	57.8639	47.0633	-0.540849	0.581783	2279.39	40829.6	2252	40804	2307	40856	2278.97	40829.4	14.0225	1.22949	0.806176	0.889149	10871
815	10872	4779	6288	78.0052	4925	204	107.374	48	313.581	299.975	0.760019	66.493	24.2892	0.970355	132.834	136.033	45.0157	-0.0863295	0.94366	2427.49	15679.3	2361	15655	2492	15703	2427.96	15679.5	18.7101	3.02191	0.328818	0.610728	10872
816	10873	3645	8256	68.1246	4360	150	97.4584	36	324.593	310.415	0.441497	57.1781	36.1824	0.836009	137.993	151.593	34.5484	0.334735	0.973684	4729.18	46076.2	4672	46040	4801	46104	4728.72	46076.2	15.5767	4.38784	0.201953	0.43474	10873
817	10874	2142	2726	52.2234	2206	177	111.882	39	177.296	170.769	0.785767	30.3021	24.5812	0.970988	59.6825	59.8602	46.4477	-0.214507	0.630812	2253.3	28881.6	2223	28857	2281	28904	2252.69	28881.6	23.9782	1.28877	0.76112	0.856306	10874
818	10875	4747	7396	77.7436	4869	159	105.544	57	275.563	263.932	0.641833	40.2488	40.9899	0.974944	106.827	107.442	56.8259	-0.765354	0.848684	2288.25	7124.99	2248	7084	2334	7170	2288.53	7124.9	14.5303	1.89072	0.523581	0.785572	10875
819	10876	1467	1886	43.2185	1500	141	93.863	42	141.296	136.639	0.777837	20.4485	22.8044	0.978	47.8017	46.3869	40.3844	1.43975	0.491992	2276.45	37980.8	2256	37958	2297	38004	2276.39	37980.9	13.4613	1.14863	0.868059	0.923373	10876
820	10877	1694	2107	46.4421	1726	162	108.058	69	151.882	146.675	0.803987	20.6824	23.9522	0.98146	50.6952	49.8615	43.3075	1.41604	0.49559	2399.68	21887	2379	21863	2422	21912	2399.85	21886.7	11.4347	1.15134	0.867546	0.922803	10877
821	10878	3698	7565	68.6181	3986	174	112.747	18	276.049	264.392	0.48883	37.8329	39.7496	0.927747	110.887	116.798	43.0538	-0.889251	0.929581	4736.83	46974.7	4699	46935	4784	47024	4737.15	46974.3	23.2447	2.71283	0.345149	0.609825	10878
822	10879	2439	3185	55.7264	2492	174	106.365	57	185.924	178.948	0.765777	23.8823	32.4867	0.978732	65.3758	64.0672	48.5523	-1.4547	0.652446	2169.88	7654.49	2146	7622	2195	7687	2170.08	7654.26	16.3033	1.31955	0.756573	0.886648	10879
823	10880	2663	3268	58.2292	2719	153	109.965	66	214.711	206.24	0.814871	19.3019	40.5336	0.979404	86.7006	89.0242	38.4407	1.5496	0.901969	2264.3	23359.5	2245	23319	2283	23405	2264.27	23359.7	13.1857	2.31588	0.427824	0.725895	10880
824	10881	2641	3380	57.9882	2682	156	104.326	57	191.924	184.637	0.781361	25.6479	31.4392	0.984713	67.4463	66.5783	50.6032	-1.27011	0.649858	2291.65	762.439	2266	731	2318	796	2291.61	762.524	14.9953	1.31569	0.7586	0.900991	10881
825	10882	2114	2856	51.8809	2152	132	101.828	57	172.51	166.231	0.740196	24.4782	28.3974	0.982342	61.0574	60.9595	44.2554	0.930247	0.687716	2294.48	40620.4	2270	40592	2321	40648	2294.28	40620.6	11.4941	1.37745	0.724322	0.892664	10882
826	10883	5377	6762	82.7418	5468	198	129.189	27	282.551	270.557	0.795179	49.5849	32.315	0.983358	100.225	98.8596	70.4313	-0.0261669	0.701736	2532.58	21344.3	2483	21312	2581	21381	2533.15	21344.4	21.0986	1.40363	0.700507	0.84636	10883
827	10884	14898	25064	137.727	16918	189	107.294	27	595.588	567.334	0.594398	47.4087	121.369	0.880601	246.337	265.456	77.9667	-1.37878	0.955895	4781.41	48884.4	4734	48763	4838	49004	4781.16	48883.6	17.2498	3.40473	0.269187	0.527772	10884
828	10885	2369	3024	54.9209	2417	171	106.026	3	179.681	173.03	0.783399	27.0241	27.1845	0.980141	60.3738	58.973	51.3073	0.74296	0.49303	1934.02	24278.2	1907	24251	1963	24305	1934.34	24278	25.6046	1.14941	0.867297	0.922082	10885
829	10886	3979	5340	71.1774	4065	186	107.155	33	244.794	234.761	0.745131	44.7673	28.8965	0.978844	89.2749	87.1953	58.2553	-0.0896465	0.74407	2191.77	7550.9	2147	7522	2236	7582	2192.09	7550.61	16.7807	1.49678	0.666343	0.834416	10886
830	10887	3064	4067	62.4596	3152	171	112.557	54	224.752	215.76	0.753381	22.6521	44.2555	0.972081	83.863	84.3605	47.2272	1.5219	0.82861	2288.65	7488.26	2266	7444	2315	7527	2288.52	7488.72	17.6934	1.78627	0.548177	0.762237	10887
831	10888	2294	3600	54.0445	2349	174	87.6238	24	192.066	184.772	0.637222	28.9987	28.4756	0.976586	75.743	75.222	38.9938	-0.830229	0.855148	2309	38226.5	2280	38198	2340	38258	2308.04	38227.4	16.8473	1.92907	0.516194	0.781452	10888
832	10889	3254	4092	64.3671	3308	162	99.3052	54	211.581	203.273	0.79521	30.2913	31.8666	0.983676	71.5891	69.0438	60.055	1.04456	0.493387	2535.29	15568.9	2505	15537	2567	15603	2534.81	15568.4	17.7549	1.14968	0.869117	0.91343	10889
833	10890	11165	16281	119.23	12831	210	103.846	0	508.475	484.746	0.685769	39.7296	101.212	0.870158	202.549	217.889	73.6767	-1.49404	0.941096	4774.73	48460.2	4735	48359	4816	48560	4774.38	48460.9	22.1703	2.95737	0.299432	0.542662	10890
834	10891	1306	1722	40.7781	1333	159	96.3515	51	132.125	127.944	0.75842	19.4066	20.4357	0.979745	43.8634	42.7941	38.895	-0.948921	0.417043	2195.41	14652.4	2176	14632	2217	14674	2195.39	14652.1	17.3025	1.10025	0.908001	0.940121	10891
835	10892	5080	10028	80.4242	5248	171	100.77	12	314.233	300.593	0.506582	55.7331	45.2787	0.967988	131.034	132.996	49.7852	-0.698275	0.927293	2318.73	25160.3	2263	25115	2372	25207	2319.72	25159.6	23.4348	2.67139	0.365678	0.646504	10892
836	10893	5321	9317	82.3098	5810	177	113.059	48	323.706	309.574	0.571107	41.2731	57.7252	0.915835	128.693	133.18	54.6933	1.1634	0.911783	2316.27	2515.73	2275	2458	2352	2579	2316.37	2515.49	21.0746	2.43503	0.381966	0.63812	10893
837	10894	3123	3900	63.0581	3182	150	96.9337	42	219.238	205.169	0.800769	31.6724	28.6263	0.981458	68.352	66.6536	59.9155	0.300756	0.438135	2324.67	40937.6	2293	40909	2358	40969	2324	40937.4	14.9647	1.11246	0.895024	0.816492	10894
838	10895	3262	4692	64.4462	3317	189	100.313	6	219.622	210.897	0.695226	34.0156	33.6389	0.983419	80.2808	80.876	51.5566	-0.752023	0.770469	2548.02	15762.6	2514	15729	2583	15797	2547.73	15763.4	20.7091	1.56868	0.634973	0.849847	10895
839	10896	2812	3828	59.836	2877	198	103.799	54	204.752	196.799	0.734587	28.7592	32.0178	0.977407	76.5506	72.3616	49.8761	-0.890064	0.724511	2208.76	14849	2180	14817	2238	14883	2209.18	14848.8	22.1032	1.45083	0.683769	0.842884	10896
840	10897	1657	2156	45.9321	1687	162	116.171	75	149.782	144.684	0.768553	25.0344	22.5088	0.982217	50.9608	48.9868	43.373	-0.344037	0.464828	2276.03	22667.5	2251	22645	2300	22689	2276.14	22667.5	16.7683	1.12943	0.879173	0.928142	10897
841	10898	4492	7290	75.6267	4651	153	107.409	45	275.321	263.702	0.616187	44.7747	39.6841	0.965814	105.603	108.358	53.5988	0.720393	0.869094	2411.77	3238.68	2367	3199	2457	3280	2412.14	3238.98	16.1705	2.02164	0.487113	0.744683	10898
842	10899	1317	1680	40.9494	1349	180	101.517	48	136.225	131.831	0.783929	16.8823	23.7069	0.976279	49.4773	48.5305	34.5826	-1.42316	0.701576	2535.88	15133.7	2519	15110	2554	15158	2535.59	15132.8	24.7544	1.40332	0.711976	0.891825	10899
843	10900	2073	2703	51.3753	2117	183	106.988	33	168.853	162.764	0.766926	25.6536	26.027	0.979216	56.8595	56.4289	47.0416	0.960582	0.552301	2284.65	23434	2259	23408	2310	23461	2284.18	23433.4	20.6233	1.19955	0.828909	0.913677	10900
844	10901	6325	9443	89.7398	6455	147	106.596	24	339.563	324.608	0.669808	32.8145	62.5181	0.979861	138.322	137.637	59.3	-1.27324	0.902427	2349.81	40750.5	2317	40688	2388	40821	2349.14	40751.4	14.349	2.32103	0.425107	0.689332	10901
845	10903	2587	3417	57.3923	2646	171	117.45	51	195.095	187.644	0.757097	25.007	33.3838	0.977702	72.0902	71.1596	46.5324	-1.15086	0.756568	6791.01	408.384	6766	375	6817	442	6791.15	407.286	26.7622	1.52925	0.650488	0.854106	10903
846	10905	2026	3900	50.7896	2182	165	92.1604	39	197.966	190.365	0.519487	34.1619	34.7794	0.928506	81.0555	83.7267	32.814	-0.861574	0.92	2263.16	29176.8	2229	29142	2289	29207	2262.39	29177.3	15.8958	2.55155	0.367977	0.649636	10905
847	10906	3682	4648	68.4695	3746	141	85.6401	18	232.409	223.019	0.792169	41.0983	27.7379	0.982915	84.1724	84.485	55.5901	-0.0520049	0.753029	2393.1	38212.7	2352	38185	2435	38241	2392.79	38212.7	15.2098	1.51978	0.656803	0.856618	10906
848	10907	1740	2250	47.0684	1779	174	111.788	60	154.953	149.586	0.773333	24.7086	22.2931	0.978078	51.1077	50.2953	44.0831	-0.306659	0.481427	2570.71	15650.3	2546	15628	2596	15673	2570.16	15650.9	21.5659	1.14092	0.8758	0.910662	10907
849	10909	3199	4250	63.8208	3299	159	106.071	18	225.581	216.545	0.752706	44.4329	22.9087	0.969688	86.1452	86.64	47.9683	0.126531	0.832749	2352.43	28760.9	2308	28738	2393	28788	2352.31	28760.7	14.4431	1.80619	0.54261	0.789987	10909
850	10910	2976	4089	61.5562	3051	162	96.0212	36	221.823	212.983	0.727806	43.3444	23.1042	0.975418	89.2693	85.5093	44.518	0.208904	0.853787	2389.34	39181.1	2346	39158	2433	39205	2389.04	39181.1	17.8484	1.92078	0.518222	0.760026	10910
851	10911	3605	12960	67.7497	4931	141	83.653	15	366.617	350.257	0.278164	60.0358	50.3734	0.731089	154.548	184.439	32.2666	-0.557037	0.984578	2478.04	6101.37	2418	6051	2553	6147	2477.26	6102.03	16.7647	5.71608	0.134931	0.337046	10911
852	10912	1395	1755	42.1446	1424	174	98.757	63	137.64	133.172	0.794872	18.8215	22.4659	0.979635	48.3011	46.8618	37.937	1.15382	0.587051	2573.82	22250.5	2555	22228	2594	22273	2573.8	22250.4	15.6732	1.23525	0.80881	0.925331	10912
853	10913	2516	3886	56.5992	2619	171	102.701	33	200.894	193.141	0.647452	27.7413	32.1932	0.960672	78.2304	78.3657	41.27	-0.921381	0.850092	4786.74	47001.2	4759	46969	4817	47036	4787.04	47000.7	20.1163	1.89885	0.521638	0.783402	10913
854	10915	1585	2052	44.9231	1628	120	80.0101	30	151.296	146.12	0.772417	26.5905	19.1981	0.973587	54.9181	53.67	37.6652	-0.122074	0.712382	2351.59	27533.2	2325	27514	2379	27552	2351.77	27532.8	16.3156	1.42492	0.70061	0.870125	10915
855	10916	1938	3038	49.6743	1989	186	87.3313	51	176.995	170.483	0.63792	25.144	31.1047	0.974359	69.8355	70.0416	35.469	-1.01989	0.862299	2394.14	43316.1	2369	43285	2418	43347	2393.98	43316.1	18.4563	1.97473	0.502982	0.777395	10916
856	10917	3232	4850	64.1491	3310	150	100.334	60	244.309	234.301	0.666392	45.991	25.9712	0.976435	100.96	100.656	41.5724	0.268912	0.910725	2542.99	7107.97	2497	7082	2594	7132	2543.1	7107.88	12.3238	2.42123	0.406162	0.680461	10917
857	10918	2568	4160	57.1811	2616	147	103.093	6	203.037	195.172	0.617308	31.8458	32.146	0.981651	79.2023	80.3634	40.8699	-0.724562	0.861024	2595.85	17096.1	2564	17064	2629	17128	2596.58	17095.7	21.333	1.96632	0.506278	0.78281	10918
858	10919	2738	3420	59.0435	2780	129	93	33	193.681	186.303	0.800585	27.1216	29.6771	0.984892	65.3682	61.9763	56.4818	1.12012	0.411645	4893.12	46165.7	4866	46136	4923	46196	4893.46	46166.4	16.2124	1.09728	0.907595	0.917209	10919
859	10920	6135	8928	88.3817	7448	180	104.493	21	442.593	422.286	0.687164	88.5405	22.8269	0.823711	186.269	208.345	42.1962	-0.0242175	0.979276	2424.54	27576.8	2336	27554	2522	27602	2423.44	27576.3	25.4731	4.93754	0.179952	0.393564	10920
860	10921	1666	2200	46.0567	1709	192	99.0504	9	151.782	146.58	0.757273	25.8307	21.3565	0.974839	51.4198	49.3873	43.2272	0.15243	0.483637	2412.83	30368.4	2387	30347	2437	30391	2412.9	30367.7	22.352	1.14251	0.86967	0.908753	10921
861	10922	2458	3510	55.943	2519	153	88.0826	30	202.167	194.347	0.700285	22.3625	38.7303	0.975784	81.0432	81.0038	38.6683	1.25702	0.878705	2439.36	38876.7	2417	38838	2462	38916	2438.81	38877.2	17.9351	2.09483	0.476959	0.755741	10922
862	10923	1890	2401	49.0553	1923	168	116.141	66	160.368	154.719	0.787172	23.8095	24.0561	0.982839	52.8394	51.5976	46.7107	0.901494	0.424796	2526.81	7189.06	2503	7165	2552	7214	2526.82	7189.17	14.1845	1.10462	0.903885	0.923504	10923
863	10924	6328	9174	89.7611	6574	177	98.4562	36	349.179	333.724	0.689775	32.2649	65.4325	0.96258	140.431	142.462	58.0297	1.44927	0.913278	2627.26	20301.4	2595	20236	2661	20375	2627.34	20300.4	21.1878	2.45497	0.396992	0.6522	10924
864	10925	4396	8058	74.8142	4586	171	100.508	24	288.291	275.999	0.545545	49.3414	36.9163	0.95857	117.886	120.745	47.0717	-0.554471	0.920881	4943.34	48241.9	4894	48205	4996	48284	4944.18	48241.6	18.6608	2.56513	0.383911	0.664667	10925
865	10926	2385	3213	55.106	2422	183	127.945	66	184.167	177.282	0.742297	32.0143	24.9229	0.984723	68.884	66.763	45.6663	-0.579352	0.729476	2365.01	22803.9	2333	22779	2396	22830	2364.67	22804.1	17.4538	1.46197	0.681282	0.883643	10926
866	10927	1430	2090	42.67	1470	147	104.836	12	150.953	145.794	0.684211	28.4748	19.3364	0.972789	60.0083	59.6847	30.8692	-0.413707	0.855862	2364.47	12197.3	2336	12178	2391	12216	2364.41	12196.7	22.6917	1.93347	0.511116	0.788607	10927
867	10928	1981	2537	50.2224	2018	141	88.9869	27	166.61	160.638	0.780844	29.7527	21.4478	0.981665	60.6383	59.0781	42.8054	-0.225426	0.689215	2470.75	38599.4	2441	38578	2500	38621	2470.47	38599.4	17.3977	1.38015	0.722673	0.896791	10928
868	10929	4022	11125	71.5609	4790	177	104.107	60	339.647	324.687	0.361528	56.5982	43.69	0.839666	143.736	162.413	35.6614	-0.542032	0.975596	2589.6	7319.69	2533	7276	2658	7365	2589.34	7319.82	15.4299	4.55432	0.194138	0.438124	10929
869	10930	1627	2340	45.5144	1665	213	115.339	54	156.024	150.602	0.695299	26.3768	20.689	0.977177	59.3633	58.4483	35.641	0.618476	0.792565	2636.38	15578.7	2610	15558	2662	15603	2636.44	15577.9	32.7467	1.63992	0.606393	0.839871	10930
870	10931	4191	5780	73.0489	4279	180	99.7223	30	249.279	239.013	0.725087	34.0253	41.2763	0.979434	86.4928	88.168	61.2933	-1.23402	0.718829	4939.03	48843.3	4905	48802	4973	48887	4938.91	48843.9	19.6765	1.43846	0.686445	0.847531	10931
871	10932	1009	1305	35.8427	1040	168	125.043	57	121.74	118.098	0.77318	13.7433	21.9078	0.970192	45.5412	45.1293	28.5755	-1.50956	0.773995	2370.74	12241.9	2357	12220	2386	12265	2371.52	12242	25.9863	1.5793	0.630788	0.855527	10932
872	10933	1246	1750	39.8303	1287	180	96.6645	21	137.296	132.847	0.712	17.5867	23.8708	0.968143	53.1413	50.8186	31.3447	-1.23497	0.787123	2388.59	25104.9	2371	25081	2406	25131	2389.05	25104.1	19.1843	1.62128	0.614302	0.830633	10933
873	10934	5757	16100	85.6157	7466	147	92.2209	36	428.96	409.362	0.357578	77.9805	45.5105	0.771096	175.801	205.367	43.4151	-0.481457	0.977399	2573.98	37784.5	2496	37739	2657	37839	2574.01	37784.7	13.9242	4.73032	0.173798	0.393162	10934
874	10935	3528	5400	67.0223	3711	159	107.236	39	238.451	228.747	0.653333	40.9201	32.4932	0.950687	84.8116	86.2651	54.721	0.630134	0.773058	2576.92	896.493	2536	864	2611	936	2576.99	896.335	20.8646	1.57645	0.603627	0.779724	10935
875	10936	7512	12880	97.7986	7928	162	106.137	6	382.09	364.926	0.58323	72.8288	49.4758	0.947528	155.193	155.46	63.2168	-0.46259	0.913587	2686.83	22107.5	2614	22058	2754	22150	2686.74	22107	15.482	2.45916	0.395756	0.646596	10936
876	10937	2512	3245	56.5542	2553	135	95.5068	48	185.338	178.393	0.774114	28.7822	27.0271	0.98394	62.6498	61.3742	52.1315	-0.560339	0.527742	4960.78	48160	4932	48133	4991	48188	4960.59	48159.7	12.8153	1.1773	0.849099	0.918967	10937
877	10939	1402	1872	42.2502	1439	207	133.196	36	141.882	137.194	0.748932	23.5456	19.3295	0.974288	51.4782	51.1805	34.9569	0.440586	0.730406	2409.55	22631.3	2386	22612	2434	22651	2410.14	22631.4	34.1382	1.4641	0.681474	0.875189	10939
878	10940	5797	8211	85.9126	5914	138	98.203	36	314.007	300.379	0.706004	34.0875	57.7497	0.980216	121.807	124.646	59.7389	1.33398	0.877668	2543.09	41046.7	2509	40989	2578	41108	2543.15	41047	15.0534	2.08651	0.475071	0.738812	10940
879	10941	8926	34476	106.606	10186	192	113.675	27	574.465	547.309	0.258905	100.002	77.7119	0.876301	254.88	273.782	44.1165	0.661167	0.986932	2655	1008.71	2555	931	2759	1100	2653.39	1008.57	21.6555	6.20589	0.151621	0.339891	10941
880	10942	3031	3990	62.1224	3084	216	106.845	33	206.066	198.044	0.759649	35.1742	26.7773	0.982815	70.7107	69.1697	55.9699	0.215749	0.587577	2652.17	16137.8	2617	16111	2687	16168	2652.92	16138.4	26.7645	1.23584	0.806612	0.896981	10942
881	10943	1642	2068	45.7237	1672	168	110.901	45	148.711	143.668	0.794004	21.0713	23.137	0.982057	50.6063	49.348	42.5098	-0.858205	0.507875	2283.07	1739.14	2262	1716	2306	1763	2283.45	1739.52	23.1057	1.16086	0.858509	0.933037	10943
882	10944	1295	1739	40.606	1326	144	102.317	63	137.054	132.617	0.744681	16.9954	21.7768	0.976621	50.6952	49.1686	33.9298	-1.11171	0.723743	2422	28961.8	2405	28940	2442	28987	2421.57	28961.8	13.1523	1.44913	0.68203	0.866358	10944
883	10945	2513	3120	56.5655	2559	165	97.9924	42	185.439	178.488	0.805449	29.6399	24.497	0.982024	63.561	61.6693	52.0156	0.389214	0.537192	2566.64	38746.5	2537	38722	2597	38774	2566.64	38747.1	18.3631	1.18559	0.841326	0.918337	10945
884	10946	4196	8446	73.0925	4677	150	104.951	24	305.078	291.914	0.496803	49.092	48.7007	0.897156	122.642	113.727	49.8503	-0.478814	0.898813	2612.09	10025.7	2563	9977	2666	10059	2611.93	10025.9	15.1492	2.28137	0.413064	0.56653	10946
885	10947	1561	3060	44.5817	1656	180	99.2594	39	173.48	167.151	0.510131	25.0705	25.665	0.942633	69.8928	70.2609	29.4894	-0.876707	0.907657	4969.07	48474.7	4944	48449	4995	48509	4969.15	48474.2	17.6463	2.38258	0.40261	0.651798	10947
886	10948	1731	2100	46.9465	1774	180	112.225	54	155.397	150.007	0.824286	24.5471	20.5731	0.975761	51.6624	51.6276	42.8454	0.125168	0.557923	2186.55	1766.57	2162	1746	2212	1788	2186.92	1766.52	23.17	1.20498	0.826882	0.900786	10948
887	10949	5843	8277	86.2528	5934	189	106.485	24	292.635	280.116	0.705932	46.5425	45.5694	0.984665	101.02	101.629	74.1996	-0.929472	0.683336	2472.54	29844.6	2426	29799	2515	29892	2472.45	29844.2	15.8807	1.36967	0.720299	0.857422	10949
888	10950	2727	4698	58.9247	2824	165	89.2717	0	220.108	211.357	0.58046	26.4107	37.7411	0.965652	89.4707	90.3427	39.0507	-1.05387	0.901754	2568.41	38601.7	2542	38564	2600	38645	2568.53	38601.9	20.4985	2.31348	0.425411	0.707334	10950
889	10951	2267	3150	53.7255	2312	159	108.382	21	188.51	181.4	0.719683	21.7953	33.3767	0.980536	74.3303	72.1863	40.2022	1.2155	0.830564	2586.8	9544.38	2565	9511	2610	9581	2586.81	9544.77	23.1331	1.79558	0.553927	0.801667	10951
890	10952	2412	3180	55.4171	2454	150	113.627	72	183.338	176.497	0.758491	24.4979	29.5091	0.982885	63.6946	60.8376	50.7718	1.22694	0.550938	2656.5	22224.5	2632	22195	2685	22255	2656.24	22224.2	12.5527	1.19826	0.829742	0.901741	10952
891	10953	4099	5925	72.2427	4162	210	100.819	45	250.108	239.798	0.691814	35.3759	40.2449	0.984863	95.901	93.6598	56.0635	0.820052	0.801058	5002.38	48967.2	4967	48927	5042	49006	5002.3	48967.1	18.6723	1.6706	0.594951	0.823444	10953
892	10955	1587	2100	44.9514	1621	168	115.518	72	148.368	143.343	0.755714	19.8866	25.4594	0.979025	52	50.2168	40.4544	-1.2449	0.592465	2649.89	9458.46	2630	9433	2672	9483	2649.94	9457.95	16.5501	1.24132	0.80129	0.90596	10955
893	10956	3463	4875	66.402	3523	189	100.396	39	223.279	214.363	0.710359	38.7159	31.5293	0.982969	78.924	77.5461	57.2728	0.562446	0.674183	2695.72	16074.5	2657	16043	2732	16108	2695.66	16074.7	20.6456	1.35398	0.733235	0.872903	10956
894	10957	2708	3584	58.7191	2752	192	133.802	51	194.409	186.993	0.75558	27.7984	31.7005	0.984012	67.4166	66.9944	51.5659	-1.04097	0.638401	2749.8	998.701	2722	967	2778	1031	2749.3	998.391	26.9313	1.2992	0.768212	0.900378	10957
895	10958	5345	6790	82.4952	5434	228	103.719	21	280.208	268.336	0.787187	37.1175	48.9527	0.983622	99.2472	98.8684	69.7417	-1.36592	0.70881	5006.12	48283	4969	48234	5039	48331	5005.99	48283.8	21.8083	1.41764	0.696214	0.855453	10958
896	10959	2298	3074	54.0916	2334	159	105.463	30	177.581	171.039	0.74756	26.1697	28.3586	0.984576	62.6498	60.9623	48.0484	1.01854	0.615463	2467.17	24481.4	2441	24453	2494	24511	2466.44	24481.1	19.9985	1.26877	0.787295	0.915732	10959
897	10960	1759	2295	47.3247	1796	153	96.5048	15	155.196	149.817	0.766449	24.9903	21.1728	0.979399	52.1728	50.9555	44.0125	-0.264109	0.503933	2586.99	38508.2	2562	38487	2613	38532	2587.07	38508.4	17.9758	1.15775	0.862569	0.91773	10960
898	10961	5885	8520	86.5622	6164	156	93.8962	12	319.421	305.512	0.690728	34.4636	61.5616	0.954737	122	127.414	60.3231	1.33949	0.880825	2692.46	20228.6	2658	20167	2729	20287	2692.89	20228.5	21.3085	2.11219	0.461554	0.724817	10961
899	10962	2458	3876	55.943	2514	153	107.273	24	204.309	196.378	0.634159	24.3653	36.4768	0.977725	80.9938	82.5755	38.1948	-1.13388	0.886597	2704.37	9346.48	2680	9310	2731	9386	2704.17	9346.57	19.959	2.16196	0.458976	0.739977	10962
900	10963	3675	4788	68.4044	3727	195	105.338	30	227.137	218.021	0.767544	37.3483	31.0901	0.986048	81.4923	79.8199	58.6886	-0.483268	0.677782	5021.35	48716.1	4984	48685	5060	48748	5020.89	48716.5	21.9212	1.36006	0.734422	0.89514	10963
901	10964	2568	3920	57.1811	3017	141	95.3318	30	224.066	215.109	0.655102	24.7987	39.0004	0.851177	81.4923	86.9801	42.2406	-1.43853	0.874162	2470.8	28901	2446	28862	2495	28942	2470.29	28900.7	14.2274	2.05916	0.432181	0.642766	10964
902	10965	1991	2600	50.349	2040	171	81.7911	24	166.61	160.638	0.765769	24.0392	26.549	0.97598	54.1202	52.8181	48.2727	-1.00644	0.405843	2687.04	20429.5	2663	20403	2713	20455	2687.51	20429.3	20.1497	1.09416	0.908691	0.901318	10965
903	10966	2401	3432	55.2906	2452	159	114.848	54	189.823	182.645	0.699592	25.0825	31.9854	0.979201	72.0139	70.6522	43.361	1.06803	0.789521	2722.08	9425.99	2697	9394	2749	9460	2721.99	9426.69	18.5976	1.6294	0.612421	0.837342	10966
904	10967	2021	2596	50.7269	2063	168	111.615	57	168.61	162.534	0.778505	21.4394	29.4374	0.979641	60.6383	59.1626	43.5467	1.43525	0.676927	2770.44	816.437	2749	787	2793	846	2770.68	816.576	22.5146	1.3586	0.735159	0.893323	10967
905	10968	12239	25228	124.833	14532	207	103.437	27	556.902	530.657	0.485136	102.216	62.3209	0.84221	223.933	252.388	68.9858	0.370551	0.96192	5093.22	48857.3	4991	48795	5203	48914	5094.32	48857.6	20.231	3.65855	0.244635	0.495905	10968
906	10969	2145	2915	52.2599	2194	147	94.6308	51	175.681	169.238	0.735849	27.2354	26.7855	0.977666	63.8201	62.6547	43.7195	0.717978	0.716308	2196.24	30362.8	2169	30336	2224	30389	2196.06	30363	16.5063	1.43311	0.695713	0.873346	10969
907	10970	2049	2597	51.0771	2090	144	102.303	36	167.782	161.749	0.788987	27.0888	24.7565	0.980383	55.3624	53.6651	48.8548	0.382108	0.413806	2462.09	27117.8	2435	27093	2488	27142	2462.07	27117.7	18.1918	1.09846	0.905875	0.914666	10970
908	10971	5481	7138	83.5382	5562	183	98.925	51	276.593	264.908	0.767862	41.4928	41.0515	0.985437	89.3588	86.8414	80.5547	0.579224	0.373556	2620.49	43042.1	2579	43001	2665	43084	2620.2	43042.3	16.0671	1.07804	0.925372	0.900301	10971
909	10972	1339	1763	41.29	1380	183	97.4473	33	136.711	132.291	0.759501	21.1665	20.876	0.97029	45.793	43.843	38.9911	0.664335	0.457258	2690.17	15094.9	2669	15074	2712	15115	2690.54	15094.4	21.2923	1.12444	0.886932	0.900297	10972
910	10973	4992	7176	79.7246	5147	168	112.169	57	286.35	274.159	0.695652	31.9557	48.2654	0.969885	108.268	109.711	58.8268	-1.17569	0.844094	2837.96	1015.27	2806	967	2875	1071	2837.21	1014.93	19.9323	1.86499	0.528057	0.765049	10973
911	10975	1079	1480	37.0652	1109	165	98.4801	33	123.054	119.344	0.729054	20.8109	17.1307	0.972949	43.909	43.1558	32.0122	0.666807	0.670642	2475.81	22539.1	2455	22522	2495	22559	2475.26	22538.6	25.0919	1.34811	0.737653	0.895449	10975
912	10976	3516	6052	66.9082	3676	153	103.625	48	253.179	242.71	0.580965	32.1195	47.4562	0.956474	97.4166	101.326	46.2585	1.09018	0.889707	2636.12	41360.5	2604	41313	2672	41402	2635.88	41360.5	14.0911	2.19043	0.436032	0.689294	10976
913	10977	7838	16100	99.8982	11321	162	110.974	48	494.174	471.188	0.486832	36.8685	90.1498	0.692342	183.439	210.343	72.8318	-1.38006	0.938141	2708.87	18142.1	2672	18052	2764	18227	2708.97	18142.2	15.8809	2.88806	0.225559	0.403326	10977
914	10978	7006	15664	94.4474	8888	180	118.411	3	466.718	445.158	0.447268	77.317	42.6807	0.788254	184.394	191.634	57.7612	0.364057	0.953494	2830.32	9362.68	2753	9320	2929	9409	2828.31	9362.37	23.7181	3.3177	0.242903	0.404177	10978
915	10979	1571	2070	44.7243	1603	153	98.091	54	147.539	142.557	0.758937	22.3947	21.9408	0.980037	51.4004	50.7765	39.4664	0.693327	0.629183	3027.39	1502.94	3005	1481	3051	1526	3027.53	1502.94	16.0984	1.28658	0.77582	0.906926	10979
916	10980	4194	5589	73.0751	4264	213	117.253	45	246.208	236.101	0.750403	32.2659	40.8007	0.983583	87.6584	85.253	63.2397	1.0665	0.670633	5090.27	47808.8	5058	47768	5127	47849	5090.47	47809.1	24.2789	1.34809	0.734716	0.869428	10980
917	10981	5505	9300	83.7209	5617	159	95.6937	33	327.22	312.906	0.591935	61.349	36.0185	0.980061	134.737	137.928	51.0849	0.404517	0.928883	2529.35	24649	2468	24613	2592	24688	2530.37	24648.9	18.4797	2.69998	0.368435	0.64608	10981
918	10982	3199	5369	63.8208	3326	174	92.683	33	245.622	235.546	0.595828	46.4789	28.116	0.961816	99.3177	102.333	40.4517	0.414466	0.918555	2657.48	37711.1	2611	37683	2702	37742	2657.15	37710.9	16.0573	2.52976	0.388947	0.666328	10982
919	10984	1794	2430	47.7932	1834	147	102.552	51	161.782	156.06	0.738272	22.3127	26.5418	0.97819	59.6825	59.5052	38.5997	-1.05963	0.761063	2800.31	9175.54	2778	9149	2823	9203	2800.38	9175.68	17.7	1.5416	0.645094	0.861337	10984
920	10985	3449	6420	66.2677	3625	156	105.423	51	276.693	265.003	0.537227	49.6724	25.9391	0.951448	115.953	119.765	37.8509	-0.392828	0.948745	3330.67	1175.94	3281	1150	3388	1210	3330.62	1175.9	14.9051	3.16414	0.306154	0.566116	10985
921	10986	3278	8856	64.604	3631	195	100.577	45	300.434	287.51	0.370145	52.583	41.3499	0.902782	129.85	139.287	31.2804	0.559103	0.974457	5140.58	48018.3	5088	47977	5196	48059	5140.81	48018.3	19.0594	4.45284	0.21513	0.456375	10986
922	10987	3476	4505	66.5265	3554	189	122.463	51	236.551	224.265	0.771587	26.7638	43.0642	0.978053	86.6833	86.0374	51.7063	1.46521	0.799268	2497.76	26306.1	2471	26263	2524	26348	2497.67	26307.1	22.6407	1.66396	0.597882	0.780619	10987
923	10988	2134	2850	52.1257	2178	147	92.6401	36	172.51	166.231	0.748772	28.1321	25.1331	0.979798	59.5399	58.6678	46.3393	0.550088	0.613287	2670.13	43380.1	2642	43355	2699	43405	2670.21	43380.4	17.0082	1.26605	0.789415	0.901109	10988
924	10990	1097	2107	37.373	1156	129	96.9517	45	147.024	142.462	0.520645	23.2954	19.4175	0.948962	60.803	57.1531	25.3338	0.666542	0.896392	2825.3	10373.4	2802	10354	2851	10397	2824.78	10372.9	12.2716	2.256	0.4276	0.637731	10990
925	10991	3407	4440	65.8629	3461	159	112.693	36	219.48	210.762	0.767342	28.192	36.3146	0.984398	77.4726	76.3625	57.0098	1.15685	0.665309	3348.19	2420.31	3320	2384	3380	2458	3347.8	2420.19	17.6447	1.33946	0.743913	0.888774	10991
926	10992	4150	5643	72.6907	4244	186	98.8916	15	257.622	246.923	0.735424	26.6778	48.779	0.977851	99.8499	96.1863	55.2947	1.50428	0.818244	5161.68	48102.8	5135	48054	5192	48153	5161.9	48102.9	22.03	1.73952	0.571126	0.785762	10992
927	10993	2216	3519	53.1178	2277	159	98.9756	21	193.238	185.882	0.629724	34.5388	24.7933	0.97321	78.032	77.6061	36.4526	0.522001	0.882819	2513.54	24911.8	2479	24887	2548	24938	2513.58	24911.6	14.8845	2.12896	0.468477	0.745755	10993
928	10994	3239	4095	64.2186	3314	129	91.8626	21	216.853	208.271	0.790965	29.2004	29.5931	0.977369	74.6324	70.4992	59.81	-0.916361	0.52939	2685.2	41621.6	2656	41592	2719	41657	2685.31	41622.3	15.2915	1.17872	0.829761	0.865547	10994
929	10995	3111	4200	62.9369	3159	171	105.857	63	215.48	206.97	0.740714	34.1221	25.8644	0.984805	81.0247	78.7274	50.8252	-0.449575	0.763689	2731.12	20869.9	2697	20844	2772	20900	2731.44	20869.7	13.8321	1.54898	0.639085	0.841967	10995
930	10997	2081	2756	51.4744	2117	156	108.082	48	170.853	164.66	0.75508	25.1576	26.8659	0.982995	61.8547	60.9347	43.6345	0.8499	0.698011	3946.16	3770.87	3921	3744	3973	3797	3946.26	3771.24	20.4958	1.39648	0.713597	0.895855	10997
931	10998	2094	2898	51.6349	2156	192	113.314	60	177.338	170.809	0.722567	31.2049	25.6791	0.971243	63.5059	61.9776	44.0229	-0.0673068	0.703896	5167.2	47831.7	5136	47806	5199	47852	5166.83	47831.3	19.8794	1.40785	0.694093	0.836724	10998
932	10999	13726	31392	132.199	25734	174	100.271	27	815.294	775.628	0.437245	61.9113	141.216	0.53338	296.138	351.303	94.9275	1.55218	0.9628	2550.91	29202.2	2489	29061	2598	29349	2550.88	29199	16.2147	3.70075	0.141609	0.259493	10999
933	11000	10067	24428	113.215	11759	204	137.344	36	525.6	501.374	0.412109	64.6863	101.176	0.85611	219.146	231.948	60.2708	-1.14881	0.96565	2724.69	40529.2	2660	40428	2784	40625	2724.47	40530.1	26.5142	3.84843	0.238248	0.45793	11000
934	11001	1543	2244	44.3239	1578	147	97.8237	48	152.024	146.81	0.687611	21.9235	24.7524	0.97782	57.6888	57.959	33.9649	0.979256	0.8103	2845.92	10180.8	2824	10156	2868	10207	2846.08	10181.2	16.3248	1.70644	0.584837	0.838975	11001
935	11002	1328	1845	41.1201	1381	111	75.7929	33	140.468	135.854	0.719783	19.8712	22.0023	0.961622	50.2494	50.028	34.2204	-0.909497	0.729459	4001.87	3919	3982	3897	4023	3942	4001.62	3919.74	13.4769	1.46194	0.675589	0.845771	11002
936	11003	2833	3819	60.059	2898	153	106.775	36	204.752	196.799	0.741817	28.0279	33.5648	0.977571	76.0263	73.7137	49.0904	-0.954774	0.745987	5074.03	48348.6	5046	48315	5103	48382	5074.08	48348.6	19.1588	1.50159	0.663835	0.849178	11003
937	11004	2073	3328	51.3753	2117	129	85.11	24	185.238	178.298	0.622897	27.4636	29.8915	0.979216	74.3303	74.2569	35.9766	0.973418	0.874798	2541.46	27564.9	2514	27535	2566	27599	2540.83	27564.7	17.7859	2.06403	0.478669	0.759191	11004
938	11006	3910	5022	70.5575	3968	153	82.9527	18	235.723	226.161	0.778574	39.9381	30.0752	0.985383	82.5651	82.7953	60.316	-0.210082	0.685051	2764.94	20219.1	2725	20189	2806	20251	2764.9	20219	17.7136	1.37269	0.726233	0.884267	11006
939	11007	1388	1872	42.0387	1420	165	126.679	63	142.711	137.98	0.741453	24.652	17.3156	0.977465	54.7083	52.3359	33.8602	-0.245611	0.762509	2877.65	10121.3	2853	10104	2905	10140	2877.83	10121.5	17.3449	1.54565	0.645207	0.856419	11007
940	11008	11566	27612	121.352	13918	162	97.5239	42	595.529	567.278	0.418876	120.088	63.4446	0.83101	246.051	283.549	58.9211	-0.342553	0.978172	4156.09	1036.44	4036	973	4270	1091	4155.69	1036.86	13.4763	4.81235	0.183163	0.409814	11008
941	11010	4626	6003	76.7464	4696	222	129.757	54	254.693	244.146	0.770615	42.9511	34.4583	0.985094	89.9889	87.1582	67.6697	-0.224846	0.630239	2708.95	40708.5	2666	40674	2753	40743	2708.47	40709.1	22.5823	1.28799	0.775353	0.896149	11010
942	11011	2811	5226	59.8254	2896	183	108.306	66	228.007	218.846	0.537887	34.0519	41.2042	0.970649	93.2309	95.8685	38.2568	-0.930603	0.916927	2766.05	22356.2	2732	22315	2799	22393	2765.46	22356.4	14.1205	2.50592	0.389421	0.679476	11011
943	11012	1587	2432	44.9514	1635	159	98.0208	45	165.439	159.527	0.652549	18.598	33.5098	0.970642	68.7095	64.9658	31.4519	1.18728	0.874996	2872.6	10455.5	2854	10422	2892	10486	2872.8	10456	18.0994	2.06556	0.47876	0.72864	11012
944	11013	1242	1558	39.7664	1266	111	72.1159	21	128.811	124.802	0.797176	20.8277	17.8462	0.981043	43.8634	42.2039	37.5593	0.459664	0.456064	3301.83	27869.8	3281	27852	3322	27890	3302.42	27869.8	16.3499	1.12366	0.887823	0.940642	11013
945	11014	6962	12213	94.1504	8278	168	109.571	42	433.362	413.535	0.570048	88.0748	37.2032	0.841024	180.05	198.065	50.7834	0.159725	0.966571	4202.07	3998.2	4114	3961	4291	4030	4202.73	3998.39	16.6983	3.90018	0.22596	0.465845	11014
946	11016	5595	9045	84.4025	6434	168	113.396	54	349.806	334.319	0.618574	69.7464	33.1081	0.869599	136.066	141.901	57.8798	-0.187681	0.913031	2591.75	25903.1	2522	25870	2657	25937	2591.65	25903	18.5942	2.45165	0.353786	0.574586	11016
947	11017	1536	2016	44.2233	1567	150	99.6387	33	144.953	140.106	0.761905	19.9427	23.929	0.980217	50.3289	48.4975	40.4212	-1.32979	0.552566	2691.94	38604.9	2672	38581	2714	38629	2691.69	38604.8	15.3436	1.1998	0.831501	0.918639	11017
948	11018	1684	2112	46.3048	1716	156	111.226	48	151.296	146.12	0.797348	21.0428	24.4471	0.981352	50.3289	48.8131	44.13	1.45914	0.427403	2755.04	22141.4	2734	22117	2778	22165	2755.14	22141.5	15.4827	1.10612	0.899869	0.924473	11018
949	11019	1423	1856	42.5655	1464	165	108.708	45	151.397	146.215	0.766703	27.3696	15.7547	0.971995	59.439	59.7134	30.6311	0.167519	0.858407	4188.37	3952.75	4161	3937	4219	3969	4188.48	3953.15	17.0376	1.94944	0.508125	0.780154	11019
950	11020	8681	11940	105.133	9962	207	111.638	42	478.434	456.265	0.727052	98.8524	28.0904	0.871411	200.105	217.646	56.6566	0.00962821	0.965524	5269.85	47766.1	5171	47738	5370	47798	5270.13	47766	21.5861	3.84149	0.233335	0.476581	11020
951	11021	2583	3422	57.3479	2639	156	119.015	54	192.51	185.192	0.754822	27.8475	31.2505	0.97878	61.131	59.454	56.316	-0.987257	0.320584	2556.85	29011.3	2529	28980	2587	29039	2556.52	29011.1	15.5429	1.05572	0.930407	0.875849	11021
952	11022	1905	2397	49.2496	1944	168	91.052	24	164.468	158.607	0.794743	26.2609	23.3213	0.979938	59.6406	57.2269	42.6264	-0.646166	0.667214	2732.26	37771.3	2706	37748	2757	37795	2731.92	37771.2	17.734	1.34252	0.740637	0.884997	11022
953	11023	3166	3888	63.4908	3232	174	107.51	33	220.61	211.833	0.8143	40.7006	24.1166	0.979579	84.119	84.1604	48.3534	0.0867508	0.818478	2782.7	22232.1	2742	22208	2823	22256	2782.67	22232.2	15.0154	1.74053	0.569122	0.817466	11023
954	11024	4984	7031	79.6607	5051	147	106.826	39	269.321	258.014	0.708861	37.6055	45.0229	0.986735	97.4166	97.8129	65.0016	0.945764	0.747243	2912.61	9966.02	2875	9921	2954	10010	2912.43	9965.92	18.115	1.50478	0.663279	0.863471	11024
955	11025	2658	3575	58.1745	2705	165	115.23	51	193.238	185.882	0.743497	31.8916	28.0749	0.982625	67.4463	66.4829	51.1012	0.399706	0.639686	4197.89	3888.07	4166	3860	4231	3915	4197.79	3887.93	19.2542	1.30101	0.765675	0.894503	11025
956	11026	19122	42588	156.035	25785	231	105.35	15	768.767	731.518	0.449	132.464	77.3849	0.741594	256.766	271.351	140.156	0.427689	0.856281	5305.46	48752.4	5173	48675	5407	48857	5305.13	48751.6	20.1494	1.93607	0.33066	0.406588	11026
957	11027	1536	2112	44.2233	1570	147	85.7344	24	147.782	142.787	0.727273	24.0033	22.599	0.978344	53.8238	52.868	37.1962	-0.682481	0.710627	2679	31731.6	2655	31709	2703	31753	2679.7	31731	18.2352	1.42133	0.699707	0.883811	11027
958	11028	3692	5767	68.5624	3786	150	103.121	39	241.421	231.563	0.640194	37.7086	34.8597	0.975172	90.6035	92.8265	51.4318	-0.683546	0.832474	2756.71	38571.9	2719	38537	2798	38610	2757.21	38570.9	16.9954	1.80484	0.545542	0.796013	11028
959	11029	2950	3975	61.2867	3003	168	99.1139	45	209.823	201.607	0.742138	37.4671	25.5193	0.982351	79.1202	78.3089	48.0382	0.376916	0.789738	2789.47	16078.5	2752	16053	2827	16106	2789.11	16078.6	18.1127	1.63014	0.612505	0.842023	11029
960	11030	3907	5293	70.5305	3970	138	101.836	3	237.622	227.962	0.738145	38.6394	33.3929	0.984131	85.4283	84.0543	59.425	-0.530552	0.70723	2917.64	9796.39	2879	9763	2958	9830	2917.79	9796.68	16.8279	1.41446	0.704099	0.869518	11030
961	11031	833	1092	32.567	860	156	115.037	66	109.74	106.722	0.762821	19.3289	13.6987	0.968605	40.025	40.1165	26.6736	-0.241512	0.746929	4258.33	3961.7	4239	3948	4278	3976	4258.46	3961.83	17.2216	1.50398	0.659037	0.869209	11031
962	11032	4827	7788	78.396	5228	132	95.6948	33	321.179	307.178	0.6198	60.0139	27.4616	0.923298	133.821	134.872	47.741	-0.215913	0.935256	2789.01	38655.5	2729	38628	2861	38687	2789.11	38655.4	13.3328	2.82509	0.337863	0.588022	11032
963	11033	3134	4320	63.1691	3213	174	116.521	54	229.823	220.568	0.725463	45.3019	24.3736	0.975412	91.5915	91.2278	44.0009	-0.150494	0.875996	2808.3	18104.4	2763	18080	2853	18128	2808.29	18104.7	19.3641	2.07332	0.479462	0.745625	11033
964	11034	3999	5250	71.356	4054	174	108.983	54	236.208	226.621	0.761714	36.7572	35.1653	0.986433	81.2158	80.7244	63.1156	0.674435	0.623449	2851.76	30487.2	2815	30452	2890	30522	2852.19	30487.7	15.3758	1.27899	0.781361	0.900682	11034
965	11035	2963	4560	61.4216	3031	135	99.9416	18	216.451	207.89	0.649781	29.9507	37.2329	0.977565	83.672	82.9538	46.1015	1.004	0.83135	2910.95	10533.2	2881	10496	2941	10572	2910.41	10532.9	16.9997	1.79937	0.548238	0.794736	11035
966	11036	3077	4095	62.592	3129	183	103.397	48	208.066	199.94	0.751404	29.2142	32.4491	0.983381	70.3847	69.7693	56.9764	-0.861009	0.577148	5280.21	48593.4	5251	48561	5314	48626	5280.53	48592.9	20.4914	1.22453	0.804839	0.893172	11036
967	11037	1226	1554	39.5094	1253	183	129.132	90	128.811	124.802	0.788932	18.3989	20.7822	0.978452	44.9444	43.4633	35.9564	1.22866	0.561786	2762.4	40616.8	2744	40596	2781	40638	2762.56	40616.7	17.6532	1.20878	0.826334	0.928524	11037
968	11038	10026	21371	112.985	13665	195	95.8995	3	688.233	655.167	0.46914	136.178	28.6448	0.733699	304.056	328.686	46.364	0.0859075	0.990001	2913.18	15799.6	2777	15771	3078	15842	2912.37	15799.2	23.2378	7.08925	0.118161	0.265991	11038
969	11039	2653	3770	58.1197	2717	183	110.152	66	201.581	193.792	0.703714	29.0927	31.7618	0.976445	77.4209	75.6608	44.885	0.915089	0.805025	2844.09	30296.8	2815	30265	2873	30330	2844.48	30296.8	16.4748	1.68566	0.590072	0.820444	11039
970	11040	2445	3355	55.7949	2500	141	98.3571	21	190.51	183.296	0.728763	25.654	31.3481	0.978	68.2495	66.4036	47.4872	0.997676	0.698992	2940.65	10390.3	2915	10359	2970	10420	2940.37	10390.1	17.2137	1.39835	0.706002	0.846554	11040
971	11041	3230	5145	64.1293	3478	192	136.663	54	262.652	251.691	0.627794	51.4777	23.8759	0.928695	107.49	113.739	37.2436	-0.236299	0.94487	4156.48	4671.88	4105	4648	4210	4697	4155.76	4671.62	28.711	3.05393	0.3179	0.588371	11041
972	11042	3462	4544	66.3924	3563	150	105.659	42	223.238	214.324	0.761884	30.366	37.1626	0.971653	73.9256	72.8746	62.1483	-1.4344	0.522218	5330.37	46395.2	5300	46358	5364	46429	5330.72	46395.4	18.8711	1.17259	0.830014	0.872976	11042
973	11043	14070	29754	133.845	17533	192	113.956	12	638.056	607.596	0.472878	52.1502	121.201	0.802487	267.808	282.183	80.0336	-1.32113	0.958936	2804.15	39986.2	2752	39865	2866	40126	2804.65	39985.4	18.4337	3.52581	0.224979	0.434297	11043
974	11044	4914	7015	79.0993	5231	156	77.362	18	300.451	287.527	0.700499	28.2713	59.4353	0.9394	116.108	121.551	53.466	1.36979	0.898064	2824.27	20639.4	2796	20580	2857	20695	2824.42	20639.8	17.5921	2.27342	0.423477	0.684066	11044
975	11045	2866	3819	60.4078	2915	108	66.9463	0	202.995	195.133	0.750458	28.4763	33.3597	0.98319	74.3034	73.2077	49.8681	1.05211	0.73211	2848.48	34887.4	2820	34854	2877	34921	2849.1	34887.1	22.2198	1.46803	0.680883	0.874008	11045
976	11046	3017	6992	61.9787	3322	177	119.29	42	271.664	260.235	0.431493	46.119	34.7087	0.908188	113.004	118.405	34.0012	0.651872	0.957882	2995.12	10154.7	2949	10120	3041	10196	2993.73	10153.8	18.9527	3.48236	0.273999	0.513714	11046
977	11047	3126	4134	63.0884	3191	168	115.119	54	215.238	206.74	0.756168	38.7748	26.5758	0.97963	80.05	78.5266	50.7436	-0.21295	0.763171	4312.77	4570.58	4274	4544	4352	4597	4312.84	4570.35	19.2029	1.54752	0.645454	0.847935	11047
978	11048	1840	2346	48.4021	1879	183	106.114	45	158.368	152.823	0.784314	25.0804	23.144	0.979244	51.788	50.8109	46.1664	0.00397103	0.417682	2834.08	15905.1	2809	15882	2860	15928	2834.08	15905.2	23.4907	1.1006	0.907432	0.921925	11048
979	11049	5280	14541	81.9921	5639	150	102.753	36	376.902	360.007	0.363111	53.7159	71.8121	0.936336	162.89	165.813	42.3597	-0.920255	0.966818	2880.72	31346.8	2827	31275	2938	31406	2879.05	31348.7	16.2771	3.91442	0.244514	0.467076	11049
980	11050	1216	1548	39.3479	1238	156	105.592	54	130.569	126.468	0.78553	17.5584	21.7771	0.982229	48.3735	46.383	33.5315	1.0616	0.690925	2967.56	10671.8	2950	10650	2986	10693	2968.16	10672.2	23.8808	1.38327	0.719658	0.896327	11050
981	11051	876	1100	33.397	895	165	108.562	75	120.669	117.083	0.796364	25.3573	9.86416	0.978771	50.9902	50.1336	22.4486	0.127114	0.894146	4372.36	3933.86	4347	3924	4397	3946	4372.88	3933.87	13.0631	2.23326	0.443769	0.756001	11051
982	11052	4385	5642	74.7205	4490	159	109.047	54	259.238	248.454	0.777207	28.3074	48.2187	0.976615	92.3959	94.6924	60.2521	1.46292	0.771448	5405.31	45727.2	5377	45679	5439	45770	5405.08	45727.8	19.1035	1.5716	0.622658	0.819943	11052
983	11053	3150	4004	63.3301	3209	186	119.131	57	215.924	207.39	0.786713	39.2578	25.5343	0.981614	79.8123	78.3856	51.3503	-0.154965	0.755544	2808.26	37778.5	2769	37753	2846	37805	2807.86	37779.2	19.7396	1.52649	0.652752	0.849022	11053
984	11054	1924	2597	49.4946	1951	165	113.248	48	161.924	156.195	0.740855	23.8191	25.8893	0.986161	56.8595	56.309	43.588	-0.985031	0.63308	2846.82	18252.9	2823	18227	2872	18280	2847.1	18253	20.9558	1.29185	0.772608	0.922132	11054
985	11055	1834	2401	48.3231	1873	123	76.9449	0	159.196	153.609	0.763848	24.6559	22.8817	0.979178	53.7122	51.8595	45.3103	0.865313	0.486445	2893.66	34986.9	2869	34964	2918	35013	2894.08	34986.9	17.1504	1.14454	0.868265	0.909379	11055
986	11056	1652	2496	45.8627	1692	147	112.747	57	160.267	154.624	0.661859	26.3414	22.4086	0.976359	61.2944	60.4768	35.5165	0.664555	0.809388	2992.34	10431.4	2966	10409	3018	10457	2992.37	10431.4	12.6923	1.70278	0.575099	0.808224	11056
987	11057	2466	3431	56.034	2528	141	104.444	57	196.167	188.659	0.718741	22.0045	39.0134	0.975475	74.7329	72.016	44.2956	1.40357	0.788464	4410	4462.01	4388	4423	4435	4496	4409.96	4462.44	16.2108	1.6258	0.605405	0.805292	11057
988	11058	3853	5742	70.0414	3944	204	108.761	45	259.622	248.819	0.671021	51.9971	26.633	0.976927	104.752	104.78	47.5084	0.336827	0.891302	5458	47786.6	5406	47760	5505	47818	5457.94	47786.6	21.38	2.20551	0.44684	0.718331	11058
989	11059	5515	13617	83.7969	6246	171	112.174	57	392.132	374.446	0.405008	79.6444	36.2899	0.882965	169.095	172.518	45.2681	-0.421726	0.96496	2685.64	28729.3	2606	28693	2759	28782	2687.64	28728.2	17.1147	3.81102	0.235933	0.450703	11059
990	11060	13218	20424	129.729	15819	195	97.5322	15	677.061	644.576	0.64718	157.329	34.169	0.835577	297.516	326.031	60.4817	0.0564823	0.982643	2943.33	38872.2	2786	38838	3082	38907	2942.62	38872.5	17.3902	5.39057	0.158328	0.362343	11060
991	11061	2600	3366	57.5363	2654	174	107.534	60	191.924	184.637	0.77243	33.3477	25.1246	0.979653	68.1542	66.4397	49.9909	0.191147	0.658677	2856.35	18493.1	2823	18468	2889	18519	2856.58	18493.1	15.6028	1.32903	0.749943	0.887003	11061
992	11062	5130	7056	80.8191	5217	186	111.758	15	279.179	267.36	0.727041	48.0021	36.7811	0.983324	103.465	102.254	64.3323	0.387166	0.777289	3041	31295.8	2993	31259	3091	31331	3041.55	31296.1	22.1866	1.58946	0.624696	0.827109	11062
993	11063	2815	4307	59.8679	2882	174	113.865	54	211.966	203.637	0.653587	35.5812	29.9417	0.976752	81.6333	81.6527	44.0109	0.590877	0.842305	4548.58	3967.94	4513	3938	4586	3997	4548.72	3968.05	17.0068	1.85528	0.537585	0.787332	11063
994	11064	1970	2907	50.0828	2017	141	99.3091	54	172.167	165.906	0.677675	27.4447	24.2152	0.976698	65.215	64.6717	38.9337	-0.656489	0.79848	5472.44	46434.2	5445	46410	5502	46461	5472.37	46434.4	13.6607	1.66107	0.599718	0.835177	11064
995	11065	6971	10452	94.2112	7588	141	85.2459	24	387.421	369.98	0.666954	35.1298	76.5293	0.918687	158.152	170.47	54.6542	1.40269	0.947212	2646.13	27847.5	2611	27771	2678	27927	2645.91	27846.8	15.4831	3.11907	0.305427	0.58363	11065
996	11066	3305	4788	64.8695	3427	186	112.874	45	226.794	217.696	0.690267	39.1915	29.6808	0.9644	78.924	79.0176	54.8161	0.447137	0.720244	2871.19	18036.7	2832	18007	2908	18070	2870.25	18036.4	20.6855	1.4415	0.67396	0.807455	11066
997	11067	3286	3913	64.6828	3341	174	120.194	66	232.953	223.535	0.839765	21.1862	42.808	0.983538	92.228	94.37	44.69	-1.54203	0.880761	2864.19	39704.8	2843	39662	2886	39753	2864.16	39704.7	15.2541	2.11166	0.469796	0.760921	11067
998	11068	1771	2232	47.4859	1812	168	101.199	54	164.468	158.607	0.793459	30.6143	17.4077	0.977373	63.7887	63.8055	35.3894	0.141248	0.832087	3039.61	30209.4	3009	30192	3071	30228	3039.96	30209.1	15.5398	1.80296	0.553875	0.822745	11068
999	11069	3388	4929	65.679	3467	147	105.012	42	242.309	232.405	0.687361	46.8406	26.0762	0.977214	95.8019	98.3724	44.1413	0.281691	0.893674	4562.84	4034.08	4516	4008	4609	4061	4562.31	4033.74	17.0365	2.22858	0.445766	0.725129	11069
1000	11070	4144	5661	72.6382	4248	174	111.926	33	277.48	265.749	0.732026	26.6096	55.5058	0.975518	112.147	113.955	47.1378	-1.42802	0.910435	2636.61	26153.5	2610	26098	2661	26209	2636.36	26154	20.8458	2.41749	0.406314	0.676341	11070
1001	11071	2631	3570	57.8783	2687	171	108.235	39	196.995	189.444	0.736975	33.7054	23.6918	0.979159	70.4557	68.9358	49.2225	0.124104	0.700112	3059.71	10647.7	3026	10624	3096	10675	3059.35	10647.6	22.3234	1.40049	0.704922	0.851963	11071
1002	11072	2124	2744	52.0035	2165	162	101.47	48	170.267	164.105	0.774052	27.5141	24.3296	0.981062	57.4891	55.6906	48.5935	-0.108513	0.488503	3086.51	30265.3	3059	30241	3115	30290	3086.53	30265.3	17.6576	1.14605	0.871968	0.920668	11072
1003	11073	2579	3264	57.3034	2623	165	103.19	57	189.681	182.511	0.790135	31.2303	25.6503	0.983225	66.7608	65.8807	49.9355	0.269174	0.652292	4555.23	1081.65	4524	1056	4588	1107	4555.04	1081.61	12.0194	1.31932	0.756563	0.900767	11073
1004	11074	2106	2891	51.7826	2153	141	94.7336	27	178.024	171.459	0.728468	26.0404	23.2336	0.97817	65.3682	62.5552	43.8569	-0.546633	0.713072	5546.04	45990.2	5520	45967	5579	46016	5546.25	45990.1	20.744	1.42635	0.685239	0.835044	11074
1005	11075	3477	5301	66.5361	3891	183	88.8732	9	259.622	248.819	0.655914	49.5004	26.6759	0.893601	99.925	95.7328	50.9113	-0.248304	0.846866	2840.5	38699.7	2791	38673	2884	38730	2841.86	38699.1	20.7351	1.88038	0.483052	0.648232	11075
1006	11076	6685	17112	92.2584	6927	246	109.817	45	397.571	379.602	0.390662	68.7598	63.5924	0.965064	173.046	181.69	47.4655	-0.743727	0.965273	2932.76	15924.6	2864	15861	3002	15985	2928.91	15928.9	37.0295	3.82784	0.257839	0.531475	11076
1007	11077	6822	20944	93.1989	7867	162	105.614	21	487.044	464.428	0.325726	54.8955	91.6815	0.867167	212.229	231.795	39.8465	1.09673	0.985114	3105.9	10478.7	3051	10387	3163	10574	3105.69	10478.2	17.2386	5.8172	0.161664	0.361398	11077
1008	11078	3090	4071	62.7241	3137	153	66.4408	3	208.066	199.94	0.759027	29.6058	34.065	0.985018	72.1249	71.2986	55.2914	-1.16866	0.631359	3091.61	34504.1	3062	34470	3121	34539	3092.1	34504.4	17.8505	1.28951	0.773938	0.896945	11078
1009	11079	3710	6566	68.7293	3865	171	112.016	3	270.35	258.99	0.565032	52.5466	32.276	0.959897	111.14	112.908	42.7493	0.486613	0.925551	4591.55	3937.28	4539	3905	4637	3972	4592.09	3937.72	23.182	2.64116	0.370541	0.637867	11079
1010	11080	2906	3570	60.8279	2973	162	101.504	9	220.953	212.158	0.814006	19.5368	39.3238	0.977464	85.8429	88.8639	42.2233	-1.53892	0.879907	2845.54	39030.3	2826	38991	2868	39076	2845.65	39029.4	18.4586	2.10462	0.468549	0.748005	11080
1011	11081	1610	2107	45.276	1659	159	108.16	54	150.125	145.009	0.76412	21.5056	23.8578	0.970464	50.2195	49.2527	41.7372	-1.26348	0.530942	2898.51	18725.9	2877	18702	2920	18751	2898.43	18726.1	15.3218	1.18007	0.845037	0.897698	11081
1012	11082	3410	4905	65.8919	3586	132	64.5501	9	262.995	252.016	0.695209	22.7689	56.8367	0.95092	110.82	113.15	40.2601	-1.42535	0.934558	3119.77	34910.8	3097	34854	3142	34963	3119.78	34911.5	14.2991	2.81047	0.339122	0.61954	11082
1013	11083	1940	2494	49.6999	1977	168	105.987	51	165.782	159.852	0.777867	26.8242	20.7701	0.981285	59.0339	58.3535	42.5734	-0.0243816	0.683898	3285.82	11917.8	3259	11897	3317	11940	3286.82	11917.8	15.0325	1.37066	0.725401	0.88703	11083
1014	11084	2819	3584	59.9105	2878	144	91.89	33	198.51	190.88	0.786551	30.3657	27.3686	0.9795	68.4471	66.2276	54.2862	0.336723	0.572805	5154.37	46317.4	5124	46290	5188	46346	5154.74	46317.5	14.2815	1.21997	0.818327	0.898963	11084
1015	11085	2646	5031	58.043	3327	183	109.817	3	284.167	272.088	0.525939	64.096	22.1376	0.795311	119.854	137.294	29.4022	-0.168392	0.9768	5555.1	45651.1	5491	45629	5608	45672	5553.2	45651.7	22.2877	4.6695	0.178731	0.411769	11085
1016	11086	1883	2726	48.9644	1945	171	110.371	78	169.681	163.549	0.690756	22.4052	28.1599	0.968123	63.1348	63.4135	38.175	1.04801	0.798495	2812.41	40592.2	2790	40564	2837	40622	2812.62	40591.9	13.5317	1.66112	0.596208	0.82185	11086
1017	11087	2035	2847	50.9023	2089	210	97.0187	45	187.196	180.154	0.714787	18.9504	36.8388	0.97415	76.5376	76.0946	34.1031	-1.30262	0.89395	2911.95	16121.8	2893	16085	2932	16158	2911.95	16122	24.7548	2.23131	0.447473	0.729762	11087
1018	11088	3226	5146	64.0896	3594	147	69.7914	12	243.622	233.65	0.626895	34.1996	45.6596	0.897607	85.44	89.4967	49.4045	-1.17972	0.833827	3180.2	34952.7	3146	34907	3208	34990	3180.04	34952.3	20.974	1.81151	0.512814	0.68303	11088
1019	11089	4713	14278	77.4647	6516	153	112.468	48	385.546	368.202	0.330088	62.7233	63.1411	0.723297	150.894	182.381	44.8969	0.847725	0.969226	3334.72	12767.1	3272	12704	3390	12825	3334.43	12766.8	17.1562	4.06222	0.180405	0.398432	11089
1020	11090	10161	15808	113.743	12005	174	107.278	48	565.948	539.234	0.642776	115.066	32.081	0.846397	247.396	259.755	55.6781	0.0153441	0.976757	4689.07	3883.08	4574	3851	4821	3915	4684.78	3882.67	19.3121	4.6653	0.191742	0.398651	11090
1021	11091	2543	3250	56.9021	2589	126	91.8639	36	189.095	181.955	0.782462	32.803	23.9646	0.982233	67.4166	66.8102	48.5327	0.314419	0.687243	5672.8	46449	5640	46425	5705	46475	5673.1	46448.7	12.7532	1.3766	0.725389	0.893705	11091
1022	11092	1692	2385	46.4147	1738	171	113.576	0	158.024	152.498	0.709434	21.3824	26.0426	0.973533	58.3095	57.0958	37.8871	-1.01377	0.748113	2853.38	40160	2832	40134	2877	40187	2853.66	40161.1	27.3897	1.507	0.660849	0.851456	11092
1023	11093	3474	6935	66.5074	3860	159	109.625	51	269.735	258.799	0.500937	54.3785	32.8535	0.9	109.932	108.502	43.7289	0.688788	0.91519	2958.38	18041.9	2904	18009	2999	18082	2959.2	18042.7	17.2991	2.48124	0.375719	0.600019	11093
1024	11094	2377	3071	55.0135	2430	183	94.647	39	203.196	195.323	0.774015	18.578	40.0215	0.978189	83.4865	84.3671	36.065	1.48107	0.904026	3264.58	32697	3246	32657	3283	32740	3264.67	32697.8	19.1687	2.33931	0.4252	0.723451	11094
1025	11095	3658	6667	68.246	4193	162	111.665	60	290.794	278.371	0.548673	46.9615	23.4625	0.872406	116.417	122.967	43.738	-0.286475	0.934604	3345.96	10691.5	3299	10668	3412	10727	3345.7	10691.5	16.5492	2.81144	0.30802	0.543604	11095
1026	11096	3146	5084	63.2899	3308	162	109.281	48	231.865	222.503	0.618804	30.0782	40.3427	0.951028	89.5545	90.7121	44.7683	-1.09983	0.869734	4534.08	4346.34	4504	4306	4566	4388	4534.11	4346.27	19.2961	2.02626	0.486786	0.735357	11096
1027	11097	2814	4104	59.8573	2886	189	96.2026	45	208.309	200.171	0.685673	34.0213	26.715	0.975052	78.2943	78.2895	46.2394	-0.54144	0.806949	5716.02	47113.7	5682	47087	5754	47144	5714.79	47114.2	18.6305	1.69313	0.584558	0.814928	11097
1028	11098	1658	2205	45.946	1690	147	95.801	51	151.782	146.58	0.751927	22.6628	23.3516	0.981065	54.7083	53.6146	39.544	0.955381	0.675281	2855.66	38584.4	2833	38561	2878	38610	2855.87	38584.6	12.5727	1.35582	0.734392	0.904389	11098
1029	11099	2056	2650	51.1643	2092	156	88.0462	39	167.439	161.423	0.775849	27.3614	24.5073	0.982792	54.8179	53.2015	49.4198	-0.171247	0.370288	2954.36	20407.5	2927	20383	2980	20433	2955.03	20407.5	17.4022	1.07652	0.924879	0.921556	11099
1030	11100	1533	1872	44.18	1562	171	97.045	36	146.811	141.867	0.81891	25.2798	17.7006	0.981434	54.1202	53.2106	36.745	0.184064	0.723278	3272.28	32310.7	3247	32293	3299	32329	3272.31	32310.4	16.2788	1.44811	0.689375	0.893786	11100
1031	11101	4532	6318	75.9626	4748	165	101.531	45	292.894	280.363	0.717316	53.2707	26.9733	0.954507	118.377	121.68	49.3986	0.0876369	0.913886	3354.27	11973	3301	11946	3418	12000	3354.03	11972.8	13.2985	2.46323	0.389726	0.663862	11101
1032	11102	3485	4473	66.6126	3536	204	120.212	45	219.48	210.762	0.779119	31.2313	33.8812	0.985577	73.4983	72.3649	61.4992	-1.16347	0.527028	4706.23	1681.88	4675	1648	4738	1719	4705.47	1681.8	25.1705	1.17668	0.847338	0.909121	11102
1033	11103	4780	6480	78.0134	4981	168	109.93	51	282.794	270.787	0.737654	53.1364	29.3603	0.959647	110.635	110.539	55.3842	0.205616	0.865426	5730.14	46330.4	5677	46301	5785	46361	5731.09	46330	21.6239	1.99586	0.498087	0.7511	11103
1034	11104	3486	7098	66.6222	3580	147	95.5886	30	261.948	251.024	0.491124	37.004	44.9739	0.973743	110.114	111.622	40.2077	0.881546	0.93287	2876	38785	2839	38740	2917	38831	2875.25	38784.1	16.0916	2.77614	0.356235	0.63842	11104
1035	11105	2867	4180	60.4184	2934	171	115.519	63	212.894	204.518	0.685885	27.8099	36.5295	0.977164	81.7068	81.9355	44.8403	1.14829	0.83696	2983.81	19972.5	2956	19936	3011	20012	2984.08	19972.4	18.2414	1.82727	0.543743	0.794893	11105
1036	11106	2113	2542	51.8686	2153	129	89.6124	36	174.125	167.762	0.831235	30.7809	20.6938	0.981421	64.0312	64.413	42.0795	-0.0930891	0.757119	3276.78	31497.7	3246	31477	3308	31518	3276.38	31498	15.4745	1.53074	0.64843	0.875765	11106
1037	11107	2206	2795	52.9978	2253	165	93.9587	51	179.782	173.125	0.789267	31.2552	20.1428	0.979139	65.4905	65.6229	43.1807	-0.108331	0.753007	3361.26	11887.1	3330	11867	3395	11910	3361.6	11886.8	14.2438	1.51973	0.652235	0.857678	11107
1038	11108	4761	7952	77.8582	5017	153	106.239	36	336.007	321.236	0.598717	71.5677	25.8992	0.948973	144.361	146.055	42.1847	0.205242	0.957381	5061.57	1152.9	4990	1127	5132	1183	5061.83	1153.13	17.2791	3.46227	0.284168	0.529921	11108
1039	11109	1861	2226	48.6775	1885	141	107.544	66	158.468	152.919	0.836029	25.3444	21.2117	0.987268	54.8179	54.6266	43.5085	0.0705398	0.604678	5794.34	45914.2	5769	45893	5822	45935	5794.37	45913.9	12.5735	1.25554	0.794049	0.931264	11109
1040	11110	6079	11025	87.9774	6254	204	124.217	36	369.12	352.629	0.551383	34.212	71.6261	0.972018	156.016	160.079	49.5606	-1.24695	0.950866	2912.21	39821.6	2878	39750	2953	39897	2912.23	39821.1	22.2399	3.22996	0.302047	0.56067	11110
1041	11111	1835	2279	48.3363	1870	159	81.9417	6	159.296	153.704	0.805178	20.3117	25.8153	0.981283	57.0088	55.009	42.6213	1.28057	0.6322	2981.31	20603.8	2961	20578	3004	20631	2981.04	20602.8	23.5689	1.29065	0.772108	0.908727	11111
1042	11112	1754	2268	47.2574	1792	162	98.5929	45	156.953	151.483	0.773369	20.9869	26.7526	0.978795	55.7136	54.9677	40.7737	1.24351	0.670648	3311.99	32902.8	3291	32876	3333	32930	3312.07	32902.8	15.0573	1.34812	0.739136	0.894743	11112
1043	11113	2349	3072	54.6886	2394	135	91.0766	6	183.095	176.267	0.764648	30.8523	23.5815	0.981203	66.4831	66.0129	45.3618	0.303126	0.726501	3401.85	12849.6	3371	12826	3435	12874	3401.07	12848.3	20.4286	1.45525	0.686333	0.880517	11113
1044	11114	5356	18370	82.5801	7177	162	112.415	51	448.902	428.267	0.291562	53.1176	80.5077	0.746273	187.949	220.832	39.6293	-1.06671	0.983766	4713.12	1294.51	4660	1214	4770	1381	4714.32	1292.78	17.5188	5.57246	0.139838	0.334001	11114
1045	11115	6943	12954	94.0218	7664	165	112.834	36	373.304	356.596	0.535973	43.7946	68.9558	0.905924	144.253	150.003	63.916	0.961024	0.904677	5827.79	44960	5784	44891	5886	45018	5828.51	44961.3	19.6629	2.34688	0.392877	0.626084	11115
1046	11116	1578	2205	44.8238	1610	150	97.6198	36	148.853	143.803	0.715646	24.7864	21.7376	0.980124	50.6952	50.5819	39.9726	-0.595862	0.612779	2905.79	38422.7	2881	38401	2930	38446	2906.47	38422.6	17.4668	1.26542	0.785284	0.894958	11116
1047	11117	1985	2592	50.2731	2028	144	81.467	24	164.853	158.972	0.765818	23.4826	26.1249	0.978797	55.109	53.6844	47.1161	1.46267	0.479303	2994.48	20344.1	2971	20318	3019	20372	2994.28	20344.4	19.9998	1.13941	0.87695	0.917863	11117
1048	11118	3278	4425	64.604	3332	177	99.7175	24	218.894	210.206	0.740791	36.4506	28.7678	0.983794	81.4125	80.054	52.2176	-0.501149	0.757978	3361.45	31533.8	3325	31505	3400	31564	3361.35	31533.5	19.1186	1.53308	0.651258	0.859705	11118
1049	11119	5048	10512	80.1705	5856	153	106.82	39	358.777	342.823	0.480213	68.085	34.2128	0.862022	152.434	162.438	43.2733	-0.386642	0.963863	3444.08	11911.2	3376	11877	3520	11950	3443.72	11911.5	14.6796	3.75377	0.243586	0.492811	11119
1050	11120	3803	5100	69.5854	3938	150	104.843	36	244.409	234.396	0.745686	30.7649	41.395	0.965719	88.2383	88.0722	56.7778	1.30631	0.764458	4740.76	4064.39	4710	4023	4770	4108	4741.51	4064.72	16.9629	1.55117	0.62425	0.800021	11120
1051	11121	4392	7018	74.7801	4607	168	98.7384	36	297.179	284.425	0.625819	60.0052	27.5797	0.953332	124.197	126.252	45.0393	0.260517	0.934203	5892.01	47422.6	5832	47395	5953	47453	5892.43	47422.8	14.0432	2.80315	0.35083	0.624938	11121
1052	11122	3496	6887	66.7177	4174	159	94.1413	18	277.522	265.789	0.507623	47.5338	30.3922	0.837566	107.787	116.834	44.0605	-0.445534	0.926164	2560.53	39115.4	2513	39085	2610	39156	2561.06	39115.2	16.3207	2.65167	0.326096	0.57041	11122
1053	11123	1633	2226	45.5982	1671	159	106.896	60	151.439	146.254	0.733603	26.0961	21.1304	0.977259	54.3415	52.5991	39.6102	-0.235598	0.657953	3026.1	18859.1	3000	18838	3053	18880	3025.85	18859.2	15.0332	1.32792	0.75152	0.894794	11123
1054	11124	1741	2204	47.082	1779	183	101.126	45	158.711	153.149	0.789927	18.3728	28.3969	0.97864	59.0339	58.6644	37.8299	-1.3908	0.764307	3367.37	31443.4	3349	31415	3387	31473	3367.19	31443.4	18.3703	1.55074	0.644109	0.868553	11124
1055	11125	4795	7553	78.1357	5018	171	102.487	12	280.735	268.835	0.634847	45.643	42.1752	0.95556	99.7447	98.759	64.7921	-0.731121	0.754707	3881.64	11720.2	3836	11678	3927	11761	3881.86	11720.4	21.3653	1.52425	0.625958	0.764549	11125
1056	11126	3042	3956	62.235	3116	153	103.56	39	233.196	223.765	0.768959	47.1828	22.0122	0.976252	92.6553	95.3547	41.2818	-0.111204	0.901428	4782.18	4622.01	4735	4600	4827	4643	4782.05	4621.5	17.4997	2.30985	0.425976	0.702954	11126
1057	11127	3865	5022	70.1503	3945	156	101.897	12	237.48	227.827	0.769614	30.9534	39.8761	0.979721	82.0366	82.2209	60.0969	-1.38241	0.682464	5921.95	45233.9	5891	45194	5953	45275	5921.7	45234.8	16.86	1.36814	0.727939	0.861201	11127
1058	11129	2383	2970	55.0829	2423	171	123.627	63	184.61	177.703	0.802357	22.9312	32.4549	0.983492	66.9104	66.9202	45.4394	1.56257	0.734131	2932.93	39949.5	2910	39917	2955	39983	2932.79	39950.3	18.6626	1.47274	0.677516	0.878664	11129
1059	11130	2404	3034	55.3251	2471	153	94.4813	39	211.539	200.552	0.792353	41.7213	17.4205	0.972885	84.6463	85.8518	35.854	0.153097	0.908619	3059.72	21501.4	3018	21484	3100	21521	3059.02	21501.9	16.231	2.39449	0.415285	0.675092	11130
1060	11131	2189	2898	52.7932	2241	174	92.6889	39	179.439	172.8	0.755349	31.6665	22.9319	0.976796	66.4831	65.8365	42.3608	-0.34493	0.765509	3402.67	32298.9	3371	32276	3434	32322	3402.41	32299.2	18.5507	1.55418	0.643018	0.854327	11131
1061	11133	5490	7296	83.6067	5842	213	106.074	36	319.966	306.028	0.752467	32.7299	60.1638	0.939747	114.856	121.287	60.0995	-1.49871	0.868599	5990.73	48057.2	5958	47997	6022	48111	5990.51	48055.9	25.7486	2.0181	0.475177	0.67387	11133
1062	11134	1243	1591	39.7824	1271	147	103.617	69	129.64	125.588	0.78127	17.7506	20.745	0.97797	44.1475	43.4183	36.4875	1.48331	0.542012	3063.75	15901.7	3046	15881	3083	15924	3064.04	15901.9	14.9715	1.18995	0.839528	0.929406	11134
1063	11135	2133	2900	52.1135	2180	150	100.143	27	176.267	169.793	0.735517	26.7675	25.5687	0.97844	63.1585	61.7658	44.2842	0.533333	0.697104	3425.77	12019.6	3399	11994	3457	12044	3426.02	12020.1	15.9846	1.39476	0.711876	0.862698	11135
1064	11136	2315	3135	54.2913	2354	150	99.6765	42	180.167	173.49	0.738437	27.6073	26.9616	0.983432	63.8122	63.2586	46.6345	-0.703909	0.675669	3459.61	32389	3432	32362	3489	32417	3459.3	32388.8	19.1202	1.35647	0.736584	0.896216	11136
1065	11137	2695	4850	58.578	3071	171	90.6122	21	244.309	234.301	0.55567	48.7206	22.1922	0.877564	100.688	104.398	36.7321	0.282479	0.936058	4048.72	37785.2	4000	37763	4097	37813	4049.22	37785.7	18.4932	2.84216	0.314833	0.567402	11137
1066	11138	3106	4830	62.8863	3216	150	110.529	60	224.208	215.244	0.643064	31.4147	32.6874	0.965796	86.6833	86.8446	46.6873	-0.82755	0.843203	4787.41	1117.69	4756	1085	4825	1155	4787.24	1118.17	15.9624	1.86013	0.524355	0.776441	11138
1067	11139	1105	1485	37.5091	1134	168	99.9068	54	126.811	122.906	0.744108	21.3584	16.0145	0.974427	47.1699	46.9794	30.0671	-0.337391	0.768369	6015.36	47468	5994	47452	6039	47485	6015.55	47468	12.7583	1.56248	0.637468	0.863489	11139
1068	11140	12573	44308	126.524	14687	195	101.907	24	643.519	612.776	0.283764	109.236	109.112	0.856063	281.784	313.884	55.827	-0.81765	0.984056	2910.24	28855.1	2801	28746	3010	28958	2909.92	28855.6	16.7001	5.62244	0.162484	0.381528	11140
1069	11141	2162	2880	52.4666	2204	165	113.617	63	176.267	169.793	0.750694	30.772	22.8885	0.980944	64.622	62.3879	44.3178	0.433755	0.70384	3095.77	18848.9	3065	18826	3125	18874	3095.41	18848.8	17.4851	1.40774	0.707237	0.874427	11141
1070	11143	2642	3304	57.9991	2686	165	98.0848	21	190.267	183.066	0.799637	27.9709	27.5337	0.983619	63.5295	60.9071	55.3947	0.532174	0.415716	3531.97	32397.5	3504	32370	3563	32426	3531.98	32397.8	18.6563	1.09951	0.90679	0.917098	11143
1071	11144	5495	8424	83.6448	6261	159	107.054	42	384.894	367.584	0.652303	82.1955	26.9365	0.877655	164.575	180.299	41.9998	0.115777	0.97249	4845.2	4572.94	4763	4546	4925	4598	4845.26	4573.17	17.7763	4.29287	0.215223	0.466116	11144
1072	11145	2525	3050	56.7004	2557	204	106.798	57	185.196	178.258	0.827869	29.3489	24.4855	0.987485	65.5515	63.5321	50.7189	0.238371	0.602235	6118.35	47713.5	6089	47689	6150	47739	6117.92	47713.2	19.9009	1.25263	0.796498	0.925142	11145
1073	11146	2107	2754	51.7949	2159	216	120.877	60	172.61	166.326	0.765069	26.9037	24.7072	0.975915	60.2163	58.5197	45.896	-0.676038	0.620402	2964.9	40018.7	2938	39994	2992	40045	2964.62	40018.6	28.1804	1.27505	0.783377	0.888672	11146
1074	11147	2187	2700	52.7691	2285	147	92.8203	21	194.811	187.374	0.81	36.995	18.2743	0.957112	77.1298	80.9042	35.2209	0.0784964	0.900266	3113.99	15807.3	3077	15789	3152	15825	3114.74	15807	15.6667	2.29705	0.425419	0.724154	11147
1075	11148	3099	3792	62.8154	3143	150	106.128	45	215.095	206.605	0.817247	22.9484	39.4879	0.986001	81.4923	81.5668	48.5244	-1.3999	0.803797	3430.95	12776.5	3408	12737	3456	12816	3430.76	12776.3	16.9534	1.68094	0.593068	0.841723	11148
1076	11149	5144	7760	80.9293	5224	171	97.7449	33	286.735	274.523	0.662887	39.9965	47.2224	0.984686	114.039	111.881	58.701	0.926159	0.851302	3552	32689.2	3512	32642	3592	32739	3551.74	32689.4	17.4897	1.90594	0.523241	0.786229	11149
1077	11150	2152	2754	52.3451	2192	156	103.184	57	173.196	166.882	0.781409	24.947	27.0516	0.981752	61.0574	59.3012	46.3038	-0.906352	0.624751	4807.95	1541.05	4783	1514	4834	1568	4807.76	1540.89	16.3702	1.2807	0.779157	0.901523	11150
1078	11151	2235	2976	53.345	2278	147	94.3664	36	177.924	171.364	0.751008	24.2586	31.0112	0.981124	64.2884	62.0305	45.9776	-1.34141	0.671274	6056.26	45404	6032	45373	6080	45435	6056.22	45404.5	15.1705	1.34915	0.739567	0.887195	11151
1079	11153	2186	2744	52.757	2231	150	95.9026	27	175.539	169.103	0.796647	23.1386	28.1011	0.97983	63.2851	61.0182	45.8868	1.06855	0.659142	2979.14	38319.1	2956	38291	3005	38347	2979.09	38318.8	16.4923	1.32975	0.747553	0.891481	11153
1080	11154	3831	6059	69.8411	4278	183	94.473	0	263.723	252.706	0.632283	42.3555	39.7523	0.895512	93.4933	89.6341	60.705	-0.455216	0.73575	3141.36	15856.8	3099	15817	3182	15890	3139.59	15858.1	28.3762	1.47655	0.607122	0.692192	11154
1081	11155	3201	4032	63.8407	3245	168	94.8416	30	210.409	202.162	0.793899	27.2446	35.6061	0.986441	74.2159	72.8155	56.0087	-1.33801	0.639025	3545.24	32527.6	3518	32492	3574	32564	3545.1	32527.8	19.5443	1.30008	0.768684	0.908586	11155
1082	11156	3519	6308	66.9368	3663	138	97.9719	27	251.907	241.504	0.557863	42.0381	39.6326	0.960688	98.8585	103.455	44.2178	-0.647234	0.904058	3563.04	11810.6	3521	11771	3604	11847	3563.26	11810.2	13.8225	2.33968	0.418624	0.696867	11156
1083	11157	5679	7708	85.0337	5754	171	120.63	39	288.25	275.959	0.736767	42.3839	46.3074	0.986966	104.307	102.709	70.6893	-0.971049	0.725477	4856.38	3933.31	4814	3887	4896	3981	4855.54	3933.2	20.8533	1.45297	0.68543	0.858902	11157
1084	11158	1483	1932	43.4536	1505	159	98.3769	33	142.125	137.424	0.767598	21.4579	22.7276	0.985382	51	49.8069	37.9669	-1.00466	0.647244	6055.46	47840.7	6034	47818	6076	47864	6055.62	47840.5	17.0921	1.31185	0.761154	0.922594	11158
1085	11159	2733	3551	58.9895	2789	150	98.6323	33	198.51	190.88	0.769642	33.4896	26.1614	0.979921	70.3847	70.5913	49.4546	-0.353614	0.713577	3001.49	38708.2	2968	38682	3035	38735	3001.19	38708.4	15.0161	1.4274	0.698309	0.871538	11159
1086	11160	4297	7280	73.967	4391	198	100.619	24	280.735	268.835	0.590247	31.6065	50.7989	0.978593	117.239	113.774	49.1968	-1.03299	0.901678	3139.61	15959.8	3108	15909	3178	16013	3139.46	15959.9	20.3236	2.31263	0.422658	0.685144	11160
1087	11161	2476	2982	56.1475	2540	144	93.6252	6	194.711	187.279	0.830315	22.2512	35.038	0.974803	72.5672	74.3759	43.021	-1.55852	0.815735	3586.25	32407	3564	32372	3606	32443	3586.2	32407.3	21.9665	1.72883	0.569897	0.820693	11161
1088	11162	5246	8352	81.7277	5392	159	101.792	21	297.563	284.789	0.628113	50.0181	43.5254	0.972923	116.516	114.969	58.8258	-0.687322	0.859184	3615.02	10649.5	3565	10606	3661	10693	3615.13	10650.3	18.4815	1.9544	0.505334	0.744524	11162
1089	11164	1726	2204	46.8787	1766	174	103.994	57	159.882	154.259	0.783122	29.0498	19.1599	0.97735	59.0339	59.1026	37.34	0.0552561	0.775146	6095.05	48097.2	6066	48078	6124	48116	6095.03	48097.7	16.0948	1.58282	0.629126	0.848497	11164
1090	11165	3283	9912	64.6533	5161	168	91.3433	9	342.049	326.964	0.331215	45.8355	62.7487	0.636117	127.534	159.618	42.7556	-1.03678	0.963457	2969.84	38443.7	2924	38381	3008	38499	2969.53	38444.3	17.5524	3.73325	0.164066	0.352618	11165
1091	11166	1909	2448	49.3013	1946	168	104.263	51	160.61	154.95	0.77982	25.1252	23.6778	0.980987	53.1601	51.3531	47.411	-0.114887	0.384236	3132.13	15275.7	3107	15252	3158	15300	3132.41	15276	21.9014	1.08315	0.921686	0.929972	11166
1092	11167	2299	3605	54.1034	2478	165	104.015	36	242.368	232.46	0.637725	51.7194	16.0979	0.927764	105.119	112.929	26.8341	0.141948	0.971358	3620.72	31358.1	3569	31342	3672	31377	3620.07	31358	18.773	4.20839	0.229531	0.491813	11167
1093	11168	4440	6723	75.1877	4505	147	107.875	60	261.321	250.429	0.660419	41.1887	41.6239	0.985572	100.265	101.218	56.2401	-0.773083	0.831429	3640.19	11823.6	3599	11782	3680	11865	3640.49	11823.2	12.7703	1.79976	0.551791	0.817043	11168
1094	11169	2548	3366	56.958	2592	180	126.998	57	192.51	185.192	0.756982	25.2614	33.6896	0.983025	72.0694	70.6079	46.0746	-1.10746	0.757752	4845.26	1757.69	4820	1724	4871	1790	4845.36	1758.1	23.1884	1.53247	0.650734	0.863981	11169
1095	11170	10113	12462	113.474	10299	168	110.348	48	390.492	372.892	0.811507	64.6355	48.1866	0.98194	135.484	140.549	92.6514	0.169149	0.751957	6156.64	45395.2	6092	45347	6226	45440	6155.5	45395.3	16.2519	1.51696	0.651834	0.833421	11170
1096	11171	2752	3968	59.1942	2810	171	126.747	63	201.723	193.927	0.693548	31.5603	32.742	0.979359	74.4043	74.7065	47.0194	-0.802834	0.777091	3006.56	39859.7	2975	39827	3037	39891	3006.7	39859.6	16.6749	1.58885	0.62783	0.849861	11171
1097	11172	3768	5412	69.2645	3947	180	100.07	48	248.066	237.863	0.696231	40.1319	34.1956	0.954649	94.3398	91.8895	54.2586	-0.443353	0.807055	3168.13	19918.2	3128	19884	3210	19950	3167.7	19918.7	17.1408	1.69355	0.568184	0.76946	11172
1098	11173	2122	2850	51.979	2171	180	103.599	27	176.61	170.118	0.744561	26.311	29.0019	0.97743	59.4811	56.4832	49.153	1.38082	0.492656	3731.31	7881	3705	7852	3755	7909	3731.31	7880.84	21.2974	1.14913	0.846871	0.854917	11173
1099	11174	1844	2397	48.4547	1887	177	104.79	60	159.782	154.164	0.769295	23.3899	25.0428	0.977213	52	51.3959	45.7583	-1.26792	0.455354	3753.39	32279	3730	32254	3777	32305	3753.61	32279.3	17.3705	1.1232	0.888821	0.907646	11174
1100	11175	1500	1890	43.7019	1538	171	125.596	57	144.225	139.416	0.793651	22.052	20.6367	0.975293	48.0104	46.1568	41.4867	0.544907	0.438317	4843.05	1903.64	4821	1883	4866	1925	4843.49	1903.57	25.0518	1.11257	0.896458	0.906187	11175
1101	11176	4605	11100	76.572	5367	192	105.541	45	336.576	321.775	0.414865	50.3288	54.0893	0.858021	135.591	151.085	42.5339	0.902417	0.959555	6150.33	47959.1	6100	47905	6200	48016	6149.47	47959.1	23.3534	3.55211	0.25686	0.510827	11176
1102	11177	8362	17548	103.183	9041	183	125.057	48	440.558	417.676	0.476522	46.0238	75.0204	0.924898	183.831	186.005	61.3416	-1.0348	0.944056	3040.02	39687	2994	39612	3101	39776	3039.82	39688	16.9509	3.03229	0.30773	0.541393	11177
1103	11178	2317	3075	54.3148	2364	201	103.196	60	195.782	188.294	0.753496	39.8433	18.3612	0.980118	78.1601	78.7479	38.0037	0.225677	0.875841	3263.84	15230.4	3224	15212	3299	15253	3263.96	15230.5	23.0189	2.07211	0.475727	0.759611	11178
1104	11179	3710	4675	68.7293	3779	150	114.018	60	234.409	224.915	0.793583	41.1768	26.0941	0.981741	86.1452	85.9247	55.2433	-0.096221	0.765928	3755.18	10632.1	3714	10606	3799	10661	3755.34	10631.8	16.0239	1.55539	0.639806	0.848466	11179
1105	11180	2635	4592	57.9222	2876	174	106.349	66	260.066	249.24	0.573824	19.7602	55.2535	0.916203	113.437	114.057	31.4758	1.40621	0.961167	3778.76	32196.3	3759	32141	3800	32253	3778.72	32196.8	13.8688	3.62363	0.257899	0.48958	11180
1106	11181	2164	2862	52.4909	2209	177	108.665	45	173.095	166.786	0.756115	25.4422	27.9792	0.979629	58.5235	57.4352	48.2133	0.82182	0.543455	5478.44	6494.98	5453	6467	5506	6521	5478.47	6494.89	16.8006	1.19127	0.83524	0.907603	11181
1107	11182	3010	4026	61.9068	3068	159	96.595	60	207.823	199.71	0.74764	32.5538	30.2395	0.981095	73.4098	72.1261	53.2566	-0.622087	0.674382	6148.55	46568.2	6116	46538	6182	46599	6148.48	46568.4	14.0756	1.35431	0.736702	0.875765	11182
1108	11183	3162	4028	63.4506	3221	177	115.478	54	214.752	206.279	0.785005	38.8368	25.6063	0.981683	77.4661	76.8712	52.689	0.138292	0.728149	3094.84	40305.6	3056	40280	3132	40333	3094.97	40305.6	16.9496	1.45896	0.68131	0.861581	11183
1109	11184	4761	8240	77.8582	4936	159	82.9893	30	286.434	274.238	0.577791	51.6404	40.653	0.964546	114.49	115.706	53.2013	0.606904	0.888025	3280.64	20088.7	3229	20048	3332	20128	3280.26	20088.3	17.997	2.17488	0.452787	0.729223	11184
1110	11185	583	780	27.2452	601	156	108.844	60	89.2548	87.3004	0.747436	13.7015	12.9005	0.97005	33.1059	31.9387	23.3139	0.513168	0.683494	3741.7	11994.9	3728	11982	3758	12008	3741.96	11995.3	16.0802	1.36994	0.727686	0.919634	11185
1111	11186	4090	5642	72.1634	4173	180	102.925	33	253.966	243.456	0.72492	27.7655	49.0922	0.98011	96.933	95.6825	55.7479	1.22372	0.812735	3858.77	31762.1	3831	31713	3893	31804	3859.29	31762	19.9288	1.71634	0.568811	0.796863	11186
1112	11187	1387	1728	42.0236	1425	144	106.477	51	139.397	134.838	0.802662	23.0555	17.6323	0.973333	49.4773	49.0206	36.0779	0.092179	0.67701	5607.06	191.632	5584	174	5632	210	5607.29	191.432	17.8956	1.35874	0.734902	0.896974	11187
1113	11188	15420	43146	140.119	21500	204	95.7802	24	763.026	726.076	0.357391	84.1809	152.859	0.717209	322.614	374.821	70.3468	-1.29011	0.98223	6202.18	46777.9	6118	46625	6259	46931	6202.3	46777.1	17.8698	5.32819	0.139748	0.332824	11188
1114	11189	1491	2116	43.5706	1548	174	108.924	63	154.853	146.81	0.704631	22.7431	23.7324	0.963178	47.5395	45.1109	42.784	1.4757	0.317024	3087.74	22495.7	3065	22472	3111	22518	3087.64	22495.8	15.6901	1.05439	0.932877	0.781357	11189
1115	11190	1902	2394	49.2108	1945	183	98.6041	48	164.125	158.282	0.794486	28.5883	21.4259	0.977892	57.8705	57.5995	42.1412	-0.00284011	0.681709	3264.59	19870.4	3236	19849	3293	19891	3265.34	19870.5	18.8174	1.36682	0.729933	0.887302	11190
1116	11191	2545	3404	56.9245	2634	117	71.3859	21	199.095	191.436	0.74765	35.0931	22.6287	0.966211	74.4312	72.7819	44.8865	-0.136493	0.787177	3684.09	13229.6	3649	13207	3723	13253	3684.27	13229.9	15.0667	1.62146	0.611719	0.806817	11191
1117	11192	2491	3658	56.3173	2552	141	91.6475	6	196.409	188.889	0.680973	30.1469	29.9595	0.976097	74.6525	74.5831	42.8291	0.915621	0.818682	3896.15	31886	3866	31856	3925	31918	3895.76	31885.5	15.7287	1.74141	0.570168	0.811447	11192
1118	11193	2200	3422	52.9257	2263	153	71.1886	24	186.066	179.083	0.642899	30.9173	29.1441	0.972161	72.2011	72.7235	39.0823	-0.801551	0.843321	5714.92	6303.14	5684	6274	5743	6332	5715.15	6302.99	19.6875	1.86078	0.529643	0.798543	11193
1119	11194	6440	22620	90.552	8290	165	101.477	45	473.955	452.019	0.284704	82.9377	62.0065	0.77684	204.414	238.98	40.4921	-0.614996	0.985541	6215.94	45230	6133	45168	6307	45298	6218.81	45228.3	17.9238	5.90188	0.143573	0.360264	11194
1120	11195	11281	21590	119.847	12142	189	101.692	51	589.647	561.702	0.52251	40.2111	124.99	0.929089	261.222	274.487	53.6855	1.36546	0.980687	3136.21	28876	3096	28751	3181	29005	3136.26	28876.3	18.5886	5.11288	0.19064	0.407731	11195
1121	11196	3880	5088	70.2863	3954	207	103.791	57	250.652	240.314	0.762579	26.4534	47.9588	0.981285	96.8762	97.0646	51.1045	1.45474	0.850175	3286.45	15689	3260	15641	3313	15737	3286	15689.4	23.3809	1.89934	0.524348	0.776068	11196
1122	11197	6704	9417	92.3894	6936	126	69.912	6	334.049	319.38	0.711904	33.0637	66.472	0.966551	130.392	127.144	67.8866	1.40197	0.845526	3764.06	13342.5	3731	13276	3804	13405	3764.23	13343.4	14.1488	1.87289	0.528023	0.75496	11197
1123	11198	1559	2900	44.5531	1607	162	94.0276	36	170.409	164.24	0.537586	29.5029	23.1539	0.970131	70.4557	69.9167	29.4662	-0.660666	0.906853	3910.5	31403.2	3881	31380	3939	31430	3910.58	31402.9	15.8456	2.37277	0.406064	0.674637	11198
1124	11199	3566	4674	67.3823	3640	180	109.736	51	230.066	220.798	0.762944	26.9265	41.1195	0.97967	83.5464	83.6301	54.5901	1.38562	0.757568	5909.93	343.119	5883	302	5940	384	5910.19	343.277	17.3492	1.53197	0.649181	0.846616	11199
1125	11200	8663	27960	105.024	10396	222	106.139	36	577.813	550.483	0.309835	61.6861	101.937	0.833301	253.432	271.334	46.3865	1.13557	0.985279	3219.69	40106.9	3158	40005	3278	40238	3218.87	40105.2	19.8627	5.84943	0.14982	0.326064	11200
1126	11201	2212	2898	53.0698	2255	186	103.438	57	179.439	172.8	0.763285	23.0692	29.8834	0.980931	66.8506	65.5548	43.1009	1.27017	0.753473	3287.07	17510.9	3264	17481	3310	17544	3287.23	17511.2	18.7191	1.52096	0.655369	0.863303	11201
1127	11202	2516	3300	56.5992	2564	180	106.437	54	189.338	182.185	0.762424	32.4197	24.2186	0.981279	67.4685	66.973	47.8906	-0.21834	0.69905	3807.42	7756.22	3775	7732	3841	7782	3807.68	7756.3	18.0793	1.39846	0.714202	0.881951	11202
1128	11203	1839	2499	48.3889	1880	168	101.318	42	162.61	156.846	0.735894	25.3834	25.6465	0.978191	59.203	57.7402	40.7968	-0.821647	0.707655	3981.38	31407.6	3956	31382	4005	31433	3980.99	31407.7	18.9206	1.41531	0.702321	0.873969	11203
1129	11204	2235	2880	53.345	2274	219	118.436	51	175.681	169.238	0.776042	22.6823	29.3374	0.98285	61.6117	59.8036	47.6886	1.29482	0.603423	5991.68	358.337	5969	329	6017	389	5991.24	359.136	22.4088	1.25404	0.795671	0.90999	11204
1130	11205	6919	9048	93.8592	7034	201	114.635	39	325.421	311.2	0.764699	39.9033	57.8445	0.983651	120.603	116.416	76.4574	-1.33874	0.7541	6271.9	47951.8	6232	47894	6310	48010	6271.92	47951.8	20.2449	1.52263	0.650021	0.821034	11205
1131	11206	8701	11532	105.254	9211	183	124.517	39	444.492	424.087	0.754509	85.5673	30.4445	0.944631	186.604	195.228	59.5276	-0.00924909	0.95238	3245.57	40638.4	3160	40608	3346	40670	3244.89	40638.4	18.9883	3.27963	0.290665	0.553414	11206
1132	11207	3904	5668	70.5034	4357	156	107.471	48	280.794	268.891	0.688779	51.7446	24.1332	0.896029	109.225	112.536	49.3249	0.0131956	0.898828	3321.74	19133.1	3270	19109	3379	19161	3322.2	19133.3	15.4813	2.28154	0.392495	0.62222	11207
1133	11208	2116	2907	51.9054	2169	147	110.556	51	175.681	169.238	0.727898	26.7505	26.4485	0.975565	63.1348	62.3775	43.7255	0.993456	0.71318	3827.75	10713.4	3801	10687	3852	10744	3827.93	10713.3	18.7695	1.42657	0.69242	0.861539	11208
1134	11209	1662	2115	46.0013	1697	159	99.0866	42	150.711	145.564	0.785816	22.9332	21.6661	0.979375	50.2494	48.689	43.5208	-0.679752	0.448363	3993.93	31231.7	3971	31210	4018	31255	3993.67	31231.8	17.4582	1.11875	0.892646	0.919502	11209
1135	11211	4676	6630	77.16	5483	189	109.114	42	360.593	347.227	0.705279	32.3781	46.5731	0.852818	103.407	106.631	62.9837	1.55587	0.806911	6319.38	44962.6	6287	44916	6352	45018	6319.55	44963.4	19.4318	1.69299	0.523626	0.451908	11211
1136	11212	26724	96222	184.462	60320	186	105.754	15	1443.14	1370.87	0.277733	311.644	97.8506	0.443037	566.421	679.159	120.642	0.196463	0.984097	3168.64	29658.9	2857	29561	3410	29735	3170.57	29659	17.0439	5.62956	0.0737682	0.161248	11212
1137	11213	2649	3364	58.0759	2690	177	77.0951	12	191.338	184.081	0.787455	29.4277	26.6621	0.984758	65.215	63.9662	53.0214	0.822695	0.559401	3167.43	42273.7	3138	42247	3196	42305	3168.12	42274.7	22.6068	1.20642	0.824312	0.909262	11213
1138	11214	1808	2304	47.9793	1835	183	104.434	63	156.368	150.927	0.784722	24.4674	22.8844	0.985286	53.2541	52.2937	44.1281	0.841291	0.536575	3321.47	15193.9	3297	15171	3345	15219	3321.31	15194	22.284	1.18504	0.841803	0.929213	11214
1139	11215	1533	2040	44.18	1566	135	78.6301	27	148.125	143.113	0.751471	25.0417	19.2081	0.978927	55.5428	54.3406	36.1822	-0.425782	0.746093	3864.04	13140.2	3839	13121	3890	13161	3863.68	13140.1	15.5525	1.50186	0.661003	0.878003	11215
1140	11216	3078	3828	62.6022	3131	168	96.8519	42	222.267	213.404	0.804075	44.5218	22.2326	0.983073	87.6926	88.539	44.4902	-0.040014	0.864581	4057.52	31351.2	4013	31329	4100	31373	4057.94	31351.3	17.6178	1.99008	0.49993	0.78294	11216
1141	11218	1955	2726	49.8917	2000	192	98.3355	42	169.681	163.549	0.717168	22.4691	29.2348	0.9775	63.9766	62.3857	40.0259	1.02691	0.76705	6363.47	46508.2	6341	46479	6388	46537	6362.78	46508.2	19.4911	1.55863	0.639568	0.853275	11218
1142	11219	12539	49707	126.353	18367	180	131.45	48	737.98	702.33	0.252258	125.048	87.0541	0.682692	303.98	357.825	60.2832	-0.54601	0.985707	3392.05	29879.1	3267	29792	3530	29981	3391.06	29879.8	23.7783	5.93573	0.12469	0.289324	11219
1143	11220	3158	3999	63.4105	3221	219	101.496	36	231.681	222.329	0.789697	20.9234	45.4357	0.980441	94.2019	94.0298	42.8208	-1.49362	0.890289	3319.92	15889.4	3299	15844	3342	15937	3319.92	15889.6	25.3005	2.19589	0.45477	0.739333	11220
1144	11221	10662	20710	116.513	16957	198	99.7434	27	614.801	585.549	0.514824	38.9049	111.047	0.628767	219.107	263.983	82.8124	-1.52013	0.949521	3900.9	7868.05	3862	7757	3957	7975	3901.56	7867.6	18.101	3.18773	0.194803	0.35447	11221
1145	11222	4913	14522	79.0913	5988	156	94.7824	21	378.902	361.903	0.338314	46.4358	70.7492	0.820474	159	180.962	39.854	0.971957	0.975447	4223.44	31298.7	4177	31228	4283	31365	4223.54	31298.9	18.1372	4.54062	0.191022	0.430035	11222
1146	11223	16796	65472	146.237	37525	231	97.4003	0	1016.77	966.643	0.256537	181.022	65.6866	0.447595	374.733	429.196	130.484	0.429744	0.952665	6247.02	47448.7	6066	47383	6418	47569	6248.49	47447.9	23.0037	3.28925	0.116093	0.204158	11223
1147	11224	3034	3888	62.1531	3121	162	103.411	39	216.51	207.946	0.78035	38.5089	23.9031	0.972124	82.0366	82.0654	47.4304	-0.0829857	0.816066	6144.51	105.903	6106	82	6187	130	6144.33	105.996	17.4591	1.73023	0.573596	0.813338	11224
1148	11225	2244	2880	53.4523	2294	150	84.2607	12	179.439	172.8	0.779167	31.2237	22.8168	0.978204	65.5134	65.0468	43.9923	0.135933	0.736611	3305.22	27813.8	3274	27791	3338	27836	3304.05	27813.3	27.9862	1.4786	0.675275	0.875792	11225
1149	11226	4797	6240	78.152	4870	171	104.369	27	272.451	260.981	0.76875	31.2975	51.1255	0.98501	105.224	102.332	60.0088	1.45931	0.810013	3349.3	19937.1	3318	19886	3378	19990	3349.02	19936.9	17.7037	1.70529	0.583251	0.812089	11226
1150	11227	2710	3498	58.7408	2757	138	96.3321	36	199.238	188.889	0.774728	30.7557	26.81	0.982952	67.4685	66.0469	52.5053	0.207877	0.60665	4275.76	34294.8	4245	34268	4311	34321	4275.96	34294.8	16.509	1.25791	0.790997	0.8579	11227
1151	11228	3864	8763	70.1413	4796	174	91.8439	27	336.492	321.696	0.440945	59.0512	31.5401	0.805671	137.233	152.418	36.5487	0.323631	0.970824	6467.05	47532.5	6408	47501	6535	47570	6463.69	47531.8	21.6739	4.17026	0.211776	0.428841	11228
1152	11229	1843	2392	48.4415	1878	177	110.399	33	160.368	154.719	0.770485	22.9626	25.6191	0.981363	57.3062	55.9521	41.9662	-1.08976	0.661395	3302.96	26429.6	3280	26404	3326	26456	3302.9	26429.7	24.9081	1.33327	0.749552	0.900539	11229
1153	11230	1610	2070	45.276	1643	198	101.391	51	149.296	144.223	0.777778	23.7863	20.7478	0.979915	52.1536	51.3022	40.4213	0.753937	0.615796	3335.79	15559.7	3312	15539	3358	15584	3336.37	15559.7	25.8529	1.26919	0.778868	0.907688	11230
1154	11231	2994	3906	61.742	3080	135	79.9449	21	211.439	203.138	0.766513	28.9903	32.0013	0.972078	72.4707	69.9994	55.4229	0.982699	0.610829	3616.99	13188	3588	13156	3650	13219	3616.61	13188.1	18.1162	1.263	0.777989	0.841576	11231
1155	11232	1818	2379	48.1118	1863	153	95.5792	45	165.539	159.622	0.764187	18.4923	31.6056	0.975845	61.8142	61.0674	38.3899	-1.5521	0.77769	4435.49	30102.6	4417	30071	4456	30132	4435.58	30102.3	15.414	1.59072	0.620704	0.833686	11232
1156	11234	2231	3400	53.2973	2324	159	112.034	54	194.309	184.216	0.656176	36.5177	26.3693	0.959983	70.342	65.0381	45.7852	0.275331	0.710226	3324.52	29318.4	3288	29292	3356	29342	3325.08	29318.2	16.0109	1.42051	0.671543	0.742549	11234
1157	11235	3124	4130	63.0682	3183	159	104.509	36	209.48	201.281	0.756416	35.2737	29.122	0.981464	71.3863	69.5721	57.2226	-0.135877	0.568773	3364.27	17537.1	3329	17508	3399	17567	3364.55	17537.5	20.118	1.21581	0.821772	0.894612	11235
1158	11236	899	1221	33.8326	918	156	80.3393	27	110.225	107.182	0.736282	18.3404	16.0857	0.979303	39.8121	38.9593	29.4482	0.621535	0.654721	3972.34	10863.1	3954	10847	3991	10880	3972.48	10863.7	24.507	1.32298	0.754134	0.929836	11236
1159	11237	2444	3315	55.7835	2485	177	85.9259	18	185.823	178.853	0.737255	33.3822	23.1866	0.983501	65.4905	63.2004	49.7604	0.0323495	0.616514	4473.38	34430.2	4440	34407	4505	34458	4473.64	34428.8	21.9085	1.27009	0.779062	0.889427	11237
1160	11238	2133	2860	52.1135	2179	144	106.153	54	173.095	166.786	0.745804	26.2836	26.9597	0.978889	59.9083	59.5102	45.8206	0.905178	0.63809	6032.28	235.96	6006	209	6058	264	6032.01	235.307	18.2605	1.29877	0.766864	0.894601	11238
1161	11239	1728	2200	46.9058	1760	159	105.545	54	155.882	150.467	0.785455	25.2726	20.86	0.981818	56.3028	54.6448	40.471	0.52065	0.671925	6441.27	47469.9	6416	47449	6466	47493	6441.23	47469.6	14.6985	1.35022	0.736812	0.893635	11239
1162	11240	2554	3510	57.025	2627	168	94.1922	33	192.995	185.652	0.727635	33.639	25.5764	0.972212	66.7608	66.0857	49.6445	0.365963	0.660059	3402.64	15522.6	3369	15497	3434	15551	3402.92	15522.7	18.4657	1.33118	0.744588	0.861666	11240
1163	11241	5408	8690	82.98	5847	159	112.95	39	313.664	300.054	0.622325	43.4083	58.01	0.924919	118.596	121.832	59.2397	-1.16553	0.873824	4015.41	10799	3972	10741	4051	10851	4016.24	10798.7	19.6843	2.05659	0.463902	0.690744	11241
1164	11242	1333	1813	41.1974	1360	165	81.4906	33	136.953	132.521	0.735245	17.8545	22.907	0.980147	50.6952	48.9607	34.7777	-1.17764	0.703881	4536.85	34446.9	4519	34424	4556	34473	4537.06	34446.4	18.2744	1.40782	0.708018	0.893089	11242
1165	11243	2499	3248	56.4077	2546	138	93.8968	45	184.752	177.838	0.769397	28.3257	28.1573	0.98154	60.0333	58.5058	54.4513	-0.64912	0.365783	6459.33	3426.16	6431	3398	6489	3454	6459.59	3425.86	14.5476	1.07446	0.929563	0.920018	11243
1166	11244	1962	2444	49.981	1993	153	102.775	66	162.953	157.171	0.802782	26.0041	24.0815	0.984446	56.3649	54.4371	46.1107	-0.464838	0.531519	6466	46356.1	6440	46332	6492	46379	6466.4	46355.9	14.6798	1.18057	0.842985	0.928501	11244
1167	11245	2897	3905	60.7336	2951	186	100.37	33	209.338	201.146	0.741869	35.6165	26.8474	0.981701	81.1234	78.5851	46.9911	0.488209	0.801523	3429.62	15700.8	3394	15674	3465	15729	3429.14	15700.6	22.8782	1.67234	0.59728	0.830734	11245
1168	11246	14542	69564	136.071	28715	210	105.534	3	993.134	944.232	0.209045	115.508	185.727	0.506425	406.951	438.722	100.056	-1.08099	0.973646	4098.51	10126.7	3983	9941	4169	10315	4097.4	10129	18.3381	4.38474	0.0961956	0.185276	11246
1169	11247	5546	6966	84.0321	5644	177	112.479	33	280.451	268.566	0.796153	41.3949	39.0658	0.982636	92.4175	90.1389	78.5842	-0.541812	0.489839	5125.39	37424.1	5084	37385	5170	37466	5124.83	37424.4	22.9352	1.14704	0.869092	0.886087	11247
1170	11248	2670	5100	58.3057	2903	141	103.934	39	225.765	216.72	0.523529	36.2655	37.8697	0.919738	90	94.7382	37.5068	-0.921632	0.918294	6448.27	4172.87	6412	4135	6480	4210	6447.97	4173.11	15.9991	2.5259	0.378766	0.658279	11248
1171	11249	3722	7169	68.8404	3964	159	96.7109	3	283.078	271.056	0.51918	48.1666	33.2654	0.938951	118.106	118.815	41.9761	0.407191	0.935514	6487.17	46291.3	6439	46258	6546	46325	6488.2	46291.8	17.0443	2.83053	0.335695	0.583678	11249
1172	11250	2807	4026	59.7828	2883	165	104.003	45	206.652	198.6	0.697218	31.9469	34.8963	0.973639	77.201	75.6224	47.8435	-0.82151	0.774427	3365.95	24216.9	3334	24182	3395	24248	3366.01	24216.9	15.5767	1.58062	0.62496	0.825988	11250
1173	11251	2864	3712	60.3867	2913	162	103.031	36	198.995	191.341	0.771552	28.6149	32.7441	0.983179	68.884	66.9153	54.5841	-1.04127	0.578447	3455.61	19092.7	3427	19060	3485	19124	3455.63	19092.7	17.3853	1.22591	0.81439	0.908864	11251
1174	11252	9053	22057	107.362	10147	219	103.597	12	471.328	449.528	0.410437	83.0056	65.9911	0.892185	197.874	213.682	57.4058	0.716379	0.963238	4137.01	8032.99	4054	7967	4215	8104	4137.89	8033.64	21.1281	3.7223	0.252446	0.512101	11252
1175	11253	3122	3969	63.048	3182	147	98.95	48	207.823	199.71	0.786596	30.6915	30.2249	0.981144	66.3099	64.2182	61.9417	0.80273	0.263899	5150.69	34296.2	5120	34266	5183	34329	5151.05	34295.9	14.3529	1.03675	0.963888	0.908352	11253
1176	11254	4014	7636	71.4897	4509	213	114.42	45	282.149	270.176	0.525668	47.8328	36.6148	0.89022	107.615	114.587	48.9627	0.705638	0.904111	6524.83	6060.61	6477	6024	6569	6107	6528.72	6065.55	41.8982	2.34029	0.389239	0.633621	11254
1177	11255	6476	13775	90.8047	6707	150	101.095	39	384.274	366.996	0.470127	78.9696	42.7684	0.965558	162.985	166.509	51.2818	0.515253	0.951392	6557.97	46260.8	6479	46218	6624	46313	6557.22	46260.5	14.6721	3.24695	0.297399	0.551105	11255
1178	11256	1803	2310	47.913	1841	168	116.443	54	160.711	155.045	0.780519	26.8297	19.3039	0.979359	57.28	56.1545	41.1402	-0.207069	0.680632	3369.83	26525.3	3343	26506	3398	26548	3370.19	26524.8	21.3456	1.36495	0.728009	0.877235	11256
1179	11257	4174	9750	72.9006	4506	183	95.2575	27	325.262	311.049	0.428103	65.1069	34.402	0.92632	140.943	145.084	39.2229	0.498394	0.962763	3493.11	15838.4	3428	15804	3553	15882	3493.06	15838.1	19.9357	3.69895	0.252479	0.495788	11257
1180	11258	9135	21300	107.847	9487	165	110.755	42	452.299	431.487	0.428873	69.8753	79.0998	0.962897	194.371	196.989	60.0793	0.804918	0.952356	4126.88	11859.1	4057	11780	4199	11930	4125.75	11858.4	14.779	3.27881	0.299734	0.561136	11258
1181	11260	1432	1855	42.6999	1466	135	93.1068	42	143.882	139.09	0.771968	26.3925	16.4225	0.976808	54.1295	53.0914	34.4161	-0.142001	0.761434	6510.39	3586.42	6484	3570	6537	3605	6510.08	3586.37	14.5108	1.54263	0.646853	0.869237	11260
1182	11261	1324	2900	41.0581	1376	135	93.0498	54	166.894	160.907	0.456552	27.3882	25.0899	0.962209	73.4098	72.9507	23.1717	0.719948	0.948213	6520.39	47662.1	6493	47637	6551	47687	6520.81	47662.2	11.6329	3.14827	0.316766	0.59733	11261
1183	11262	3289	5120	64.7123	3354	213	113.636	18	230.693	221.393	0.642383	30.9003	39.6899	0.98062	88.193	89.8789	46.8674	1.05516	0.853281	3328.9	40035.7	3298	39996	3362	40076	3328.84	40036.5	24.1648	1.91773	0.518393	0.776611	11262
1184	11263	920	1386	34.2254	944	165	114.92	78	119.64	116.107	0.663781	16.8946	19.9728	0.974576	48.0208	46.4733	25.4833	0.984062	0.836253	3390.89	29441	3374	29421	3407	29463	3390.8	29440.7	12.605	1.82368	0.542364	0.807696	11263
1185	11264	1665	2070	46.0428	1701	168	95.4577	42	150.468	145.334	0.804348	22.4721	22.4018	0.978836	49.3964	48.0346	44.2416	1.02237	0.389481	3563.47	15988.4	3541	15966	3586	16012	3563.24	15988.5	17.9917	1.08574	0.918788	0.924135	11264
1186	11265	4518	18304	75.8452	6691	165	105.003	51	461.103	439.834	0.246831	44.4139	64.2722	0.675235	196.331	215.441	41.9299	1.10992	0.980878	5184.41	33056.3	5140	32992	5244	33168	5182.89	33053.7	19.5941	5.13811	0.123937	0.267031	11265
1187	11266	4135	6450	72.5593	4255	201	103.846	9	267.179	255.983	0.641085	45.9308	34.564	0.971798	103.6	100.58	52.978	0.670906	0.850034	6920.93	7508.56	6875	7474	6961	7549	6920.51	7507.48	21.3666	1.89851	0.520435	0.727917	11266
1188	11267	3444	15222	66.2196	4682	162	93.7787	48	380.458	363.378	0.226251	62.5796	62.0915	0.735583	166.193	197.249	27.4135	0.723563	0.990295	3478.58	15671.1	3416	15609	3545	15727	3478.76	15671.1	15.1672	7.1953	0.112706	0.298992	11267
1189	11268	2918	5082	60.9534	3072	150	108.063	24	229.865	220.607	0.574183	36.3924	35.5093	0.94987	89.6437	92.207	41.6408	0.978497	0.89222	4118.39	11767.5	4082	11732	4148	11809	4118.15	11767.8	17.6567	2.21434	0.436986	0.693984	11268
1190	11269	6734	9514	92.5959	7158	180	112.542	0	357.078	341.213	0.707799	37.1504	72.7961	0.940766	137.539	142.121	63.6054	-1.39591	0.894263	5186.15	33308.8	5149	33236	5220	33370	5185.65	33310.3	22.882	2.23442	0.424486	0.663676	11269
1191	11270	4493	5994	75.6351	4566	189	91.4242	21	257.966	247.248	0.749583	36.1569	40.503	0.984012	95.4411	92.3416	62.2728	0.961988	0.73839	6596.16	5923.5	6560	5883	6634	5964	6595.65	5922.87	22.2913	1.48286	0.670891	0.848444	11270
1192	11271	12666	39772	126.992	15313	195	97.1795	24	654.767	623.439	0.318465	85.976	127.667	0.82714	278.514	317.363	57.2836	1.07974	0.983575	6647.98	47774.7	6562	47647	6725	47891	6648.42	47775.7	16.5564	5.54021	0.160116	0.371258	11271
1193	11272	2892	3652	60.6812	2993	174	108.773	48	218.953	210.262	0.791895	21.0149	38.3921	0.966255	84.0119	87.5724	43.2146	-1.55172	0.869761	3458.01	18931.4	3437	18893	3481	18976	3458.24	18931.8	21.2423	2.02645	0.480147	0.758063	11272
1194	11273	3390	4366	65.6984	3442	213	99.0327	39	218.652	209.976	0.776454	28.5195	36.3785	0.984893	79.2023	77.6866	55.5919	-1.17878	0.698519	4278.52	13872.4	4250	13836	4309	13910	4278.73	13872.7	25.7101	1.39745	0.715184	0.891053	11273
1195	11274	3749	4928	69.0896	3803	168	101.956	54	228.794	219.592	0.760755	37.9496	30.2187	0.985801	80.9568	78.931	60.6152	-0.440822	0.640507	5213.95	34327.2	5176	34297	5253	34361	5213.74	34327.5	14.1201	1.30216	0.76618	0.899987	11274
1196	11275	5757	10285	85.6157	6031	162	101.282	33	336.534	321.736	0.559747	57.9283	41.9444	0.954568	136.565	140.187	53.2001	0.513257	0.925195	6657.93	794.944	6600	753	6721	838	6656.79	794.262	18.4356	2.63509	0.372983	0.638775	11275
1197	11276	22420	115104	168.956	32299	183	100.523	9	1130.64	1074.59	0.19478	135.225	225.889	0.694139	493.804	570.962	66.2365	1.03905	0.993248	6777.22	47089.9	6642	46864	6906	47300	6777.46	47090.5	16.7775	8.62005	0.087565	0.220393	11276
1198	11277	3634	4896	68.0217	3705	159	104.07	30	226.208	217.14	0.742239	31.9086	36.3189	0.980837	72.5603	70.3417	66.2131	1.54467	0.337555	3414.91	44431.3	3383	44395	3451	44467	3414.78	44431.3	15.621	1.06235	0.935124	0.892438	11277
1199	11278	4794	11256	78.1275	6170	171	117.319	54	362.877	346.711	0.425906	49.4026	62.7662	0.776985	147.177	165.378	46.6776	1.16514	0.959341	3488.4	19801.8	3439	19739	3523	19873	3488.28	19801.2	20.1129	3.54297	0.22318	0.457497	11278
1200	11279	2517	3591	56.6105	2561	141	69.5471	18	189.723	182.55	0.700919	27.7012	31.7684	0.982819	67.7422	68.4425	46.9757	-0.919804	0.727268	4282.7	12985.8	4255	12954	4312	13017	4282.14	12986.3	15.1433	1.45698	0.684135	0.878726	11279
1201	11280	1287	1628	40.4804	1318	147	102.76	51	132.811	128.594	0.790541	20.6729	17.8392	0.97648	45.607	44.5809	36.8856	-0.00401996	0.561635	5279.67	33569.8	5259	33552	5303	33589	5279.6	33569.9	14.4376	1.20863	0.8245	0.916894	11280
1202	11281	10554	20116	115.921	12823	231	107.653	42	538.333	513.053	0.524657	37.6224	109.375	0.823052	222.991	244.343	64.3776	1.36105	0.964667	6671.62	7265.37	6634	7156	6728	7370	6671.52	7265.29	24.5866	3.79546	0.225076	0.457641	11281
1203	11282	1683	2150	46.2911	1723	168	102.442	57	152.711	147.46	0.782791	21.4332	24.915	0.976785	51.1957	50.5305	42.4696	1.40901	0.541851	6688.43	46799.9	6667	46775	6710	46825	6688.1	46799.8	16.034	1.1898	0.839241	0.906891	11282
1204	11283	1707	2450	46.62	1748	144	109.29	45	160.61	154.95	0.696735	23.5899	24.7627	0.976545	62.0081	60.1767	36.252	0.858883	0.798175	3421.59	29347.8	3398	29323	3447	29373	3421.33	29348	15.7338	1.65996	0.600187	0.831567	11283
1205	11284	3372	4408	65.5238	3426	132	72.8852	6	220.652	211.873	0.764973	30.7518	37.2503	0.984238	78.848	77.3897	56.1916	1.30392	0.687604	3634.75	42404.3	3604	42367	3662	42443	3634.86	42404.2	16.5839	1.37725	0.716854	0.870327	11284
1206	11285	3119	4446	63.0177	3179	204	102.304	42	217.38	208.77	0.701529	37.9032	29.7259	0.981126	81.6088	80.2306	50.0817	0.380235	0.781248	4298.9	7951.73	4261	7922	4339	7979	4299	7951.72	22.9563	1.602	0.616943	0.829444	11285
1207	11286	2774	3621	59.4303	2827	162	107.15	42	202.51	194.673	0.766087	25.5844	34.6532	0.981252	74.3236	73.3152	48.2468	1.20372	0.752954	5314.58	33383.7	5289	33349	5340	33420	5314.36	33383.6	16.5914	1.51959	0.657095	0.850011	11286
1208	11287	4270	5890	73.7342	4341	177	79.977	3	260.794	249.93	0.724958	31.2977	45.4279	0.983644	101.951	99.8336	54.8141	1.21398	0.835787	6698.3	6203.43	6667	6158	6729	6253	6697.61	6202.94	20.8542	1.82131	0.545487	0.788938	11287
1209	11288	3164	4047	63.4707	3222	150	96.4409	51	210.409	202.162	0.781814	34.6659	28.6811	0.981999	72.3671	71.3252	56.559	-0.0282378	0.609256	6764.67	47705.7	6730	47677	6801	47734	6764.05	47706.1	14.7455	1.26108	0.791883	0.898084	11288
1210	11289	2473	3190	56.1135	2521	168	104.742	51	183.924	177.052	0.775235	28.8601	26.852	0.98096	59.9416	57.6553	54.6674	0.367974	0.317745	3520.86	17503.9	3492	17477	3550	17532	3520.89	17503.8	20.6587	1.05466	0.947231	0.918666	11289
1211	11290	6634	9317	91.9058	6999	189	131.648	24	332.836	318.229	0.712032	57.3042	36.1008	0.94785	125.419	126.389	70.336	-0.239669	0.830845	3703.3	40446.1	3646	40410	3767	40487	3702.35	40446	21.469	1.79693	0.528769	0.752534	11290
1212	11291	3559	5016	67.3161	3624	120	84.0632	9	227.279	218.156	0.70953	38.6999	33.56	0.982064	83.3547	82.0481	55.5957	-0.63247	0.735432	4322.7	13323.6	4284	13290	4360	13356	4322.31	13323.1	14.3321	1.4758	0.673133	0.865802	11291
1213	11292	1902	2688	49.2108	1934	177	99.5726	48	164.167	158.321	0.707589	24.3028	27.1246	0.983454	59.4643	59.0272	41.2409	0.999808	0.715439	5324.3	33451.1	5300	33424	5348	33480	5324.11	33450.8	17.5244	1.43128	0.695051	0.886852	11292
1214	11293	2932	3776	61.0994	2993	204	114.514	63	202.167	194.347	0.776483	28.428	31.1832	0.979619	67.7422	65.7501	56.9947	-1.07622	0.498591	6696.43	7432.18	6668	7401	6727	7465	6696.26	7432.6	19.2201	1.15362	0.863537	0.901478	11293
1215	11294	4257	5733	73.6219	4475	171	101.161	51	287.581	275.325	0.742543	58.1496	23.4952	0.951285	117.614	122.707	45.1448	-0.104047	0.929863	7149.15	46589.5	7091	46566	7208	46615	7148.69	46589.5	13.8565	2.71808	0.359976	0.646836	11294
1216	11295	3950	6174	70.9175	4181	183	105.646	39	264.693	253.627	0.63978	46.1068	31.3003	0.94475	103.121	105.033	49.2604	-0.391424	0.883198	3728.11	43328.3	3682	43297	3780	43360	3729.61	43327.5	22.7449	2.1322	0.455886	0.708469	11295
1217	11296	2674	3726	58.3493	2722	168	97.2184	33	198.652	191.015	0.71766	26.5426	34.9159	0.982366	73.1642	73.6895	46.3156	-1.11822	0.777791	4368.54	13996.9	4342	13962	4396	14031	4368.41	13997.2	16.5985	1.59103	0.62699	0.851503	11296
1218	11297	2965	3920	61.4423	3054	177	124.318	48	209.823	201.607	0.756378	34.4482	27.6182	0.970858	73.5391	72.6434	52.1801	0.450613	0.695728	5384.45	37500.6	5350	37473	5420	37529	5383.69	37500.7	22.1878	1.39217	0.71539	0.846305	11297
1219	11298	2536	3465	56.8237	2587	156	107.694	57	192.752	185.422	0.73189	32.9511	25.142	0.980286	70.1783	69.5108	47.0259	0.586478	0.736418	5818.95	19545.1	5786	19520	5849	19575	5819.22	19545.1	16.8958	1.47814	0.668275	0.857748	11298
1220	11299	2159	3072	52.4302	2211	201	117.11	63	179.581	172.935	0.702799	29.4775	22.7601	0.976481	67.0522	65.9524	42.0619	-0.424562	0.770234	6703.48	238.76	6674	216	6738	264	6703.14	239.087	27.1974	1.56799	0.631977	0.841285	11299
1221	11300	3753	5170	69.1265	3842	156	103.966	39	246.551	236.427	0.725919	28.6072	41.7232	0.976835	95.1893	90.5601	53.8252	1.43176	0.8042	6825.61	46884.7	6797	46843	6852	46937	6825.47	46884.9	13.4745	1.68248	0.58266	0.775843	11300
1222	11302	2184	2714	52.7329	2219	162	104.181	60	173.782	167.437	0.804716	29.7143	22.9116	0.984227	60.8769	60.0676	46.35	-0.122143	0.636071	3525.71	22115.9	3496	22093	3555	22139	3525.51	22115.9	14.6167	1.29596	0.770695	0.90877	11302
1223	11303	14891	53298	137.695	23803	234	128.833	21	831.921	791.392	0.279391	171.635	76.194	0.625593	341.621	392.433	78.0198	-0.449712	0.980038	3881.64	40445.2	3710	40369	4039	40531	3879.97	40445.8	26.1017	5.02991	0.123113	0.270377	11303
1224	11304	2010	2650	50.5886	2048	150	88.7881	36	169.196	163.089	0.758491	27.8652	25.9552	0.981445	61.4003	59.7236	43.3104	-0.723762	0.688559	4387.87	12975	4360	12949	4413	12999	4387.36	12975.5	21.6184	1.37897	0.717488	0.88232	11304
1225	11305	6857	12780	93.4377	7428	165	102.824	24	432.049	412.289	0.536541	38.3541	97.7047	0.923129	186.815	194.71	46.8521	-1.33325	0.970618	5432.35	37389.7	5394	37292	5465	37472	5432.1	37391.9	19.2391	4.15585	0.230286	0.461613	11305
1226	11306	2288	3000	53.9738	2337	153	80.6066	15	181.439	174.696	0.762667	22.9563	30.3492	0.979033	65	62.5238	46.9252	1.04328	0.660851	6723.96	6309.35	6701	6279	6751	6339	6724.54	6309.11	21.785	1.33241	0.745204	0.873387	11306
1227	11307	3399	5005	65.7856	3490	183	102.034	51	230.794	221.488	0.679121	38.0812	32.3001	0.973926	86.8217	88.5818	49.2042	0.541187	0.831539	6876.08	46572.3	6838	46540	6915	46605	6876.2	46572.7	17.1577	1.80029	0.551535	0.801885	11307
1228	11308	2547	3233	56.9468	2588	141	106.698	48	187.095	180.059	0.787813	26.6097	30.0236	0.984158	66.2118	64.07	50.6491	-1.10314	0.612426	3537.61	19036	3511	19006	3564	19067	3537.94	19035.9	12.9584	1.26498	0.790004	0.91435	11308
1229	11309	1292	1638	40.5589	1323	162	98.8421	57	133.397	129.15	0.788767	20.2902	18.4915	0.976568	47.5079	46.1371	35.8256	-0.557821	0.630114	4430.29	13720.5	4410	13702	4452	13741	4430.18	13720.5	16.7	1.28783	0.77281	0.91239	11309
1230	11310	3551	5355	67.2404	3753	141	78.9885	15	265.823	254.698	0.663119	46.3574	23.9476	0.946176	106.888	107.503	45.0903	-0.108586	0.907786	6752.36	6074.95	6706	6051	6811	6102	6751.29	6075.02	19.3448	2.38416	0.39122	0.631501	11310
1231	11312	4940	7304	79.3083	5019	180	110.839	51	276.492	264.813	0.676342	42.4559	38.9466	0.98426	104.637	104.448	60.664	-0.732274	0.814041	3553.46	19672.9	3511	19634	3599	19717	3553.46	19672.8	18.9099	1.72174	0.576552	0.812027	11312
1232	11313	2808	3483	59.7934	2886	153	94.8835	42	212.368	204.019	0.806202	21.6232	40.391	0.972973	81.4985	83.4581	43.6021	-1.50875	0.852674	3824.62	44804.4	3803	44764	3846	44845	3824.8	44805.1	14.5884	1.91408	0.513298	0.782403	11313
1233	11314	1415	1849	42.4457	1441	174	99.583	51	138.711	134.187	0.765279	20.8353	20.3018	0.981957	48.2597	47.3776	38.0825	-0.792085	0.59489	4452.84	13660.3	4432	13640	4475	13683	4453.26	13661	21.4908	1.24408	0.802639	0.924159	11314
1234	11315	1429	2016	42.6551	1528	153	112.119	69	155.882	150.467	0.708829	24.7502	17.126	0.935209	57.2713	58.3073	33.4296	0.037798	0.819321	5437.75	34330.1	5413	34313	5469	34349	5437.79	34330	13.5277	1.74418	0.535177	0.739007	11315
1235	11316	2067	2565	51.3009	2114	177	114.176	48	170.711	164.525	0.805848	21.762	28.0126	0.977767	59.1354	58.9041	44.7821	1.35171	0.649626	6747.76	341.013	6726	313	6771	370	6746.92	340.024	28.0934	1.31535	0.758507	0.89131	11316
1236	11317	7973	14448	100.755	8668	177	107.238	18	435.948	415.986	0.551841	41.7189	84.4908	0.91982	181.648	186.761	56.012	1.28271	0.953967	6895.72	47106.5	6854	47022	6938	47194	6896.39	47107.8	16.43	3.3343	0.291045	0.527183	11317
1237	11318	1735	2208	47.0008	1765	171	115.778	66	152.953	147.69	0.785779	22.6709	23.1014	0.983003	49.7695	48.6037	45.5225	-1.16635	0.350384	3586.67	18930.1	3564	18907	3610	18955	3586.23	18929.8	18.8016	1.06768	0.935128	0.931948	11318
1238	11319	2233	4087	53.3211	2433	147	74.2476	21	205.137	197.164	0.546367	33.5231	33.0936	0.917797	80.4301	81.8149	36.7529	0.936736	0.893421	3853.52	42323.1	3820	42290	3881	42357	3853.52	42323.6	18.4089	2.22608	0.42475	0.666822	11319
1239	11320	5952	7722	87.0536	6043	162	102.15	9	294.35	281.743	0.770785	35.2994	50.2636	0.984941	102.489	101.554	75.5599	1.4008	0.66814	4492.3	12108.3	4457	12058	4535	12157	4492.26	12108	15.8222	1.34402	0.734816	0.863264	11320
1240	11321	3344	4770	65.2512	3465	168	80.1253	6	241.652	232.174	0.701048	46.7237	23.7362	0.965079	93.6803	95.4988	45.4151	0.269894	0.879685	6796.72	5904.74	6750	5881	6840	5934	6796.26	5904.82	22.7171	2.1028	0.466853	0.719608	11321
1241	11322	3012	4004	61.9274	3079	168	97.4183	33	215.338	206.835	0.752248	26.8386	37.3589	0.97824	82.0792	81.2974	47.4418	1.26814	0.812071	6882.84	46814.4	6856	46777	6908	46854	6882.98	46814.2	15.8975	1.71362	0.580245	0.81625	11322
1242	11323	2023	2640	50.752	2058	183	119.278	54	166.853	160.868	0.766288	26.4043	24.7	0.982993	57.28	55.7021	46.4624	-0.361851	0.551578	3601.4	17540.7	3575	17516	3630	17564	3601.12	17540.9	25.7339	1.19886	0.830162	0.913143	11323
1243	11324	8889	18462	106.385	10054	228	104.92	33	461.831	440.524	0.481475	83.7404	47.2364	0.884126	191.039	203.342	60.2972	-0.403912	0.955023	3991.74	42920.2	3908	42873	4089	42975	3991.33	42920.2	27.1183	3.37233	0.273721	0.523718	11324
1244	11325	2526	3465	56.7116	2579	189	95.747	39	191.581	184.311	0.729004	27.3595	31.0166	0.979449	70.7248	69.5782	46.2642	0.962478	0.74691	4486.36	14299	4459	14268	4514	14331	4486.03	14298.6	21.6154	1.50393	0.664351	0.864848	11325
1245	11326	1639	2184	45.6819	1673	168	95.1306	45	152.953	147.69	0.750458	20.3051	24.8218	0.979677	57.2451	55.8397	37.4285	-1.09507	0.742105	5471.31	34262.8	5451	34238	5493	34290	5471.48	34262.3	17.0946	1.49191	0.669272	0.880382	11326
1246	11327	4796	6840	78.1438	4876	186	75.0813	6	265.321	254.221	0.70117	45.8682	36.5211	0.983593	95.8541	94.5091	64.9504	0.597312	0.726431	6797.87	5966.52	6752	5930	6842	6006	6798.38	5966.56	23.4512	1.4551	0.683662	0.856143	11327
1247	11329	2535	3420	56.8125	2581	129	72.1266	21	186.652	179.639	0.741228	29.475	26.5972	0.982177	61.6117	60.1941	53.9971	-0.596245	0.441931	3935.47	42294.6	3906	42268	3966	42325	3935.52	42294.3	17.4756	1.11477	0.890799	0.914373	11329
1248	11330	3851	5688	70.0232	3923	150	75.8351	24	244.693	234.665	0.677039	37.4464	36.4178	0.981647	95.2103	93.3524	52.8419	0.725141	0.824373	4513.45	13022.4	4476	12986	4555	13058	4513.52	13021.9	13.5125	1.76664	0.562642	0.808237	11330
1249	11331	1683	2160	46.2911	1716	147	105.307	60	152.711	147.46	0.779167	22.1616	24.1165	0.980769	54.4059	52.8682	40.6497	0.912904	0.639383	5504.16	37316.1	5482	37292	5527	37340	5504.41	37316.1	14.3099	1.30058	0.766666	0.906891	11331
1250	11332	2955	4425	61.3386	3029	141	94.2528	30	216.551	207.985	0.667797	35.2142	30.3888	0.975569	80.6226	81.4013	47.0414	0.447277	0.816111	6797.21	903.389	6762	873	6837	932	6797.95	903.198	19.8136	1.73042	0.567812	0.791855	11332
1251	11333	2210	2952	53.0458	2281	174	97.9303	45	202.711	194.863	0.748645	37.5412	18.7158	0.968873	82.4924	83.2591	34.5706	0.0436726	0.909722	6930.54	46528.7	6893	46510	6975	46546	6930.45	46528.7	18.0277	2.40838	0.405919	0.675848	11333
1252	11334	4065	6966	71.9425	4316	177	115.608	54	264.978	253.896	0.583549	43.9038	45.0125	0.941844	101.4	106.07	50.8138	-0.869942	0.877781	3655.9	17470	3612	17425	3693	17511	3655.84	17470.1	18.5879	2.08741	0.460033	0.727531	11334
1253	11335	4446	5913	75.2384	4510	195	101.883	18	250.693	240.354	0.751903	36.1037	41.9238	0.985809	86.3308	83.5393	68.0636	-0.942701	0.579813	4074.1	43219.9	4038	43178	4111	43259	4074.23	43220.5	22.2924	1.22737	0.811144	0.888983	11335
1254	11336	5267	7366	81.8911	5575	153	102.834	54	320.593	306.623	0.715042	58.8261	27.142	0.944753	130.05	132.519	52.3221	-0.145267	0.918756	4537.83	12012.1	4479	11985	4606	12043	4537.19	12012.4	15.5741	2.53276	0.38187	0.64397	11336
1255	11337	15070	30360	138.52	20772	204	114.338	42	799.973	761.103	0.496377	172.744	46.7758	0.725496	346.39	388.942	65.6646	0.0867832	0.985645	5712.74	37507.8	5540	37461	5885	37549	5713.02	37507.8	21.6205	5.92317	0.126839	0.295919	11337
1256	11338	986	1386	35.4318	1024	147	97.6704	36	121.983	118.328	0.7114	19.8479	15.929	0.962891	46.1411	44.7588	28.2624	-0.534837	0.775427	6803.85	4436.93	6784	4421	6826	4454	6804.21	4437.58	21.1255	1.58369	0.626657	0.832703	11338
1257	11340	1960	2444	49.9555	1996	189	104.189	51	162.953	157.171	0.801964	25.0893	23.1485	0.981964	55.0727	53.8941	46.3371	-0.48421	0.510664	3671.09	19625.1	3646	19602	3698	19649	3670.96	19625.3	21.0771	1.16309	0.859179	0.927555	11340
1258	11341	3496	5494	66.7177	3743	177	98.7829	54	244.208	234.205	0.636331	31.7303	43.77	0.93401	90.5539	92.3971	50.496	0.997084	0.837452	4074.73	43051.8	4043	43008	4110	43090	4074.58	43051.8	17.1961	1.82979	0.521393	0.73665	11341
1259	11342	6324	9176	89.7328	6434	159	105.306	48	332.836	318.229	0.689189	33.1654	65.9649	0.982903	130.74	133.998	61.2139	1.25621	0.889555	4526.17	11902	4493	11836	4567	11960	4526.06	11902	16.1669	2.18901	0.448444	0.717368	11342
1260	11343	16318	44814	144.141	20206	180	101.754	9	742.909	707.003	0.364127	87.9948	172.597	0.807582	312.899	314.637	83.3621	1.19348	0.964263	6790.99	46678.6	6703	46506	6857	46797	6791.73	46680.4	16.0484	3.77433	0.209874	0.37154	11343
1261	11344	9365	21546	109.197	11782	201	118.322	24	544.274	518.686	0.434651	98.2279	51.6915	0.794857	198.98	219.741	61.7682	-0.33172	0.95968	6876.23	251.692	6778	200	6967	314	6875.46	251.982	26.2539	3.55752	0.246942	0.397267	11344
1262	11345	11446	33969	120.721	12827	180	108.093	33	577.252	549.951	0.336954	97.6677	85.5436	0.892336	250.226	262.879	57.7115	0.665526	0.975604	3749.67	17666.5	3652	17581	3853	17750	3749.48	17666.4	17.6567	4.55505	0.210889	0.431651	11345
1263	11346	1821	2173	48.1515	1863	129	73.7068	0	158.811	153.244	0.838012	20.0939	26.6733	0.977456	56.3028	55.2681	42.2737	1.47311	0.644167	4088.09	42368.7	4068	42342	4109	42395	4087.09	42367.4	26.2218	1.30739	0.759052	0.907314	11346
1264	11347	5476	8112	83.5001	5718	171	102.689	51	366.309	349.964	0.675049	73.8324	28.1791	0.957678	159.05	167.354	42.5638	0.153011	0.967116	4569.83	13680.2	4496	13652	4652	13704	4570.35	13680.3	16.0478	3.93184	0.248944	0.512837	11347
1265	11348	2277	2915	53.8439	2317	165	99.834	42	176.267	169.793	0.781132	27.4203	24.7299	0.982736	56.9386	55.6554	52.2314	0.49651	0.345335	5580.42	34198.7	5553	34174	5608	34227	5580.34	34198.8	17.2786	1.06555	0.935963	0.920939	11348
1266	11349	1187	1710	38.8759	1217	174	112.63	66	133.296	129.054	0.694152	22.2443	18.4111	0.975349	51.9711	50.6147	30.0783	-0.610172	0.804272	3740.24	18876.4	3718	18858	3763	18896	3739.78	18877	19.8059	1.68276	0.589941	0.839505	11349
1267	11350	2624	3363	57.8012	2665	168	85.7447	30	191.095	183.851	0.780256	28.359	28.7481	0.984615	68.0074	66.2502	50.5381	0.702791	0.646591	4144.36	37985.7	4116	37957	4175	38014	4145.45	37986.3	22.987	1.3109	0.761202	0.902969	11350
1268	11351	2332	3082	54.4903	2379	126	74.0918	21	185.095	178.163	0.756652	24.5643	32.798	0.980244	68.2495	67.4248	44.4553	1.40313	0.751853	4559.56	12976.8	4535	12944	4581	13011	4559.27	12977	14.5059	1.51669	0.653129	0.855356	11351
1269	11353	4363	11475	74.5328	6519	183	97.4233	27	375.948	359.103	0.380218	32.6631	60.8485	0.669274	144.997	172.353	49.2154	-1.15836	0.958364	5659.66	34191.8	5627	34131	5712	34266	5659.01	34193.1	16.5677	3.50201	0.187008	0.387917	11353
1270	11354	2630	3465	57.8673	2672	171	83.9008	0	192.167	184.867	0.759019	31.0662	27.0357	0.984281	67.2309	66.572	50.3948	0.48769	0.653418	6853.07	6204.04	6822	6177	6885	6232	6852.53	6204.12	25.5043	1.32101	0.755584	0.894973	11354
1271	11356	2612	3337	57.6689	2678	153	109.601	45	198.61	190.976	0.782739	22.9839	34.8063	0.975355	72.0347	73.6651	45.4308	-1.40353	0.787182	3751.98	17580.8	3729	17546	3776	17617	3751.57	17581	16.7373	1.62148	0.612859	0.832109	11356
1272	11357	1257	1680	40.0058	1293	171	97.3842	42	131.882	127.714	0.748214	19.171	20.2872	0.972158	42.7551	41.3136	38.8152	-1.47155	0.34248	4137.17	42994.3	4118	42974	4158	43016	4137.16	42993.8	19.623	1.06437	0.937689	0.908181	11357
1273	11358	2870	3619	60.45	2933	129	93.5519	18	208.853	200.686	0.793037	22.3756	38.0895	0.97852	78.4474	78.2646	46.858	-1.44785	0.800964	4560.38	12842.1	4538	12804	4585	12881	4560.34	12841.1	16.0009	1.67025	0.596571	0.82682	11358
1274	11359	1631	2380	45.5703	1786	168	131.581	75	176.024	169.563	0.685294	34.7014	17.0515	0.913214	71.1688	71.2207	30.9653	0.201565	0.900537	5711.7	34271.1	5677	34254	5745	34289	5711.93	34270.9	14.5342	2.30002	0.409404	0.661482	11359
1275	11360	2322	3078	54.3734	2362	183	118.516	54	181.095	174.371	0.754386	27.4272	26.9466	0.983065	65	63.9428	46.3678	0.722047	0.688597	6861.43	4574.95	6834	4548	6891	4602	6861.26	4574.75	23.4635	1.37904	0.723085	0.889727	11360
1276	11361	9393	13728	109.36	9551	198	104.057	27	393.161	375.422	0.684222	52.4019	77.0544	0.983457	153.629	150.821	80.9644	-1.14546	0.843693	3635.4	24649.1	3583	24572	3679	24715	3635.6	24649.2	18.5038	1.8628	0.525766	0.763611	11361
1277	11363	1286	1599	40.4646	1312	165	101.074	54	131.983	127.809	0.804253	19.7037	19.2582	0.980183	46.1411	43.8329	37.532	0.924878	0.516557	4159.7	43098.3	4140	43079	4179	43120	4159.75	43097.5	21.1925	1.16788	0.85222	0.927719	11363
1278	11364	4766	6141	77.899	5007	147	106.622	51	273.137	261.632	0.776095	32.5877	44.8943	0.951867	90.6201	93.6846	67.3991	-1.46965	0.69457	4595.59	12154.9	4563	12110	4632	12199	4595.43	12154.9	15.5635	1.39	0.691398	0.802791	11364
1279	11365	2732	4292	58.9787	2795	153	98.2028	42	212.551	204.193	0.636533	35.1662	29.0275	0.97746	85.235	84.5707	41.4605	0.572764	0.871584	6881.17	894.027	6846	865	6920	923	6880.63	894.109	18.5584	2.03979	0.486352	0.759912	11365
1280	11366	2384	3224	55.0945	2424	171	129.734	60	184.752	177.838	0.739454	29.75	24.4836	0.983498	68.6003	66.7265	45.6884	-0.551076	0.728813	3776.75	17192.5	3747	17168	3809	17220	3777.05	17191.6	19.5947	1.46047	0.681742	0.87768	11366
1281	11367	2806	4161	59.7722	2861	189	94.9159	45	209.137	200.956	0.674357	28.453	34.8093	0.980776	81.9878	80.7336	44.329	1.01954	0.835772	4643.45	14742.8	4615	14708	4672	14781	4643.36	14742.9	21.2733	1.82124	0.548138	0.806186	11367
1282	11368	5996	8680	87.3747	6206	165	99.9541	12	324.25	310.09	0.690783	63.8906	31.2985	0.966162	127.816	128.072	60.163	0.262278	0.882794	5751.89	37456.3	5688	37425	5812	37495	5751.46	37456.1	18.0318	2.12874	0.465443	0.716658	11368
1283	11369	1944	2484	49.7512	1985	156	94.3025	48	163.782	157.956	0.782609	27.25	22.6358	0.979345	58.3095	56.6088	43.773	-0.460646	0.634096	6423.25	46543.6	6396	46521	6450	46567	6423.43	46543.7	14.0201	1.29324	0.772394	0.9107	11369
1284	11370	1833	2303	48.3099	1867	174	112.791	45	157.539	152.038	0.795918	22.0207	23.9394	0.981789	52.3259	49.7803	47.1412	-1.10581	0.321276	6851.02	403.939	6829	380	6876	429	6851.75	402.985	31.5016	1.05598	0.941799	0.928102	11370
1285	11372	4423	5394	75.0436	4485	225	131.067	51	251.238	240.87	0.819985	43.2503	31.0425	0.986176	88.2836	89.4541	63.0879	-0.0146332	0.708954	4466.25	38297	4423	38266	4510	38328	4464.74	38296.7	32.4233	1.41793	0.703763	0.880557	11372
1286	11373	3501	5135	66.7653	3563	174	99.012	33	233.037	223.614	0.681792	38.8229	32.7803	0.982599	89.5879	88.5341	50.4001	0.58552	0.822148	4662.82	8606.78	4624	8574	4703	8639	4662.7	8607.13	17.5943	1.75663	0.568698	0.810128	11373
1287	11375	2531	3828	56.7677	2837	231	100.638	0	228.409	219.227	0.661181	38.2884	22.3769	0.89214	90.802	93.0512	38.3628	0.205349	0.911059	6777.29	46427.4	6739	46405	6826	46449	6777.38	46427.3	37.0066	2.42556	0.372184	0.609642	11375
1288	11376	2221	2914	53.1777	2269	171	107.234	51	177.681	171.134	0.762183	24.0311	29.0153	0.978845	63.3482	61.0568	46.6358	1.52084	0.64544	6898.03	6410.02	6874	6381	6921	6443	6897.65	6410.23	18.5171	1.30922	0.758562	0.884047	11376
1289	11377	3477	4526	66.5361	3532	192	117.784	36	222.066	213.213	0.768228	31.4104	34.1918	0.984428	79.177	76.0887	58.5938	1.13989	0.637957	3787.41	18956.2	3756	18922	3818	18995	3787.14	18958	24.7888	1.29858	0.764671	0.886034	11377
1290	11378	2192	2736	52.8294	2236	195	110.375	42	174.368	167.992	0.80117	23.7482	28.3047	0.980322	59.808	58.4446	47.8417	1.44134	0.57439	4596.75	38468.3	4573	38440	4621	38497	4596.64	38469.7	34.3988	1.22162	0.817074	0.905981	11378
1291	11379	6123	11760	88.2952	6309	156	99.5478	45	346.475	331.161	0.520663	62.0539	47.8609	0.970518	141.824	144.204	55.138	-0.593453	0.924013	4740.05	12037.9	4678	11990	4798	12088	4739.69	12038.4	14.0167	2.61534	0.374902	0.640958	11379
1292	11381	3099	6840	62.8154	3473	186	101.821	57	270.593	259.22	0.45307	43.6244	42.2062	0.892312	113.23	111.662	37.2237	0.541186	0.9428	6630.62	46403.2	6587	46361	6677	46437	6630.11	46402.9	16.6407	2.99976	0.31646	0.531861	11381
1293	11382	1451	1794	42.9822	1481	177	110.072	54	140.811	136.179	0.808807	23.204	18.7877	0.979743	49.0408	47.4522	38.9947	0.315569	0.569823	6908.2	136.788	6885	118	6931	157	6907.84	136.041	27.7353	1.21689	0.820474	0.919609	11382
1294	11383	2399	2964	55.2675	2440	177	115.143	54	181.196	174.466	0.809379	27.7049	24.6378	0.983197	61.7414	59.6367	51.338	0.327909	0.508867	3789.7	17293.6	3762	17269	3819	17321	3789.68	17293.1	22.8062	1.16165	0.858842	0.918212	11383
1295	11384	1923	2352	49.4817	1958	165	95.2449	21	161.296	155.6	0.817602	24.1394	23.2096	0.982125	54.9181	52.9919	46.3007	-0.800515	0.486408	4554.14	47251.2	4530	47228	4579	47276	4553.69	47251.4	21.6703	1.14452	0.871909	0.928837	11384
1296	11385	4128	5429	72.4978	4190	168	111.331	60	246.794	236.657	0.760361	31.0652	42.2829	0.985203	92.1792	90.9923	58.0083	1.31842	0.770444	4607.07	37823.3	4576	37781	4637	37870	4606.99	37822.4	17.6716	1.56861	0.634805	0.851688	11385
1297	11386	5992	8466	87.3456	6337	198	108.919	27	307.664	294.365	0.707772	39.8171	47.1512	0.945558	103.097	103.218	77.5567	-1.3938	0.659861	4969.82	14701.2	4930	14654	5013	14756	4969.53	14701.4	20.0529	1.33087	0.716096	0.795478	11386
1298	11388	4175	5264	72.9094	4262	189	108.04	42	254.995	244.432	0.793123	26.0228	48.2182	0.979587	96.8401	96.7221	55.3841	1.40104	0.819828	6917.02	7389.22	6891	7341	6947	7435	6917.08	7389.2	21.3588	1.74639	0.568218	0.806869	11388
1299	11389	3323	4307	65.0459	3373	168	114.401	42	216.066	207.525	0.771535	36.2591	28.4135	0.985176	77.2528	74.888	56.5885	-0.377048	0.654985	3819.26	17492.4	3783	17464	3856	17523	3818.66	17492.6	20.5647	1.32338	0.754425	0.894473	11389
1300	11390	1639	2050	45.6819	1671	138	92.3301	30	149.882	144.779	0.799512	24.2935	20.5876	0.98085	51.4198	50.5016	41.3882	0.113038	0.573017	4081.29	48298.6	4057	48278	4107	48319	4081.56	48298.9	20.2513	1.22019	0.818238	0.916829	11390
1301	11391	2718	3392	58.8274	2760	195	126.529	24	192.51	185.192	0.801297	31.1968	26.4555	0.984783	67.0522	64.7075	53.5859	-0.187132	0.560544	4744.2	41548.5	4713	41522	4777	41575	4744.99	41548.6	32.0786	1.20755	0.826514	0.921625	11391
1302	11392	2533	3185	56.7901	2579	213	120.857	60	188.853	181.725	0.79529	31.306	24.3881	0.982164	67.1863	66.4642	48.5725	0.166403	0.682585	4777.31	14636.4	4746	14612	4811	14661	4777.25	14636.7	23.8496	1.36835	0.730079	0.892479	11392
1303	11393	5825	9152	86.1198	5967	180	121.327	45	311.12	299.768	0.636473	51.0156	43.7502	0.976202	121.491	120.025	62.2415	0.614425	0.855034	5967.02	37413.8	5916	37370	6020	37458	5967.17	37413.9	23.9009	1.92837	0.514831	0.756224	11393
1304	11394	3587	6360	67.5804	4338	162	113.008	51	299.765	286.876	0.563994	60.1472	24.1246	0.826879	122.184	133.403	40.4441	0.17271	0.952935	6961.15	2911.12	6901	2887	7021	2940	6960.87	2911.39	17.6096	3.29844	0.256633	0.501627	11394
1305	11395	2395	3128	55.2215	2484	189	112.313	27	193.095	190.325	0.765665	22.7787	32.5211	0.964171	71.1688	67.261	45.5226	1.4115	0.736161	3814.78	17428.5	3792	17396	3838	17464	3814.42	17427.9	25.5614	1.47753	0.674046	0.807182	11395
1306	11396	3074	3776	62.5615	3121	171	109.518	48	208.267	200.131	0.814089	31.3328	33.0514	0.984941	71.4003	69.0546	57.4851	-1.02773	0.554087	4240.33	48208.1	4209	48175	4268	48239	4239.86	48208.8	19.4599	1.20126	0.820784	0.890579	11396
1307	11397	2089	2592	51.5732	2123	192	120.434	48	167.782	161.749	0.805941	25.325	23.517	0.983985	56.3205	54.5797	48.8825	-0.149722	0.444826	4793.33	41449.5	4768	41426	4822	41474	4793.31	41449.3	31.4473	1.11655	0.892865	0.932522	11397
1308	11398	772	972	31.3519	790	126	99.9832	69	102.083	99.4625	0.794239	17.7422	13.4935	0.977215	37.108	36.1179	27.2833	0.1536	0.655269	4812.74	12054.5	4795	12041	4831	12068	4812.53	12054.4	11.619	1.32381	0.753498	0.930932	11398
1309	11400	2339	3074	54.572	2385	180	83.5126	6	181.095	174.371	0.760898	28.4592	26.1834	0.980713	63.1585	61.2082	48.6935	-0.5442	0.605902	6932.46	6117.18	6904	6091	6962	6144	6933.4	6116.47	27.3155	1.25701	0.794915	0.896241	11400
1310	11401	6365	7866	90.0232	6679	177	102.068	39	395.238	377.39	0.809179	87.6222	22.2487	0.952987	171.421	184.498	45.1334	-0.0446449	0.969617	3894.62	22094.2	3807	22072	3978	22118	3895.43	22094.2	16.7731	4.08785	0.23808	0.512026	11401
1311	11402	3030	3960	62.1121	3083	201	116.138	42	208.409	200.266	0.765152	35.5069	26.8587	0.982809	73.5459	73.5386	52.5284	0.315063	0.699842	4661.51	38503.9	4626	38477	4698	38532	4661.92	38503.9	30.4969	1.39998	0.713381	0.876635	11402
1312	11403	1972	2627	50.1082	2059	189	120.954	66	183.296	176.457	0.750666	17.4493	32.1841	0.957746	71.7008	72.5885	35.643	-1.52453	0.871144	6147.45	33566.2	6130	33534	6167	33605	6147.64	33566.1	23.6693	2.03654	0.47652	0.737579	11403
1313	11405	7160	16478	95.4798	7707	168	109.671	18	413.73	394.922	0.434519	55.4887	78.8989	0.929026	172.308	180.382	52.5484	0.974006	0.956627	3887.49	19044.9	3832	18966	3939	19120	3887.75	19045.1	20.3633	3.43269	0.28018	0.525641	11405
1314	11406	4757	7950	77.8254	5689	150	104.895	27	376.108	359.254	0.598365	87.4721	20.6706	0.836175	161.994	173.751	40.4571	0.105846	0.972514	4248.47	46532.7	4161	46512	4320	46562	4247.02	46532.3	18.0366	4.29469	0.200627	0.422589	11406
1315	11407	4598	10088	76.5138	6477	183	97.3558	6	455.563	434.583	0.455789	94.3852	27.0076	0.709897	196.787	238.695	32.2167	0.14455	0.99085	4688.39	41760	4594	41733	4788	41785	4693.66	41760.7	32.1993	7.40906	0.102752	0.278408	11407
1316	11408	1924	2912	49.4946	1964	153	101.102	27	172.752	166.461	0.660714	25.9407	27.7812	0.979633	66.6108	66.7544	36.8122	0.902919	0.834203	4858.94	12026.8	4833	11999	4885	12055	4858.69	12026.6	15.7597	1.81338	0.549737	0.810153	11408
1317	11409	1776	2304	47.5528	1812	195	122.818	57	156.953	151.483	0.770833	24.5327	23.7939	0.980132	53.535	52.0854	43.5408	0.669816	0.548804	6183.53	33756.8	6159	33733	6207	33781	6183.51	33756.6	23.7256	1.19624	0.83353	0.905966	11409
1318	11411	3324	4087	65.0557	3383	144	94.8655	30	213.338	204.939	0.81331	30.7744	33.4368	0.98256	70.3278	68.8812	61.624	-1.34697	0.446783	3821.77	46733.4	3791	46700	3852	46767	3821.82	46734	15.8827	1.11776	0.892011	0.91777	11411
1319	11412	2687	3575	58.491	2738	177	97.3286	24	196.167	188.659	0.751608	27.5054	30.6703	0.981373	68.9493	67.6223	50.8576	1.20537	0.659068	3852.51	26095.7	3825	26065	3880	26130	3853.03	26095.8	23.8911	1.32964	0.748167	0.877461	11412
1320	11413	3550	4672	67.2309	3620	207	113.885	36	228.066	218.902	0.759846	30.0192	33.5769	0.980663	82.6801	79.7745	57.1928	-0.944811	0.697145	4762.02	38483.6	4732	38450	4796	38523	4761.99	38483.1	32.2021	1.39484	0.710248	0.857664	11413
1321	11414	1112	1480	37.6277	1140	147	101.35	72	125.397	121.565	0.751351	19.1978	18.839	0.975439	45.8039	44.0427	32.4295	0.876037	0.676634	4872.2	12095.8	4853	12077	4890	12117	4872.1	12095.6	12.0124	1.35811	0.729905	0.88867	11414
1322	11415	3212	4225	63.9503	3274	141	98.8048	21	213.823	205.399	0.760237	31.1834	32.5383	0.981063	75	73.6944	55.6143	0.858609	0.656114	6199.18	34420.5	6168	34388	6233	34453	6198.95	34419.3	19.9907	1.3251	0.753037	0.882826	11415
1323	11416	2495	3196	56.3625	2545	204	123.301	51	190.853	183.621	0.780663	23.7267	34.9864	0.980354	68.7314	68.4645	46.9626	-1.52143	0.727658	6952.73	332.986	6929	298	6976	366	6952.02	333.89	30.6315	1.45785	0.677719	0.860762	11416
1324	11417	3155	4028	63.3804	3205	180	117.913	54	214.167	205.724	0.783267	24.3258	36.5997	0.984399	77.666	76.4426	53.0841	1.43019	0.71956	3878.33	18901.6	3854	18865	3907	18941	3878.5	18901.9	23.2278	1.44003	0.687445	0.864383	11417
1325	11418	1087	1332	37.2023	1111	168	102.822	60	120.326	116.758	0.816066	18.1058	17.7516	0.978398	39.2173	37.9757	36.5117	-0.0484564	0.274985	4286.11	48080.8	4268	48063	4305	48099	4286.39	48081	17.9499	1.0401	0.959685	0.943455	11418
1326	11419	4868	6300	78.7282	4938	156	99.9632	36	262.693	251.731	0.772698	34.2543	44.4556	0.985824	92.8924	90.9899	68.1385	1.38594	0.662731	4805.25	38578.5	4771	38534	4841	38624	4804.75	38578.3	19.3394	1.33537	0.748643	0.886466	11419
1327	11420	1691	2173	46.4009	1724	162	114.575	72	153.539	148.246	0.778187	25.7144	21.11	0.980858	53.7587	52.9351	40.8006	0.00247168	0.637118	4902.71	12533.1	4877	12512	4930	12553	4902.42	12532.9	12.7308	1.29741	0.768362	0.901396	11420
1328	11421	4542	13818	76.0464	5662	189	97.0641	45	384.274	366.996	0.328702	67.9254	54.5738	0.80219	164.247	178.724	38.5366	-0.487682	0.976477	6239.93	33449.6	6172	33395	6319	33489	6240.98	33449	18.5793	4.63776	0.181048	0.386522	11421
1329	11422	2073	3078	51.3753	2110	156	101.291	12	176.409	169.928	0.673489	27.3338	27.2007	0.982464	68.2422	68.1745	38.7985	0.859411	0.822265	6965.33	4475.2	6938	4448	6992	4505	6964.61	4475.06	18.5219	1.75714	0.567891	0.83708	11422
1330	11423	8741	20608	105.496	10668	171	109.31	33	475.73	453.702	0.424156	78.4774	59.0144	0.819366	191.094	200.045	66.0902	-0.749056	0.943849	4004.48	15870	3926	15811	4087	15939	4004.33	15870.3	16.0113	3.02685	0.278109	0.485344	11423
1331	11424	6712	10549	92.4445	6981	177	109.275	33	351.362	335.794	0.636269	72.5867	36.1454	0.961467	142.172	139.457	62.9674	0.332593	0.892261	4907.59	38224.1	4835	38188	4972	38265	4908.59	38225.2	23.1397	2.21474	0.439424	0.683205	11424
1332	11425	8536	23016	104.251	10992	171	98.8369	21	497.044	473.909	0.370872	77.1022	68.631	0.776565	201.457	214.754	65.4953	0.939917	0.952359	5017.1	12037.6	4940	11969	5077	12137	5016.6	12038	18.5828	3.27892	0.235658	0.434185	11425
1333	11426	2197	3021	52.8896	2246	159	97.2412	54	176.752	170.253	0.727243	27.5567	25.8011	0.978183	62.434	61.6926	45.4046	0.695751	0.677002	6202.56	33704.8	6175	33679	6232	33732	6202.37	33705.1	15.3608	1.35873	0.734977	0.88371	11426
1334	11427	19024	69003	155.635	27747	189	81.3168	0	914.247	869.442	0.275698	181.189	103.72	0.685624	395.345	447.824	74.8618	0.483189	0.985928	7133.19	6010.72	6952	5907	7321	6094	7132.97	6010.61	23.7532	5.98201	0.120781	0.286012	11427
1335	11428	10230	12636	114.128	11885	162	111.841	51	555.078	528.929	0.809592	24.7948	116.794	0.860749	234.418	271.934	54.0165	-1.5696	0.980073	3954.79	15726.8	3930	15610	3984	15844	3954.74	15726.7	16.4192	5.03428	0.17614	0.417232	11428
1336	11429	7232	19278	95.9587	8473	171	96.6471	36	451.044	430.298	0.375143	60.5597	76.8512	0.853535	187.771	212.997	48.6247	1.01627	0.973594	4913.56	38580.9	4853	38504	4972	38666	4913.53	38580.7	23.4696	4.38043	0.202965	0.446715	11429
1337	11430	9286	12993	108.735	10318	183	98.2741	3	460.635	439.39	0.714693	39.2785	99.1837	0.899981	183.883	194.752	66.4432	-1.49529	0.940002	5021.28	14272.2	4982	14173	5053	14356	5021.27	14273.4	18.2983	2.93111	0.311727	0.549953	11430
1338	11431	13103	19992	129.164	13891	177	75.3899	6	565.605	538.909	0.655412	116.071	38.8435	0.943273	241.174	261.22	66.1094	-0.149384	0.967445	6314.07	34531.8	6198	34493	6436	34577	6313.54	34531.7	17.1367	3.95133	0.244494	0.5147	11431
1339	11432	2648	3705	58.0649	2824	177	117.02	57	228.853	219.648	0.71471	50.6371	18.1454	0.937677	95.1315	96.2124	36.668	0.0579777	0.924527	7044.64	4775.15	6994	4757	7089	4796	7044.44	4774.71	23.4896	2.62388	0.364222	0.635353	11432
1340	11433	2325	2862	54.4085	2448	177	124.164	51	190.024	182.836	0.812369	25.6662	26.1363	0.949755	61.0328	56.5601	53.5545	-0.72521	0.321645	4894.67	38309.1	4869	38283	4922	38337	4893.81	38310.5	29.2659	1.05612	0.925364	0.809122	11433
1341	11434	1176	1482	38.6953	1210	162	67.5459	21	127.154	123.231	0.793522	18.3801	17.9337	0.971901	43.8292	41.9483	35.8513	-0.657335	0.519195	5786.38	13405.9	5768	13388	5807	13426	5786.06	13405.9	21.862	1.17006	0.85092	0.914018	11434
1342	11435	5415	8280	83.0337	5731	168	101.456	0	318.593	304.727	0.653986	52.8246	32.6883	0.944861	125.284	121.707	60.4253	-0.237674	0.868046	6283.82	34365.7	6231	34333	6351	34402	6284.16	34365.8	20.9744	2.01416	0.465458	0.670403	11435
1343	11436	2477	3294	56.1588	2518	180	116.449	54	186.752	179.734	0.751973	26.7949	29.415	0.983717	67.9559	66.4547	47.5063	0.960522	0.699259	7027.79	256.415	7001	227	7055	288	7027.6	256.685	23.2755	1.39886	0.714143	0.892491	11436
1344	11437	4131	5372	72.5242	4215	174	124.017	60	242.208	232.309	0.768987	41.5238	33.3338	0.980071	82.28	78.3104	67.925	0.220149	0.497645	4122.52	24276.3	4081	24243	4160	24311	4123	24276.8	17.7085	1.1529	0.857681	0.884886	11437
1345	11438	2402	3100	55.3021	2444	183	116.239	48	182.51	175.712	0.774839	30.3127	23.9967	0.982815	63.3482	62.3796	49.1049	0.188736	0.616704	4912.31	38703	4882	38679	4944	38729	4912.04	38703.2	26.9773	1.27033	0.785955	0.906173	11438
1346	11439	11100	30954	118.882	13600	213	100.851	36	597.713	569.349	0.358597	116.106	69.9215	0.816176	250.599	286.146	55.4227	-0.385332	0.981063	5166.11	13750.9	5050	13681	5281	13815	5165.7	13751.4	20.7445	5.16297	0.172607	0.390434	11439
1347	11440	2949	4176	61.2763	3002	162	95.6358	21	211.48	203.177	0.706178	36.2357	27.7497	0.982345	81.9878	80.1854	46.9307	0.57915	0.810833	6307.24	34296.7	6271	34269	6343	34327	6307.29	34296.7	18.8154	1.70859	0.583975	0.8286	11440
1348	11441	1470	1892	43.2627	1506	168	111.612	48	141.882	137.194	0.776956	21.2	21.6197	0.976096	47.4236	45.7558	40.9717	1.0171	0.445175	7025.2	656.62	7004	635	7047	679	7025.21	656.767	26.2805	1.11676	0.893996	0.917637	11441
1349	11442	2689	4554	58.5127	2762	186	100.679	54	216.208	207.66	0.59047	31.8408	32.4273	0.97357	86.0523	83.784	42.0073	0.859904	0.865229	4128.84	29856.4	4097	29824	4163	29893	4129.06	29856.3	17.274	1.99451	0.487729	0.722864	11442
1350	11443	3908	5508	70.5395	4008	174	100.409	21	242.451	232.539	0.709513	33.2326	36.2886	0.97505	84.2021	80.3468	63.4358	-1.33271	0.613719	4954.23	38145.3	4921	38109	4989	38190	4954.31	38146.6	21.6607	1.26659	0.770774	0.835444	11443
1351	11444	2924	3740	61.016	2975	144	83.7466	15	203.338	195.458	0.781818	35.0718	27.9302	0.982857	69.6348	67.836	55.223	-0.0759377	0.580772	5178.07	13642.9	5143	13615	5211	13670	5177.2	13644.1	19.8866	1.2284	0.809034	0.888689	11444
1352	11445	9722	19936	111.258	11134	141	67.7262	0	542.919	517.401	0.487661	101.597	47.2226	0.873181	234.094	256.198	54.1965	0.227603	0.977369	6606.6	34672.2	6505	34625	6729	34714	6607.12	34672.6	16.5264	4.72721	0.188588	0.414472	11445
1353	11446	2292	2944	54.021	2334	198	124.889	51	181.439	174.696	0.778533	30.942	22.894	0.982005	67.4166	65.6397	44.6102	0.313095	0.733562	7049.94	566.894	7019	544	7083	590	7049.96	566.908	31.1229	1.47141	0.677316	0.874913	11446
1354	11447	14187	35532	134.4	21812	171	110.14	42	784.34	746.283	0.399274	167.017	64.174	0.650422	332.579	360.15	79.9756	-0.169247	0.975033	4127.02	16022.2	3960	15958	4289	16066	4125.92	16022.7	15.7294	4.50325	0.139262	0.289795	11447
1355	11448	1924	2397	49.4946	1967	129	86.2095	24	163.539	157.726	0.80267	25.6263	22.58	0.978139	53.1601	52.0998	47.2283	-0.157615	0.422214	5318.63	13878.6	5293	13856	5344	13903	5318.02	13879	19.1363	1.10315	0.90249	0.904007	11448
1356	11449	2145	4335	52.2599	2463	162	96.5035	54	226.995	217.886	0.49481	19.8298	39.4723	0.870889	93.9149	96.7674	31.4169	-1.17504	0.945829	6603.83	33156.5	6584	33117	6635	33202	6604	33156	15.0824	3.08011	0.291661	0.523124	11449
1357	11450	3077	3976	62.592	3139	189	111.832	21	209.581	201.377	0.773893	29.1345	35.9396	0.980248	73.7631	71.7129	54.9621	1.35032	0.642341	7048.13	6927.94	7019	6892	7075	6963	7048.04	6928.5	22.7591	1.30477	0.761803	0.880308	11450
1358	11451	2924	3782	61.016	2971	159	106.985	51	200.995	193.237	0.773136	30.2179	32.341	0.98418	67.6018	65.7845	57.0046	-0.831379	0.499116	4974.22	38818.3	4944	38786	5005	38848	4973.88	38818.8	22.7676	1.15402	0.86028	0.90953	11451
1359	11452	2606	4489	57.6026	2762	150	72.358	6	214.794	206.319	0.58053	35.0249	35.5031	0.943519	83.4086	84.3504	40.4641	-0.872203	0.877425	5383.02	13484.5	5348	13449	5415	13516	5384.18	13484.7	20.0994	2.08457	0.466349	0.709807	11452
1360	11453	2514	3392	56.5767	2562	189	102.553	39	189.581	182.415	0.741156	31.8564	26.4041	0.981265	67.2309	66.9398	47.8883	-0.442149	0.698722	6700.86	33335.4	6669	33309	6733	33362	6701.4	33335.2	22.3375	1.39783	0.714342	0.878996	11453
1361	11454	3761	4774	69.2001	3824	162	81.2489	15	230.066	220.798	0.787809	37.3231	31.2382	0.983525	78.8543	78.0352	61.496	0.207203	0.615604	7075.32	6293.24	7038	6262	7115	6324	7074.77	6292.6	19.6979	1.26895	0.78638	0.892911	11454
1362	11455	5133	6527	80.8427	5347	147	97.8305	45	291.723	279.252	0.786426	28.4717	54.9809	0.959978	109.882	113.791	58.79	1.46906	0.856197	4945.47	37604	4917	37549	4978	37656	4945.68	37605.5	15.8188	1.93555	0.504737	0.757949	11455
1363	11456	4140	6206	72.6031	4255	180	100.293	45	274.451	262.877	0.667096	28.8242	54.4539	0.972973	112.272	112.728	47.1378	-1.26678	0.908375	5438.82	13725.5	5410	13671	5468	13778	5439.01	13725.9	21.3099	2.39145	0.41481	0.690687	11456
1364	11457	2385	3612	55.106	2455	147	101.638	63	212.995	204.613	0.660299	21.556	39.1962	0.971487	89.0225	87.1947	35.4842	1.31365	0.913449	6671.56	6990.2	6650	6951	6692	7037	6671.47	6990.13	11.8432	2.45728	0.399409	0.660632	11457
1365	11458	1933	2992	49.6102	1982	177	100.855	54	180.752	174.045	0.646056	32.9472	21.4734	0.975277	73.4098	72.572	34.013	-0.442305	0.883369	6720.95	33128.5	6688	33107	6756	33151	6721.76	33128	24.4677	2.13366	0.467308	0.743488	11458
1366	11459	2543	3520	56.9021	2601	147	102.321	36	195.924	188.429	0.722443	32.746	28.5989	0.977701	72.4224	72.0637	45.3129	-0.542074	0.777576	4994.75	40962.6	4962	40934	5026	40989	4994.91	40962.8	20.2473	1.59036	0.623481	0.832495	11459
1367	11460	1394	1763	42.1295	1426	189	70.769	21	137.64	133.172	0.790698	19.9605	20.4089	0.97756	46.5296	44.9474	39.5484	-0.891205	0.475192	5443.96	13362.4	5424	13342	5465	13385	5443.37	13361.9	22.3371	1.13652	0.878546	0.924668	11460
1368	11461	3755	4851	69.1449	3817	168	100.31	42	232.066	222.694	0.774067	38.9683	30.5792	0.983757	82.8553	81.0156	59.3235	0.391096	0.681038	6765.97	33270.6	6727	33240	6804	33303	6765.95	33270.5	17.4765	1.36566	0.728422	0.876187	11461
1369	11462	4492	5814	75.6267	4569	213	112.416	60	267.137	255.943	0.772618	29.3934	50.1311	0.983147	103.407	103.273	55.9404	1.43697	0.840587	7102.39	7082.13	7073	7032	7130	7134	7101.84	7080.85	25.1008	1.84612	0.536265	0.791009	11462
1370	11464	1403	1677	42.2653	1437	195	134.523	66	141.255	136.599	0.836613	20.5937	17.8004	0.97634	48.2701	45.1194	40.1647	0.561962	0.455595	5002.59	37517.8	4982	37500	5025	37539	5002.71	37517.1	30.5378	1.12336	0.877488	0.883611	11464
1371	11465	3793	5056	69.4939	3849	165	73.1793	0	231.622	222.273	0.750198	39.3557	31.7303	0.985451	81.7435	80.1577	60.3635	0.363182	0.657952	5458.36	13473.7	5419	13442	5498	13506	5457.7	13474.2	22.9394	1.32792	0.751627	0.888447	11465
1372	11466	3166	9312	63.4908	3793	189	101.984	24	300.576	287.645	0.339991	52.3468	43.873	0.834695	124.652	136.556	34.3791	-0.726762	0.96779	6814.35	33167.9	6762	33124	6859	33220	6813.55	33168.7	16.8969	3.97207	0.216171	0.440365	11466
1373	11467	3379	4320	65.5917	3469	177	110.236	42	224.894	215.895	0.782176	40.7425	27.19	0.974056	81.0494	81.0382	53.4105	0.0306777	0.752075	7110.74	654.19	7070	627	7150	681	7109.74	654.849	26.5727	1.51727	0.655116	0.839538	11467
1374	11468	7431	14773	97.2699	10622	168	102.432	51	497.546	474.385	0.503012	33.5317	86.2051	0.699586	188.066	216.098	67.2218	-1.49347	0.950387	5025.53	44760.2	4992	44674	5071	44861	5025.22	44759.5	16.835	3.2147	0.202608	0.377216	11468
1375	11469	2463	3363	55.9999	2505	213	79.4202	0	188.167	181.075	0.732382	29.8076	29.4052	0.983234	69.4046	68.2196	46.2392	-0.741152	0.735247	5488.81	13547.4	5459	13518	5518	13575	5490.48	13548	40.8505	1.47536	0.67384	0.874157	11469
1376	11470	3155	6790	63.3804	3377	177	98.0139	42	266.149	255.007	0.464654	50.0571	38.0241	0.934261	113.534	115.146	36.7232	0.526041	0.947779	6917.06	32876	6867	32838	6964	32908	6916.69	32875.7	16.0096	3.13552	0.302978	0.559704	11470
1377	11471	3443	4599	66.21	3501	159	105.106	12	222.309	213.443	0.748641	35.7482	31.6396	0.983433	79.404	78.9284	55.6378	0.546483	0.709292	7114.75	716.64	7079	685	7152	748	7113.96	716.635	23.9895	1.41861	0.703688	0.875456	11471
1378	11472	4880	6039	78.8252	4951	147	104.671	45	270.894	259.506	0.808081	49.4318	31.1879	0.985659	99.7246	100.511	62.0675	-0.0673408	0.786556	5044.43	38218.2	4995	38187	5094	38248	5044.4	38218.2	16.9482	1.61938	0.615038	0.83566	11472
1379	11473	2268	2964	53.7374	2313	171	84.1521	24	177.095	170.579	0.765182	25.9378	28.328	0.980545	60.4152	58.5628	49.3388	1.00224	0.538706	5587.94	13527.3	5562	13499	5614	13556	5588.05	13527.3	26.4094	1.18695	0.841995	0.908737	11473
1380	11474	2033	2665	50.8773	2071	150	101.218	39	175.782	169.333	0.762852	20.9031	30.4668	0.981651	69.2892	66.8561	39.0623	1.25059	0.811557	7139.9	4778.47	7119	4748	7160	4813	7139.34	4778.05	23.0139	1.71153	0.579116	0.826799	11474
1381	11476	1963	2442	49.9937	2001	177	91.0255	21	173.882	167.532	0.803849	31.4855	17.0382	0.981009	67.2681	67.6322	37.1387	-0.0901806	0.835739	5113.49	41947	5082	41930	5148	41967	5113.05	41947.2	23.473	1.82107	0.546415	0.815868	11476
1382	11477	9519	16854	110.091	9947	219	92.6549	27	431.103	411.392	0.564792	55.7323	81.0453	0.956972	170.47	180.684	68.6756	-1.13424	0.924951	5625.73	13609	5570	13528	5676	13687	5624.01	13613.8	25.2741	2.63098	0.371247	0.643635	11477
1383	11478	2462	3149	55.9885	2521	165	76.9728	12	191.782	184.502	0.781836	23.08	34.1495	0.976597	70.9366	71.6529	44.11	-1.31046	0.788054	6970.08	34455.1	6947	34421	6994	34488	6970.18	34455	20.5446	1.62441	0.610564	0.841169	11478
1384	11479	2453	4420	55.8861	2569	141	73.6645	24	210.451	202.201	0.554977	30.5002	36.9466	0.954846	84.8116	86.5358	37.2626	0.748796	0.902541	4862.5	41839.9	4832	41803	4897	41871	4862.25	41839.5	18.4797	2.32232	0.417077	0.695995	11479
1385	11480	4287	5251	73.8808	4357	171	116.803	60	250.995	240.64	0.816416	43.7544	29.3149	0.983934	90.824	91.8033	59.6477	0.167089	0.760162	5921.75	7804.31	5878	7775	5967	7834	5920.89	7804.53	17.348	1.53909	0.64766	0.855132	11480
1386	11481	1629	3293	45.5424	2211	147	65.0663	3	228.894	219.687	0.494686	17.3143	58.105	0.736771	90.802	87.4755	33.2887	1.50127	0.924761	6984.31	34661.1	6967	34603	7004	34692	6984.66	34662.5	18.6152	2.62779	0.271055	0.390715	11481
1387	11482	1212	1672	39.2832	1243	240	125.624	57	132.468	128.269	0.72488	19.0322	21.8713	0.97506	49.7393	48.5133	31.9305	0.992304	0.752861	7203.03	7471.87	7184	7450	7222	7494	7203.34	7472.97	30.2046	1.51934	0.65568	0.867941	11482
1388	11483	1877	2350	48.8863	1913	162	107.837	36	160.125	154.489	0.798723	24.3058	22.8865	0.981181	54.7083	53.5873	44.6435	-0.574253	0.553125	5168.31	38138.9	5144	38116	5194	38163	5168.24	38138.8	21.487	1.20034	0.832244	0.919934	11483
1389	11484	4103	8464	72.2779	4923	132	68.8633	12	306.007	292.794	0.484759	56.1733	43.4789	0.833435	114.978	103.397	58.547	-0.977562	0.824244	7031.17	34540.5	6975	34497	7067	34589	7031.75	34540.4	16.4332	1.76605	0.488646	0.550615	11484
1390	11485	6551	19650	91.329	7906	192	107.671	48	444.943	424.514	0.333384	68.5363	75.014	0.828611	190.066	201.536	49.4598	0.669069	0.969418	7264.54	6610.01	7196	6535	7346	6666	7262.97	6608.88	19.5573	4.07474	0.205359	0.415823	11485
1391	11486	6068	9048	87.8978	6176	186	128.247	42	307.12	293.849	0.670645	40.9311	48.4359	0.982513	113.371	114.691	68.2058	-0.990926	0.803954	4396.93	24162.4	4356	24114	4443	24218	4397.13	24162.5	23.9528	1.68155	0.587348	0.808425	11486
1392	11487	7976	10650	100.774	8487	159	101.84	12	387.664	370.21	0.74892	76.9901	35.0172	0.93979	154.26	157.893	66.9118	0.0898337	0.905766	5261.99	44694	5185	44659	5335	44730	5261.58	44694.2	16.9638	2.35972	0.407351	0.666936	11487
1393	11488	4169	6674	72.857	4580	207	101.38	21	274.392	262.821	0.624663	50.7172	32.5066	0.910262	96.1041	84.4062	67.9798	0.193204	0.592747	7020.72	34330.5	6970	34298	7064	34369	7020.34	34330.7	21.4275	1.24164	0.745064	0.695824	11488
1394	11489	3774	5846	69.3196	3850	198	119.533	39	248.108	237.902	0.64557	37.8042	38.4054	0.98026	96.0469	94.8025	51.4388	0.694853	0.839999	7249.8	649.405	7212	611	7291	685	7249.24	650.291	32.4278	1.84302	0.534653	0.770427	11489
1395	11490	2342	3276	54.607	2514	174	103.606	45	212.61	204.249	0.714896	16.9658	42.8625	0.931583	86.3481	91.2447	33.9977	1.378	0.927992	4374.97	28193.9	4358	28151	4397	28235	4374.66	28193.1	22.3321	2.68385	0.358164	0.651071	11490
1396	11491	801	1040	31.9353	834	123	75.6779	0	110.669	107.602	0.770192	19.0737	13.2984	0.960432	42.0595	42.5804	24.3373	0.243316	0.820559	5337.07	42144.3	5318	42131	5358	42157	5337.68	42144.1	21.3742	1.74959	0.5625	0.821845	11491
1397	11492	3160	4141	63.4306	3271	150	89.606	0	246.024	235.927	0.763101	46.9918	22.1234	0.966065	101.316	104.371	39.4323	0.0662303	0.925884	5979.99	11276.1	5933	11254	6034	11295	5980.92	11276.3	17.7563	2.64685	0.369346	0.656056	11492
1398	11493	7743	13430	99.291	9029	195	98.7947	21	429.605	409.973	0.576545	90.4234	44.4562	0.85757	173.98	188.107	59.2869	-0.20617	0.949033	7120.42	32771.5	7030	32727	7200	32806	7120.91	32771.5	18.3208	3.17282	0.278619	0.527206	11493
1399	11494	1729	2303	46.9194	1765	207	93.4425	15	155.196	149.817	0.75076	24.1966	23.4471	0.979603	53.2541	52.7814	41.9676	0.933726	0.606451	7258.2	6144.45	7234	6121	7281	6170	7258.31	6144.7	36.2876	1.25767	0.790212	0.902078	11494
1400	11495	2199	3239	52.9136	2348	159	81.5348	36	204.51	196.569	0.678913	19.0173	39.4206	0.936542	84.5044	81.5646	35.1128	1.27193	0.902595	5038.02	25186.4	5019	25147	5060	25226	5037.89	25186.1	15.8727	2.32293	0.420855	0.660705	11495
1401	11496	6490	16872	90.9028	6956	165	105.733	42	413.387	394.597	0.384661	68.8747	63.0626	0.933007	178.44	183.952	47.2681	0.612516	0.966422	5440.87	37693.1	5372	37630	5520	37744	5442.29	37694.2	19.1701	3.89167	0.2442	0.477245	11496
1402	11497	2156	2772	52.3937	2208	144	96.3367	51	180.368	173.681	0.777778	20.0788	34.4425	0.976449	67.6831	66.9737	41.3017	1.42868	0.78721	6046.08	11530.4	6026	11496	6068	11562	6046.05	11530.4	13.0567	1.62157	0.611999	0.832802	11497
1403	11498	3765	4897	69.2369	3840	156	75.1116	0	236.066	226.486	0.768838	27.7134	40.166	0.980469	86.539	86.2554	56.1424	-1.27165	0.759176	7059.71	34634.2	7032	34594	7091	34677	7058.91	34634.2	20.2572	1.53637	0.644322	0.849	11498
1404	11499	4360	8112	74.5072	4506	213	130.961	39	289.463	284.829	0.537475	53.1021	39.3	0.967599	117.992	121.206	46.6205	0.547773	0.923067	7360.1	4661.3	7307	4622	7411	4700	7360.04	4660.99	32.6363	2.59984	0.377877	0.653898	11499
1405	11500	3437	4731	66.1523	3497	153	81.5674	24	226.794	217.696	0.726485	38.8731	28.9741	0.982842	84.9294	82.4946	53.3999	0.246584	0.762223	5475.87	42075	5437	42046	5520	42103	5474.72	42074.5	18.7497	1.54484	0.643042	0.839705	11500
1406	11501	2138	2750	52.1746	2182	114	67.5477	3	172.024	165.771	0.777455	24.0688	26.7138	0.979835	59.1692	57.9987	46.9537	1.07243	0.587031	7097.07	34504.7	7073	34478	7123	34533	7097.55	34504.5	18.0626	1.23523	0.809246	0.907899	11501
1407	11502	2364	3068	54.8629	2417	153	98.8211	39	182.267	179.734	0.770535	29.5787	23.8993	0.978072	63.2851	61.3744	49.4483	0.496125	0.592348	7352.58	677.899	7323	654	7382	706	7352.53	677.772	19.6142	1.24118	0.799066	0.894213	11502
1408	11503	2059	2924	51.2016	2132	219	122.694	66	181.095	174.371	0.704172	30.7387	20.6974	0.96576	69.857	68.3177	39.1954	-0.23897	0.81905	4506.74	27002.7	4476	26982	4544	27025	4504.9	27003.1	30.1616	1.74301	0.561694	0.788953	11503
1409	11505	2697	3900	58.5997	2778	165	101.363	57	207.48	199.385	0.691538	34.3864	24.3515	0.970842	78.6384	74.5785	47.3303	0.0501039	0.77281	6068.39	11354.4	6034	11330	6112	11380	6068.29	11354.6	14.5756	1.5757	0.617396	0.787295	11505
1410	11506	5796	13114	85.9052	8582	189	105.964	48	429.144	409.536	0.44197	86.8706	34.2607	0.675367	159.524	177.546	64.719	0.236532	0.931196	7161.87	34148.3	7075	34114	7233	34197	7161	34148	16.0067	2.74333	0.234109	0.395487	11506
1411	11508	2785	3564	59.5481	2832	156	89.2718	0	197.338	189.77	0.781425	25.4596	31.9756	0.983404	69.0797	68.216	52.1078	-1.18987	0.645375	4517.46	27431	4492	27399	4546	27465	4518.39	27430.8	23.135	1.30913	0.762015	0.898697	11508
1412	11509	5258	7300	81.8211	5344	210	113.069	33	282.836	270.826	0.720274	51.4665	38.8229	0.983907	105.109	102.242	66.1491	-0.333986	0.762504	5536.47	37668.8	5485	37630	5585	37703	5536.14	37669.7	26.8046	1.54564	0.640425	0.825966	11509
1413	11510	4541	6180	76.038	4611	168	79.8974	9	268.936	257.649	0.73479	53.1141	27.0821	0.984819	105.323	102.701	57.2704	0.254075	0.830081	6096.11	13609.1	6043	13582	6146	13642	6094.63	13609.6	19.5068	1.79326	0.548168	0.788975	11510
1414	11511	4187	6225	73.0141	4268	186	99.0437	48	255.765	245.161	0.67261	42.439	39.2102	0.981022	95	94.7747	57.2891	-0.652909	0.796623	7123.44	34351.2	7081	34312	7164	34387	7124.31	34350.5	17.6217	1.65433	0.59351	0.804326	11511
1415	11513	12386	40044	125.58	14863	183	105.725	9	700.482	666.78	0.30931	71.7672	155.003	0.833345	302.927	336.442	53.1357	1.15908	0.98745	5557.77	42395	5486	42240	5628	42522	5560.07	42401.2	28.9479	6.33175	0.139322	0.31721	11513
1416	11514	2098	2760	51.6842	2151	189	103.376	48	181.782	175.021	0.760145	35.3937	20.7193	0.97536	69.5845	70.5629	38.1335	-0.141653	0.841397	6122.39	11408.7	6087	11388	6156	11428	6122.9	11408.8	17.4917	1.85042	0.536491	0.797838	11514
1417	11515	12560	30481	126.459	15541	147	76.3739	0	565.955	539.241	0.41206	75.5094	96.499	0.808185	221.226	250.576	72.4731	-0.89238	0.957261	7203.51	35094.5	7128	34998	7291	35185	7204.16	35093.3	17.9154	3.4575	0.254695	0.49276	11515
1418	11516	7738	15390	99.2589	8803	165	90.6378	0	435.404	415.47	0.502794	41.9711	87.0977	0.879019	176.822	195.597	55.5574	-1.2474	0.958812	4574.97	27496.1	4533	27409	4623	27580	4575.58	27496.2	25.5186	3.52063	0.257522	0.512925	11516
1419	11517	2194	2820	52.8535	2245	159	104.562	39	175.439	169.008	0.778014	23.649	30.1016	0.977283	61.8466	61.2545	45.693	-1.39477	0.665998	5380.65	37913.1	5357	37883	5404	37943	5380.82	37913.7	21.8455	1.34057	0.744509	0.895769	11517
1420	11518	932	1178	34.4479	955	135	68.5365	9	112.326	109.173	0.791171	19.0118	15.029	0.975916	39.0512	38.3645	30.9896	-0.228571	0.589503	6135.01	13516	6116	13501	6154	13532	6134.11	13516.7	19.0386	1.23798	0.806243	0.928252	11518
1421	11520	4005	5265	71.4096	4078	165	91.3521	3	242.894	232.96	0.760684	40.0479	31.9605	0.982099	87.6584	85.8338	60.0748	0.438724	0.714243	4586.05	27263	4546	27231	4627	27296	4586.72	27263.3	22.1745	1.42878	0.692143	0.853055	11520
1422	11522	3176	4060	63.5909	3233	180	90.2021	18	210.995	202.717	0.782266	33.1581	28.8854	0.982369	72.5328	70.6548	57.4066	0.177365	0.582969	7289.16	34430.9	7256	34402	7326	34460	7288.75	34429.3	22.2418	1.23078	0.810041	0.896492	11522
1423	11524	3417	4557	65.9595	3499	195	125.227	24	236.066	226.486	0.749835	24.5754	46.6544	0.976565	93.9042	92.0921	47.4468	-1.48236	0.857064	4576.58	27124.7	4552	27078	4601	27171	4576.36	27123.3	28.558	1.94096	0.512991	0.770527	11524
1424	11525	5388	8610	82.8264	5777	183	105.129	27	300.978	299.212	0.625784	48.6921	40.1837	0.932664	108.931	108.11	68.4511	0.341291	0.774018	5569.69	44856.2	5521	44816	5626	44898	5570.28	44855.6	22.1672	1.57937	0.58696	0.747427	11525
1425	11526	1986	4015	50.2857	2072	144	90.9305	3	200.451	192.721	0.494645	27.0005	31.862	0.958494	84.0595	83.9966	31.5932	-0.97535	0.926569	6176	11303.9	6149	11272	6204	11345	6175.72	11304.1	17.8441	2.65869	0.358399	0.621117	11526
1426	11527	7846	10695	99.9492	8013	153	80.5213	30	345.463	330.201	0.733614	47.4943	60.9423	0.979159	116.4	118.008	86.0729	-1.25604	0.684105	7308.49	35203.9	7261	35143	7354	35258	7307.95	35208.6	18.9051	1.37102	0.717361	0.826143	11527
1427	11528	3565	5180	67.3728	3662	159	111.005	60	231.865	222.503	0.688224	33.2836	31.5164	0.973512	80.2122	80.7654	57.7713	-0.657012	0.69882	4233.28	18010.5	4200	17979	4274	18049	4233.38	18010.5	13.6692	1.39802	0.695856	0.833295	11528
1428	11529	2760	3685	59.2802	2822	162	105.588	24	199.581	191.896	0.748982	25.8605	31.9453	0.97803	70.8308	69.9869	50.5873	-1.09796	0.691045	4594.86	27772.9	4569	27741	4624	27808	4594.69	27773	25.1821	1.38349	0.717441	0.870726	11529
1429	11530	3279	4331	64.6139	3341	156	98.1738	9	216.652	208.08	0.7571	32.3257	29.9247	0.981443	74.0405	71.313	59.6887	-0.0612226	0.547208	5549.33	42155.9	5517	42126	5588	42187	5549.31	42157	24.3074	1.19475	0.820945	0.877863	11530
1430	11531	2722	3432	58.8707	2766	171	83.1073	18	193.924	186.533	0.793124	31.6242	25.3946	0.984093	67.2681	66.0456	52.5629	-0.121881	0.605485	6211.62	13508.4	6180	13483	6246	13535	6211.47	13508.6	25.2248	1.25651	0.794529	0.909568	11531
1431	11533	5678	13485	85.0262	6178	171	108.997	57	392.718	375.001	0.42106	46.1414	74.6552	0.919068	172.192	172.634	43.1087	-1.10018	0.96832	4133.14	18577.7	4087	18503	4174	18658	4133.26	18577.5	14.1765	4.00462	0.242579	0.462641	11533
1432	11534	2049	3192	51.0771	2205	150	82.5974	0	207.196	199.116	0.641917	41.3577	17.2352	0.929252	86.8332	91.4498	29.4146	-0.228861	0.946859	6195.36	41923.2	6154	41906	6238	41944	6195.23	41923.9	23.62	3.10899	0.311951	0.599776	11534
1433	11535	2971	4018	61.5044	3049	168	74.4648	3	217.823	209.191	0.739423	39.521	24.1158	0.974418	82.2192	79.9958	47.4851	-0.00230806	0.804764	6196.52	13617.1	6157	13593	6239	13642	6196.96	13617.6	17.6048	1.68465	0.591124	0.786871	11535
1434	11537	6453	8991	90.6433	6572	186	121.775	27	313.22	299.633	0.717718	56.1454	38.3088	0.981893	117.273	114.499	72.2092	0.37147	0.776067	4699.15	28515.3	4643	28477	4754	28558	4700.1	28515.7	22.4978	1.58566	0.626707	0.826555	11537
1435	11539	1530	1848	44.1368	1563	144	105.504	27	143.983	139.186	0.827922	20.8961	20.0163	0.978887	46.8188	45.3828	43.0922	-0.0840629	0.313682	5740.9	160.016	5720	140	5764	182	5741.22	160.08	20.1935	1.05315	0.945843	0.927428	11539
1436	11542	1733	2303	46.9737	1777	162	102.923	33	155.782	150.372	0.752497	25.4282	23.1414	0.975239	54.4059	53.5097	41.5276	0.669753	0.63064	5075.43	1204.14	5050	1181	5099	1228	5075.72	1204.28	19.7308	1.28853	0.770627	0.897378	11542
1437	11544	1365	1820	41.689	1406	156	91.3385	48	140.711	136.084	0.75	16.7934	25.9824	0.970839	52.2398	50.9837	34.1253	1.51804	0.742959	6272.79	11142	6256	11116	6291	11168	6272.83	11142.3	17.0205	1.49402	0.668621	0.86634	11544
1438	11546	8724	38544	105.393	13484	201	123.534	36	631.595	601.471	0.226339	89.5796	111.863	0.646989	266.603	336.48	50.1356	0.944548	0.988837	4748.58	28120.9	4659	28009	4835	28228	4747.68	28118.8	24.9396	6.71139	0.0981089	0.27482	11546
1439	11547	3498	5508	66.7367	3649	162	110.725	60	267.723	256.499	0.635076	50.3042	26.6235	0.958619	111.571	114.269	39.7954	0.249314	0.937398	5615.3	41184.6	5565	41158	5673	41209	5614.82	41184.5	16.9484	2.87142	0.341092	0.61328	11547
1440	11548	3208	4416	63.9105	3268	141	66.1599	9	215.137	206.644	0.726449	33.774	32.8607	0.98164	76.0592	74.1605	55.8688	-0.694253	0.65762	6319.77	13478.9	6286	13446	6355	13510	6319.29	13478.7	18.8312	1.32741	0.742675	0.870991	11548
1441	11550	2758	3596	59.2587	2815	180	85.8938	18	196.167	188.659	0.766963	31.3938	28.0511	0.979751	64.4981	63.4223	55.5216	0.432776	0.483348	4709.39	27238.1	4678	27210	4740	27268	4709.54	27238	23.0866	1.1423	0.873014	0.900646	11550
1442	11551	3528	5040	67.0223	3601	150	106.738	63	238.309	228.612	0.7	43.8328	30.665	0.979728	93.0591	90.0582	50.4488	-0.511418	0.828371	5183.83	1199.66	5140	1169	5224	1229	5184.32	1199.6	16.0914	1.78514	0.55385	0.780654	11551
1443	11553	3348	4510	65.2902	3486	156	77.112	27	232.752	223.345	0.74235	41.856	25.2419	0.960413	88.6397	89.0802	48.9876	0.292	0.835213	6370.86	13384.2	6329	13359	6411	13414	6370.16	13384.5	20.2772	1.81842	0.537197	0.776618	11553
1444	11554	11901	36557	123.097	16240	192	116.386	54	677.796	645.272	0.325546	71.9431	141.601	0.73282	281.155	311.149	63.43	-1.10152	0.979001	4531.94	18424.6	4460	18283	4599	18546	4531.48	18425.8	20.141	4.90539	0.156515	0.325533	11554
1445	11555	2574	4015	57.2479	2636	180	109.832	42	206.309	198.274	0.641096	26.772	35.6911	0.97648	81.1234	81.3004	40.5529	1.05428	0.866715	5646.77	41326.7	5620	41291	5675	41364	5646.35	41326.4	21.0803	2.0048	0.495831	0.759947	11555
1446	11556	5700	7519	85.1908	5789	210	112.559	54	292.35	279.847	0.75808	35.3165	49.8553	0.984626	105.537	106.747	68.223	-1.32524	0.769115	6523.32	7631.86	6488	7582	6561	7685	6522.97	7631.33	22.2661	1.56468	0.636905	0.838065	11556
1447	11557	4165	7980	72.822	5185	162	110.341	60	335.22	320.49	0.52193	64.6939	29.9001	0.803279	135.915	141.714	43.4459	0.311362	0.951847	4560.69	15903.9	4496	15874	4629	15934	4560.29	15903.9	12.905	3.26186	0.264057	0.465762	11557
1448	11558	2709	4828	58.7299	2783	150	115.36	54	219.522	210.801	0.561102	33.0181	32.4419	0.97341	89.6437	91.5564	38.134	-0.745021	0.909132	4766.02	1907.44	4733	1875	4804	1943	4765.88	1907.13	17.2241	2.40091	0.411473	0.706421	11558
1449	11559	2192	3640	52.8294	2247	162	98.6305	24	188.794	181.669	0.602198	30.9443	26.5237	0.975523	74.3303	76.2505	36.9324	-0.673111	0.874871	5655.94	42399.5	5625	42373	5690	42429	5656.14	42399.9	30.4771	2.0646	0.480026	0.772813	11559
1450	11560	4168	6460	72.8482	4331	204	127.555	66	266.936	255.753	0.645201	49.4069	32.2212	0.962364	106.174	104.645	51.9169	0.489334	0.86825	6602.41	11046.2	6553	11014	6648	11082	6601.16	11046	17.56	2.01562	0.484623	0.73506	11560
1451	11561	10806	25376	117.297	15330	198	123.245	9	588.416	560.535	0.425835	111.887	79.2262	0.704892	224.555	250.697	85.883	-0.350714	0.93949	4611.89	18610.2	4500	18531	4708	18653	4612.39	18609.4	24.5885	2.91905	0.218916	0.392198	11561
1452	11562	6430	32832	90.4817	10085	180	106.823	24	570.181	543.247	0.195846	101.397	84.7479	0.637581	243.797	310.239	38.7225	0.735375	0.99218	4752.4	28035.7	4651	27951	4843	28122	4760.1	28042.4	23.9131	8.01186	0.0850606	0.24854	11562
1453	11563	1067	1344	36.8585	1095	159	103.69	60	121.154	117.543	0.793899	20.6785	15.6935	0.974429	42.4264	41.7214	32.5939	0.0573353	0.624247	6615.68	13797.7	6595	13782	6637	13814	6615.78	13797.8	14.4587	1.28004	0.780471	0.913474	11563
1454	11564	1686	2160	46.3323	1722	156	106.945	51	153.539	148.246	0.780556	20.1898	27.0907	0.979094	54.7449	53.9569	39.8165	-1.53406	0.674876	4530.19	18285.1	4510	18258	4550	18312	4529.99	18285.4	16.5189	1.35514	0.737349	0.89873	11564
1455	11565	5507	8265	83.7361	5586	192	124.66	51	291.463	279.006	0.666304	47.919	42.5172	0.985858	110.209	110.555	63.5239	0.690292	0.818439	4801.92	28688.5	4754	28646	4849	28733	4802.01	28687.9	20.565	1.74036	0.573682	0.814626	11565
1456	11566	2076	2700	51.4125	2124	156	99.8671	30	172.61	166.326	0.768889	20.8762	27.8921	0.977401	62.0967	60.5597	44.1151	-1.3972	0.685092	5651.88	42294.9	5631	42267	5676	42327	5651.79	42294.7	22.1126	1.37277	0.720726	0.875597	11566
1457	11567	5019	13205	79.9399	7077	177	117.085	21	395.889	378.008	0.380083	71.8587	34.8035	0.709199	155.708	164.044	55.6803	0.413485	0.940634	6681.86	8454.8	6610	8420	6749	8515	6681.05	8454.81	18.6505	2.94619	0.237467	0.40242	11567
1458	11568	2263	3186	53.6781	2378	204	123.778	66	190.267	183.066	0.710295	31.6518	24.9788	0.95164	69.814	65.928	45.3714	0.733558	0.725525	4555.65	18538	4524	18513	4583	18567	4554.87	18537.9	23.6313	1.45307	0.66291	0.785538	11568
1459	11569	1898	2356	49.159	1932	156	100.977	60	167.296	161.289	0.805603	30.2376	17.9989	0.982402	63.3482	62.8631	38.5161	-0.0983533	0.790318	6666.24	13732	6636	13714	6698	13752	6666.73	13732.1	15.7979	1.63213	0.611525	0.852182	11569
1460	11570	3196	4752	63.7909	3347	174	112.552	63	224.551	215.569	0.672559	29.4944	32.7168	0.954885	82.0061	83.5975	50.1624	-0.94801	0.799965	4561.49	18151.7	4532	18119	4598	18191	4561.21	18152.1	12.9294	1.66654	0.582278	0.796499	11570
[truncated: 279 more rows]

## Sheet: Emboli-PM
	label	area	bbox_area	equivalent_diameter	convex_area	max_intensity	mean_intensity	min_intensity	perimeter	perimeter_crofton	extent	local_centroid-0	local_centroid-1	solidity	feret_diameter_max	major_axis_length	minor_axis_length	orientation	eccentricity	centroid-0	centroid-1	bbox-0	bbox-1	bbox-2	bbox-3	weighted_centroid-0	weighted_centroid-1	standard_deviation_intensity	aspect_ratio	roundness	circularity	index
[truncated: 106 more rows]

[truncated: 15 more sheets: Emboli-LD, Emboli-Nuc, Emboli-Mito, Sph-PM, Sph-LD, Sph-Nuc, Sph-Mito, Sus-PM, Sus-LD, Sus-Nuc, Sus-Mito, Tumor1-PM, Tumor1-LD, Tumor1-Nuc, Tumor1-Mito]
