# Supplementary material for: 3D “Emboli” Culture Models Epithelial Breast Cancer Cell Oxidative Mitochondrial Metabolism with Relevance for Lung Metastasis
Source: Cancer Res Commun. 2026 Mar 19;6(3):600–15. doi: 10.1158/2767-9764.CRC-25-0587 (PMC13012061; doi:10.1158/2767-9764.CRC-25-0587)
Supplement: Supplementary File 4 — Morphometry Statistics [file crc-25-0587_supplementary_file_4_supps4.xlsx]

## Sheet: LD
Supplementary File 4a. Two-sided unpaired t-test comparison of Liquid Droplet (LD) measurements between culture type (AdhCells=2D,Sph=SphC,Sus=SusC,Emboli=EmC,Tumor1=Tumor) pairs. Two columns are presented for each culture comparison. The first column (e.g. column B for AdhCells vs. Emboli) shows the uncorrected t-test p-value for that comparison. The second column shows the mean difference (e.g.…
	AdhCells-Emboli_pval	AdhCells-Emboli_diff	AdhCells-Sph_pval	AdhCells-Sph_diff	AdhCells-Sus_pval	AdhCells-Sus_diff	AdhCells-Tumor1_pval	AdhCells-Tumor1_diff	Emboli-Sph_pval	Emboli-Sph_diff	Emboli-Sus_pval	Emboli-Sus_diff	Emboli-Tumor1_pval	Emboli-Tumor1_diff	Sph-Sus_pval	Sph-Sus_diff	Sph-Tumor1_pval	Sph-Tumor1_diff	Sus-Tumor1_pval	Sus-Tumor1_diff
area	0.384891	779.439	0.0557957	-1886.41	2.85594e-10	5762.91	0.000651088	3067.55	8.35654e-05	-2665.85	7.98938e-25	4983.47	1.24112e-05	2288.11	1.64205e-30	7649.32	2.25365e-13	4953.96	4.1166e-09	-2695.37
aspect_ratio	0.00188821	0.0517166	0.491113	0.0122865	0.0604426	0.0316815	0.809732	0.0042718	1.06852e-05	-0.0394301	0.00203576	-0.0200351	7.38695e-08	-0.0474448	0.0439131	0.019395	0.474592	-0.00801465	0.00379912	-0.0274097
bbox_area	0.297286	1245.39	0.0639724	-2419.13	4.87194e-11	7995.05	0.000304709	4305.86	5.39439e-05	-3664.52	5.85143e-25	6749.66	1.34951e-05	3060.47	6.38557e-32	10414.2	5.77241e-14	6724.99	1.03932e-09	-3689.19
bbox-0	0.358945	193.373	0.350857	210.725	0.265285	-240.851	4.06216e-47	-11249.8	0.89889	17.3517	0.000295273	-434.224	2.76031e-49	-11443.2	0.0018632	-451.576	2.99106e-49	-11460.5	1.2403e-46	-11009
bbox-1	0.00770217	-3707.46	0.458341	1043.85	1.58553e-05	5939.81	1.9092e-23	15707.2	8.79997e-10	4751.31	2.322e-49	9647.28	1.00192e-172	19414.7	2.70166e-12	4895.96	1.53355e-79	14663.4	1.43175e-97	9767.44
bbox-2	0.342058	200.739	0.359176	207.538	0.332344	-209.919	4.48513e-47	-11236.3	0.960282	6.79969	0.000607494	-410.658	2.67907e-49	-11437.1	0.00398944	-417.457	3.36469e-49	-11443.9	8.72085e-47	-11026.4
bbox-3	0.0077244	-3706.17	0.463818	1031.1	1.46257e-05	5965.76	1.80798e-23	15718.8	9.87108e-10	4737.27	1.50768e-49	9671.93	9.58162e-173	19425	1.84732e-12	4934.66	1.02191e-79	14687.7	2.51751e-97	9753.03
centroid-0	0.350132	197.134	0.354873	209.151	0.297676	-225.289	4.24734e-47	-11243.1	0.929881	12.0161	0.000425328	-422.423	2.7076e-49	-11440.2	0.0027473	-434.439	3.16114e-49	-11452.2	1.03537e-46	-11017.8
centroid-1	0.00771992	-3706.47	0.460911	1037.87	1.52167e-05	5953.15	1.85836e-23	15713.3	9.31761e-10	4744.34	1.8696e-49	9659.62	9.78836e-173	19419.8	2.23626e-12	4915.28	1.2569e-79	14675.4	1.90849e-97	9760.14
circularity	0.0105945	-0.0180459	0.305043	-0.00789178	1.14218e-06	-0.0350976	0.0022351	-0.0227214	0.018987	0.0101541	8.05069e-10	-0.0170517	0.20227	-0.00467553	2.90115e-10	-0.0272058	0.00241027	-0.0148296	0.000541061	0.0123762
convex_area	0.353407	850.905	0.050516	-1970.24	1.17873e-10	6010.82	0.000564632	3160.98	5.44875e-05	-2821.14	5.3376e-25	5159.91	1.82597e-05	2310.07	2.29802e-31	7981.05	1.33745e-13	5131.21	1.08042e-09	-2849.84
eccentricity	0.000363461	0.0490484	0.434012	0.0116606	0.0451269	0.0278661	0.781098	-0.00409441	8.14306e-05	-0.0373878	0.0056127	-0.0211823	1.10168e-08	-0.0531428	0.101803	0.0162055	0.156777	-0.015755	0.000971773	-0.0319605
equivalent_diameter	0.404951	3.26421	0.053996	-8.21126	1.33346e-10	26.4767	0.00449618	11.3904	3.46933e-05	-11.4755	6.15271e-26	23.2125	0.000431516	8.12616	2.09099e-33	34.6879	1.02118e-11	19.6016	3.57728e-11	-15.0863
extent	0.0320547	-0.00828565	0.347246	-0.00409179	0.00076561	-0.0135413	0.0241973	-0.010213	0.125458	0.00419386	0.0109224	-0.00525568	0.518444	-0.00192736	0.00120946	-0.00944955	0.0911599	-0.00612122	0.289919	0.00332832
feret_diameter_max	0.0763418	7.60411	0.119983	-7.21425	1.07017e-12	32.4147	0.0023577	13.3232	1.10378e-06	-14.8184	5.95597e-25	24.8106	0.0238478	5.71912	4.00756e-36	39.629	6.90408e-11	20.5375	2.39675e-14	-19.0915
local_centroid-0	0.0801332	3.76163	0.490826	-1.57395	5.91206e-12	15.5622	0.00231487	6.73337	0.000239723	-5.33559	6.79989e-24	11.8006	0.0206782	2.97174	4.09392e-31	17.1362	5.33735e-08	8.30733	1.51787e-12	-8.82885
local_centroid-1	0.621039	0.993225	0.00691467	-5.97739	2.796e-10	13.3407	0.00327813	6.0409	1.77896e-06	-6.97062	5.58724e-27	12.3475	2.04279e-05	5.04767	2.02496e-36	19.3181	2.41563e-15	12.0183	5.32947e-10	-7.29982
major_axis_length	0.104586	6.85274	0.0739348	-8.17675	5.10145e-12	30.7816	0.00323055	12.6528	5.91058e-07	-15.0295	6.45329e-24	23.9289	0.0192108	5.80002	8.24195e-36	38.9584	1.72306e-11	20.8295	1.11318e-13	-18.1289
max_intensity	1.42249e-22	39.3801	3.70773e-35	55.3251	6.11447e-46	70.7271	1.65123e-18	34.8063	1.99129e-24	15.945	1.11759e-107	31.3469	0.00638811	-4.57389	9.41581e-27	15.402	7.54295e-29	-20.5188	2.89173e-82	-35.9208
mean_intensity	8.21117e-31	23.3153	2.81631e-42	30.0847	3.29153e-51	36.1051	3.01651e-30	23.3636	9.88846e-15	6.76941	1.02353e-60	12.7898	0.958992	0.0482583	6.06072e-12	6.02043	2.09916e-10	-6.72115	2.32962e-36	-12.7416
min_intensity	1.53876e-33	-27.1436	1.37516e-20	-20.1619	8.83238e-21	-19.7539	1.22438e-72	-51.1134	1.08127e-06	6.98165	2.75184e-08	7.38964	2.34637e-49	-23.9698	0.780673	0.407987	1.63299e-64	-30.9515	9.02432e-73	-31.3595
minor_axis_length	0.763267	1.14058	0.0529106	-7.98846	1.58888e-09	23.8945	0.00529678	10.8422	0.000641613	-9.12904	8.11779e-27	22.7539	1.60029e-05	9.70163	1.29725e-30	31.8829	1.85558e-11	18.8307	3.54446e-09	-13.0522
orientation	3.55752e-06	0.361247	0.553148	0.0506418	0.233975	0.0914955	0.0576528	0.158532	8.64937e-07	-0.310605	8.5797e-08	-0.269751	0.000703807	-0.202715	0.520464	0.0408537	0.130418	0.10789	0.269333	0.0670367
perimeter	0.207843	17.2683	0.0808029	-25.967	1.96412e-12	101.904	0.00083991	46.7058	1.10688e-05	-43.2353	6.87637e-28	84.6356	0.000287783	29.4375	2.06271e-36	127.871	7.08408e-13	72.6728	2.09502e-12	-55.1981
perimeter_crofton	0.218182	15.9934	0.0768909	-24.9343	2.28545e-12	96.2099	0.000939322	43.8315	1.14298e-05	-40.9277	6.66284e-28	80.2165	0.000298069	27.8382	2.31896e-36	121.144	7.958e-13	68.7659	2.00369e-12	-52.3784
roundness	5.99001e-05	-0.0357351	0.361428	-0.0089176	0.00944698	-0.0234438	0.8458	-0.0018645	7.37082e-06	0.0268175	0.00582428	0.0122913	3.33912e-09	0.0338706	0.0216022	-0.0145262	0.326691	0.0070531	0.000373337	0.0215793
solidity	0.105102	-0.00440725	0.941243	-0.000219628	0.0220214	-0.00632021	0.530304	-0.00192764	0.00803465	0.00418762	0.0660993	-0.00191297	0.154683	0.00247961	0.000189564	-0.00610058	0.424965	-0.00170801	0.0141849	0.00439257
standard_deviation_intensity	1.39061e-26	15.4672	2.53597e-32	18.1026	1.11058e-36	20.2108	4.5163e-25	14.8343	1.36554e-13	2.6354	1.43111e-38	4.74355	0.17389	-0.632921	2.74206e-18	2.10815	4.31116e-16	-3.26832	6.46838e-37	-5.37647
weighted_centroid-0	0.349814	197.258	0.354633	209.247	0.297927	-225.163	4.25596e-47	-11243	0.930034	11.9894	0.000425239	-422.421	2.70919e-49	-11440.2	0.00274832	-434.41	3.16407e-49	-11452.2	1.03589e-46	-11017.8
weighted_centroid-1	0.00772049	-3706.5	0.460893	1037.93	1.52245e-05	5953.1	1.86138e-23	15713.3	9.30988e-10	4744.43	1.8705e-49	9659.6	9.7873e-173	19419.8	2.23827e-12	4915.17	1.25718e-79	14675.3	1.90933e-97	9760.15

## Sheet: Mito
Supplementary File 4b. Two-sided unpaired t-test comparison of Mitochondria (Mito) measurements between culture type (AdhCells=2D,Sph=SphC,Sus=SusC,Emboli=EmC,Tumor1=Tumor) pairs. Two columns are presented for each culture comparison. The first column (e.g. column B for AdhCells vs. Emboli) shows the uncorrected t-test p-value for that comparison. The second column shows the mean difference (e.g.…
	AdhCells-Emboli_pval	AdhCells-Emboli_diff	AdhCells-Sph_pval	AdhCells-Sph_diff	AdhCells-Sus_pval	AdhCells-Sus_diff	AdhCells-Tumor1_pval	AdhCells-Tumor1_diff	Emboli-Sph_pval	Emboli-Sph_diff	Emboli-Sus_pval	Emboli-Sus_diff	Emboli-Tumor1_pval	Emboli-Tumor1_diff	Sph-Sus_pval	Sph-Sus_diff	Sph-Tumor1_pval	Sph-Tumor1_diff	Sus-Tumor1_pval	Sus-Tumor1_diff
area	5.83763e-86	-3006.39	1.24226e-46	-2048.83	9.78079e-11	-731.843	1.24196e-85	-4162.79	3.76272e-08	957.559	5.37775e-49	2274.55	3.37471e-07	-1156.4	1.3286e-19	1316.99	2.60539e-21	-2113.95	3.12149e-59	-3430.94
aspect_ratio	0.0561104	0.0716507	0.0395723	-0.0813934	0.099842	0.0619037	2.72824e-16	0.301054	2.84302e-05	-0.153044	0.77709	-0.00974706	6.70363e-12	0.229403	9.31893e-05	0.143297	1.6455e-26	0.382447	1.02377e-12	0.23915
bbox_area	7.16406e-28	-5589.01	9.64621e-18	-3454.42	0.0012663	-1114.94	1.0799e-26	-6094.65	6.20814e-05	2134.59	1.80102e-19	4474.07	0.445573	-505.648	1.15874e-09	2339.48	7.02318e-06	-2640.24	3.24401e-19	-4979.72
bbox-0	0.0432803	136.99	0.37824	-59.4839	0.446074	-53.219	0	-17218	0.00239546	-196.474	0.00461099	-190.209	0	-17355	0.925327	6.26489	0	-17158.5	0	-17164.7
bbox-1	8.1845e-33	5248.82	3.44234e-21	4097.22	1.08229e-128	9854.52	0	21811.8	0.00377892	-1151.6	1.83263e-38	4605.7	0	16563	3.7925e-60	5757.3	0	17714.6	0	11957.3
bbox-2	0.0940903	113.614	0.245374	-78.4263	0.375659	-61.8861	0	-17247.7	0.0030061	-192.04	0.00896928	-175.5	0	-17361.3	0.804391	16.5402	0	-17169.3	0	-17185.8
bbox-3	1.75376e-32	5221.97	5.04924e-21	4080.5	1.48142e-128	9850.73	0	21785.7	0.00410984	-1141.46	8.47432e-39	4628.77	0	16563.7	2.23513e-60	5770.23	0	17705.2	0	11934.9
centroid-0	0.0645776	125.333	0.307942	-68.8215	0.40856	-57.7194	0	-17232.6	0.00269669	-194.154	0.00640568	-183.052	0	-17357.9	0.868016	11.1021	0	-17163.7	0	-17174.8
centroid-1	1.20386e-32	5235.24	4.16735e-21	4088.85	1.26059e-128	9852.64	0	21798.9	0.00394544	-1146.4	1.24106e-38	4617.39	0	16563.6	2.89831e-60	5763.79	0	17710	0	11946.2
circularity	0.0731462	0.0109271	0.000177539	0.0229205	0.309588	0.00621759	0.000139105	-0.0226032	0.0444518	0.0119934	0.430758	-0.00470953	7.17046e-09	-0.0335303	0.00530671	-0.0167029	5.13293e-15	-0.0455237	7.14185e-07	-0.0288207
convex_area	6.31452e-52	-3494.5	7.98912e-29	-2317.98	1.62717e-07	-902.952	1.45068e-55	-4359.78	3.46259e-06	1176.53	7.99542e-30	2591.55	0.00488234	-865.276	7.48248e-12	1415.02	3.70302e-12	-2041.8	2.46147e-36	-3456.83
eccentricity	0.0986996	0.00950594	6.11966e-05	-0.0226586	0.738997	0.00186725	1.0371e-14	0.0505872	9.62445e-09	-0.0321646	0.168865	-0.00763869	2.34941e-10	0.0410813	6.66415e-06	0.0245259	5.30237e-30	0.0732459	1.83571e-14	0.04872
equivalent_diameter	2.28427e-113	-21.4731	3.86244e-58	-14.877	8.43687e-12	-5.55954	3.21266e-129	-28.1699	1.21112e-10	6.59608	2.00983e-62	15.9136	2.02419e-08	-6.69675	2.50236e-23	9.31749	1.29983e-28	-13.2928	3.57578e-85	-22.6103
extent	0.463233	0.0034635	0.00626536	0.013041	0.832201	-0.00100126	1.63272e-07	-0.0238794	0.0368933	0.00957749	0.325818	-0.00446476	4.04379e-10	-0.0273429	0.00224325	-0.0140422	8.40093e-17	-0.0369204	1.68961e-07	-0.0228782
feret_diameter_max	9.80678e-39	-30.5224	1.70759e-25	-23.1767	0.000286649	-7.45202	3.90299e-35	-31.2334	0.00232571	7.34578	6.79597e-24	23.0704	0.790462	-0.71094	3.778e-13	15.7246	0.00178979	-8.05672	6.14486e-22	-23.7814
local_centroid-0	3.32574e-34	-11.6573	9.90874e-23	-9.33755	2.85699e-07	-4.50037	5.61797e-41	-14.5864	0.0205061	2.31974	2.45486e-14	7.15691	0.00894402	-2.92916	2.33927e-07	4.83717	2.82743e-06	-5.2489	3.93568e-21	-10.0861
local_centroid-1	2.21001e-49	-13.5732	3.31785e-23	-8.37334	0.0143532	-1.88454	3.61584e-45	-12.9242	5.42723e-08	5.19989	3.86309e-38	11.6887	0.520474	0.648996	5.68981e-15	6.48879	1.75825e-06	-4.5509	2.00379e-34	-11.0397
major_axis_length	1.24965e-32	-32.1123	5.3412e-22	-24.4929	0.00085202	-7.8874	4.43415e-26	-30.0592	0.00585924	7.61941	3.50961e-20	24.2249	0.498695	2.05313	1.8539e-11	16.6055	0.0553081	-5.56628	1.54194e-15	-22.1718
max_intensity	5.3968e-231	-24.3346	1.44443e-15	-6.21846	5.04157e-19	-6.2383	5.29192e-295	-30.6413	4.60006e-156	18.1162	2.35086e-212	18.0963	1.59293e-24	-6.30662	0.975833	-0.0198414	1.0883e-221	-24.4228	2.50425e-273	-24.403
mean_intensity	0	-40.4717	0	-18.0111	0	-19.3526	0	-46.6601	0	22.4606	0	21.119	3.92237e-37	-6.18843	0.000841689	-1.34155	0	-28.649	0	-27.3075
min_intensity	0	-41.8291	5.53908e-118	-15.1126	3.92056e-162	-19.1574	0	-60.1842	2.4363e-236	26.7165	6.66894e-165	22.6717	2.65857e-124	-18.3551	3.7666e-09	-4.04486	0	-45.0716	0	-41.0267
minor_axis_length	3.77366e-146	-17.3185	6.21778e-53	-10.4318	4.82441e-20	-5.20857	1.69224e-190	-24.8792	5.23005e-19	6.88667	4.99948e-68	12.1099	1.54324e-18	-7.56077	1.90992e-13	5.22322	1.41835e-58	-14.4474	3.8064e-120	-19.6707
orientation	1.63164e-06	0.140489	0.477834	-0.0206739	0.12784	-0.0421034	0.00203723	0.0945102	2.28595e-08	-0.161163	2.48214e-11	-0.182592	0.129009	-0.0459787	0.429756	-0.0214294	0.000136111	0.115184	2.07262e-06	0.136614
perimeter	7.2335e-52	-87.82	2.8481e-29	-61.209	1.68911e-06	-24.189	2.87799e-53	-95.6631	1.03056e-05	26.611	2.0353e-28	63.631	0.238481	-7.8431	8.69016e-12	37.02	7.67206e-08	-34.4541	5.04219e-31	-71.4741
perimeter_crofton	8.03282e-52	-83.2042	3.17085e-29	-57.9713	1.79922e-06	-22.8682	2.35605e-53	-90.7465	1.02119e-05	25.2329	1.92245e-28	60.336	0.231636	-7.54234	8.5065e-12	35.1031	6.85824e-08	-32.7753	3.80668e-31	-67.8783
roundness	0.557648	-0.00442682	4.26674e-05	0.0309483	0.932344	0.000633759	6.3369e-14	-0.0594425	1.59921e-06	0.0353751	0.486424	0.00506058	1.14433e-12	-0.0550157	3.14576e-05	-0.0303145	4.0927e-31	-0.0903908	4.37692e-15	-0.0600763
solidity	0.0641578	0.0054717	0.128616	0.00438596	0.00443587	0.00854257	7.6073e-07	-0.0130235	0.715304	-0.00108574	0.320053	0.00307087	1.40757e-11	-0.0184952	0.169009	0.00415661	6.08173e-11	-0.0174095	1.06046e-14	-0.0215661
standard_deviation_intensity	5.4584e-76	2.86672	1.26476e-36	2.18935	3.28613e-65	2.45895	3.25117e-194	4.86451	2.28929e-05	-0.677375	0.00129495	-0.407775	2.71213e-45	1.99779	0.0715488	0.2696	5.99779e-60	2.67517	3.86558e-75	2.40557
weighted_centroid-0	0.06468	125.282	0.307716	-68.8513	0.408393	-57.7389	0	-17232.6	0.00269859	-194.133	0.00641376	-183.021	0	-17357.9	0.86789	11.1124	0	-17163.7	0	-17174.8
weighted_centroid-1	1.20189e-32	5235.3	4.16192e-21	4088.91	1.25728e-128	9852.68	0	21798.9	0.00394542	-1146.4	1.24163e-38	4617.37	0	16563.6	2.89994e-60	5763.77	0	17710	0	11946.2

## Sheet: Nuc
Supplementary File 4c. Two-sided unpaired t-test comparison of Nuclei (Nuc) measurements between culture type (AdhCells=2D,Sph=SphC,Sus=SusC,Emboli=EmC,Tumor1=Tumor) pairs. Two columns are presented for each culture comparison. The first column (e.g. column B for AdhCells vs. Emboli) shows the uncorrected t-test p-value for that comparison. The second column shows the mean difference (e.g. column…
	AdhCells-Emboli_pval	AdhCells-Emboli_diff	AdhCells-Sph_pval	AdhCells-Sph_diff	AdhCells-Sus_pval	AdhCells-Sus_diff	AdhCells-Tumor1_pval	AdhCells-Tumor1_diff	Emboli-Sph_pval	Emboli-Sph_diff	Emboli-Sus_pval	Emboli-Sus_diff	Emboli-Tumor1_pval	Emboli-Tumor1_diff	Sph-Sus_pval	Sph-Sus_diff	Sph-Tumor1_pval	Sph-Tumor1_diff	Sus-Tumor1_pval	Sus-Tumor1_diff
area	0.00219576	-353716	0.920963	-11370.8	0.444629	-80725.4	0.000295228	-431125	0.007721	342345	0.0224261	272990	0.544203	-77409.9	0.562347	-69354.6	0.00144167	-419755	0.00434112	-350400
aspect_ratio	0.0398834	0.265121	0.674557	0.0586035	0.895511	0.020636	0.120661	0.19663	0.0503977	-0.206517	0.0571468	-0.244485	0.42159	-0.0684911	0.785194	-0.0379675	0.180134	0.138026	0.163338	0.175994
bbox_area	0.113663	-278736	0.600177	98846.3	0.766875	-52650.6	0.0160226	-450083	0.0481835	377582	0.206865	226086	0.356494	-171347	0.429532	-151497	0.00641372	-548929	0.0359143	-397432
bbox-0	0.83119	-68.6094	0.946995	-21.6119	0.133847	-545.667	7.53622e-18	-17377.1	0.873193	46.9976	0.156277	-477.057	9.43323e-18	-17308.5	0.123318	-524.055	8.30087e-18	-17355.5	3.21652e-17	-16831.4
bbox-1	0.153278	3591.74	0.0178729	6159.72	0.000101322	9652.78	1.45524e-15	21948.6	0.254396	2567.98	0.00346135	6061.04	3.73818e-18	18356.9	0.100412	3493.06	5.54884e-13	15788.9	1.15908e-12	12295.8
bbox-2	0.454143	-247.847	0.831268	-69.7874	0.0462301	-744.204	2.27177e-18	-17709	0.520298	178.059	0.12984	-496.357	4.75918e-18	-17461.2	0.0387398	-674.416	2.99366e-18	-17639.2	1.69471e-17	-16964.8
bbox-3	0.159376	3536.32	0.0147188	6354.16	7.78051e-05	9789.3	1.34376e-15	21922.7	0.213711	2817.84	0.00259773	6252.98	4.13273e-18	18386.4	0.106895	3435.14	1.09539e-12	15568.5	1.57447e-12	12133.4
centroid-0	0.633287	-154.592	0.902639	-39.5971	0.0823687	-637.971	4.19742e-18	-17536.6	0.682334	114.995	0.141819	-483.38	6.74336e-18	-17382	0.0697686	-598.374	4.98252e-18	-17497	2.32373e-17	-16898.7
centroid-1	0.155846	3567.32	0.0161035	6263.67	8.86301e-05	9719.9	1.4003e-15	21936	0.232596	2696.36	0.00300201	6152.58	3.88389e-18	18368.6	0.104211	3456.22	7.84751e-13	15672.3	1.30365e-12	12216.1
circularity	1.54377e-21	-0.291626	5.87624e-09	-0.140615	2.87291e-07	-0.141573	1.22224e-16	-0.214737	1.21616e-08	0.151011	3.87097e-07	0.150052	0.00224563	0.0768884	0.970069	-0.000958744	0.000993912	-0.0741226	0.00507323	-0.0731639
convex_area	0.0393094	-258428	0.665518	56234.1	0.73125	-41665.1	0.00625629	-354365	0.0221956	314662	0.0913216	216763	0.473187	-95937.3	0.462972	-97899.3	0.00374263	-410600	0.0181715	-312700
eccentricity	0.0416861	0.0550518	0.972337	0.00097026	0.620632	0.0139973	0.435819	0.0190572	0.0611873	-0.0540815	0.157723	-0.0410545	0.154728	-0.0359945	0.664595	0.013027	0.494685	0.018087	0.850008	0.00505999
equivalent_diameter	0.00702567	-199.531	0.736378	27.5807	0.533126	-46.0624	0.00128056	-239.991	0.00705852	227.111	0.0420907	153.468	0.584269	-40.4609	0.379562	-73.6431	0.00161898	-267.572	0.0106292	-193.929
extent	1.36309e-09	-0.108827	0.064198	-0.0326061	0.154961	-0.0260919	5.19932e-08	-0.0931605	3.40145e-06	0.0762212	1.93142e-06	0.0827353	0.255312	0.0156668	0.709786	0.00651413	0.000100078	-0.0605545	5.16787e-05	-0.0670686
feret_diameter_max	0.194947	-125.798	0.497198	76.6179	0.58624	-56.9436	0.032412	-211.951	0.0790456	202.416	0.517567	68.8549	0.389625	-86.1525	0.271209	-133.561	0.0138964	-288.569	0.151519	-155.007
local_centroid-0	0.0616911	-85.9824	0.722733	-17.9853	0.0718618	-92.3047	0.0007516	-159.567	0.18494	67.9971	0.901857	-6.32235	0.116486	-73.585	0.184465	-74.3195	0.00697109	-141.582	0.195442	-67.2627
local_centroid-1	0.600639	-24.4211	0.0479198	103.959	0.155855	67.119	0.779544	-12.6558	0.012625	128.38	0.0463968	91.5401	0.787477	11.7653	0.471459	-36.8404	0.0198796	-116.615	0.0725439	-79.7748
major_axis_length	0.141853	-140.829	0.484653	77.5759	0.554579	-61.4314	0.0199934	-229.608	0.056665	218.405	0.457497	79.3977	0.378317	-88.7792	0.250989	-139.007	0.00883274	-307.184	0.123611	-168.177
max_intensity	3.46133e-12	-11.9949	0.137832	2.59778	0.00343487	-5.16667	6.45021e-05	-6.70752	2.59564e-18	14.5927	3.53077e-07	6.82828	1.97565e-06	5.28743	3.12245e-06	-7.76444	3.69486e-09	-9.30529	0.282652	-1.54085
mean_intensity	1.33148e-25	-23.2978	0.199502	-2.29254	7.81344e-05	-8.44435	5.84582e-20	-18.5142	1.10796e-23	21.0053	9.65211e-12	14.8535	0.0012943	4.78365	0.00263443	-6.15181	7.83129e-18	-16.2216	5.05974e-07	-10.0698
min_intensity	2.87671e-20	-47.9848	1.46692e-06	-17.0067	0.00016947	-11.3333	6.37259e-43	-60.8137	4.21775e-10	30.9782	7.28601e-14	36.6515	0.00283812	-12.8289	0.106802	5.67333	9.19115e-23	-43.8071	1.08592e-31	-49.4804
minor_axis_length	0.0155564	-162.199	0.443061	54.2067	0.765246	-20.1364	0.0106863	-169.758	0.00193652	216.406	0.0304362	142.063	0.904544	-7.55869	0.28564	-74.3431	0.00123501	-223.964	0.0214716	-149.621
orientation	0.43335	0.139876	0.308744	-0.176911	0.199167	-0.220341	0.462363	-0.121821	0.0382952	-0.316787	0.0166593	-0.360217	0.067935	-0.261696	0.760857	-0.0434294	0.685892	0.0550908	0.45935	0.0985202
perimeter	0.0942208	624.955	0.0100322	1087.77	0.110385	637.491	0.673122	161.056	0.194577	462.814	0.969971	12.5356	0.141949	-463.899	0.240586	-450.279	0.0127704	-926.714	0.16909	-476.435
perimeter_crofton	0.0943524	592.212	0.0100411	1031.1	0.110365	604.296	0.670571	153.943	0.194264	438.887	0.969445	12.0835	0.143078	-438.269	0.240433	-426.804	0.0128726	-877.156	0.170043	-450.353
roundness	0.000851163	-0.109953	0.456895	-0.0246656	0.515869	-0.0230224	0.010625	-0.0780791	0.00788352	0.0852872	0.0116968	0.0869304	0.262775	0.0318737	0.962422	0.00164321	0.0722002	-0.0534134	0.0879346	-0.0550567
solidity	7.56217e-14	-0.119655	0.00076654	-0.0498395	0.013143	-0.044434	5.57572e-14	-0.111682	3.08513e-07	0.0698151	1.34483e-05	0.0752206	0.449367	0.00797265	0.747267	0.00540554	2.77347e-07	-0.0618425	2.84417e-05	-0.067248
standard_deviation_intensity	7.54388e-05	2.36654	0.00106345	2.13485	0.0986969	-0.897452	9.81146e-12	3.24957	0.736008	-0.231689	3.13915e-07	-3.26399	0.0753572	0.883034	1.13721e-05	-3.0323	0.0482717	1.11472	2.72172e-14	4.14703
weighted_centroid-0	0.634048	-154.247	0.903749	-39.1426	0.0825995	-637.536	4.20149e-18	-17536.6	0.681995	115.105	0.14189	-483.289	6.74401e-18	-17382.3	0.0697494	-598.393	4.98167e-18	-17497.4	2.32324e-17	-16899.1
weighted_centroid-1	0.155865	3567.36	0.0160904	6264.63	8.88771e-05	9718.79	1.40409e-15	21935.9	0.232441	2697.27	0.003009	6151.43	3.89372e-18	18368.6	0.104419	3454.16	7.85502e-13	15671.3	1.30358e-12	12217.1

## Sheet: PM
Supplementary File 4d. Two-sided unpaired t-test comparison of Plasma Membrane (PM) measurements between culture type (AdhCells=2D,Sph=SphC,Sus=SusC,Emboli=EmC,Tumor1=Tumor) pairs. Two columns are presented for each culture comparison. The first column (e.g. column B for AdhCells vs. Emboli) shows the uncorrected t-test p-value for that comparison. The second column shows the mean difference (e.g…
	AdhCells-Emboli_pval	AdhCells-Emboli_diff	AdhCells-Sph_pval	AdhCells-Sph_diff	AdhCells-Sus_pval	AdhCells-Sus_diff	AdhCells-Tumor1_pval	AdhCells-Tumor1_diff	Emboli-Sph_pval	Emboli-Sph_diff	Emboli-Sus_pval	Emboli-Sus_diff	Emboli-Tumor1_pval	Emboli-Tumor1_diff	Sph-Sus_pval	Sph-Sus_diff	Sph-Tumor1_pval	Sph-Tumor1_diff	Sus-Tumor1_pval	Sus-Tumor1_diff
area	0.140942	363227	6.14927e-08	1.16874e+06	0.000330235	850960	0.0285415	489512	0.000169155	805518	0.0427882	487733	0.583222	126285	0.100276	-317785	0.000217152	-679233	0.093013	-361448
aspect_ratio	0.0247494	-0.351477	0.107529	-0.235417	0.000663779	-0.626394	0.000223454	-0.632838	0.256688	0.116059	0.0641663	-0.274918	0.032669	-0.281361	0.00516892	-0.390977	0.00106894	-0.39742	0.96794	-0.00644319
bbox_area	0.526537	320601	1.04682e-07	2.03578e+06	0.00228467	1.34089e+06	0.308638	420383	0.000360256	1.71518e+06	0.0546784	1.02029e+06	0.845501	99781.8	0.0770532	-694891	1.82694e-05	-1.6154e+06	0.0372862	-920509
bbox-0	0.681638	113.529	0.383522	-241.314	0.0648489	-579.803	3.00075e-31	-18673.4	0.102187	-354.843	0.00842552	-693.332	2.4806e-31	-18786.9	0.194503	-338.489	1.10931e-30	-18432.1	3.83589e-30	-18093.6
bbox-1	0.266069	2529.74	0.346046	2020.39	0.000661902	7667.97	8.48528e-15	20284.3	0.737574	-509.35	0.00125474	5138.23	1.42345e-27	17754.6	5.77884e-05	5647.58	1.09119e-41	18263.9	1.67752e-21	12616.3
bbox-2	0.237234	341.184	0.153093	396.556	0.395933	-256.185	1.81943e-31	-18750.2	0.81625	55.3718	0.0262484	-597.369	5.1445e-32	-19091.4	0.0109903	-652.741	4.45576e-32	-19146.8	5.94723e-31	-18494
bbox-3	0.245306	2666.94	0.206825	2727.67	0.000304184	8198.5	5.64702e-15	20650.1	0.968402	60.7356	0.000554091	5531.56	1.58165e-27	17983.2	8.71642e-05	5470.83	7.82128e-41	17922.4	1.89191e-21	12451.6
centroid-0	0.386937	239.057	0.759286	83.1616	0.156354	-425.246	2.52731e-31	-18704.9	0.476121	-155.895	0.00902878	-664.303	1.18996e-31	-18943.9	0.0407759	-508.407	2.36325e-31	-18788	1.72208e-30	-18279.6
centroid-1	0.244543	2659.17	0.268756	2381.31	0.000431909	7962.29	7.07455e-15	20465	0.855456	-277.86	0.000887682	5303.12	1.75072e-27	17805.8	6.67887e-05	5580.98	3.3727e-41	18083.6	2.06227e-21	12502.7
circularity	8.36387e-10	-0.115001	9.39594e-09	-0.102965	0.0517779	-0.0361694	0.531948	-0.0106928	0.51599	0.0120361	9.74686e-05	0.0788315	5.72098e-08	0.104308	0.000666089	0.0667954	6.25348e-07	0.092272	0.189661	0.0254766
convex_area	0.247489	371825	1.64866e-08	1.47333e+06	0.00104922	990534	0.0837936	470528	0.000203035	1.10151e+06	0.067347	618709	0.753424	98702.6	0.068148	-482800	2.63574e-05	-1.00281e+06	0.0735386	-520006
eccentricity	0.000118943	-0.115342	0.00101424	-0.096085	9.2505e-05	-0.123489	1.62844e-06	-0.149245	0.304332	0.019257	0.708838	-0.00814683	0.0922487	-0.0339029	0.198634	-0.0274039	0.00678253	-0.0531599	0.252313	-0.025756
equivalent_diameter	0.0319592	219.515	3.33834e-09	582.341	2.91865e-05	441.67	0.00981473	256.69	3.68842e-05	362.826	0.0246325	222.155	0.692507	37.1749	0.106898	-140.67	9.72084e-05	-325.651	0.0520226	-184.98
extent	0.721341	-0.00696537	0.665138	-0.00746694	0.0525286	0.0394436	0.00720896	0.0513717	0.976444	-0.000501561	0.0211391	0.046409	0.00196055	0.0583371	0.00894567	0.0469105	0.000350099	0.0588386	0.537669	0.0119281
feret_diameter_max	0.849707	28.75	6.67745e-07	659.757	0.045925	304.061	0.489449	-100.99	2.79339e-05	631.007	0.103774	275.311	0.429063	-129.74	0.0162908	-355.696	1.89945e-07	-760.747	0.013986	-405.051
local_centroid-0	0.0702401	125.528	1.24281e-06	324.476	0.0424208	154.557	0.670883	-31.4739	0.00353559	198.948	0.711357	29.0295	0.0422414	-157.002	0.0232539	-169.919	1.90447e-06	-355.95	0.0258277	-186.031
local_centroid-1	0.0527614	129.431	1.14573e-09	360.92	3.70989e-06	294.32	0.00371431	180.655	0.000108363	231.49	0.0116239	164.889	0.431577	51.2248	0.204706	-66.6006	0.000745999	-180.265	0.0575617	-113.664
major_axis_length	0.659394	60.0721	1.43324e-06	595.721	0.0617986	268.594	0.679859	-55.5186	4.57395e-05	535.649	0.170368	208.522	0.421835	-115.591	0.0169116	-327.127	6.25324e-07	-651.24	0.0318979	-324.112
max_intensity	3.91482e-34	9.93962	3.36945e-48	15.6889	2.69598e-30	13.3419	5.54071e-41	14.3615	3.53901e-11	5.74927	0.000316927	3.40231	2.2521e-07	4.42185	0.0248482	-2.34695	0.163862	-1.32742	0.326473	1.01953
mean_intensity	5.92381e-19	-14.8578	0.0787472	-2.31869	0.203663	-1.76905	2.23647e-27	-18.9228	2.92786e-20	12.5391	2.49881e-19	13.0888	0.000699333	-4.06495	0.641192	0.54964	5.23542e-40	-16.6041	4.47125e-34	-17.1537
min_intensity	2.44698e-06	-10.6714	7.30934e-08	-9.73131	0.0190971	-4.61232	1.27224e-34	-38.3054	0.669702	0.940042	0.0116669	6.05904	1.8107e-19	-27.6341	0.00997112	5.119	3.68003e-24	-28.5741	3.44781e-28	-33.6931
minor_axis_length	0.000888778	322.094	2.08721e-10	608.146	2.55158e-07	514.137	6.1565e-05	378.327	0.000115628	286.051	0.0214302	192.043	0.478952	56.2326	0.192784	-94.0084	0.000832017	-229.819	0.085351	-135.81
orientation	0.272443	-0.148205	0.136918	-0.180995	0.0479512	-0.252113	0.26784	-0.130176	0.775404	-0.0327899	0.389068	-0.103908	0.870652	0.0180294	0.498349	-0.071118	0.58702	0.0508193	0.225336	0.121937
perimeter	5.87049e-05	2905.89	4.79538e-10	4548.44	0.000184398	3013.6	0.0632424	1400.22	0.00457193	1642.56	0.879397	107.717	0.0253326	-1505.67	0.024502	-1534.84	1.41393e-06	-3148.23	0.0346969	-1613.39
perimeter_crofton	0.000113991	2655.98	3.20875e-09	4093.91	0.000514408	2674.74	0.0885541	1221.23	0.0107696	1437.92	0.978277	18.7623	0.0269495	-1434.75	0.0328338	-1419.16	5.05704e-06	-2872.68	0.0487488	-1453.51
roundness	0.00286424	0.0992434	0.0174146	0.0752411	5.61963e-05	0.146661	5.28385e-07	0.173626	0.3237	-0.0240023	0.107081	0.0474179	0.00471354	0.0743829	0.010745	0.0714202	6.83225e-05	0.0983853	0.358052	0.026965
solidity	0.0363159	-0.0399838	0.00162584	-0.0483839	0.596938	0.00999986	0.178571	0.0236073	0.615507	-0.00840006	0.0145156	0.0499837	0.000951591	0.0635911	0.000581531	0.0583837	3.16689e-06	0.0719912	0.472492	0.0136074
standard_deviation_intensity	5.32277e-08	3.29167	5.25161e-09	3.19867	0.170854	-0.791719	4.43e-35	8.85426	0.860818	-0.0929959	7.08406e-11	-4.08339	1.44054e-21	5.56259	2.21074e-12	-3.99039	7.59562e-29	5.65559	2.71147e-43	9.64598
weighted_centroid-0	0.386347	239.264	0.758726	83.3519	0.156484	-425.017	2.55974e-31	-18702.8	0.475692	-155.912	0.00897475	-664.281	1.20492e-31	-18942.1	0.0406861	-508.369	2.39171e-31	-18786.2	1.74311e-30	-18277.8
weighted_centroid-1	0.244178	2661.24	0.268422	2382.94	0.000431891	7962.26	7.08645e-15	20463.8	0.855226	-278.304	0.000891934	5301.02	1.77688e-27	17802.6	6.70804e-05	5579.33	3.40193e-41	18080.9	2.07367e-21	12501.6

## Sheet: Stats
	AdhCells=	2D
	Sph=	SphC
	Sus=	SusC
	Emboli=	EmC
	Tumor1=	Tumor
	This spreadsheet shows the t-test (two sided, unpaired) p-values for all of the sample comparisons using the data in Supplemental File 3. Each worksheet is a different category (LD, lipid droplets; Mito, mitochondria; Nuc,Nuclei; PM, plasma membrane). 1054 from Emboli-Mito was removed for having some zero values. The columns to the left of each p-value column have the mean differences, indicating…
