# Supplementary material for: 3D “Emboli” Culture Models Epithelial Breast Cancer Cell Oxidative Mitochondrial Metabolism with Relevance for Lung Metastasis
Source: Cancer Res Commun. 2026 Mar 19;6(3):600–15. doi: 10.1158/2767-9764.CRC-25-0587 (PMC13012061; doi:10.1158/2767-9764.CRC-25-0587)
Supplement: Supplementary File 5 — Proteomics_data [file crc-25-0587_supplementary_file_5_supps5.xlsx]

## Sheet: Proteins
Supplementary File 5a. Mass spectrometry analysis of proteins from SUM149 cells in 2D, SphC or EmC cell culture and as xenograft tumors. Peptide data were generated with Proteome Discoverer 2.3. Log2FC was calculated using the ratio of the Median of each group and p values were calculated using ANOVA . Differentially expressed proteins were defined by Log2FC cutoff +/- 0.6 and Adjusted p value of…
																					EmC/ 2D			SphC / 2D			Tumor / 2D			SphC / EmC			Tumor/ EmC			Tumor / SphC			%CV				Normalized Intensities
Protein #	Accession	Description	Gene	Coverage [%]	# Peptides	# PSMs	# Unique Peptides	# AAs	MW [kDa]	calc. pI	Sum PEP Score	Score Sequest HT: Sequest HT	Biological Process	Cellular Component	Molecular Function	KEGG Pathways	WikiPathways	Reactome Pathways	# Protein Pathway Groups	# Razor Peptides	Log2FC	Adj. p-value	p-value	Log2FC	Adj. p-value	p-value	Log2FC	Adj. p-value	p-value	Log2FC	Adj. p-value	p-value	Log2FC	Adj. p-value	p-value	Log2FC	Adj. p-value	p-value	2D	EmC	SphC	Tumor	2D_1	2D_2	2D_3	EmC_1	EmC_2	EmC_3	SphC_1
1	Q15149	Plectin	PLEC	32	133	329	132	4684	531.5	5.96	522.607	812.34	cell organization and biogenesis	cytoplasm;cytoskeleton;cytosol;membrane	protein binding;RNA binding;structural molecule activity			Assembly of collagen fibrils and other multimeric structures; Caspase-mediated cleavage of cytoskeletal proteins; Type I hemidesmosome assembly	11	1	-1.35	0.00279371	0.000432227	-0.43	0.7603	0.249254	-2.2	4.80962e-05	4.14021e-06	0.92	0.0740222	0.00885388	-0.85	0.0237522	0.00660229	-1.77	0.000298855	3.05647e-05	2.84	16.31	2.3	26.77	1.27317e+07	1.20347e+07	1.24773e+07	5.85961e+06	4.23732e+06	4.90177e+06	8.89444e+06
2	P21333	Filamin-A	FLNA	50	97	401	89	2647	280.6	6.06	500.528	1201.43	cell organization and biogenesis;cellular component movement;metabolic process;regulation of biological process;response to stimulus;transport	cytoplasm;cytoskeleton;cytosol;extracellular;membrane;nucleus	protein binding;RNA binding;signal transducer activity	MAPK signaling pathway; Focal adhesion; Proteoglycans in cancer; Salmonella infection	Androgen receptor signaling pathway; Prolactin Signaling Pathway; Focal Adhesion; Hypothesized Pathways in Pathogenesis of Cardiovascular Disease; MAPK Signaling Pathway; IL-4 Signaling Pathway	Platelet degranulation ; RHO GTPases activate PAKs; Cell-extracellular matrix interactions; GP1b-IX-V activation signalling	22	8	-0.69	0.0564483	0.0210635	-0.51	0.474387	0.12194	0.36	0.297814	0.208922	0.18	1	0.783379	1.05	0.00460675	0.000755481	0.87	0.0106997	0.00352605	5	3.26	2.05	9.33	2.21614e+07	2.04047e+07	2.23807e+07	1.37227e+07	1.3064e+07	1.39046e+07	1.59102e+07
3	Q14204	Cytoplasmic dynein 1 heavy chain 1	DYNC1H1	26	96	232	96	4646	532.1	6.4	367.61	595.08	cell division;cell organization and biogenesis;cellular component movement;regulation of biological process;transport	cytoplasm;cytoskeleton;cytosol;extracellular;membrane;organelle lumen	catalytic activity;motor activity;nucleotide binding;protein binding;RNA binding	Phagosome; Salmonella infection; Vasopressin-regulated water reabsorption		COPI-independent Golgi-to-ER retrograde traffic; Regulation of PLK1 Activity at G2/M Transition; AURKA Activation by TPX2; Anchoring of the basal body to the plasma membrane; Recruitment of NuMA to mitotic centrosomes; Recruitment of mitotic centrosome proteins and complexes; Loss of Nlp from mitotic centrosomes; Amplification of signal from unattached kinetochores via a MAD2 inhibitory signal; N…	50	0	-0.03	1	1	0.01	1	0.999953	0.34	0.159459	0.103931	0.04	1	0.999899	0.37	0.213477	0.100135	0.32	0.202252	0.123598	0.3	6.6	2.41	15.02	5.43373e+06	5.45867e+06	5.42796e+06	5.3224e+06	5.15213e+06	5.84145e+06	5.61592e+06
4	P49327	Fatty acid synthase	FASN	42	75	334	75	2511	273.3	6.44	367.593	969.18	cell differentiation;metabolic process;regulation of biological process;response to stimulus	cytoplasm;cytosol;Golgi;membrane;mitochondrion	catalytic activity;nucleotide binding;protein binding;RNA binding	Insulin signaling pathway; Fatty acid biosynthesis; AMPK signaling pathway; Metabolic pathways; Fatty acid metabolism	AMP-activated Protein Kinase (AMPK) Signaling; Sterol Regulatory Element-Binding Proteins (SREBP) signalling; SREBF and miR33 in cholesterol and lipid homeostasis; Liver X Receptor Pathway; Fatty Acid Biosynthesis; Angiopoietin Like Protein 8 Regulatory Pathway	ChREBP activates metabolic gene expression; Fatty acyl-CoA biosynthesis; Vitamin B5 (pantothenate) metabolism; Activation of gene expression by SREBF (SREBP)	23	0	0.63	0.00737833	0.00158129	-0.01	1	0.999999	0.24	0.722518	0.579355	-0.64	0.0356018	0.0014943	-0.39	0.0436265	0.0139013	0.25	0.727674	0.555862	1.34	17.03	2.21	14.67	1.01785e+07	1.03299e+07	1.00569e+07	1.44434e+07	1.5772e+07	1.98988e+07	1.0397e+07
5	P35579	Myosin-9	MYH9	43	74	293	62	1960	226.4	5.6	345.295	863.24	cell differentiation;cell organization and biogenesis;cellular component movement;metabolic process;regulation of biological process;response to stimulus;transport	cytoplasm;cytoskeleton;cytosol;extracellular;membrane;nucleus	catalytic activity;motor activity;nucleotide binding;protein binding;RNA binding;transporter activity	Tight junction; Salmonella infection; Regulation of actin cytoskeleton	Primary Focal Segmental Glomerulosclerosis FSGS; VEGFA-VEGFR2 Signaling Pathway	RHO GTPases activate PAKs; EPHA-mediated growth cone collapse; RHO GTPases Activate ROCKs; Sema4D induced cell migration and growth-cone collapse; Regulation of actin dynamics for phagocytic cup formation; RHO GTPases activate CIT; RHO GTPases activate PKNs	23	11	-0.51	0.00589879	0.00116177	-0.23	0.594931	0.170925	0.83	0.000124468	1.62144e-05	0.27	0.193011	0.0436265	1.33	1.4699e-05	1.99309e-07	1.06	4.88091e-05	1.97209e-06	2.32	5.12	1.8	7.51	1.02683e+07	9.81044e+06	1.01171e+07	7.1271e+06	6.51831e+06	7.13784e+06	8.72685e+06
6	P78527	DNA-dependent protein kinase catalytic subunit	PRKDC	24	82	208	82	4128	468.8	7.12	327.703	491.44	cell death;cell differentiation;cell organization and biogenesis;cell proliferation;defense response;metabolic process;regulation of biological process;response to stimulus	cytosol;membrane;nucleus	catalytic activity;DNA binding;nucleotide binding;protein binding;RNA binding	Non-homologous end-joining; Cell cycle	miRNA Regulation of DNA Damage Response; Cell Cycle; Retinoblastoma (RB) in Cancer; Fas Ligand (FasL) pathway and Stress induction of Heat Shock Proteins (HSP) regulation; Pathways Affected in Adenoid Cystic Carcinoma; ATM Signaling Network in Development and Disease; Non-homologous end joining; DNA Damage Response	Nonhomologous End-Joining (NHEJ); E3 ubiquitin ligases ubiquitinate target proteins; IRF3-mediated induction of type I IFN	22	0	-0.59	0.00615598	0.00122546	-0.31	0.37204	0.0810756	-1	6.68969e-05	6.65584e-06	0.28	0.320613	0.0998843	-0.41	0.0178722	0.00456649	-0.69	0.000780421	0.000122516	1.64	5.04	1.6	14.48	9.25822e+06	8.96115e+06	9.13518e+06	6.38376e+06	5.77147e+06	6.0626e+06	7.37495e+06
7	Q00610	Clathrin heavy chain 1	CLTC	54	63	253	63	1675	191.5	5.69	319.417	669.81	cell differentiation;cell division;cell organization and biogenesis;cellular component movement;metabolic process;regulation of biological process;response to stimulus;transport	cytoplasm;cytoskeleton;cytosol;endosome;membrane;vacuole	protein binding;RNA binding;structural molecule activity	Lysosome; Endocytosis; Huntington's disease; Endocrine and other factor-regulated calcium reabsorption; Bacterial invasion of epithelial cells; Synaptic vesicle cycle	Synaptic Vesicle Pathway; VEGFA-VEGFR2 Signaling Pathway; Complement and Coagulation Cascades	Cargo recognition for clathrin-mediated endocytosis; Formation of annular gap junctions; Golgi Associated Vesicle Biogenesis; Recycling pathway of L1; LDL clearance; Lysosome Vesicle Biogenesis; EPH-ephrin mediated repulsion of cells; Entry of Influenza Virion into Host Cell via Endocytosis; Retrograde neurotrophin signalling; VLDLR internalisation and degradation; WNT5A-dependent internalization…	50	0	0.3	0.009364	0.00211791	0.24	0.074883	0.00828533	0.23	0.0103684	0.00450228	-0.06	1	0.870422	-0.07	1	0.981445	-0.02	1	0.992696	0.48	1.92	1.49	10.43	9.64906e+06	9.56075e+06	9.58422e+06	1.18063e+07	1.16565e+07	1.21029e+07	1.16168e+07
8	P46940	Ras GTPase-activating-like protein IQGAP1	IQGAP1	50	60	185	60	1657	189.1	6.48	295.088	552.21	cell growth;regulation of biological process;response to stimulus;transport	cytoplasm;cytoskeleton;cytosol;membrane;nucleus	enzyme regulator activity;metal ion binding;protein binding	Proteoglycans in cancer; Adherens junction; Regulation of actin cytoskeleton	VEGFA-VEGFR2 Signaling Pathway; EGF/EGFR Signaling Pathway; Regulation of Actin Cytoskeleton; G13 Signaling Pathway	Signaling by BRAF and RAF fusions; MAP2K and MAPK activation; RHO GTPases activate IQGAPs; Glucagon-like Peptide-1 (GLP1) regulates insulin secretion; Signaling by RAS mutants; Signaling by high-kinase activity BRAF mutants; Signaling by moderate kinase activity BRAF mutants; Nephrin family interactions; Paradoxical activation of RAF signaling by kinase inactive BRAF; Neutrophil degranulation; In…	35	0	-0.39	0.00188511	0.0002555	-0.14	0.503727	0.134484	-0.01	1	0.995715	0.25	0.0735248	0.00876331	0.39	0.00278792	0.000394562	0.13	0.341199	0.227035	3.22	5.94	0.99	2.19	7.7094e+06	7.2808e+06	7.31151e+06	5.80741e+06	5.1588e+06	5.56267e+06	6.71419e+06
9	P08238	Heat shock protein HSP 90-beta	HSP90AB1	63	36	426	21	724	83.2	5.03	277.787	1304.36	cell organization and biogenesis;metabolic process;regulation of biological process;response to stimulus;transport	cell surface;cytoplasm;cytosol;extracellular;membrane;mitochondrion;nucleus;organelle lumen	enzyme regulator activity;nucleotide binding;protein binding;RNA binding	NOD-like receptor signaling pathway; Progesterone-mediated oocyte maturation; Pathways in cancer; Prostate cancer; Protein processing in endoplasmic reticulum; Estrogen signaling pathway; PI3K-Akt signaling pathway; Antigen processing and presentation	NRF2 pathway; Focal Adhesion-PI3K-Akt-mTOR-signaling pathway	Sema3A PAK dependent Axon repulsion; HSF1 activation; Attenuation phase; Neutrophil degranulation; Aryl hydrocarbon receptor signalling; Uptake and function of diphtheria toxin; Regulation of actin dynamics for phagocytic cup formation; The NLRP3 inflammasome; HSP90 chaperone cycle for steroid hormone receptors (SHR); The role of GTSE1 in G2/M progression after G2 checkpoint	42	16	-0.1	0.80692	0.59866	-0.16	0.691473	0.214379	-0.02	0.691365	0.548836	-0.06	1	0.909039	0.07	1	0.999983	0.13	1	0.93656	1.75	7.04	1.1	9.84	4.50886e+07	4.6241e+07	4.47224e+07	3.91502e+07	4.50847e+07	4.21891e+07	4.04874e+07
10	P07900	Heat shock protein HSP 90-alpha	HSP90AA1	58	35	448	21	732	84.6	5.02	277.374	1330.2	cell organization and biogenesis;metabolic process;regulation of biological process;response to stimulus;transport	cytoplasm;cytosol;extracellular;membrane;nucleus;organelle lumen	catalytic activity;enzyme regulator activity;nucleotide binding;protein binding;RNA binding	NOD-like receptor signaling pathway; Progesterone-mediated oocyte maturation; Pathways in cancer; Prostate cancer; Protein processing in endoplasmic reticulum; Estrogen signaling pathway; PI3K-Akt signaling pathway; Antigen processing and presentation	Nucleotide-binding Oligomerization Domain (NOD) pathway; TNF alpha Signaling Pathway; Corticotropin-releasing hormone signaling pathway; Aryl Hydrocarbon Receptor; EBV LMP1 signaling; Aryl Hydrocarbon Receptor Pathway; Constitutive Androstane Receptor Pathway; NRF2 pathway; VEGFA-VEGFR2 Signaling Pathway; Focal Adhesion-PI3K-Akt-mTOR-signaling pathway	Sema3A PAK dependent Axon repulsion; Regulation of PLK1 Activity at G2/M Transition; Recruitment of NuMA to mitotic centrosomes; Loss of Nlp from mitotic centrosomes; Scavenging by Class F Receptors; Neutrophil degranulation; Uptake and function of diphtheria toxin; Regulation of actin dynamics for phagocytic cup formation; The role of GTSE1 in G2/M progression after G2 checkpoint; HSP90 chaperon…	86	0	0.04	1	0.945498	-0.13	0.7603	0.249165	-0.08	0.833013	0.693241	-0.16	0.290853	0.0858053	-0.12	0.537468	0.317698	0.04	1	0.887465	2.04	8.89	1.2	3.27	2.41974e+07	2.52066e+07	2.47453e+07	2.32928e+07	2.78255e+07	2.54119e+07	2.2683e+07
11	P60709	Actin, cytoplasmic 1	ACTB	81	21	1099	8	375	41.7	5.48	275.063	3639.62	cell organization and biogenesis;cellular component movement;metabolic process;regulation of biological process;response to stimulus	cytoplasm;cytoskeleton;cytosol;membrane;nucleus	DNA binding;nucleotide binding;protein binding;structural molecule activity	Arrhythmogenic right ventricular cardiomyopathy (ARVC); Tight junction; Pathogenic Escherichia coli infection; Dilated cardiomyopathy; Hippo signaling pathway; Rap1 signaling pathway; Oxytocin signaling pathway; Thyroid hormone signaling pathway; Phagosome; Apoptosis; Focal adhesion; Proteoglycans in cancer; Salmonella infection; Adherens junction; Regulation of actin cytoskeleton; Leukocyte tran…	Arrhythmogenic Right Ventricular Cardiomyopathy; Pathogenic Escherichia coli infection; Common Pathways Underlying Drug Addiction; Myometrial Relaxation and Contraction Pathways; Focal Adhesion; Fas Ligand (FasL) pathway and Stress induction of Heat Shock Proteins (HSP) regulation; Regulation of Actin Cytoskeleton	Formation of annular gap junctions; Cell-extracellular matrix interactions; UCH proteinases; MAP2K and MAPK activation; Interaction between L1 and Ankyrins; Factors involved in megakaryocyte development and platelet production; Translocation of GLUT4 to the plasma membrane; EPH-ephrin mediated repulsion of cells; Prefoldin mediated transfer of substrate to CCT/TriC; EPHB-mediated forward signalin…	102	18	-0.24	0.136072	0.0635119	-0.2	0.536423	0.147815	0.74	0.000356433	7.1527e-05	0.04	1	0.97864	0.98	8.31334e-05	3.83964e-06	0.94	9.92193e-05	6.12069e-06	3.28	3.65	1.55	3.18	7.00129e+07	6.9526e+07	7.37829e+07	5.6102e+07	5.92801e+07	6.01565e+07	6.13077e+07
12	P14618	Pyruvate kinase PKM	PKM	69	31	416	31	531	57.9	7.84	258.795	1213.55	cell death;cell organization and biogenesis;metabolic process;response to stimulus;transport	cytoplasm;cytosol;extracellular;mitochondrion;nucleus;organelle lumen	catalytic activity;metal ion binding;nucleotide binding;protein binding;RNA binding	Viral carcinogenesis; Central carbon metabolism in cancer; Carbon metabolism; Purine metabolism; Pyruvate metabolism; Type II diabetes mellitus; Glucagon signaling pathway; Glycolysis / Gluconeogenesis; Biosynthesis of amino acids; Metabolic pathways	Photodynamic therapy-induced HIF-1 survival signaling; Amino Acid metabolism; Glycolysis and Gluconeogenesis	Glycolysis; Neutrophil degranulation	20	0	1.2	9.4905e-05	1.92356e-06	0.48	0.0419922	0.00365687	0.94	9.50222e-05	1.12575e-05	-0.72	0.0251196	0.000223202	-0.26	0.492686	0.284756	0.46	0.0105185	0.00343533	1.68	10.3	0.84	2.81	2.04546e+07	2.11161e+07	2.05954e+07	4.08131e+07	4.71969e+07	5.00715e+07	2.89777e+07
13	P06733	Alpha-enolase	ENO1	68	22	889	19	434	47.1	7.39	256.18	2746.47	metabolic process;regulation of biological process;response to stimulus	cell surface;cytoplasm;cytosol;membrane;nucleus	catalytic activity;DNA binding;metal ion binding;protein binding;RNA binding	HIF-1 signaling pathway; Carbon metabolism; Glycolysis / Gluconeogenesis; RNA degradation; Biosynthesis of amino acids; Metabolic pathways	Glycolysis and Gluconeogenesis	Gluconeogenesis; Glycolysis	12	3	0.73	0.000303865	1.22267e-05	0.27	0.131737	0.0187414	0.6	0.000213994	3.73642e-05	-0.45	0.0340525	0.000871516	-0.12	1	0.768332	0.33	0.0124521	0.00430794	0.89	9.53	0.56	6.05	4.98914e+07	5.07817e+07	5.02884e+07	7.29018e+07	8.80926e+07	8.31936e+07	6.1033e+07
14	P11216	Glycogen phosphorylase, brain form	PYGB	65	45	350	38	843	96.6	6.86	242.254	944.92	metabolic process;transport	cytoplasm;extracellular;membrane;organelle lumen	catalytic activity;protein binding	Insulin signaling pathway; Glucagon signaling pathway; Starch and sucrose metabolism; Metabolic pathways; Insulin resistance	Glycogen Metabolism	Neutrophil degranulation; Glycogen breakdown (glycogenolysis)	13	7	-0.04	1	0.930574	0.09	1	0.9896	0.6	0.168872	0.11092	0.14	1	0.731392	0.64	0.0877276	0.0332696	0.51	0.328941	0.216802	0.57	18.06	2.21	16.38	1.53198e+07	1.54267e+07	1.52531e+07	1.48822e+07	1.09944e+07	1.56641e+07	1.63596e+07
15	Q9P2E9	Ribosome-binding protein 1	RRBP1	56	58	188	58	1410	152.4	8.6	240.798	487.53							0	0	-0.06	1	0.996473	0.72	0.260761	0.0485979	-0.62	0.095429	0.0582149	0.78	0.285676	0.0827083	-0.56	0.0892953	0.034129	-1.34	0.00232828	0.000509556	2.03	20.06	1.89	20.87	7.52158e+06	7.35497e+06	7.65967e+06	9.85835e+06	7.20604e+06	6.96231e+06	1.20886e+07
16	P0DMV9	Heat shock 70 kDa protein 1B	HSPA1B	73	33	274	28	641	70	5.66	238.594	816.38	cell organization and biogenesis;metabolic process;regulation of biological process;response to stimulus;transport	cytoplasm;cytoskeleton;cytosol;endoplasmic reticulum;extracellular;mitochondrion;nucleus	catalytic activity;nucleotide binding;protein binding;receptor activity;RNA binding	Endocytosis; Longevity regulating pathway - multiple species; Prion diseases; Epstein-Barr virus infection; Spliceosome; MAPK signaling pathway; Protein processing in endoplasmic reticulum; Toxoplasmosis; Measles; Influenza A; Estrogen signaling pathway; Legionellosis; Antigen processing and presentation	Apoptosis Modulation and Signaling; Parkin-Ubiquitin Proteasomal System pathway; NRF2 pathway; MAPK Signaling Pathway; Apoptosis Modulation by HSP70; VEGFA-VEGFR2 Signaling Pathway	AUF1 (hnRNP D0) binds and destabilizes mRNA; Attenuation phase; Neutrophil degranulation; Regulation of HSF1-mediated heat shock response; Viral RNP Complexes in the Host Cell Nucleus; HSP90 chaperone cycle for steroid hormone receptors (SHR)	38	0	0.26	0.0932965	0.0387387	0.13	1	0.590779	0.03	1	0.967747	-0.13	0.673968	0.346099	-0.23	0.0457989	0.014807	-0.1	0.413976	0.286199	1.34	3.54	2.5	12.77	1.47199e+07	1.46278e+07	1.50066e+07	1.76445e+07	1.85374e+07	1.73165e+07	1.611e+07
17	P11142	Heat shock cognate 71 kDa protein	HSPA8	71	36	404	22	646	70.9	5.52	234.629	1266.02	cell communication;cell organization and biogenesis;metabolic process;regulation of biological process;response to stimulus;transport	cytoplasm;cytosol;endosome;extracellular;membrane;nucleus;organelle lumen;spliceosomal complex	catalytic activity;nucleotide binding;protein binding;RNA binding	Endocytosis; Longevity regulating pathway - multiple species; Epstein-Barr virus infection; Spliceosome; MAPK signaling pathway; Protein processing in endoplasmic reticulum; Toxoplasmosis; Measles; Influenza A; Estrogen signaling pathway; Legionellosis; Antigen processing and presentation	Parkin-Ubiquitin Proteasomal System pathway; MAPK Signaling Pathway; Exercise-induced Circadian Regulation	Protein methylation; Clathrin-mediated endocytosis; Regulation of HSF1-mediated heat shock response; Golgi Associated Vesicle Biogenesis; GABA synthesis, release, reuptake and degradation; Lysosome Vesicle Biogenesis; CHL1 interactions; AUF1 (hnRNP D0) binds and destabilizes mRNA; Attenuation phase; Neutrophil degranulation; mRNA Splicing - Major Pathway; Interleukin-4 and 13 signaling; HSP90 cha…	52	15	-0.1	0.719142	0.515979	-0.05	1	0.827205	-0.16	0.117017	0.073259	0.04	1	0.976014	-0.06	0.923334	0.629407	-0.1	0.471572	0.333832	1.32	0.87	1.17	10.27	3.52546e+07	3.50566e+07	3.59478e+07	3.29751e+07	3.32719e+07	3.26964e+07	3.39581e+07
18	P22314	Ubiquitin-like modifier-activating enzyme 1	UBA1	54	43	221	43	1058	117.8	5.76	233.699	651.43	metabolic process;response to stimulus	cytoplasm;cytosol;membrane;mitochondrion;nucleus	catalytic activity;nucleotide binding;protein binding;RNA binding	Ubiquitin mediated proteolysis; Parkinson's disease	Proteasome Degradation; Parkin-Ubiquitin Proteasomal System pathway; Parkinsons Disease Pathway	Synthesis of active ubiquitin: roles of E1 and E2 enzymes; Antigen processing: Ubiquitination & Proteasome degradation	13	0	0.39	0.0403576	0.013519	0.07	1	0.910016	0.14	0.785973	0.646141	-0.32	0.209344	0.0498144	-0.24	0.237571	0.115161	0.08	1	0.980061	2.36	7.05	0.62	11.04	8.82803e+06	9.25501e+06	9.05905e+06	1.06408e+07	1.21978e+07	1.18368e+07	9.57293e+06
19	O75369	Filamin-B	FLNB	28	58	138	50	2602	278	5.73	223.207	334.64	cell differentiation;cell organization and biogenesis;development;regulation of biological process;response to stimulus	cytoplasm;cytoskeleton;cytosol;membrane;nucleus	protein binding;RNA binding	MAPK signaling pathway; Focal adhesion; Proteoglycans in cancer; Salmonella infection	VEGFA-VEGFR2 Signaling Pathway	ISG15 antiviral mechanism	10	0	-0.38	0.139927	0.0660222	-0.36	0.371232	0.0807433	-0.05	0.887279	0.755983	0.02	1	0.999922	0.32	0.605521	0.366905	0.31	0.582187	0.429289	4.94	5.74	6.16	10.27	3.80444e+06	3.46652e+06	3.53834e+06	2.72773e+06	2.51312e+06	2.81164e+06	2.86302e+06
20	P04406	Glyceraldehyde-3-phosphate dehydrogenase	GAPDH	73	20	605	20	335	36	8.46	220.881	1824.2	cell death;cell organization and biogenesis;defense response;metabolic process;regulation of biological process;response to stimulus	cytoplasm;cytoskeleton;cytosol;membrane;nucleus	catalytic activity;enzyme regulator activity;nucleotide binding;protein binding	HIF-1 signaling pathway; Carbon metabolism; Alzheimer's disease; Glycolysis / Gluconeogenesis; Biosynthesis of amino acids; Metabolic pathways	Cori Cycle; Alzheimers Disease; Glycolysis and Gluconeogenesis; Sudden Infant Death Syndrome (SIDS) Susceptibility Pathways	Gluconeogenesis; Glycolysis	15	0	0.71	0.000885065	6.03539e-05	0.32	0.131154	0.0184841	0.59	0.000741455	0.000179112	-0.39	0.0731652	0.00865861	-0.12	1	0.852948	0.27	0.075275	0.0395067	3.2	8.14	2.16	5.76	7.55249e+07	8.04977e+07	7.77278e+07	1.11597e+08	1.30206e+08	1.2733e+08	9.68717e+07
21	P13639	Elongation factor 2	EEF2	56	36	239	35	858	95.3	6.83	216.711	712.34	cell differentiation;cell proliferation;metabolic process;regulation of biological process;response to stimulus;transport	cytoplasm;cytosol;extracellular;membrane;nucleus;organelle lumen;ribosome	catalytic activity;nucleotide binding;protein binding;RNA binding	Oxytocin signaling pathway; AMPK signaling pathway	Translation Factors; AMP-activated Protein Kinase (AMPK) Signaling; Brain-Derived Neurotrophic Factor (BDNF) signaling pathway	Peptide chain elongation; Protein methylation; Synthesis of diphthamide-EEF2; Neutrophil degranulation; Uptake and function of diphtheria toxin	20	1	0.18	0.392228	0.241882	-0.05	1	0.953219	-0.07	0.682576	0.540421	-0.23	0.293371	0.0871681	-0.24	0.0629461	0.0221645	-0.02	1	0.89616	1.45	7.76	1.3	8.28	1.23287e+07	1.26897e+07	1.25395e+07	1.26833e+07	1.41884e+07	1.477e+07	1.19757e+07
22	P10809	60 kDa heat shock protein, mitochondrial	HSPD1	69	32	224	32	573	61	5.87	213.742	677.26	cell organization and biogenesis;cell proliferation;metabolic process;regulation of biological process;response to stimulus;transport	cell surface;cytoplasm;cytosol;endosome;membrane;mitochondrion;organelle lumen	catalytic activity;DNA binding;nucleotide binding;protein binding;RNA binding	Type I diabetes mellitus; Tuberculosis; RNA degradation; Legionellosis	Apoptosis-related network due to altered Notch3 in ovarian cancer; Sudden Infant Death Syndrome (SIDS) Susceptibility Pathways	TFAP2A acts as a transcriptional repressor during retinoic acid induced cell differentiation; Mitochondrial protein import; Metabolism of proteins	13	0	0.17	1	0.828841	0.12	1	0.90115	-0.91	0.00203685	0.000667216	-0.06	1	0.999751	-1.08	0.00150631	0.000188133	-1.03	0.00125503	0.000230491	1.28	8.71	1.69	20.21	2.57081e+07	2.57609e+07	2.63054e+07	2.90543e+07	3.06834e+07	2.58049e+07	2.79479e+07
24	O43707	Alpha-actinin-4	ACTN4	48	35	162	21	911	104.8	5.44	202.043	426.53	cell organization and biogenesis;cellular component movement;regulation of biological process;response to stimulus;transport	cytoplasm;cytoskeleton;cytosol;extracellular;nucleus;organelle lumen	DNA binding;metal ion binding;protein binding;RNA binding	Viral carcinogenesis; Amoebiasis; Arrhythmogenic right ventricular cardiomyopathy (ARVC); Tight junction; Focal adhesion; Adherens junction; Regulation of actin cytoskeleton; Leukocyte transendothelial migration; Systemic lupus erythematosus	Arrhythmogenic Right Ventricular Cardiomyopathy; Primary Focal Segmental Glomerulosclerosis FSGS; Striated Muscle Contraction	Platelet degranulation ; Nephrin family interactions	18	15	-0.81	0.0349206	0.011374	-0.27	1	0.597117	-0.57	0.180037	0.119089	0.54	0.340867	0.11047	0.25	0.857009	0.569083	-0.29	0.902119	0.725947	7.12	18.18	1.37	17.92	7.41669e+06	6.78543e+06	7.82228e+06	5.30745e+06	3.73653e+06	4.2253e+06	6.13486e+06
25	P42704	Leucine-rich PPR motif-containing protein, mitochondrial	LRPPRC	49	54	149	54	1394	157.8	6.13	200.339	347.56	cellular component movement;metabolic process;regulation of biological process;transport	chromosome;cytoplasm;cytoskeleton;membrane;mitochondrion;nucleus	catalytic activity;DNA binding;protein binding;RNA binding			TP53 Regulates Metabolic Genes; Respiratory electron transport	9	0	-0.3	0.00941984	0.00213808	-0.02	1	0.999641	-1.23	3.61572e-06	4.26813e-08	0.28	0.0381784	0.00279157	-0.93	3.50535e-05	1.12062e-06	-1.21	8.03755e-06	4.73593e-08	0.8	8.1	0.72	7.55	9.58492e+06	9.45304e+06	9.58504e+06	7.92537e+06	7.8036e+06	6.81567e+06	9.4581e+06
26	P15924	Desmoplakin	DSP	25	56	118	56	2871	331.6	6.81	193.093	258.51	cell death;cell differentiation;cell organization and biogenesis;metabolic process;regulation of biological process;response to stimulus;transport	cytoplasm;cytoskeleton;membrane;nucleus	catalytic activity;motor activity;protein binding;RNA binding;structural molecule activity	Arrhythmogenic right ventricular cardiomyopathy (ARVC)	Arrhythmogenic Right Ventricular Cardiomyopathy; Lung fibrosis	Apoptotic cleavage of cell adhesion proteins; Formation of the cornified envelope; Neutrophil degranulation	14	0	0.29	0.880963	0.670517	0.74	0.538644	0.149334	0.47	0.923519	0.803212	0.45	1	0.737845	0.17	1	0.999005	-0.28	0.77016	0.599041	1.33	17.65	1.14	29.86	1.61304e+06	1.57805e+06	1.57522e+06	2.51265e+06	1.82549e+06	1.93561e+06	2.64276e+06
28	P38646	Stress-70 protein, mitochondrial	HSPA9	60	33	159	32	679	73.6	6.16	183.283	438.87	cell differentiation;cell organization and biogenesis;metabolic process;regulation of biological process;response to stimulus	cytoplasm;mitochondrion;nucleus;organelle lumen	nucleotide binding;protein binding;RNA binding	Tuberculosis; RNA degradation	Parkin-Ubiquitin Proteasomal System pathway	Gene and protein expression by JAK-STAT signaling after Interleukin-12 stimulation; Mitochondrial protein import; Regulation of HSF1-mediated heat shock response; Interleukin-12 family signaling; Cristae formation; Metabolism of proteins	17	0	0	1	0.990664	0.2	0.888687	0.323971	-1.03	7.48618e-05	7.77541e-06	0.2	0.454965	0.175756	-1.03	0.000179269	1.15461e-05	-1.23	4.21912e-05	1.50936e-06	1.14	7.51	1.77	14.14	8.70779e+06	8.51232e+06	8.5978e+06	8.86369e+06	8.61716e+06	7.67124e+06	9.86721e+06
29	P11021	Endoplasmic reticulum chaperone BiP	HSPA5	52	29	185	26	654	72.3	5.16	182.551	548.49	cell communication;cell death;cell differentiation;cell organization and biogenesis;metabolic process;regulation of biological process;response to stimulus;transport	cell surface;cytoplasm;endoplasmic reticulum;membrane;mitochondrion;nucleus;organelle lumen	catalytic activity;metal ion binding;nucleotide binding;protein binding	Prion diseases; Protein export; Protein processing in endoplasmic reticulum; Thyroid hormone synthesis; Antigen processing and presentation	Parkin-Ubiquitin Proteasomal System pathway; Apoptosis-related network due to altered Notch3 in ovarian cancer; Photodynamic therapy-induced unfolded protein response; MAPK Signaling Pathway	Platelet degranulation ; PERK regulates gene expression; ATF6 (ATF6-alpha) activates chaperone genes; Antigen Presentation: Folding, assembly and peptide loading of class I MHC; Regulation of HSF1-mediated heat shock response; IRE1alpha activates chaperones	27	0	-0.05	1	0.978985	-0.05	1	0.97314	-0.18	0.686826	0.544654	0	1	0.999999	-0.13	1	0.841664	-0.12	1	0.858795	0.09	0.48	0.39	17.09	1.15519e+07	1.15605e+07	1.15722e+07	1.11004e+07	1.12043e+07	1.11756e+07	1.11413e+07
30	P07437	Tubulin beta chain	TUBB	68	20	330	4	444	49.6	4.89	181.506	867.4	cell division;cell organization and biogenesis;cellular component movement;defense response;regulation of biological process;response to stimulus;transport	cytoplasm;cytoskeleton;extracellular;membrane;nucleus;organelle lumen	catalytic activity;nucleotide binding;protein binding;structural molecule activity	Pathogenic Escherichia coli infection; Gap junction; Phagosome	Pathogenic Escherichia coli infection; Parkin-Ubiquitin Proteasomal System pathway	Neutrophil degranulation; Regulation of PLK1 Activity at G2/M Transition; AURKA Activation by TPX2; Anchoring of the basal body to the plasma membrane; Recruitment of NuMA to mitotic centrosomes; Loss of Nlp from mitotic centrosomes; Recruitment of mitotic centrosome proteins and complexes	24	22	0.1	1	0.978956	-0.15	1	0.590336	0.06	1	0.998991	-0.25	0.634054	0.313548	-0.04	1	0.923826	0.2	0.904809	0.730016	1.23	9.39	1.3	15.2	2.87855e+07	2.93971e+07	2.87728e+07	2.71516e+07	3.27305e+07	3.08797e+07	2.63884e+07
31	P06576	ATP synthase subunit beta, mitochondrial	ATP5F1B	71	21	174	21	529	56.5	5.4	181.464	528.85	cell differentiation;cell organization and biogenesis;cellular homeostasis;metabolic process;regulation of biological process;transport	cell surface;membrane;mitochondrion;nucleus;organelle lumen	catalytic activity;nucleotide binding;protein binding;transporter activity	Huntington's disease; Parkinson's disease; Alzheimer's disease; Oxidative phosphorylation; Metabolic pathways	Electron Transport Chain; Oxidative phosphorylation	Transcriptional activation of mitochondrial biogenesis; Cristae formation; Mitochondrial protein import; Formation of ATP by chemiosmotic coupling; Metabolism of proteins	17	0	-0.23	1	0.824576	0.43	0.888687	0.32412	-0.58	0.0471473	0.0260185	0.66	0.260352	0.0700947	-0.35	0.266456	0.131986	-1.01	0.00501437	0.00138233	1.62	10.59	3.77	20.15	9.93217e+06	9.62032e+06	9.83078e+06	9.44127e+06	7.65144e+06	8.38551e+06	1.23953e+07
32	P00558	Phosphoglycerate kinase 1	PGK1	73	24	238	20	417	44.6	8.1	178.765	746.77	cell differentiation;metabolic process;regulation of biological process;response to stimulus	cytoplasm;cytosol;membrane	catalytic activity;nucleotide binding;protein binding	HIF-1 signaling pathway; Carbon metabolism; Glycolysis / Gluconeogenesis; Biosynthesis of amino acids; Metabolic pathways	Cori Cycle; Photodynamic therapy-induced HIF-1 survival signaling; Glycolysis and Gluconeogenesis	Gluconeogenesis; Glycolysis	13	3	0.56	0.00652533	0.00133256	0.18	0.848432	0.296255	0.66	0.000610812	0.000141888	-0.38	0.152938	0.0277447	0.1	0.665187	0.411796	0.48	0.00657931	0.00189958	2.56	8.44	0.24	5.5	1.52778e+07	1.60779e+07	1.57595e+07	2.05241e+07	2.42072e+07	2.32576e+07	1.79701e+07
33	P25705	ATP synthase subunit alpha, mitochondrial	ATP5F1A	61	30	206	30	553	59.7	9.13	176.259	595.79	cell organization and biogenesis;metabolic process;regulation of biological process;transport	membrane;mitochondrion;organelle lumen	catalytic activity;nucleotide binding;protein binding;RNA binding;transporter activity	Huntington's disease; Parkinson's disease; Alzheimer's disease; Oxidative phosphorylation; Metabolic pathways	Electron Transport Chain; Oxidative phosphorylation	Cristae formation; Mitochondrial protein import; Formation of ATP by chemiosmotic coupling; Metabolism of proteins	16	0	-0.36	0.902383	0.689878	0.33	1	0.4308	-0.66	0.0283711	0.0145444	0.69	0.255527	0.0672837	-0.3	0.22952	0.11011	-0.99	0.0043143	0.00113668	1.88	13.85	2.02	18.74	1.40301e+07	1.35892e+07	1.40541e+07	1.35427e+07	1.05622e+07	1.09593e+07	1.73676e+07
35	P12814	Alpha-actinin-1	ACTN1	44	31	135	17	892	103	5.41	172.361	365.73	cell differentiation;cell organization and biogenesis;regulation of biological process;transport	cytoplasm;cytoskeleton;cytosol;extracellular;membrane;organelle lumen	metal ion binding;protein binding;RNA binding	Viral carcinogenesis; Amoebiasis; Arrhythmogenic right ventricular cardiomyopathy (ARVC); Tight junction; Focal adhesion; Adherens junction; Regulation of actin cytoskeleton; Leukocyte transendothelial migration; Systemic lupus erythematosus	Arrhythmogenic Right Ventricular Cardiomyopathy; Focal Adhesion; Regulation of Actin Cytoskeleton	Platelet degranulation ; Nephrin family interactions; Regulation of cytoskeletal remodeling and cell spreading by IPP complex components; Syndecan interactions	24	0	-0.55	0.0515512	0.018668	-0.44	0.364535	0.0782133	0.07	0.69956	0.555637	0.11	1	0.880558	0.62	0.00936858	0.0019412	0.51	0.0181741	0.00726486	6.29	7.88	2.24	20.41	2.06086e+06	1.9108e+06	2.16714e+06	1.48256e+06	1.26753e+06	1.40869e+06	1.54889e+06
36	P29401	Transketolase	TKT	59	25	154	25	623	67.8	7.66	168.491	406.58	metabolic process;regulation of biological process	cytosol	catalytic activity;metal ion binding;protein binding	Carbon metabolism; Pentose phosphate pathway; Biosynthesis of amino acids; Metabolic pathways	Pentose Phosphate Pathway	Insulin effects increased synthesis of Xylulose-5-Phosphate; Pentose phosphate pathway (hexose monophosphate shunt)	10	0	0.48	0.00176436	0.000233155	0.11	0.944918	0.389056	0.38	0.00198601	0.000643334	-0.36	0.0364887	0.00256562	-0.09	1	0.91439	0.27	0.0209017	0.00853309	0.74	7.27	1.09	4.94	9.49443e+06	9.60622e+06	9.62622e+06	1.1911e+07	1.36792e+07	1.33694e+07	1.04629e+07
38	P68366	Tubulin alpha-4A chain	TUBA4A	57	19	226	7	448	49.9	5.06	166.004	702.37	cell organization and biogenesis;regulation of biological process;transport	cytoplasm;cytoskeleton;cytosol;extracellular	catalytic activity;nucleotide binding;protein binding;structural molecule activity	Pathogenic Escherichia coli infection; Gap junction; Phagosome; Apoptosis	Pathogenic Escherichia coli infection; Parkin-Ubiquitin Proteasomal System pathway	COPI-independent Golgi-to-ER retrograde traffic; COPI-dependent Golgi-to-ER retrograde traffic; Carboxyterminal post-translational modifications of tubulin; Regulation of PLK1 Activity at G2/M Transition; Recruitment of NuMA to mitotic centrosomes; Hedgehog 'off' state; Loss of Nlp from mitotic centrosomes; Translocation of GLUT4 to the plasma membrane; Prefoldin mediated transfer of substrate to…	76	0	0.1	1	0.999852	-0.2	0.911455	0.339351	0.19	1	0.946396	-0.3	0.591545	0.277722	0.09	1	0.976766	0.39	0.201592	0.122956	4.21	12.32	1.24	13.71	6.92085e+06	7.51633e+06	7.12776e+06	6.29339e+06	8.01208e+06	7.6183e+06	6.08348e+06
39	P55072	Transitional endoplasmic reticulum ATPase	VCP	64	36	131	36	806	89.3	5.26	164.858	353.23	cell communication;cell organization and biogenesis;metabolic process;regulation of biological process;response to stimulus;transport	cytoplasm;cytosol;endoplasmic reticulum;extracellular;membrane;nucleus;organelle lumen;proteasome	catalytic activity;enzyme regulator activity;nucleotide binding;protein binding;RNA binding	Protein processing in endoplasmic reticulum; Legionellosis		Protein methylation; Translesion Synthesis by POLH; N-glycan trimming in the ER and Calnexin/Calreticulin cycle; Josephin domain DUBs; Ovarian tumor domain proteases; ABC-family proteins mediated transport; HSF1 activation; Hh mutants that don't undergo autocatalytic processing are degraded by ERAD; E3 ubiquitin ligases ubiquitinate target proteins; Neutrophil degranulation; Defective CFTR causes…	35	0	0.18	0.0919746	0.037904	0.12	0.692919	0.215549	0.37	0.000489122	0.000107358	-0.06	1	0.777951	0.2	0.03201	0.00964217	0.25	0.00646825	0.00185391	1.36	2.52	1.05	9.86	3.61767e+06	3.56453e+06	3.5207e+06	4.00524e+06	4.02674e+06	4.19253e+06	3.94584e+06
40	P02545	Prelamin-A/C	LMNA	57	34	154	33	664	74.1	7.02	164.398	422.79	cell organization and biogenesis;regulation of biological process;response to stimulus;transport	cytosol;membrane;nucleus	protein binding;structural molecule activity	Arrhythmogenic right ventricular cardiomyopathy (ARVC); Dilated cardiomyopathy; Apoptosis; Hypertrophic cardiomyopathy (HCM)	Arrhythmogenic Right Ventricular Cardiomyopathy; Adipogenesis; Fas Ligand (FasL) pathway and Stress induction of Heat Shock Proteins (HSP) regulation	Signaling by BRAF and RAF fusions; Breakdown of the nuclear lamina; XBP1(S) activates chaperone genes; Initiation of Nuclear Envelope Reformation; Clearance of Nuclear Envelope Membranes from Chromatin; Depolymerisation of the Nuclear Lamina; Deregulated CDK5 triggers multiple neurodegenerative pathways in Alzheimer's disease models	33	1	-0.71	0.21271	0.111626	-0.01	1	0.999995	-1.62	0.00266642	0.000917283	0.7	0.360543	0.123279	-0.91	0.125788	0.0514991	-1.61	0.00394576	0.000999726	2.12	18.97	1.16	32.89	1.03783e+07	9.948e+06	1.01892e+07	7.34548e+06	4.99948e+06	6.20991e+06	9.91367e+06
41	Q09666	Neuroblast differentiation-associated protein AHNAK	AHNAK	21	38	93	38	5890	628.7	6.15	163.222	279	cell organization and biogenesis;regulation of biological process	cytoplasm;cytoskeleton;cytosol;membrane;nucleus	protein binding;RNA binding;structural molecule activity				0	0	-1.92	0.00141796	0.000133487	-0.75	0.337054	0.06944	-1.82	0.000897391	0.000232293	1.17	0.0672989	0.0072233	0.1	1	0.987181	-1.07	0.0334448	0.0149347	5.79	25.35	1.52	22.14	1.02038e+07	9.16763e+06	1.00934e+07	3.80068e+06	2.38675e+06	2.66886e+06	5.89969e+06
42	P14625	Endoplasmin	HSP90B1	48	33	185	32	803	92.4	4.84	162.139	478.03	cell organization and biogenesis;metabolic process;regulation of biological process;response to stimulus;transport	cytosol;endoplasmic reticulum;extracellular;membrane;nucleus;organelle lumen	metal ion binding;nucleotide binding;protein binding;RNA binding	Pathways in cancer; Prostate cancer; Protein processing in endoplasmic reticulum; Thyroid hormone synthesis; Estrogen signaling pathway; PI3K-Akt signaling pathway	Photodynamic therapy-induced unfolded protein response; Focal Adhesion-PI3K-Akt-mTOR-signaling pathway; Sudden Infant Death Syndrome (SIDS) Susceptibility Pathways	Post-translational protein phosphorylation; Regulation of Insulin-like Growth Factor (IGF) transport and uptake by Insulin-like Growth Factor Binding Proteins (IGFBPs); ATF6 (ATF6-alpha) activates chaperone genes; Interleukin-4 and 13 signaling; Trafficking and processing of endosomal TLR; Scavenging by Class A Receptors	26	0	-0.08	1	0.877718	-0.06	1	0.932415	0.33	0.00518991	0.00201295	0.03	1	0.99983	0.42	0.00382274	0.000589609	0.39	0.00303827	0.000721207	0.47	3.45	0.93	12.47	1.05648e+07	1.06248e+07	1.06634e+07	9.90027e+06	1.056e+07	1.00254e+07	1.03385e+07
43	P05023	Sodium/potassium-transporting ATPase subunit alpha-1	ATP1A1	40	33	125	33	1023	112.8	5.49	161.985	331.84	cell communication;cellular homeostasis;metabolic process;regulation of biological process;response to stimulus;transport	endoplasmic reticulum;endosome;Golgi;membrane	catalytic activity;metal ion binding;nucleotide binding;protein binding;transporter activity	Bile secretion; cGMP-PKG signaling pathway; Endocrine and other factor-regulated calcium reabsorption; Protein digestion and absorption; Proximal tubule bicarbonate reclamation; Thyroid hormone signaling pathway; Insulin secretion; Adrenergic signaling in cardiomyocytes; Thyroid hormone synthesis; Pancreatic secretion; Aldosterone-regulated sodium reabsorption; Carbohydrate digestion and absorpti…	Preimplantation Embryo	Ion homeostasis; Ion transport by P-type ATPases	24	0	0.04	1	0.998199	0.34	1	0.651661	-1.02	0.031078	0.0160631	0.3	0.846134	0.490658	-1.06	0.0693058	0.0250499	-1.36	0.00723387	0.00214337	2.69	20.42	2.48	25.06	6.09992e+06	5.80414e+06	6.06239e+06	6.63871e+06	4.42713e+06	6.23455e+06	7.53117e+06
44	Q9BQE3	Tubulin alpha-1C chain	TUBA1C	64	20	229	8	449	49.9	5.1	161.203	700.68	cell division;cell organization and biogenesis;transport	cytoplasm;cytoskeleton;nucleus	catalytic activity;nucleotide binding;protein binding;structural molecule activity	Pathogenic Escherichia coli infection; Gap junction; Phagosome; Apoptosis	Pathogenic Escherichia coli infection; Parkin-Ubiquitin Proteasomal System pathway	COPI-independent Golgi-to-ER retrograde traffic; COPI-dependent Golgi-to-ER retrograde traffic; Carboxyterminal post-translational modifications of tubulin; Recruitment of NuMA to mitotic centrosomes; Hedgehog 'off' state; Translocation of GLUT4 to the plasma membrane; Prefoldin mediated transfer of substrate to CCT/TriC; Microtubule-dependent trafficking of connexons from Golgi to the plasma mem…	66	13	0.21	0.972644	0.773666	-0.11	1	0.823653	0.32	0.824183	0.683113	-0.32	0.551152	0.249253	0.1	1	0.999791	0.42	0.302853	0.197186	2.67	10.12	1.04	17.28	2.75694e+07	2.88263e+07	2.74985e+07	2.73847e+07	3.19691e+07	3.33608e+07	2.56176e+07
45	P68371	Tubulin beta-4B chain	TUBB4B	62	19	281	1	445	49.8	4.89	160.576	735.23	cell organization and biogenesis;cellular component movement;defense response;regulation of biological process;response to stimulus;transport	cytoplasm;cytoskeleton;cytosol;extracellular;nucleus;organelle lumen	catalytic activity;nucleotide binding;protein binding;RNA binding;structural molecule activity	Pathogenic Escherichia coli infection; Gap junction; Phagosome	Pathogenic Escherichia coli infection; Parkin-Ubiquitin Proteasomal System pathway	COPI-independent Golgi-to-ER retrograde traffic; COPI-dependent Golgi-to-ER retrograde traffic; Carboxyterminal post-translational modifications of tubulin; Regulation of PLK1 Activity at G2/M Transition; Recruitment of NuMA to mitotic centrosomes; Hedgehog 'off' state; Loss of Nlp from mitotic centrosomes; Translocation of GLUT4 to the plasma membrane; Prefoldin mediated transfer of substrate to…	74	3	0.38	0.199558	0.103709	-0.02	1	1	0.25	0.670443	0.528554	-0.4	0.325372	0.102935	-0.13	1	0.742865	0.27	0.694502	0.525845	2.95	12.23	0.68	13.85	3.53494e+06	3.73444e+06	3.706e+06	3.87997e+06	4.8071e+06	4.86424e+06	3.63353e+06
48	P09874	Poly [ADP-ribose] polymerase 1	PARP1	36	32	113	32	1014	113	8.88	154.996	321.36	cell death;cell differentiation;cell organization and biogenesis;metabolic process;regulation of biological process;response to stimulus	membrane;mitochondrion;nucleus	catalytic activity;DNA binding;metal ion binding;nucleotide binding;protein binding;RNA binding	Base excision repair; NF-kappa B signaling pathway; Apoptosis	Corticotropin-releasing hormone signaling pathway; Nanoparticle triggered regulated necrosis; Fas Ligand (FasL) pathway and Stress induction of Heat Shock Proteins (HSP) regulation; NAD metabolism, sirtuins and aging; NAD+ metabolism; NAD+ biosynthetic pathways	POLB-Dependent Long Patch Base Excision Repair; Dual Incision in GG-NER; Formation of Incision Complex in GG-NER; Downregulation of SMAD2/3:SMAD4 transcriptional activity; DNA Damage Recognition in GG-NER; HDR through MMEJ (alt-NHEJ); SUMOylation of DNA damage response and repair proteins	35	0	-0.37	0.00108168	8.01756e-05	-0.29	0.0126913	0.000571295	-0.81	4.88507e-06	7.20816e-08	0.08	0.832173	0.4801	-0.44	0.000308573	2.43198e-05	-0.52	8.89737e-05	5.28e-06	1.31	2.34	0.23	4.39	6.33416e+06	6.42647e+06	6.26098e+06	5.02939e+06	4.90576e+06	4.80008e+06	5.18551e+06
49	P04075	Fructose-bisphosphate aldolase A	ALDOA	70	20	215	16	364	39.4	8.09	153.796	646.63	cell organization and biogenesis;cellular homeostasis;metabolic process;regulation of biological process;transport	cytoplasm;cytoskeleton;cytosol;extracellular;membrane;nucleus;organelle lumen	catalytic activity;protein binding;RNA binding	HIF-1 signaling pathway; Carbon metabolism; Fructose and mannose metabolism; Pentose phosphate pathway; Glycolysis / Gluconeogenesis; Biosynthesis of amino acids; Metabolic pathways	Glycolysis and Gluconeogenesis; Sudden Infant Death Syndrome (SIDS) Susceptibility Pathways	Platelet degranulation ; Gluconeogenesis; Glycolysis; Neutrophil degranulation	21	4	0.73	0.000388935	1.79221e-05	0.42	0.0296668	0.00212173	1.31	5.1956e-06	8.98094e-08	-0.31	0.0919907	0.0127527	0.57	0.00145498	0.00017879	0.88	6.29596e-05	3.23278e-06	0.25	6.65	2.79	5.06	1.20564e+07	1.20901e+07	1.21174e+07	1.84442e+07	2.01172e+07	2.10506e+07	1.63031e+07
50	Q08211	ATP-dependent RNA helicase A	DHX9	36	35	112	35	1270	140.9	6.84	149.59	308.78	cell death;cell differentiation;cell organization and biogenesis;defense response;metabolic process;regulation of biological process;response to stimulus;transport	cytoplasm;cytoskeleton;cytosol;membrane;nucleus;ribosome	catalytic activity;DNA binding;metal ion binding;nucleotide binding;protein binding;RNA binding		mRNA Processing	TRAF6 mediated NF-kB activation; TAK1 activates NFkB by phosphorylation and activation of IKKs complex; RIP-mediated NFkB activation via ZBP1; Activated TLR4 signalling; Interleukin-1 family signaling; mRNA Splicing - Major Pathway; DEx/H-box helicases activate type I IFN and inflammatory cytokines production	34	0	-0.32	0.0332964	0.0107462	-0.02	1	0.993567	-0.84	2.19294e-05	1.23118e-06	0.3	0.123775	0.0198271	-0.52	0.000557828	5.19874e-05	-0.82	4.49339e-05	1.66507e-06	3.04	6.63	1.75	8.9	6.84037e+06	6.47313e+06	6.51539e+06	5.81832e+06	5.21665e+06	5.17948e+06	6.41874e+06
52	Q13885	Tubulin beta-2A chain	TUBB2A	50	16	280	2	445	49.9	4.89	146.214	727.24	cell organization and biogenesis	cytoplasm;cytoskeleton;nucleus	catalytic activity;nucleotide binding;protein binding;structural molecule activity	Pathogenic Escherichia coli infection; Gap junction; Phagosome	Pathogenic Escherichia coli infection; Parkin-Ubiquitin Proteasomal System pathway	COPI-independent Golgi-to-ER retrograde traffic; COPI-dependent Golgi-to-ER retrograde traffic; Carboxyterminal post-translational modifications of tubulin; Recruitment of NuMA to mitotic centrosomes; Hedgehog 'off' state; Translocation of GLUT4 to the plasma membrane; Prefoldin mediated transfer of substrate to CCT/TriC; Microtubule-dependent trafficking of connexons from Golgi to the plasma mem…	65	0	-0.09	1	0.837448	-0.11	1	0.777157	2.31	1.93104e-05	9.85058e-07	-0.03	1	0.999936	2.4	2.15517e-05	4.83999e-07	2.42	1.95724e-05	4.46031e-07	7.19	11.23	8.66	17.08	174096	199530	180187	169859	143889	179637	172776
53	P60174	Triosephosphate isomerase	TPI1	71	14	222	14	286	30.8	5.92	142.843	691.01	development;metabolic process	cytosol;nucleus	catalytic activity;protein binding	Carbon metabolism; Inositol phosphate metabolism; Fructose and mannose metabolism; Glycolysis / Gluconeogenesis; Biosynthesis of amino acids; Metabolic pathways	Fatty Acid Beta Oxidation; Cori Cycle; Glycolysis and Gluconeogenesis	Gluconeogenesis; Glycolysis	14	0	0.63	0.0013958	0.000127277	0.24	0.407916	0.0947285	0.9	4.11735e-05	3.29805e-06	-0.39	0.0574002	0.00504618	0.27	0.0603855	0.0209558	0.66	0.000389654	4.49348e-05	3.29	9.67	2.38	6.96	1.51137e+07	1.59049e+07	1.49657e+07	2.14891e+07	2.60491e+07	2.34335e+07	1.84919e+07
54	P36952	Serpin B5	SERPINB5	65	18	149	18	375	42.1	6.05	142.747	438.08	cell organization and biogenesis;cellular component movement;regulation of biological process	cytoplasm;extracellular	enzyme regulator activity;protein binding	MicroRNAs in cancer; p53 signaling pathway			2	0	0.85	0.00964958	0.00220232	0.38	0.713158	0.225318	1.59	7.00891e-05	7.09164e-06	-0.47	0.255527	0.0672752	0.74	0.012129	0.0027393	1.21	0.000503067	6.28834e-05	2.36	5.49	3.48	0.84	4.78798e+06	4.97247e+06	4.76374e+06	7.89399e+06	8.63747e+06	8.74196e+06	6.24249e+06
55	P19338	Nucleolin	NCL	38	28	195	28	710	76.6	4.7	140.523	476.01	regulation of biological process;response to stimulus	cytoplasm;membrane;nucleus	DNA binding;protein binding;RNA binding	Pathogenic Escherichia coli infection	Pathogenic Escherichia coli infection; VEGFA-VEGFR2 Signaling Pathway	Major pathway of rRNA processing in the nucleolus and cytosol	7	0	-0.27	0.00210069	0.000294506	-0.25	0.0171899	0.000882276	-0.8	2.95354e-06	2.65605e-08	0.02	1	0.897454	-0.53	4.98255e-05	1.8579e-06	-0.55	2.94863e-05	9.63936e-07	1.1	3.79	1.59	4.3	1.63776e+07	1.67384e+07	1.65958e+07	1.41551e+07	1.37746e+07	1.31302e+07	1.42655e+07
57	P68032	Actin, alpha cardiac muscle 1	ACTC1	40	14	906	1	377	42	5.39	137.922	2554.36	cell death;cell organization and biogenesis;cellular component movement;regulation of biological process;response to stimulus	cytoplasm;cytoskeleton;cytosol;membrane	catalytic activity;nucleotide binding;protein binding	Dilated cardiomyopathy; Adrenergic signaling in cardiomyocytes; Cardiac muscle contraction; Hypertrophic cardiomyopathy (HCM)	Cardiac Progenitor Differentiation; Myometrial Relaxation and Contraction Pathways; Striated Muscle Contraction	Striated Muscle Contraction	9	0	-0.24	0.178536	0.0904399	-0.25	0.515661	0.139064	0.69	0.00064928	0.000155203	-0.01	1	0.998297	0.93	0.000144506	8.51116e-06	0.94	0.000144107	1.0974e-05	1.45	6.26	1.56	3.46	6.66031e+06	6.55469e+06	6.74681e+06	5.1677e+06	5.84951e+06	5.62177e+06	5.58152e+06
58	P34932	Heat shock 70 kDa protein 4	HSPA4	48	31	85	29	840	94.3	5.19	137.455	212.41	cell organization and biogenesis;response to stimulus;transport	cytoplasm;cytosol	nucleotide binding;protein binding	Antigen processing and presentation	Parkin-Ubiquitin Proteasomal System pathway	Regulation of HSF1-mediated heat shock response	6	2	-0.07	1	0.828198	-0.21	0.202427	0.033894	-0.27	0.0296983	0.0153124	-0.14	0.445201	0.167859	-0.21	0.172628	0.0772439	-0.07	1	0.983754	2.25	3.33	1	5.34	2.88529e+06	2.75881e+06	2.83472e+06	2.62993e+06	2.80997e+06	2.70442e+06	2.49219e+06
59	Q14697	Neutral alpha-glucosidase AB	GANAB	43	29	153	29	944	106.8	6.14	134.674	399.3	metabolic process	endoplasmic reticulum;Golgi;membrane;organelle lumen	catalytic activity;RNA binding	N-Glycan biosynthesis; Protein processing in endoplasmic reticulum; Metabolic pathways		Calnexin/calreticulin cycle	8	0	0.13	0.564473	0.381575	0.05	1	0.949692	-0.05	1	0.977372	-0.08	1	0.762929	-0.18	0.974335	0.684511	-0.1	1	0.999884	0.5	2.54	0.92	11.76	4.73243e+06	4.77345e+06	4.73274e+06	5.04202e+06	5.17195e+06	5.30466e+06	4.89109e+06
60	P12956	X-ray repair cross-complementing protein 6	XRCC6	50	28	137	28	609	69.8	6.64	133.696	349.41	cell organization and biogenesis;defense response;metabolic process;regulation of biological process;response to stimulus;transport	chromosome;cytoplasm;cytosol;extracellular;membrane;nucleus;organelle lumen	catalytic activity;DNA binding;nucleotide binding;protein binding;RNA binding	Non-homologous end-joining	Non-homologous end joining	2-LTR circle formation; Neutrophil degranulation; IRF3-mediated induction of type I IFN; Nonhomologous End-Joining (NHEJ)	18	0	0	1	0.993739	-0.07	1	0.766161	-0.26	0.00546528	0.00214396	-0.07	1	0.932823	-0.26	0.0153637	0.00375629	-0.19	0.0273112	0.0117015	0.77	2.47	1.51	6.75	9.23573e+06	9.1112e+06	9.11477e+06	8.75285e+06	9.10259e+06	9.1657e+06	8.87006e+06
61	P50395	Rab GDP dissociation inhibitor beta	GDI2	64	24	110	16	445	50.6	6.47	132.768	292.99	metabolic process;regulation of biological process;response to stimulus;transport	cytoplasm;cytosol;extracellular;membrane;organelle lumen	catalytic activity;enzyme regulator activity;protein binding;RNA binding			Neutrophil degranulation; RAB GEFs exchange GTP for GDP on RABs; Rho GTPase cycle	10	8	-0.05	0.597947	0.409521	-0.07	0.858537	0.302312	0.19	0.000888331	0.000228449	-0.03	1	0.999099	0.24	0.000387762	3.18754e-05	0.26	0.000260809	2.51369e-05	0.92	3.85	0.94	1.84	4.19915e+06	4.27009e+06	4.26248e+06	3.91747e+06	4.22572e+06	4.12826e+06	4.03715e+06
63	P07195	L-lactate dehydrogenase B chain	LDHB	60	16	256	15	334	36.6	6.05	132.224	714.96	metabolic process	cytoplasm;cytosol;membrane;mitochondrion	catalytic activity;nucleotide binding;protein binding	Propanoate metabolism; Pyruvate metabolism; Glucagon signaling pathway; Glycolysis / Gluconeogenesis; Metabolic pathways; Cysteine and methionine metabolism	Glycolysis and Gluconeogenesis	Pyruvate metabolism	11	1	0.58	0.000379062	1.66878e-05	0.19	0.23993	0.0434034	0.25	0.0142435	0.00654526	-0.39	0.0293158	0.000669084	-0.33	0.0148172	0.00356503	0.06	0.904809	0.729188	2.92	9.96	0.18	3.27	1.29729e+07	1.37353e+07	1.35078e+07	1.80323e+07	2.20277e+07	2.02507e+07	1.54071e+07
64	P04350	Tubulin beta-4A chain	TUBB4A	53	16	241	1	444	49.6	4.88	131.799	611.72	cell organization and biogenesis;regulation of biological process	cytoplasm;cytoskeleton;cytosol;nucleus	catalytic activity;metal ion binding;nucleotide binding;protein binding;structural molecule activity	Pathogenic Escherichia coli infection; Gap junction; Phagosome	Pathogenic Escherichia coli infection; Parkin-Ubiquitin Proteasomal System pathway	COPI-independent Golgi-to-ER retrograde traffic; COPI-dependent Golgi-to-ER retrograde traffic; Carboxyterminal post-translational modifications of tubulin; Regulation of PLK1 Activity at G2/M Transition; Recruitment of NuMA to mitotic centrosomes; Hedgehog 'off' state; Loss of Nlp from mitotic centrosomes; Translocation of GLUT4 to the plasma membrane; Prefoldin mediated transfer of substrate to…	72	1	0.24	0.948494	0.745216	-0.02	1	0.969667	0.68	0.100251	0.0616636	-0.26	0.757489	0.4114	0.44	0.589422	0.356151	0.7	0.0494549	0.0238324	20.5	28.94	10.11	14.75	59988.5	75784.6	50579.1	57254.2	70800.8	100333	49325.4
65	P26641	Elongation factor 1-gamma	EEF1G	75	25	167	25	437	50.1	6.67	130.143	462.52	metabolic process;response to stimulus	cytoplasm;cytosol;endoplasmic reticulum;membrane;nucleus	catalytic activity;protein binding;RNA binding	Legionellosis	Translation Factors	Eukaryotic Translation Elongation	5	0	-0.08	0.869603	0.660766	-0.08	0.988158	0.420705	-0.67	8.26064e-06	2.12436e-07	0.01	1	0.990909	-0.58	2.18677e-05	5.00363e-07	-0.59	2.46639e-05	6.74727e-07	0.24	4.74	0.76	3.74	1.19101e+07	1.19542e+07	1.1901e+07	1.10257e+07	1.12352e+07	1.20519e+07	1.12804e+07
66	P13010	X-ray repair cross-complementing protein 5	XRCC5	54	27	123	27	732	82.7	5.81	128.67	349.48	cell differentiation;cell organization and biogenesis;cell proliferation;defense response;metabolic process;regulation of biological process;response to stimulus;transport	chromosome;cytoplasm;cytosol;extracellular;membrane;nucleus;organelle lumen	catalytic activity;DNA binding;enzyme regulator activity;nucleotide binding;protein binding;RNA binding	Non-homologous end-joining	Non-homologous end joining	2-LTR circle formation; Neutrophil degranulation; IRF3-mediated induction of type I IFN; Nonhomologous End-Joining (NHEJ)	18	0	-0.05	1	0.986973	-0.07	1	0.792084	-0.31	0.00707467	0.00289859	-0.02	1	0.96546	-0.25	0.021586	0.00581724	-0.24	0.0336758	0.0150521	1.06	4.05	0.59	5.99	4.71761e+06	4.63293e+06	4.72071e+06	4.44217e+06	4.80379e+06	4.54715e+06	4.49012e+06
67	P62258	14-3-3 protein epsilon	YWHAE	73	16	201	13	255	29.2	4.74	128.22	610.02	cell organization and biogenesis;cellular component movement;cellular homeostasis;metabolic process;regulation of biological process;response to stimulus;transport	cytoplasm;cytosol;membrane;mitochondrion;nucleus	protein binding;RNA binding	Viral carcinogenesis; Epstein-Barr virus infection; Neurotrophin signaling pathway; Hippo signaling pathway; Oocyte meiosis; Cell cycle; PI3K-Akt signaling pathway	Cell Cycle; Myometrial Relaxation and Contraction Pathways; VEGFA-VEGFR2 Signaling Pathway; Calcium Regulation in the Cardiac Cell; Sudden Infant Death Syndrome (SIDS) Susceptibility Pathways	Regulation of PLK1 Activity at G2/M Transition; Recruitment of NuMA to mitotic centrosomes; Loss of Nlp from mitotic centrosomes; NADE modulates death signalling; Translocation of GLUT4 to the plasma membrane; Deregulated CDK5 triggers multiple neurodegenerative pathways in Alzheimer's disease models; Chk1/Chk2(Cds1) mediated inactivation of Cyclin B:Cdk1 complex; Signaling by Hippo; AURKA Activa…	65	4	0.27	0.049934	0.0179559	0.05	1	0.899623	0.68	4.39231e-05	3.6294e-06	-0.22	0.258878	0.0695793	0.41	0.00134297	0.00016275	0.63	0.000112884	7.60164e-06	2.41	5.73	1.88	2.51	2.65742e+07	2.78513e+07	2.74858e+07	3.01159e+07	3.31069e+07	3.34921e+07	2.87612e+07
68	Q00839	Heterogeneous nuclear ribonucleoprotein U	HNRNPU	36	24	135	23	825	90.5	6	126.382	386.59	cell differentiation;metabolic process;regulation of biological process;response to stimulus	cell surface;chromosome;cytoplasm;membrane;nucleus;spliceosomal complex	DNA binding;nucleotide binding;protein binding;RNA binding	Spliceosome	mRNA Processing	mRNA Splicing - Major Pathway	6	1	-0.66	0.00231143	0.000336778	-0.25	0.474387	0.121931	-0.89	0.000126117	1.66056e-05	0.41	0.096642	0.0137031	-0.23	0.2149	0.101209	-0.64	0.00151362	0.000290492	2.4	9.68	0.51	12.23	1.07535e+07	1.11311e+07	1.12643e+07	8.21809e+06	7.04232e+06	6.92211e+06	9.38463e+06
69	P30101	Protein disulfide-isomerase A3	PDIA3	47	21	154	21	505	56.7	6.35	125.078	478.74	cellular homeostasis;metabolic process;regulation of biological process;response to stimulus;transport	cell surface;endoplasmic reticulum;membrane;nucleus;organelle lumen	catalytic activity;protein binding;RNA binding	Protein processing in endoplasmic reticulum; Antigen processing and presentation		ER-Phagosome pathway; Calnexin/calreticulin cycle; Antigen Presentation: Folding, assembly and peptide loading of class I MHC	13	0	0.4	0.0360906	0.0118009	0.32	0.231129	0.0413252	0.37	0.00871974	0.00370102	-0.08	1	0.920051	-0.02	1	0.928133	0.05	0.695256	0.526709	0.22	4.19	1.59	18.01	8.40974e+06	8.37366e+06	8.40027e+06	1.10736e+07	1.15698e+07	1.06398e+07	1.03545e+07
70	P07814	Bifunctional glutamate/proline--tRNA ligase	EPRS	24	27	74	27	1512	170.5	7.33	124.611	209.42	cell organization and biogenesis;metabolic process;regulation of biological process;response to stimulus	cytoplasm;cytosol;membrane	catalytic activity;metal ion binding;nucleotide binding;protein binding;RNA binding	Porphyrin and chlorophyll metabolism; Aminoacyl-tRNA biosynthesis; Metabolic pathways	Parkinsons Disease Pathway; Amino Acid metabolism	tRNA modification in the nucleus and cytosol; Cytosolic tRNA aminoacylation; SeMet incorporation into proteins	16	0	-0.23	0.107125	0.0465525	-0.29	0.0504037	0.00475149	-0.45	0.000331655	6.54361e-05	-0.06	0.937695	0.580837	-0.21	0.0161864	0.00404661	-0.15	0.0747111	0.0391479	1.89	5.24	1.48	9.35	3.3295e+06	3.2545e+06	3.20688e+06	2.76534e+06	2.7083e+06	2.98787e+06	2.65534e+06
71	P40926	Malate dehydrogenase, mitochondrial	MDH2	64	17	123	17	338	35.5	8.68	124.556	380.61	metabolic process	membrane;mitochondrion;nucleus;organelle lumen	catalytic activity;nucleotide binding;protein binding;RNA binding	Citrate cycle (TCA cycle); Carbon metabolism; Pyruvate metabolism; Metabolic pathways; Cysteine and methionine metabolism; Glyoxylate and dicarboxylate metabolism	Amino Acid metabolism; Glycolysis and Gluconeogenesis; TCA Cycle	Gluconeogenesis; Citric acid cycle (TCA cycle)	16	0	0.47	0.0105228	0.0024736	0.35	0.0889261	0.0106325	-0.26	0.372472	0.267734	-0.13	1	0.847114	-0.74	0.00133907	0.00016171	-0.61	0.00240662	0.00053683	0.44	6.41	1.22	12.05	1.09038e+07	1.08228e+07	1.09086e+07	1.51444e+07	1.52414e+07	1.35683e+07	1.38556e+07
72	P63104	14-3-3 protein zeta/delta	YWHAZ	64	14	300	9	245	27.7	4.79	124.118	789.69	cell organization and biogenesis;metabolic process;regulation of biological process;response to stimulus;transport	cytoplasm;cytosol;membrane;mitochondrion;nucleus	catalytic activity;protein binding;RNA binding	Viral carcinogenesis; Pathogenic Escherichia coli infection; Hepatitis B; Epstein-Barr virus infection; Hippo signaling pathway; Oocyte meiosis; Cell cycle; PI3K-Akt signaling pathway	Cell Cycle; Prolactin Signaling Pathway; Pathogenic Escherichia coli infection; Myometrial Relaxation and Contraction Pathways; Calcium Regulation in the Cardiac Cell; Sudden Infant Death Syndrome (SIDS) Susceptibility Pathways	Chk1/Chk2(Cds1) mediated inactivation of Cyclin B:Cdk1 complex; Interleukin-3, 5 and GM-CSF signaling; KSRP (KHSRP) binds and destabilizes mRNA; Activation of BAD and translocation to mitochondria ; GP1b-IX-V activation signalling; Translocation of GLUT4 to the plasma membrane; Rap1 signalling; Deactivation of the beta-catenin transactivating complex; TP53 Regulates Metabolic Genes; RHO GTPases a…	51	3	0.34	0.058233	0.021897	0.12	1	0.545709	0.86	8.65199e-05	9.70248e-06	-0.23	0.536666	0.236124	0.51	0.00363069	0.000552296	0.74	0.000379118	4.32411e-05	2.48	5.28	2.85	3.32	8.76656e+06	9.20271e+06	8.90984e+06	1.05476e+07	1.17101e+07	1.1316e+07	1.01366e+07
75	P26038	Moesin	MSN	53	29	164	21	577	67.8	6.4	120.833	439.14	cell differentiation;cell organization and biogenesis;cell proliferation;cellular component movement;regulation of biological process;response to stimulus	cell surface;cytoplasm;cytoskeleton;cytosol;membrane;nucleus	protein binding;RNA binding;structural molecule activity	Proteoglycans in cancer; Regulation of actin cytoskeleton; Leukocyte transendothelial migration; Measles	Glial Cell Differentiation; AGE/RAGE pathway; Regulation of Actin Cytoskeleton	Gene and protein expression by JAK-STAT signaling after Interleukin-12 stimulation; Interleukin-12 family signaling; Recycling pathway of L1	16	7	-0.25	0.0318606	0.0102289	-0.03	1	0.978148	0.09	0.738183	0.597206	0.22	0.142338	0.0240037	0.34	0.00672488	0.00125664	0.12	0.450621	0.316156	1.66	7.1	1.24	9.87	5.99806e+06	6.10056e+06	5.90103e+06	5.23087e+06	4.54847e+06	5.02641e+06	5.86762e+06
77	P52209	6-phosphogluconate dehydrogenase, decarboxylating	PGD	52	19	76	19	483	53.1	7.23	117.572	232.68	metabolic process	cytoplasm;cytosol;nucleus	catalytic activity	Carbon metabolism; Glutathione metabolism; Pentose phosphate pathway; Metabolic pathways	Pentose Phosphate Pathway; NRF2 pathway	Pentose phosphate pathway (hexose monophosphate shunt)	9	0	0.66	0.00209337	0.000292593	0.11	1	0.593506	1.44	5.97206e-06	1.25887e-07	-0.55	0.0356018	0.00195741	0.78	0.00028269	2.14413e-05	1.33	1.62603e-05	3.01124e-07	0.98	8.11	3.62	14.59	2.10085e+06	2.13656e+06	2.10024e+06	2.98636e+06	3.31749e+06	3.51133e+06	2.41594e+06
78	P07237	Protein disulfide-isomerase	P4HB	49	25	179	25	508	57.1	4.87	114.35	428.7	cell organization and biogenesis;cellular homeostasis;metabolic process;regulation of biological process;response to stimulus	endoplasmic reticulum;extracellular;membrane;organelle lumen	catalytic activity;metal ion binding;protein binding;RNA binding	Protein processing in endoplasmic reticulum		Post-translational protein phosphorylation; Regulation of Insulin-like Growth Factor (IGF) transport and uptake by Insulin-like Growth Factor Binding Proteins (IGFBPs); VLDL assembly; Chylomicron assembly; Collagen biosynthesis and modifying enzymes; Interleukin-12 family signaling; Detoxification of Reactive Oxygen Species; Hedgehog ligand biogenesis	23	0	0.22	0.431087	0.274062	0.19	1	0.449182	0.59	0.0021717	0.00072146	-0.03	1	0.993987	0.36	0.0456939	0.0147537	0.4	0.0200308	0.00813542	1.15	1.42	1.1	18.91	8.23093e+06	8.37519e+06	8.19501e+06	9.57136e+06	9.60632e+06	9.82544e+06	9.29703e+06
79	P06744	Glucose-6-phosphate isomerase	GPI	45	20	133	20	558	63.1	8.32	113.731	404	metabolic process;regulation of biological process;response to stimulus;transport	cytoplasm;cytosol;extracellular;membrane;organelle lumen	catalytic activity;protein binding	Carbon metabolism; Starch and sucrose metabolism; Pentose phosphate pathway; Glycolysis / Gluconeogenesis; Amino sugar and nucleotide sugar metabolism; Metabolic pathways	Cori Cycle; Glycolysis and Gluconeogenesis	Glycolysis; Neutrophil degranulation; Gluconeogenesis; TP53 Regulates Metabolic Genes	21	0	0.83	0.000133824	3.34417e-06	0.46	0.012456	0.000539742	0.71	0.000126117	1.65411e-05	-0.37	0.0439879	0.00349523	-0.12	0.657944	0.405918	0.25	0.102383	0.0557162	3.45	10.25	2.06	5.23	5.34333e+06	5.72225e+06	5.50037e+06	8.56447e+06	1.05206e+07	9.75234e+06	7.548e+06
80	Q13509	Tubulin beta-3 chain	TUBB3	40	14	146	3	450	50.4	4.93	113.574	349.6	cell organization and biogenesis;cellular component movement	cytoplasm;cytoskeleton;nucleus	catalytic activity;nucleotide binding;protein binding;structural molecule activity	Pathogenic Escherichia coli infection; Gap junction; Phagosome	Pathogenic Escherichia coli infection; Parkin-Ubiquitin Proteasomal System pathway; Exercise-induced Circadian Regulation	COPI-independent Golgi-to-ER retrograde traffic; COPI-dependent Golgi-to-ER retrograde traffic; Carboxyterminal post-translational modifications of tubulin; Recruitment of NuMA to mitotic centrosomes; Hedgehog 'off' state; Translocation of GLUT4 to the plasma membrane; Prefoldin mediated transfer of substrate to CCT/TriC; Microtubule-dependent trafficking of connexons from Golgi to the plasma mem…	66	1	0.67	0.0172297	0.00477265	0.53	0.214561	0.0367381	1.29	0.000260832	4.7284e-05	-0.14	1	0.668708	0.62	0.066978	0.0240099	0.76	0.0100474	0.00322227	8.26	7.85	4.13	14.56	105756	120545	103975	158534	185015	168325	155945
81	P60842	Eukaryotic initiation factor 4A-I	EIF4A1	58	18	104	8	406	46.1	5.48	110.369	268.38	metabolic process;regulation of biological process	cytoplasm;cytosol;membrane;nucleus	catalytic activity;DNA binding;nucleotide binding;protein binding;RNA binding	RNA transport	Translation Factors; Interferon type I signaling pathways	ISG15 antiviral mechanism; L13a-mediated translational silencing of Ceruloplasmin expression; Translation initiation complex formation; GTP hydrolysis and joining of the 60S ribosomal subunit; Deadenylation of mRNA; Ribosomal scanning and start codon recognition	20	10	-0.25	0.110078	0.0482085	-0.27	0.30272	0.0591222	-0.4	0.0056746	0.00224639	-0.02	1	0.999919	-0.15	0.525718	0.307411	-0.13	0.380586	0.257889	1.23	5.94	2.37	14.53	7.07619e+06	7.24615e+06	7.12034e+06	5.45879e+06	5.9746e+06	6.11991e+06	5.74364e+06
82	P31150	Rab GDP dissociation inhibitor alpha	GDI1	55	20	86	12	447	50.6	5.14	109.573	260.54	metabolic process;regulation of biological process;response to stimulus;transport	cytoplasm;cytosol;Golgi	catalytic activity;enzyme regulator activity;protein binding		Integrated Breast Cancer Pathway	RAB GEFs exchange GTP for GDP on RABs; Rho GTPase cycle	8	0	0.23	0.0516223	0.0187161	0.02	1	0.989005	0.68	1.62807e-05	6.9731e-07	-0.21	0.183323	0.0383526	0.44	0.000236485	1.66341e-05	0.66	2.94863e-05	9.67985e-07	1.49	3.91	0.95	6.33	1.46526e+06	1.44919e+06	1.42252e+06	1.59326e+06	1.70351e+06	1.70881e+06	1.48523e+06
83	Q99832	T-complex protein 1 subunit eta	CCT7	53	21	72	21	543	59.3	7.65	108.913	191.39	metabolic process;regulation of biological process;transport	cytoplasm;cytosol;mitochondrion	nucleotide binding;protein binding			Prefoldin mediated transfer of substrate to CCT/TriC; Cooperation of PDCL (PhLP1) and TRiC/CCT in G-protein beta folding; Association of TriC/CCT with target proteins during biosynthesis; Formation of tubulin folding intermediates by CCT/TriC; Folding of actin by CCT/TriC	9	0	-0.21	0.0019604	0.000269856	-0.18	0.0126689	0.000564956	-0.39	1.55629e-05	5.99825e-07	0.03	1	0.970977	-0.18	0.0025548	0.000357239	-0.21	0.00101933	0.000175037	1.23	2.68	1.77	3.25	4.28623e+06	4.3124e+06	4.21108e+06	3.60931e+06	3.71558e+06	3.8079e+06	3.67925e+06
84	O60506	Heterogeneous nuclear ribonucleoprotein Q	SYNCRIP	41	21	102	15	623	69.6	8.59	108.594	307.38	cell differentiation;metabolic process;regulation of biological process;response to stimulus	cytoplasm;endoplasmic reticulum;membrane;nucleus;spliceosomal complex	protein binding;RNA binding				0	6	-0.59	2.20838e-05	1.41198e-07	-0.35	0.000868243	9.89233e-06	-0.81	3.69876e-07	1.71528e-09	0.24	0.0356018	0.00107857	-0.23	0.000870094	9.18523e-05	-0.47	2.16461e-05	5.69897e-07	1.98	4.38	0.96	4.33	7.20725e+06	6.998e+06	6.94237e+06	5.02346e+06	4.66351e+06	4.65809e+06	5.46418e+06
85	P50991	T-complex protein 1 subunit delta	CCT4	56	24	92	24	539	57.9	7.83	107.415	218.91	metabolic process;regulation of biological process;transport	cytoplasm;cytoskeleton;cytosol	nucleotide binding;protein binding;RNA binding			BBSome-mediated cargo-targeting to cilium; Prefoldin mediated transfer of substrate to CCT/TriC; Cooperation of PDCL (PhLP1) and TRiC/CCT in G-protein beta folding; Association of TriC/CCT with target proteins during biosynthesis; Formation of tubulin folding intermediates by CCT/TriC; Folding of actin by CCT/TriC	13	0	-0.21	0.000142893	3.63132e-06	-0.18	0.00132117	1.83419e-05	-0.45	3.69021e-07	1.55574e-09	0.03	0.744135	0.401632	-0.25	3.50535e-05	1.13646e-06	-0.27	1.67478e-05	3.24242e-07	0.61	0.8	0.72	2.15	4.02656e+06	3.99941e+06	4.04808e+06	3.45782e+06	3.513e+06	3.49077e+06	3.55704e+06
86	P50454	Serpin H1	SERPINH1	48	18	139	18	418	46.4	8.69	107.213	404.84	cell organization and biogenesis;metabolic process;regulation of biological process;response to stimulus	cytoplasm;endoplasmic reticulum;membrane;organelle lumen	enzyme regulator activity;protein binding;RNA binding		Endochondral Ossification	Collagen biosynthesis and modifying enzymes	4	0	0.44	0.0973555	0.0411936	0.3	0.614229	0.178685	0.69	0.00143193	0.000408974	-0.14	1	0.864759	0.24	0.126888	0.0520994	0.38	0.0274419	0.0117922	0.72	7.56	0.79	17.78	5.82005e+06	5.83048e+06	5.8975e+06	7.93133e+06	8.31626e+06	7.1583e+06	7.19807e+06
87	P22626	Heterogeneous nuclear ribonucleoproteins A2/B1	HNRNPA2B1	49	17	192	15	353	37.4	8.95	106.92	558.45	metabolic process;regulation of biological process;response to stimulus;transport	cytoplasm;extracellular;membrane;nucleus;spliceosomal complex	DNA binding;protein binding;RNA binding		mRNA Processing	Gene and protein expression by JAK-STAT signaling after Interleukin-12 stimulation; Interleukin-12 family signaling; mRNA Splicing - Major Pathway	10	2	-0.84	0.00145833	0.000142209	-0.24	0.691473	0.214116	-0.94	0.000222065	3.93201e-05	0.6	0.0368222	0.00264572	-0.1	1	0.748417	-0.71	0.00240662	0.000536088	1.78	13.26	0.89	10.26	1.44219e+07	1.41249e+07	1.46343e+07	9.93239e+06	7.86918e+06	8.05037e+06	1.22432e+07
88	P78371	T-complex protein 1 subunit beta	CCT2	57	22	95	22	535	57.5	6.46	106.874	226.96	cell organization and biogenesis;metabolic process;regulation of biological process;transport	cytoplasm;cytosol;extracellular;organelle lumen	nucleotide binding;protein binding			BBSome-mediated cargo-targeting to cilium; Prefoldin mediated transfer of substrate to CCT/TriC; Cooperation of PDCL (PhLP1) and TRiC/CCT in G-protein beta folding; Association of TriC/CCT with target proteins during biosynthesis; Neutrophil degranulation; Folding of actin by CCT/TriC; Formation of tubulin folding intermediates by CCT/TriC	16	0	-0.21	0.00452117	0.000832999	-0.21	0.0194889	0.00108226	-0.48	1.69594e-05	7.57883e-07	0.01	1	0.99957	-0.26	0.00147081	0.000181981	-0.27	0.000888252	0.000144822	0.35	3.27	0.89	3.8	5.19145e+06	5.19808e+06	5.16375e+06	4.36199e+06	4.65449e+06	4.47804e+06	4.56399e+06
89	P27797	Calreticulin	CALR	68	17	164	17	417	48.1	4.44	106.513	411.82	cell differentiation;cell organization and biogenesis;cellular homeostasis;metabolic process;regulation of biological process;response to stimulus;transport	cell surface;cytoplasm;cytosol;endoplasmic reticulum;extracellular;Golgi;membrane;nucleus;organelle lumen	DNA binding;metal ion binding;protein binding;RNA binding	Chagas disease (American trypanosomiasis); Protein processing in endoplasmic reticulum; HTLV-I infection; Phagosome; Antigen processing and presentation	Androgen receptor signaling pathway; Photodynamic therapy-induced unfolded protein response; Calcium Regulation in the Cardiac Cell	Scavenging by Class F Receptors; Assembly of Viral Components at the Budding Site; ATF6 (ATF6-alpha) activates chaperone genes; Antigen Presentation: Folding, assembly and peptide loading of class I MHC; ER-Phagosome pathway; Calnexin/calreticulin cycle; Scavenging by Class A Receptors	32	0	0.27	0.0672702	0.0261844	0.18	0.798737	0.266806	0.15	0.122241	0.0767353	-0.09	0.918426	0.560527	-0.12	1	0.953295	-0.03	1	0.908856	2.43	6.55	0.62	14.6	1.14522e+07	1.20234e+07	1.1742e+07	1.38959e+07	1.56702e+07	1.41701e+07	1.33013e+07
90	P40227	T-complex protein 1 subunit zeta	CCT6A	50	22	105	22	531	58	6.68	103.821	234.44	metabolic process;regulation of biological process	cytoplasm;cytosol;membrane	nucleotide binding;protein binding;RNA binding			Prefoldin mediated transfer of substrate to CCT/TriC; Cooperation of PDCL (PhLP1) and TRiC/CCT in G-protein beta folding; Association of TriC/CCT with target proteins during biosynthesis; Formation of tubulin folding intermediates by CCT/TriC; Folding of actin by CCT/TriC	9	0	-0.11	0.290669	0.166959	-0.18	0.208663	0.0353602	-0.44	0.000279529	5.18519e-05	-0.06	1	0.842369	-0.33	0.00532526	0.000945459	-0.27	0.0113556	0.00378999	1.33	5.14	0.61	7.3	7.44945e+06	7.59011e+06	7.39736e+06	6.46312e+06	7.16e+06	6.89607e+06	6.62158e+06
91	P55060	Exportin-2	CSE1L	32	28	91	28	971	110.3	5.77	103.72	237.09	cell death;cell proliferation;transport	cytoplasm;cytosol;membrane;nucleus	protein binding;transporter activity				0	0	-0.54	0.00286544	0.000449052	-0.39	0.0643328	0.00652187	-0.62	0.000196917	3.35389e-05	0.15	0.669001	0.341152	-0.08	0.388801	0.209319	-0.23	0.0245081	0.0103148	2.36	2.33	0.59	14.38	4.94752e+06	5.0324e+06	4.80206e+06	3.29907e+06	3.45565e+06	3.39341e+06	3.7777e+06
92	P06737	Glycogen phosphorylase, liver form	PYGL	38	29	129	22	847	97.1	7.17	103.57	301.03	cell death;metabolic process;transport	cytoplasm;cytosol;extracellular;organelle lumen	catalytic activity;nucleotide binding;protein binding	Insulin signaling pathway; Glucagon signaling pathway; Starch and sucrose metabolism; Metabolic pathways; Insulin resistance	TNF alpha Signaling Pathway; Glycogen Metabolism	Neutrophil degranulation; Glycogen breakdown (glycogenolysis)	14	0	-0.43	0.212233	0.111285	-0.22	1	0.761858	0.49	0.231717	0.157669	0.21	0.890731	0.534456	0.92	0.0112315	0.00246046	0.71	0.0527433	0.0257945	2.45	9.34	1.52	12.03	2.03532e+06	2.07246e+06	1.97399e+06	1.51538e+06	1.29203e+06	1.53584e+06	1.73116e+06
93	P11586	C-1-tetrahydrofolate synthase, cytoplasmic	MTHFD1	32	26	67	26	935	101.5	7.3	103.416	151.83	metabolic process	cytoplasm;cytosol;membrane;mitochondrion	catalytic activity;nucleotide binding;protein binding	One carbon pool by folate; Metabolic pathways	Folate Metabolism; One Carbon Metabolism; Trans-sulfuration and one carbon metabolism	Metabolism of folate and pterines	9	0	0.14	1	0.973374	-0.13	1	0.737962	-0.33	0.0408986	0.0219493	-0.27	0.758083	0.415568	-0.47	0.0299843	0.00894448	-0.2	0.231817	0.144398	1.1	10.21	0.98	16.01	2.47945e+06	2.48963e+06	2.43844e+06	2.28392e+06	2.75801e+06	2.72385e+06	2.27433e+06
94	P31948	Stress-induced-phosphoprotein 1	STIP1	52	29	124	29	543	62.6	6.8	103.401	260.86	response to stimulus	cytoplasm;cytosol;Golgi;nucleus	protein binding;RNA binding	Prion diseases		HSP90 chaperone cycle for steroid hormone receptors (SHR)	4	0	-0.09	0.260777	0.144471	-0.21	0.0546772	0.0052906	-0.18	0.0295692	0.0152334	-0.11	0.574098	0.26385	-0.09	0.895306	0.6047	0.02	1	0.94971	1.57	3.16	0.87	3.17	5.84273e+06	6.02694e+06	5.91409e+06	5.28268e+06	5.55041e+06	5.60734e+06	5.17467e+06
95	P50990	T-complex protein 1 subunit theta	CCT8	51	25	106	25	548	59.6	5.6	102.768	252.76	cell organization and biogenesis;metabolic process;regulation of biological process;transport	cytoplasm;cytoskeleton;cytosol;extracellular;organelle lumen	catalytic activity;nucleotide binding;protein binding			BBSome-mediated cargo-targeting to cilium; Prefoldin mediated transfer of substrate to CCT/TriC; Cooperation of PDCL (PhLP1) and TRiC/CCT in G-protein beta folding; Association of TriC/CCT with target proteins during biosynthesis; Neutrophil degranulation; Folding of actin by CCT/TriC; Formation of tubulin folding intermediates by CCT/TriC	16	0	-0.23	0.000308515	1.25444e-05	-0.23	0.0013341	1.92374e-05	-0.53	6.90598e-07	3.7849e-09	0	1	0.98938	-0.29	3.95182e-05	1.3396e-06	-0.29	2.94863e-05	9.56688e-07	0.4	2.76	0.63	2.9	7.55616e+06	7.60474e+06	7.61308e+06	6.23832e+06	6.47359e+06	6.58584e+06	6.44535e+06
96	P09211	Glutathione S-transferase P	GSTP1	72	9	220	9	210	23.3	5.64	102.692	671.36	cell communication;cell proliferation;metabolic process;regulation of biological process;response to stimulus;transport	cytoplasm;cytosol;extracellular;membrane;mitochondrion;nucleus;organelle lumen	antioxidant activity;catalytic activity;enzyme regulator activity;protein binding	Glutathione metabolism; Metabolism of xenobiotics by cytochrome P450; Pathways in cancer; Prostate cancer; Drug metabolism - cytochrome P450; Chemical carcinogenesis; Platinum drug resistance	NRF2 pathway; Photodynamic therapy-induced NFE2L2 (NRF2) survival signaling; Exercise-induced Circadian Regulation; Arachidonate Epoxygenase / Epoxide Hydrolase; Metapathway biotransformation	Glutathione conjugation; Neutrophil degranulation; Detoxification of Reactive Oxygen Species	22	0	0.71	0.00652533	0.00132987	0.31	0.487897	0.127292	1.06	0.000158634	2.42097e-05	-0.4	0.258878	0.0695886	0.35	0.0914409	0.0351427	0.75	0.00211441	0.00045385	3.3	8.91	2.24	7.89	1.00661e+07	1.07498e+07	1.03522e+07	1.52783e+07	1.82721e+07	1.69044e+07	1.33203e+07
97	P48643	T-complex protein 1 subunit epsilon	CCT5	46	20	80	20	541	59.6	5.66	102.385	199.13	metabolic process;regulation of biological process;response to stimulus;transport	cytoplasm;cytoskeleton;cytosol	nucleotide binding;protein binding;RNA binding			BBSome-mediated cargo-targeting to cilium; Prefoldin mediated transfer of substrate to CCT/TriC; Cooperation of PDCL (PhLP1) and TRiC/CCT in G-protein beta folding; Association of TriC/CCT with target proteins during biosynthesis; Formation of tubulin folding intermediates by CCT/TriC; Folding of actin by CCT/TriC	13	0	-0.22	0.0119704	0.00293557	-0.2	0.0987204	0.0123764	-0.5	4.58526e-05	3.86616e-06	0.02	1	0.856602	-0.28	0.00473683	0.00079081	-0.31	0.0012799	0.000235941	3.37	3.26	3.04	2.39	6.51665e+06	6.96935e+06	6.78869e+06	5.60437e+06	5.81322e+06	5.98241e+06	5.82393e+06
98	Q15365	Poly(rC)-binding protein 1	PCBP1	67	16	84	11	356	37.5	7.09	101.352	245.56	metabolic process;regulation of biological process	cytoplasm;cytosol;membrane;nucleus	DNA binding;protein binding;RNA binding	Spliceosome		mRNA Splicing - Major Pathway	5	5	0.32	0.0425347	0.0145926	0.15	0.942879	0.374781	-0.02	0.995263	0.887009	-0.17	0.568494	0.259258	-0.35	0.0154869	0.00380611	-0.17	0.174212	0.104562	2.07	7.79	0.53	9.56	4.64378e+06	4.83952e+06	4.73598e+06	5.50518e+06	6.43069e+06	5.92344e+06	5.25777e+06
99	P35580	Myosin-10	MYH10	16	30	79	20	1976	228.9	5.54	100.499	195.11	cell organization and biogenesis;cellular component movement;metabolic process;regulation of biological process;transport	cytoplasm;cytosol;nucleus	catalytic activity;motor activity;nucleotide binding;protein binding;transporter activity	Tight junction; Salmonella infection; Regulation of actin cytoskeleton	Regulation of Actin Cytoskeleton	RHO GTPases activate PAKs; EPHA-mediated growth cone collapse; RHO GTPases Activate ROCKs; Sema4D induced cell migration and growth-cone collapse; RHO GTPases activate CIT; RHO GTPases activate PKNs	18	0	-0.68	0.00151807	0.000153029	-0.1	1	0.775348	0.24	0.202926	0.135854	0.58	0.0288781	0.000609081	0.92	0.00017404	1.06992e-05	0.34	0.0479408	0.0229817	1.1	8.24	3.62	1.7	1.35456e+06	1.34532e+06	1.32571e+06	922707	783363	841937	1.25857e+06
100	P08195	4F2 cell-surface antigen heavy chain	SLC3A2	36	19	101	19	630	68	5.01	99.61	261.31	cell growth;cellular component movement;metabolic process;response to stimulus;transport	cell surface;cytosol;membrane;nucleus	catalytic activity;protein binding;RNA binding;transporter activity	Protein digestion and absorption; mTOR signaling pathway		Tryptophan catabolism; Basigin interactions; Amino acid transport across the plasma membrane	13	0	-0.99	0.258599	0.142826	-0.08	1	0.999275	-1.35	0.0348461	0.0183045	0.91	0.489823	0.199366	-0.36	0.970993	0.676925	-1.27	0.0530452	0.0260537	1.71	16.71	2.42	31.37	7.35371e+06	7.10958e+06	7.19657e+06	4.62141e+06	3.4086e+06	3.61654e+06	6.68426e+06
101	P49748	Very long-chain specific acyl-CoA dehydrogenase, mitochondrial	ACADVL	38	19	73	19	655	70.3	8.75	99.568	210.46	cell differentiation;metabolic process;regulation of biological process;response to stimulus	cytosol;membrane;mitochondrion;nucleus;organelle lumen	catalytic activity;nucleotide binding	Fatty acid degradation; Metabolic pathways; Fatty acid metabolism	Fatty Acid Beta Oxidation; Mitochondrial LC-Fatty Acid Beta-Oxidation	Beta oxidation of palmitoyl-CoA to myristoyl-CoA; XBP1(S) activates chaperone genes	15	0	0.13	0.324604	0.192617	0.54	0.00685018	0.000253604	-0.78	7.48618e-05	7.82704e-06	0.41	0.0607073	0.00603855	-0.91	3.50535e-05	1.1437e-06	-1.32	8.62507e-06	6.43469e-08	1.94	9.67	1.97	9.77	4.58803e+06	4.57283e+06	4.73523e+06	5.83683e+06	5.02665e+06	4.90022e+06	6.52405e+06
102	P49368	T-complex protein 1 subunit gamma	CCT3	50	20	83	20	545	60.5	6.49	99.392	207.68	cell organization and biogenesis;metabolic process;regulation of biological process;transport	cytoplasm;cytoskeleton;cytosol;membrane	nucleotide binding;protein binding;RNA binding			BBSome-mediated cargo-targeting to cilium; Prefoldin mediated transfer of substrate to CCT/TriC; Cooperation of PDCL (PhLP1) and TRiC/CCT in G-protein beta folding; Association of TriC/CCT with target proteins during biosynthesis; Formation of tubulin folding intermediates by CCT/TriC; Folding of actin by CCT/TriC	13	0	-0.23	0.00455823	0.000843687	-0.19	0.0407119	0.00337896	-0.47	2.6346e-05	1.63274e-06	0.04	1	0.839196	-0.24	0.0041002	0.000639353	-0.28	0.00106282	0.000185753	1.42	4.82	1.7	3.09	4.88311e+06	5.01235e+06	4.99648e+06	4.0631e+06	4.47395e+06	4.25662e+06	4.29825e+06
103	P61978	Heterogeneous nuclear ribonucleoprotein K	HNRNPK	53	17	114	17	463	50.9	5.54	99.348	304.32	metabolic process;regulation of biological process;response to stimulus	cytoplasm;membrane;nucleus;spliceosomal complex	DNA binding;protein binding;RNA binding	Viral carcinogenesis; MicroRNAs in cancer; Spliceosome; Herpes simplex infection	mRNA Processing	mRNA Splicing - Major Pathway; SUMOylation of RNA binding proteins	14	0	-0.34	0.0139058	0.00359139	-0.1	1	0.510594	-0.52	0.000524252	0.000118244	0.24	0.191151	0.0418702	-0.18	0.250508	0.122612	-0.42	0.00342142	0.000836635	2	4.95	1.31	9.76	7.1296e+06	7.21785e+06	7.41263e+06	6.19727e+06	5.71611e+06	5.67563e+06	6.68855e+06
104	P05091	Aldehyde dehydrogenase, mitochondrial	ALDH2	56	22	84	22	517	56.3	7.05	98.052	211.09	metabolic process	mitochondrion;organelle lumen	catalytic activity;nucleotide binding	Fatty acid degradation; Ascorbate and aldarate metabolism; Lysine degradation; Histidine metabolism; beta-Alanine metabolism; Pyruvate metabolism; Glycerolipid metabolism; Glycolysis / Gluconeogenesis; Pentose and glucuronate interconversions; Metabolic pathways; Tryptophan metabolism; Arginine and proline metabolism; Valine, leucine and isoleucine degradation	Fatty Acid Omega Oxidation; Tryptophan metabolism	Ethanol oxidation; Metabolism of serotonin	24	0	0.67	0.00167634	0.000186748	0.66	0.00472924	0.000137281	0.7	0.000140761	2.02953e-05	-0.01	1	0.998607	0.03	0.491592	0.283373	0.04	0.549886	0.399686	0.84	5.2	1.7	14.53	2.2834e+06	2.25702e+06	2.29417e+06	3.66638e+06	3.62674e+06	3.32965e+06	3.64893e+06
105	P54136	Arginine--tRNA ligase, cytoplasmic	RARS	45	24	75	24	660	75.3	6.68	98	198.11	metabolic process	cytoplasm;cytosol;membrane;mitochondrion;nucleus	catalytic activity;nucleotide binding;protein binding;RNA binding	Aminoacyl-tRNA biosynthesis	Amino Acid metabolism	Cytosolic tRNA aminoacylation; SeMet incorporation into proteins	10	0	-0.03	1	0.999895	-0.08	1	0.865447	-0.28	0.0102278	0.00442829	-0.05	1	0.917695	-0.25	0.020436	0.00542939	-0.2	0.0400685	0.0186177	1.13	5.89	2.33	9.4	4.03371e+06	4.07743e+06	4.12615e+06	3.86003e+06	3.98133e+06	4.3208e+06	3.81365e+06
106	P68104	Elongation factor 1-alpha 1	EEF1A1	46	15	301	15	462	50.1	9.01	97.414	789.76	metabolic process;regulation of biological process;response to stimulus;transport	cytoplasm;cytoskeleton;cytosol;extracellular;membrane;nucleus;organelle lumen	catalytic activity;nucleotide binding;protein binding;RNA binding	RNA transport; Legionellosis	Translation Factors	Peptide chain elongation; Protein methylation; Neutrophil degranulation; HSF1 activation	16	0	0.13	1	0.836644	-0.04	1	0.992303	-0.28	0.0198361	0.009617	-0.17	0.95861	0.612198	-0.4	0.0103451	0.00218299	-0.24	0.039431	0.0182385	0.63	7.32	0.62	13.86	2.81292e+07	2.84875e+07	2.82863e+07	2.77127e+07	3.19517e+07	3.09204e+07	2.74262e+07
107	O43390	Heterogeneous nuclear ribonucleoprotein R	HNRNPR	38	20	90	14	633	70.9	8.13	96.508	260.89	metabolic process;regulation of biological process	cytoplasm;endoplasmic reticulum;nucleus;spliceosomal complex	protein binding;RNA binding		mRNA Processing	mRNA Splicing - Major Pathway	5	0	-0.81	0.000158136	4.48754e-06	-0.28	0.127798	0.0176348	-0.81	4.19311e-05	3.39409e-06	0.54	0.0251196	0.000221894	0.01	1	0.996651	-0.53	0.000909067	0.000150249	1.82	9.62	3.32	5.32	2.34114e+06	2.25785e+06	2.29312e+06	1.48712e+06	1.30475e+06	1.23735e+06	1.83702e+06
108	P07355	Annexin A2	ANXA2	62	20	116	20	339	38.6	7.75	95.899	308.42	cell organization and biogenesis;metabolic process;regulation of biological process;response to stimulus;transport	cell surface;cytoplasm;cytosol;endoplasmic reticulum;endosome;extracellular;membrane;nucleus;organelle lumen	enzyme regulator activity;metal ion binding;protein binding;RNA binding		Prostaglandin Synthesis and Regulation	Dissolution of Fibrin Clot; Gene and protein expression by JAK-STAT signaling after Interleukin-12 stimulation; Smooth Muscle Contraction; Neutrophil degranulation; Interleukin-12 family signaling	12	0	-1.12	0.169625	0.0848486	-0.26	1	0.959464	-1.4	0.0794776	0.0472778	0.87	0.52792	0.226976	-0.27	1	0.994917	-1.14	0.212745	0.131175	3.14	26.31	2.42	23.91	9.70231e+06	9.18823e+06	9.71084e+06	5.92255e+06	3.50739e+06	4.45012e+06	7.83515e+06
109	P06748	Nucleophosmin	NPM1	39	11	134	11	294	32.6	4.78	95.71	430.46	cell growth;cell organization and biogenesis;cellular homeostasis;metabolic process;regulation of biological process;response to stimulus;transport	cytoplasm;cytoskeleton;cytosol;membrane;nucleus	DNA binding;enzyme regulator activity;protein binding;RNA binding			Nuclear import of Rev protein; TFAP2A acts as a transcriptional repressor during retinoic acid induced cell differentiation; TP53 regulates transcription of additional cell cycle genes whose exact role in the p53 pathway remain uncertain; Deposition of new CENPA-containing nucleosomes at the centromere	18	0	-0.62	0.0164699	0.00450637	-0.25	0.812812	0.274243	-1.43	2.14509e-05	1.14036e-06	0.36	0.35404	0.117315	-0.81	0.000829543	8.68208e-05	-1.17	0.000100475	6.25857e-06	1.39	6.36	1.1	18.87	1.94777e+07	1.91056e+07	1.96322e+07	1.40649e+07	1.27122e+07	1.25429e+07	1.63601e+07
110	P37802	Transgelin-2	TAGLN2	88	14	114	14	199	22.4	8.25	95.547	321.29	cell differentiation;transport	cytosol;extracellular	protein binding			Platelet degranulation	4	0	-0.13	0.909829	0.699424	-0.17	0.942879	0.381725	0.42	0.0598315	0.0341282	-0.04	1	0.973329	0.55	0.018514	0.00482463	0.59	0.00711376	0.00209281	1.6	7.23	2.44	7.54	5.06073e+06	5.20885e+06	5.07451e+06	4.38024e+06	5.04905e+06	4.6236e+06	4.58911e+06
112	P15311	Ezrin	EZR	46	25	103	18	586	69.4	6.27	94.714	274.03	cell differentiation;cell organization and biogenesis;cellular component movement;metabolic process;regulation of biological process;response to stimulus;transport	cytoplasm;cytoskeleton;cytosol;endosome;membrane	protein binding;RNA binding	Pathogenic Escherichia coli infection; MicroRNAs in cancer; Proteoglycans in cancer; Regulation of actin cytoskeleton; Leukocyte transendothelial migration; Gastric acid secretion	Pathogenic Escherichia coli infection; AGE/RAGE pathway; VEGFA-VEGFR2 Signaling Pathway; Regulation of Actin Cytoskeleton	Netrin-1 signaling; Recycling pathway of L1	15	1	-0.36	0.0128369	0.00326767	-0.15	0.666374	0.202688	0.46	0.00239093	0.000809183	0.21	0.352353	0.11616	0.82	8.72406e-05	4.1772e-06	0.61	0.000432786	5.26411e-05	0.2	12.3	3.94	5.12	1.81755e+06	1.81661e+06	1.82332e+06	1.57174e+06	1.2267e+06	1.41638e+06	1.6403e+06
113	P27348	14-3-3 protein theta	YWHAQ	67	14	266	9	245	27.7	4.78	94.273	690.61	cell organization and biogenesis;regulation of biological process;response to stimulus;transport	cytoplasm;cytosol;membrane;mitochondrion	protein binding	Viral carcinogenesis; Pathogenic Escherichia coli infection; Hepatitis B; Epstein-Barr virus infection; Hippo signaling pathway; Oocyte meiosis; Cell cycle; PI3K-Akt signaling pathway	Cell Cycle; Pathogenic Escherichia coli infection; Primary Focal Segmental Glomerulosclerosis FSGS; IL-3 Signaling Pathway; Myometrial Relaxation and Contraction Pathways; Calcium Regulation in the Cardiac Cell; Sudden Infant Death Syndrome (SIDS) Susceptibility Pathways	Translocation of GLUT4 to the plasma membrane; Chk1/Chk2(Cds1) mediated inactivation of Cyclin B:Cdk1 complex; TP53 Regulates Metabolic Genes; Activation of BAD and translocation to mitochondria ; RHO GTPases activate PKNs	37	0	0.78	0.00155714	0.000157626	0.47	0.0512235	0.00491332	0.71	0.000911865	0.000236808	-0.31	0.372251	0.1298	-0.07	1	0.996118	0.24	0.328941	0.216791	2	8.04	1.31	5.42	3.62688e+06	3.70141e+06	3.55602e+06	5.43352e+06	6.29788e+06	6.23196e+06	5.01475e+06
114	Q14974	Importin subunit beta-1	KPNB1	33	21	63	21	876	97.1	4.78	94.184	148.68	cell organization and biogenesis;cellular component movement;metabolic process;regulation of biological process;response to stimulus;transport	cytoplasm;cytosol;extracellular;membrane;nucleus;organelle lumen	metal ion binding;protein binding;RNA binding;transporter activity	RNA transport	Sterol Regulatory Element-Binding Proteins (SREBP) signalling	ISG15 antiviral mechanism; NS1 Mediated Effects on Host Pathways; Nuclear import of Rev protein; Neutrophil degranulation; Regulation of cholesterol biosynthesis by SREBP (SREBF); Transport of Ribonucleoproteins into the Host Nucleus; Activation of DNA fragmentation factor	29	0	-0.34	0.000168313	5.2041e-06	-0.29	0.00175745	3.51272e-05	-0.37	4.82165e-05	4.20777e-06	0.05	0.612071	0.298327	-0.03	1	0.998912	-0.08	0.320771	0.210742	1.44	3.93	1.21	3.76	2.55871e+06	2.58817e+06	2.51504e+06	1.8907e+06	2.01597e+06	2.03348e+06	2.08607e+06
115	P63244	Receptor of activated protein C kinase 1	RACK1	69	17	102	17	317	35.1	7.69	94.034	272.86	cell death;cellular homeostasis;development;metabolic process;regulation of biological process;response to stimulus	cytoplasm;cytosol;membrane;mitochondrion;nucleus;ribosome	enzyme regulator activity;protein binding;RNA binding;structural molecule activity	Measles	Androgen receptor signaling pathway; Brain-Derived Neurotrophic Factor (BDNF) signaling pathway; VEGFA-VEGFR2 Signaling Pathway; Interferon type I signaling pathways	Regulation of TNFR1 signaling; TNFR1-mediated ceramide production; TNFR1-induced NFkappaB signaling pathway	11	0	-0.2	0.136072	0.0634536	-0.11	1	0.569309	-0.53	0.000331372	6.52405e-05	0.1	0.883752	0.523304	-0.32	0.0131874	0.00303422	-0.42	0.00181543	0.000367517	0.25	4.39	0.2	12.19	4.85821e+06	4.85733e+06	4.8785e+06	4.31972e+06	3.96378e+06	4.21564e+06	4.50806e+06
116	P52272	Heterogeneous nuclear ribonucleoprotein M	HNRNPM	38	22	76	22	730	77.5	8.7	93.699	193.1	metabolic process;regulation of biological process;response to stimulus	membrane;nucleus;spliceosomal complex	protein binding;RNA binding	Spliceosome	mRNA Processing	mRNA Splicing - Major Pathway; FGFR2 alternative splicing	11	0	-0.24	0.0712827	0.0280179	-0.04	1	0.997458	-0.56	0.000429734	9.18228e-05	0.2	0.198626	0.0457527	-0.32	0.0343486	0.010421	-0.52	0.00081098	0.000130043	1.28	5.04	1.84	10.53	3.87675e+06	3.95184e+06	3.97237e+06	3.52892e+06	3.34756e+06	3.19077e+06	3.96186e+06
117	Q86VP6	Cullin-associated NEDD8-dissociated protein 1	CAND1	21	23	60	23	1230	136.3	5.78	93.663	149.92	cell differentiation;cell organization and biogenesis;cellular homeostasis;metabolic process;regulation of biological process;transport	cytoplasm;cytosol;extracellular;Golgi;membrane;nucleus;organelle lumen	protein binding		Endoderm Differentiation	Neutrophil degranulation; Iron uptake and transport; Neddylation	9	0	0.08	0.419385	0.263669	-0.04	1	0.981963	0.32	0.00102475	0.000268715	-0.12	0.360394	0.122924	0.24	0.018143	0.00467414	0.36	0.000888622	0.000145486	1.06	4.02	2.59	3.66	1.43698e+06	1.43898e+06	1.46444e+06	1.5062e+06	1.51986e+06	1.6202e+06	1.46589e+06
118	P00505	Aspartate aminotransferase, mitochondrial	GOT2	53	19	130	19	430	47.5	9.01	93.565	308.39	metabolic process;response to stimulus;transport	cell surface;membrane;mitochondrion;organelle lumen	catalytic activity;protein binding;RNA binding	Fat digestion and absorption; Phenylalanine, tyrosine and tryptophan biosynthesis; Arginine biosynthesis; Tyrosine metabolism; Carbon metabolism; Alanine, aspartate and glutamate metabolism; Phenylalanine metabolism; Biosynthesis of amino acids; 2-Oxocarboxylic acid metabolism; Metabolic pathways; Cysteine and methionine metabolism; Arginine and proline metabolism	Alanine and aspartate metabolism; Amino Acid metabolism; Glycolysis and Gluconeogenesis	Gluconeogenesis; Amino acid synthesis and interconversion (transamination); Glyoxylate metabolism and glycine degradation	22	0	0.63	0.00421698	0.000748376	0.41	0.126046	0.0172339	-0.13	1	0.981818	-0.22	0.550213	0.248131	-0.76	0.00273584	0.000384872	-0.54	0.0191659	0.00772767	1.86	7.01	1.71	15.6	9.92171e+06	9.91588e+06	1.02419e+07	1.53747e+07	1.67578e+07	1.46008e+07	1.32043e+07
119	Q15084	Protein disulfide-isomerase A6	PDIA6	50	15	91	15	440	48.1	5.08	93.442	260.16	cellular homeostasis;metabolic process;regulation of biological process;response to stimulus;transport	cytosol;endoplasmic reticulum;membrane;organelle lumen	catalytic activity;protein binding	Protein processing in endoplasmic reticulum	Photodynamic therapy-induced unfolded protein response	Post-translational protein phosphorylation; Regulation of Insulin-like Growth Factor (IGF) transport and uptake by Insulin-like Growth Factor Binding Proteins (IGFBPs); XBP1(S) activates chaperone genes	9	0	0.11	0.87731	0.666993	0.05	1	0.984847	0.16	0.435712	0.318702	-0.06	1	0.909176	0.05	1	0.957146	0.12	0.743738	0.570637	1	3.31	0.51	17.1	3.24969e+06	3.20203e+06	3.18822e+06	3.45771e+06	3.4144e+06	3.63331e+06	3.33737e+06
120	O14980	Exportin-1	XPO1	26	21	61	21	1071	123.3	6.06	92.879	136.09	cell organization and biogenesis;regulation of biological process;response to stimulus;transport	chromosome;cytoplasm;cytosol;membrane;nucleus	protein binding;RNA binding;transporter activity	Epstein-Barr virus infection; Ribosome biogenesis in eukaryotes; HTLV-I infection; RNA transport; Influenza A	eIF5A regulation in response to inhibition of the nuclear export system	Rev-mediated nuclear export of HIV RNA; Downregulation of TGF-beta receptor signaling; NEP/NS2 Interacts with the Cellular Export Machinery; Cyclin A/B1/B2 associated events during G2/M transition; Amplification of signal from unattached kinetochores via a MAD2 inhibitory signal; Deactivation of the beta-catenin transactivating complex; Separation of Sister Chromatids; Resolution of Sister Chroma…	49	0	-0.27	0.0060256	0.0011893	-0.14	0.267481	0.0501879	-0.67	9.5296e-06	2.81228e-07	0.13	0.419645	0.153717	-0.41	0.000342746	2.75489e-05	-0.53	6.05724e-05	2.88258e-06	0.42	1.2	2.14	7	3.01844e+06	3.02257e+06	2.99894e+06	2.46795e+06	2.52625e+06	2.50886e+06	2.75294e+06
121	Q01813	ATP-dependent 6-phosphofructokinase, platelet type	PFKP	38	20	53	15	784	85.5	7.55	92.45	157.69	metabolic process	cytoplasm;cytosol;membrane;nucleus	catalytic activity;metal ion binding;nucleotide binding;protein binding	Central carbon metabolism in cancer; Carbon metabolism; Galactose metabolism; Thyroid hormone signaling pathway; Fructose and mannose metabolism; Pentose phosphate pathway; AMPK signaling pathway; Glycolysis / Gluconeogenesis; RNA degradation; Biosynthesis of amino acids; Metabolic pathways	Cori Cycle; Glycolysis and Gluconeogenesis	Glycolysis	17	5	-0.14	0.801805	0.59227	-0.24	0.944918	0.390453	0.69	0.00456317	0.00172754	-0.1	1	0.994699	0.83	0.00199926	0.000261768	0.92	0.000989544	0.000167839	1.99	6.21	3.85	17.25	851253	857638	825883	696469	772331	781289	756565
122	Q16658	Fascin	FSCN1	47	19	103	19	493	54.5	7.24	92.38	284.11	cell organization and biogenesis;cell proliferation;cellular component movement;regulation of biological process	cytoplasm;cytoskeleton;cytosol	protein binding;RNA binding	MicroRNAs in cancer		Interleukin-4 and 13 signaling	5	0	0.6	0.0032036	0.000529184	0.28	0.249697	0.0459553	1.31	1.10992e-05	3.32227e-07	-0.32	0.248169	0.0645071	0.7	0.000672117	6.86356e-05	1.02	7.0632e-05	3.74979e-06	2.25	5.85	0.49	10.4	2.99624e+06	3.05394e+06	2.91963e+06	4.11183e+06	4.57e+06	4.54572e+06	3.67239e+06
123	Q01518	Adenylyl cyclase-associated protein 1	CAP1	45	18	72	18	475	51.9	8.06	92.312	208.13	cell organization and biogenesis;cellular component movement;regulation of biological process;response to stimulus;transport	cytoplasm;cytoskeleton;extracellular;membrane;organelle lumen	protein binding		Angiopoietin Like Protein 8 Regulatory Pathway; Insulin Signaling	Platelet degranulation ; Neutrophil degranulation; Role of ABL in ROBO-SLIT signaling	13	0	0.31	0.230955	0.12433	0.16	1	0.529673	0.95	0.000167496	2.61272e-05	-0.16	1	0.803718	0.64	0.0034009	0.000510134	0.79	0.000858072	0.000139039	1.4	5.57	1.44	7.44	3.25981e+06	3.1712e+06	3.20346e+06	3.6387e+06	3.98061e+06	4.04021e+06	3.6532e+06
124	O00299	Chloride intracellular channel protein 1	CLIC1	83	15	83	15	241	26.9	5.17	91.709	242.63	metabolic process;regulation of biological process;response to stimulus;transport	cytoplasm;membrane;mitochondrion;nucleus	catalytic activity;protein binding;transporter activity				0	0	0.45	0.0143551	0.00376967	0.13	1	0.533026	0.27	0.102125	0.0629885	-0.32	0.190266	0.0414145	-0.18	0.641596	0.393385	0.14	0.728437	0.556752	2.81	9.49	1.55	5.4	3.69534e+06	3.77231e+06	3.5679e+06	4.31611e+06	5.16346e+06	5.04853e+06	3.93929e+06
125	P49915	GMP synthase [glutamine-hydrolyzing]	GMPS	39	21	67	21	693	76.7	6.87	91.172	155.02	metabolic process	cytoplasm;cytosol	catalytic activity;nucleotide binding	Purine metabolism; Metabolic pathways; Drug metabolism - other enzymes		Purine ribonucleoside monophosphate biosynthesis	7	0	-0.1	0.130539	0.0600997	-0.15	0.178667	0.0278861	-0.34	0.000202008	3.47468e-05	-0.05	1	0.986046	-0.24	0.00715104	0.00136961	-0.19	0.00877574	0.00269625	1.47	5.53	0.23	4.47	2.6912e+06	2.77167e+06	2.73025e+06	2.34347e+06	2.60871e+06	2.54315e+06	2.45577e+06
126	P31947	14-3-3 protein sigma	SFN	63	13	150	9	248	27.8	4.74	90.874	395.21	cell differentiation;cell organization and biogenesis;regulation of biological process;response to stimulus	cytoplasm;cytosol;extracellular;membrane;mitochondrion;nucleus	enzyme regulator activity;protein binding	Aldosterone-regulated sodium reabsorption; p53 signaling pathway; Cell cycle	miRNA Regulation of DNA Damage Response; Myometrial Relaxation and Contraction Pathways; Calcium Regulation in the Cardiac Cell; DNA Damage Response	Translocation of GLUT4 to the plasma membrane; Chk1/Chk2(Cds1) mediated inactivation of Cyclin B:Cdk1 complex; TP53 Regulates Transcription of Genes Involved in G2 Cell Cycle Arrest; TP53 Regulates Metabolic Genes; Activation of BAD and translocation to mitochondria ; RHO GTPases activate PKNs	31	0	-0.02	1	0.999969	-0.21	1	0.535095	2.09	2.00979e-05	1.04218e-06	-0.18	0.944429	0.592763	2.12	3.17044e-05	9.67252e-07	2.3	1.75106e-05	3.5375e-07	2.7	10.31	8.23	3.18	1.77367e+06	1.8645e+06	1.85288e+06	1.82359e+06	1.62442e+06	1.99841e+06	1.61534e+06
127	P00338	L-lactate dehydrogenase A chain	LDHA	56	15	131	14	332	36.7	8.27	90.782	337.24	metabolic process;regulation of biological process;response to stimulus	cytoplasm;cytosol;membrane;nucleus	catalytic activity;nucleotide binding;protein binding	Propanoate metabolism; HIF-1 signaling pathway; Central carbon metabolism in cancer; Pyruvate metabolism; Glucagon signaling pathway; Glycolysis / Gluconeogenesis; Metabolic pathways; Cysteine and methionine metabolism	Cori Cycle; Photodynamic therapy-induced HIF-1 survival signaling; Amino Acid metabolism; Glycolysis and Gluconeogenesis	Pyruvate metabolism	16	0	0.37	0.348584	0.209948	-0.02	1	0.999379	0.51	0.0193278	0.00930677	-0.39	0.418188	0.152711	0.14	0.531165	0.311497	0.53	0.0170529	0.00671063	2	9.2	1.31	7.66	5.60381e+06	5.7797e+06	5.56936e+06	6.19125e+06	7.33213e+06	7.25363e+06	5.53626e+06
128	Q9NY33	Dipeptidyl peptidase 3	DPP3	35	19	49	19	737	82.5	5.1	90.66	138.01	metabolic process	cytoplasm;cytosol;membrane	catalytic activity;metal ion binding;protein binding				0	0	0.54	0.00263668	0.000399801	0.16	0.744855	0.2416	0.28	0.0186264	0.00888915	-0.38	0.0719273	0.00833027	-0.26	0.416068	0.227427	0.12	0.385545	0.261573	3.13	10.75	1.3	5.31	1.61554e+06	1.71205e+06	1.69933e+06	2.10404e+06	2.59961e+06	2.47028e+06	1.89304e+06
129	Q99798	Aconitate hydratase, mitochondrial	ACO2	34	20	62	20	780	85.4	7.61	90.616	168.19	metabolic process;response to stimulus	mitochondrion;organelle lumen	catalytic activity;metal ion binding	Citrate cycle (TCA cycle); Carbon metabolism; Biosynthesis of amino acids; 2-Oxocarboxylic acid metabolism; Metabolic pathways; Glyoxylate and dicarboxylate metabolism	Amino Acid metabolism; TCA Cycle	Mitochondrial protein import; Metabolism of proteins; Citric acid cycle (TCA cycle)	14	0	0.92	0.000379062	1.68534e-05	0.68	0.00523487	0.000158751	0.64	0.000742873	0.000179828	-0.24	0.573556	0.263264	-0.28	0.415063	0.226526	-0.05	1	0.999962	0.88	8.6	2.96	9.47	1.92251e+06	1.93903e+06	1.90501e+06	3.63884e+06	3.80845e+06	3.21514e+06	3.08496e+06
130	Q562R1	Beta-actin-like protein 2	ACTBL2	32	9	566	2	376	42	5.59	90.217	1742.51		cytoplasm;cytoskeleton	nucleotide binding;protein binding				0	0	-0.28	0.250593	0.136812	-0.26	0.888687	0.324145	0.76	0.00324546	0.00115616	0.03	1	0.969304	1.04	0.000564149	5.28292e-05	1.02	0.00070444	0.000101693	7.54	6.24	2.83	3.27	3.0928e+06	2.88534e+06	3.35319e+06	2.30002e+06	2.58699e+06	2.5435e+06	2.58838e+06
131	O43175	D-3-phosphoglycerate dehydrogenase	PHGDH	43	17	79	17	533	56.6	6.71	89.902	215.77	metabolic process	cytosol	catalytic activity;nucleotide binding	Carbon metabolism; Glycine, serine and threonine metabolism; Biosynthesis of amino acids; Metabolic pathways	Trans-sulfuration and one carbon metabolism	Serine biosynthesis	9	0	-0.32	0.150945	0.07218	-0.38	0.208663	0.0351809	0.05	1	0.915124	-0.06	1	0.989059	0.38	0.0577142	0.0199554	0.44	0.0235631	0.00986754	2.37	4.26	2.08	20.94	3.73254e+06	3.90703e+06	3.78012e+06	2.86552e+06	3.02518e+06	3.11846e+06	2.9514e+06
132	Q16891	MICOS complex subunit MIC60	IMMT	36	23	65	23	758	83.6	6.48	89.821	171.16	cell organization and biogenesis;cellular homeostasis	membrane;mitochondrion	protein binding;RNA binding			Cristae formation	3	0	-0.9	0.070658	0.0277425	0.07	1	0.999995	-1.49	0.00143193	0.000426962	0.96	0.143113	0.0251022	-0.59	0.180015	0.0815406	-1.55	0.00190873	0.000394438	3.74	18.2	3.12	23.51	2.4325e+06	2.2863e+06	2.27711e+06	1.51831e+06	1.06146e+06	1.22935e+06	2.27234e+06
133	Q15181	Inorganic pyrophosphatase	PPA1	70	15	79	14	289	32.6	5.86	89.679	212.83	metabolic process	cytoplasm;cytosol	catalytic activity;metal ion binding	Oxidative phosphorylation		Cytosolic tRNA aminoacylation; Pyrophosphate hydrolysis	7	1	0.71	0.00568237	0.00110711	0.08	1	0.958849	0.44	0.0544391	0.0304786	-0.62	0.0380316	0.00274869	-0.27	0.413709	0.225612	0.35	0.148237	0.0858478	2.07	16.42	0.8	9.08	3.38555e+06	3.50539e+06	3.37966e+06	4.43525e+06	5.5323e+06	6.18424e+06	3.63238e+06
134	P08758	Annexin A5	ANXA5	73	21	147	20	320	35.9	5.05	89.622	353.54	coagulation;regulation of biological process;response to stimulus;transport	cytoplasm;cytosol;extracellular;membrane	enzyme regulator activity;metal ion binding;protein binding		Apoptosis-related network due to altered Notch3 in ovarian cancer; Simplified Interaction Map Between LOXL4 and Oxidative Stress Pathway; Prostaglandin Synthesis and Regulation	Platelet degranulation	7	1	-0.45	0.982885	0.78831	0.11	1	0.99862	-0.41	0.934164	0.815227	0.56	0.982889	0.641412	0.04	1	0.999998	-0.52	0.845991	0.672235	3.27	6.33	0.91	8.48	4.988e+06	5.18792e+06	4.86252e+06	4.05118e+06	3.62347e+06	3.65311e+06	5.40486e+06
135	P14868	Aspartate--tRNA ligase, cytoplasmic	DARS	46	21	84	21	501	57.1	6.55	88.78	186.46	cell organization and biogenesis;metabolic process	cytoplasm;cytosol;membrane	catalytic activity;nucleotide binding;protein binding;RNA binding	Aminoacyl-tRNA biosynthesis	Alanine and aspartate metabolism	Cytosolic tRNA aminoacylation; SeMet incorporation into proteins	10	0	-0.06	1	0.999906	-0.1	1	0.671943	-0.2	0.0845071	0.0506971	-0.04	1	0.74707	-0.15	0.145968	0.0626549	-0.11	0.502336	0.359204	1.52	6.72	1.01	11.63	2.49287e+06	2.42106e+06	2.44012e+06	2.3358e+06	2.3471e+06	2.62466e+06	2.28108e+06
136	Q12931	Heat shock protein 75 kDa, mitochondrial	TRAP1	35	19	53	18	704	80.1	8.21	88.575	149.13	metabolic process;regulation of biological process;response to stimulus	membrane;mitochondrion;organelle lumen	nucleotide binding;protein binding;RNA binding		TNF alpha Signaling Pathway; TGF-beta Signaling Pathway	Respiratory electron transport	6	0	-0.28	0.00351126	0.000596365	-0.19	0.0801453	0.00900244	-1.21	1.42151e-07	3.59574e-10	0.09	0.673909	0.345499	-0.93	2.06638e-06	5.25352e-09	-1.02	7.32274e-07	1.78496e-09	1.47	1.45	1.57	6.65	1.86949e+06	1.92408e+06	1.90697e+06	1.56874e+06	1.59863e+06	1.55364e+06	1.67165e+06
137	Q16531	DNA damage-binding protein 1	DDB1	25	24	66	24	1140	126.9	5.26	88.43	155.56	cell organization and biogenesis;metabolic process;regulation of biological process;response to stimulus	cytoplasm;nucleus	DNA binding;protein binding	Viral carcinogenesis; Hepatitis B; Ubiquitin mediated proteolysis; Nucleotide excision repair		Formation of Incision Complex in GG-NER; DNA Damage Recognition in GG-NER; Gap-filling DNA repair synthesis and ligation in TC-NER; Recognition of DNA damage by PCNA-containing replication complex; Dual incision in TC-NER; Formation of TC-NER Pre-Incision Complex; Dual Incision in GG-NER; Neddylation	19	0	0.12	0.168416	0.0836234	0.01	1	0.877745	-0.02	1	0.998701	-0.1	0.642902	0.321043	-0.13	0.254764	0.125211	-0.03	1	0.959226	2.05	4.32	1.9	3.2	2.05166e+06	2.05038e+06	1.97916e+06	2.11179e+06	2.22174e+06	2.30219e+06	2.12842e+06
138	P07737	Profilin-1	PFN1	69	8	110	8	140	15	8.27	87.869	319.05	cell organization and biogenesis;regulation of biological process;response to stimulus	cytoplasm;cytoskeleton;cytosol;membrane;nucleus	enzyme regulator activity;nucleotide binding;protein binding;RNA binding	Rap1 signaling pathway; Salmonella infection; Regulation of actin cytoskeleton; Shigellosis	Association Between Physico-Chemical Features and Toxicity Associated Pathways; VEGFA-VEGFR2 Signaling Pathway; Regulation of Actin Cytoskeleton; G13 Signaling Pathway	Platelet degranulation ; Signaling by ROBO receptors; RHO GTPases Activate Formins; PCP/CE pathway	22	0	0.17	0.503446	0.32993	-0.02	1	0.98988	0.16	0.54473	0.415437	-0.19	0.455954	0.176909	-0.01	1	0.999676	0.19	0.345541	0.230726	1.24	6.2	0.56	6.68	1.1348e+07	1.16289e+07	1.14553e+07	1.17456e+07	1.3252e+07	1.28627e+07	1.12838e+07
139	P23528	Cofilin-1	CFL1	57	11	145	10	166	18.5	8.09	87.659	406.2	cell organization and biogenesis;cellular component movement;metabolic process;regulation of biological process;response to stimulus	cytoplasm;cytoskeleton;cytosol;membrane;nucleus	protein binding	Pertussis; Regulation of actin cytoskeleton; Fc gamma R-mediated phagocytosis; Axon guidance	Brain-Derived Neurotrophic Factor (BDNF) signaling pathway; VEGFA-VEGFR2 Signaling Pathway; EGF/EGFR Signaling Pathway; Regulation of Actin Cytoskeleton; G13 Signaling Pathway	Platelet degranulation ; Sema3A PAK dependent Axon repulsion; Gene and protein expression by JAK-STAT signaling after Interleukin-12 stimulation; EPHB-mediated forward signaling; Regulation of actin dynamics for phagocytic cup formation; Interleukin-12 family signaling	27	2	0.38	0.0773476	0.0308932	0.06	1	0.994285	0.27	0.157045	0.102159	-0.32	0.226742	0.0566121	-0.1	1	0.932467	0.22	0.282113	0.182376	2.91	8.66	0.31	8.73	1.35878e+07	1.43243e+07	1.36682e+07	1.56753e+07	1.85902e+07	1.7762e+07	1.42008e+07
140	P29692	Elongation factor 1-delta	EEF1D	58	14	78	12	281	31.1	5.01	87.638	190.03	metabolic process;regulation of biological process;response to stimulus	cytoplasm;cytosol;endoplasmic reticulum;nucleus	DNA binding;protein binding;RNA binding;signal transducer activity	Herpes simplex infection	Translation Factors	Eukaryotic Translation Elongation	5	2	-0.2	0.00290231	0.000459873	-0.17	0.0465188	0.00416849	-0.45	8.46867e-06	2.21356e-07	0.04	0.857789	0.501404	-0.25	0.00045199	3.88788e-05	-0.28	0.000119958	8.22947e-06	1.86	2.26	1.86	4.2	6.81335e+06	6.99248e+06	7.06518e+06	5.91112e+06	6.07062e+06	6.18299e+06	6.18468e+06
141	P18206	Vinculin	VCL	25	23	46	23	1134	123.7	5.66	87.242	110.41	cell growth;cell organization and biogenesis;cellular component movement;regulation of biological process;transport	cytoplasm;cytoskeleton;cytosol;extracellular;membrane;organelle lumen	protein binding;structural molecule activity	Amoebiasis; Focal adhesion; Adherens junction; Regulation of actin cytoskeleton; Leukocyte transendothelial migration; Bacterial invasion of epithelial cells; Shigellosis	Integrin-mediated Cell Adhesion; Primary Focal Segmental Glomerulosclerosis FSGS; Focal Adhesion; VEGFA-VEGFR2 Signaling Pathway; Regulation of Actin Cytoskeleton	Signaling by BRAF and RAF fusions; MAP2K and MAPK activation; Smooth Muscle Contraction; Signaling by RAS mutants; Signaling by high-kinase activity BRAF mutants; Signaling by moderate kinase activity BRAF mutants; Platelet degranulation ; Paradoxical activation of RAF signaling by kinase inactive BRAF; Neutrophil degranulation; Interleukin-20 family signaling	37	0	0.05	0.932987	0.729081	0.02	1	0.89884	1.14	5.05304e-06	8.28527e-08	-0.02	1	0.995588	1.1	1.34919e-05	1.6579e-07	1.12	1.14291e-05	1.34687e-07	2.28	2.95	4.24	9.66	685258	689057	660540	743157	705396	707546	740784
142	P36871	Phosphoglucomutase-1	PGM1	48	23	59	23	562	61.4	6.76	87.15	144.87	metabolic process;transport	cytoplasm;cytoskeleton;cytosol;extracellular	catalytic activity;metal ion binding;protein binding	Purine metabolism; Galactose metabolism; Starch and sucrose metabolism; Pentose phosphate pathway; Glycolysis / Gluconeogenesis; Amino sugar and nucleotide sugar metabolism; Metabolic pathways	Ectoderm Differentiation; Glycogen Metabolism; Glucuronidation	Neutrophil degranulation; Galactose catabolism; Glycogen breakdown (glycogenolysis); Glycogen synthesis; Defective PGM1 causes PGM1-CDG (CDG1t)	23	0	1.22	2.20838e-05	1.87072e-07	0.67	0.00172797	3.05321e-05	0.93	2.03577e-05	1.07043e-06	-0.55	0.0271227	0.000436142	-0.28	0.261037	0.128859	0.26	0.0388849	0.0179041	3.8	10.48	1.51	7.18	970370	1.04709e+06	1.00872e+06	1.99332e+06	2.4449e+06	2.34293e+06	1.62627e+06
143	P23526	Adenosylhomocysteinase	AHCY	49	18	82	18	432	47.7	6.34	86.269	194.75	defense response;metabolic process;response to stimulus;transport	cytoplasm;cytosol;nucleus	catalytic activity;nucleotide binding;protein binding	Metabolic pathways; Cysteine and methionine metabolism	Folate Metabolism; Trans-sulfuration pathway; One Carbon Metabolism; Trans-sulfuration and one carbon metabolism	Metabolism of ingested SeMet, Sec, MeSec into H2Se; Defective AHCY causes Hypermethioninemia with S-adenosylhomocysteine hydrolase deficiency (HMAHCHD); Sulfur amino acid metabolism; Methylation	18	0	0.1	1	0.997854	-0.21	0.452214	0.113386	-0.12	0.874518	0.740686	-0.31	0.263805	0.0714185	-0.22	0.859678	0.57154	0.09	0.736716	0.563483	1.69	10.1	3.04	6.72	4.01122e+06	4.12159e+06	3.99696e+06	3.64544e+06	4.4147e+06	4.30543e+06	3.61862e+06
144	P23396	40S ribosomal protein S3	RPS3	65	16	98	16	243	26.7	9.66	86.229	255.06	cell death;cell division;cell organization and biogenesis;metabolic process;regulation of biological process;response to stimulus;transport	cytoplasm;cytoskeleton;cytosol;endoplasmic reticulum;membrane;mitochondrion;nucleus;organelle lumen;ribosome	catalytic activity;DNA binding;protein binding;RNA binding;structural molecule activity	Ribosome	Cytoplasmic Ribosomal Proteins	Peptide chain elongation; Eukaryotic Translation Termination; Viral mRNA Translation; Formation of the ternary complex, and subsequently, the 43S complex; L13a-mediated translational silencing of Ceruloplasmin expression; Selenocysteine synthesis; Nonsense Mediated Decay (NMD) independent of the Exon Junction Complex (EJC); Nonsense Mediated Decay (NMD) enhanced by the Exon Junction Complex (EJC)…	38	0	-0.16	0.256584	0.140736	-0.07	1	0.905227	-0.51	0.000937645	0.000243898	0.09	0.79428	0.446824	-0.36	0.027166	0.00789655	-0.44	0.00296946	0.00069908	1.04	6.01	0.23	12.94	5.65728e+06	5.54055e+06	5.5934e+06	5.04464e+06	4.52608e+06	5.01828e+06	5.33622e+06
145	P16152	Carbonyl reductase [NADPH] 1	CBR1	64	13	100	11	277	30.4	8.32	85.661	242.6	cell differentiation;metabolic process	cytoplasm;cytosol	catalytic activity	Metabolism of xenobiotics by cytochrome P450; Arachidonic acid metabolism; Chemical carcinogenesis; Metabolic pathways	NRF2 pathway	Synthesis of Prostaglandins (PG) and Thromboxanes (TX)	10	2	0.52	0.0780731	0.0312821	0.17	1	0.631437	2.53	5.1956e-06	9.75754e-08	-0.35	0.573556	0.262903	2.01	3.14276e-05	9.0554e-07	2.36	1.4436e-05	2.18727e-07	2.59	3.94	7.37	17.38	1.91351e+06	1.93313e+06	1.83994e+06	2.74688e+06	2.64415e+06	2.86107e+06	2.37912e+06
146	P49411	Elongation factor Tu, mitochondrial	TUFM	44	16	64	16	452	49.5	7.61	85.334	162.73	metabolic process;response to stimulus	membrane;mitochondrion	catalytic activity;nucleotide binding;protein binding;RNA binding			Mitochondrial translation elongation	4	0	0.18	0.468641	0.302701	0.11	1	0.563093	-0.82	8.34423e-05	9.14628e-06	-0.07	1	0.981785	-0.99	4.52547e-05	1.66829e-06	-0.93	5.8169e-05	2.52163e-06	0.96	7.77	0.91	10.22	3.30425e+06	3.2595e+06	3.3204e+06	3.73212e+06	3.9222e+06	3.36097e+06	3.56497e+06
147	O75083	WD repeat-containing protein 1	WDR1	41	17	69	17	606	66.2	6.65	85.32	181.86	cell differentiation;cell organization and biogenesis;cellular component movement;metabolic process;regulation of biological process;transport	cytoplasm;cytoskeleton;cytosol;extracellular	protein binding		Hypertrophy Model	Platelet degranulation	5	0	0.33	0.00827376	0.00183978	0.19	0.429166	0.103094	0.43	0.00140978	0.000397615	-0.14	0.361599	0.124252	0.1	1	0.759704	0.24	0.0425723	0.020014	1.14	7.62	0.46	8.1	2.67588e+06	2.63977e+06	2.61577e+06	3.23632e+06	3.72644e+06	3.3248e+06	3.03187e+06
148	P28838	Cytosol aminopeptidase	LAP3	50	21	71	21	519	56.1	7.93	83.73	166.56	metabolic process	cytoplasm;cytosol;mitochondrion;nucleus	catalytic activity;metal ion binding	Glutathione metabolism; Metabolic pathways; Arginine and proline metabolism			3	0	0.33	0.0106283	0.00250288	0.12	0.942879	0.378584	0.19	0.149874	0.0966726	-0.21	0.191361	0.0421525	-0.14	0.349326	0.183692	0.07	1	0.862939	1.85	4.43	1.78	9.56	2.06468e+06	2.13888e+06	2.08248e+06	2.47959e+06	2.70816e+06	2.6222e+06	2.30561e+06
149	P17987	T-complex protein 1 subunit alpha	TCP1	49	21	78	21	556	60.3	6.11	83.442	182.47	cell organization and biogenesis;metabolic process;regulation of biological process;response to stimulus;transport	cytoplasm;cytoskeleton;cytosol;Golgi	nucleotide binding;protein binding;RNA binding			BBSome-mediated cargo-targeting to cilium; Prefoldin mediated transfer of substrate to CCT/TriC; Gene and protein expression by JAK-STAT signaling after Interleukin-12 stimulation; Cooperation of PDCL (PhLP1) and TRiC/CCT in G-protein beta folding; Association of TriC/CCT with target proteins during biosynthesis; Folding of actin by CCT/TriC; Formation of tubulin folding intermediates by CCT/TriC…	18	0	-0.19	0.0039996	0.000692857	-0.2	0.013443	0.000644722	-0.38	2.97109e-05	2.05421e-06	-0.01	1	0.999997	-0.19	0.0062009	0.00114822	-0.18	0.00464589	0.00123773	1.39	4.84	1.08	2.24	4.45673e+06	4.57706e+06	4.54953e+06	3.74775e+06	4.12699e+06	3.97874e+06	3.95006e+06
151	P07954	Fumarate hydratase, mitochondrial	FH	38	13	62	13	510	54.6	8.76	82.692	185.81	metabolic process	cytoplasm;mitochondrion;organelle lumen	catalytic activity;protein binding	Citrate cycle (TCA cycle); Carbon metabolism; Pyruvate metabolism; Pathways in cancer; Renal cell carcinoma; Metabolic pathways	TCA Cycle and Deficiency of Pyruvate Dehydrogenase complex (PDHc); Amino Acid metabolism; TCA Cycle	Citric acid cycle (TCA cycle)	13	0	0.66	0.00305891	0.000500101	0.51	0.0409814	0.0034654	0.06	0.661758	0.52087	-0.15	0.95861	0.610841	-0.6	0.0171916	0.0043632	-0.44	0.0746892	0.0391049	0.27	6.24	2.23	13.16	4.72737e+06	4.72569e+06	4.70438e+06	7.4613e+06	8.00238e+06	7.06964e+06	6.70933e+06
152	O00571	ATP-dependent RNA helicase DDX3X	DDX3X	33	18	59	17	662	73.2	7.18	82.591	151.26	cell death;cell organization and biogenesis;defense response;metabolic process;regulation of biological process;response to stimulus;transport	cytoplasm;cytosol;extracellular;membrane;mitochondrion;nucleus;organelle lumen	catalytic activity;DNA binding;enzyme regulator activity;nucleotide binding;protein binding;RNA binding	Viral carcinogenesis; Hepatitis B; RIG-I-like receptor signaling pathway	RIG-I-like Receptor Signaling	Neutrophil degranulation	7	0	-0.39	0.0403479	0.0134835	-0.16	1	0.514787	-0.87	0.000768875	0.00018995	0.24	0.435745	0.162806	-0.48	0.13911	0.0589449	-0.72	0.00519618	0.00143901	0.82	3.17	1.52	18.3	2.41508e+06	2.38778e+06	2.37705e+06	1.81591e+06	1.71853e+06	1.81695e+06	2.1428e+06
153	P21796	Voltage-dependent anion-selective channel protein 1	VDAC1	60	13	59	12	283	30.8	8.54	82.084	192.14	cell communication;cell death;cell differentiation;defense response;metabolic process;regulation of biological process;response to stimulus;transport	membrane;mitochondrion;nucleus	protein binding;transporter activity	NOD-like receptor signaling pathway; cGMP-PKG signaling pathway; Huntington's disease; HTLV-I infection; Parkinson's disease; Influenza A; Calcium signaling pathway		Mitochondrial calcium ion transport; Ub-specific processing proteases; Mitochondrial protein import; Pink/Parkin Mediated Mitophagy	16	1	-1.12	0.233982	0.126852	-0.29	1	0.95466	-1.96	0.0158476	0.00739599	0.84	0.65854	0.333445	-0.84	0.645063	0.395784	-1.67	0.0441505	0.0209232	3.25	24.28	4.45	19.21	7.55645e+06	7.12848e+06	7.53354e+06	4.38273e+06	2.68098e+06	3.46083e+06	5.78193e+06
154	Q14240	Eukaryotic initiation factor 4A-II	EIF4A2	45	15	79	5	407	46.4	5.48	81.872	189.09	metabolic process;regulation of biological process	cytosol	catalytic activity;DNA binding;nucleotide binding;protein binding;RNA binding	RNA transport	Translation Factors	ISG15 antiviral mechanism; L13a-mediated translational silencing of Ceruloplasmin expression; Translation initiation complex formation; GTP hydrolysis and joining of the 60S ribosomal subunit; Deadenylation of mRNA; Ribosomal scanning and start codon recognition	19	0	0.91	2.40404e-05	2.18691e-07	0.38	0.0110023	0.000453607	0.13	0.730425	0.588538	-0.53	0.0183944	3.8519e-05	-0.79	2.40259e-05	5.63207e-07	-0.25	0.010207	0.00327774	5.83	6.7	1.55	5.23	559722	519423	499501	886920	1.01063e+06	978908	675857
155	Q92841	Probable ATP-dependent RNA helicase DDX17	DDX17	35	21	59	14	729	80.2	8.27	81.352	136.94	cell differentiation;cell organization and biogenesis;defense response;metabolic process;regulation of biological process;response to stimulus	cytoplasm;cytosol;membrane;nucleus	catalytic activity;nucleotide binding;protein binding;RNA binding		RIG-I-like Receptor Signaling		1	7	-0.43	0.016169	0.00439664	-0.05	1	0.976458	-0.82	0.00013237	1.82483e-05	0.38	0.0808973	0.0101891	-0.39	0.0222607	0.00607017	-0.77	0.000307344	3.16916e-05	0.66	8.09	2.85	10.28	1.9317e+06	1.93034e+06	1.90891e+06	1.61933e+06	1.43524e+06	1.39408e+06	1.81149e+06
156	Q99714	3-hydroxyacyl-CoA dehydrogenase type-2	HSD17B10	79	13	56	13	261	26.9	7.78	80.364	166.58	cell organization and biogenesis;metabolic process	cytoplasm;membrane;mitochondrion;organelle lumen	catalytic activity;protein binding;RNA binding	Alzheimer's disease; Metabolic pathways; Valine, leucine and isoleucine degradation	Alzheimers Disease; Valproic acid pathway; Tryptophan metabolism	tRNA processing in the mitochondrion; rRNA processing in the mitochondrion; Branched-chain amino acid catabolism; tRNA modification in the mitochondrion	15	0	0.22	0.234306	0.127127	0.2	0.447595	0.110801	-0.58	0.00038184	7.71084e-05	-0.02	1	0.999981	-0.81	0.000108217	5.96109e-06	-0.79	9.16347e-05	5.51505e-06	1.57	4.58	1.53	12.74	1.8632e+06	1.80596e+06	1.84043e+06	2.14511e+06	2.18305e+06	1.99992e+06	2.08478e+06
157	P02751	Fibronectin	FN1	13	22	46	22	2477	272.2	5.5	79.819	126.83							0	0	0.19	0.687608	0.487529	0.7	0.202802	0.0340421	3.32	4.59176e-06	6.19462e-08	0.5	0.734437	0.393625	3.13	1.31879e-05	1.56467e-07	2.63	2.01187e-05	4.91114e-07	9.42	32.59	4.38	4.98	145020	138089	165175	262750	146115	165825	247300
158	P05141	ADP/ATP translocase 2	SLC25A5	57	15	126	8	298	32.8	9.69	79.753	300.41	regulation of biological process;transport	membrane;mitochondrion;nucleus	protein binding;RNA binding;transporter activity	cGMP-PKG signaling pathway; Huntington's disease; HTLV-I infection; Parkinson's disease; Calcium signaling pathway	Electron Transport Chain	Vpr-mediated induction of apoptosis by mitochondrial outer membrane permeabilization; Regulation of insulin secretion	15	7	-0.56	0.551167	0.370479	0.25	1	0.919966	-0.78	0.139004	0.0888407	0.81	0.355155	0.118814	-0.22	1	0.846619	-1.03	0.0516957	0.0251516	1.33	17.82	4.51	31.8	7.715e+06	7.53929e+06	7.71613e+06	6.36334e+06	4.46866e+06	5.22665e+06	8.49817e+06
159	P30153	Serine/threonine-protein phosphatase 2A 65 kDa regulatory subunit A alpha isoform	PPP2R1A	44	20	56	20	589	65.3	5.11	79.569	127.12	cell death;cell organization and biogenesis;metabolic process;regulation of biological process;response to stimulus	chromosome;cytoplasm;cytoskeleton;cytosol;membrane;mitochondrion;nucleus	catalytic activity;enzyme regulator activity;protein binding	Dopaminergic synapse; Chagas disease (American trypanosomiasis); TGF-beta signaling pathway; Tight junction; Hippo signaling pathway; Adrenergic signaling in cardiomyocytes; AMPK signaling pathway; Long-term depression; mRNA surveillance pathway; Oocyte meiosis; Sphingolipid signaling pathway; Hepatitis C; PI3K-Akt signaling pathway	Focal Adhesion-PI3K-Akt-mTOR-signaling pathway; Wnt Signaling Pathway and Pluripotency; Glycogen Metabolism	Glycolysis; Regulation of PLK1 Activity at G2/M Transition; AXIN missense mutants destabilize the destruction complex; PP2A-mediated dephosphorylation of key metabolic factors; APC truncation mutants have impaired AXIN binding; CTLA4 inhibitory signaling; Activated TLR4 signalling; Separation of Sister Chromatids; MASTL Facilitates Mitotic Progression; S37 mutants of beta-catenin aren't phosphory…	150	0	0.16	0.475774	0.307913	0.08	1	0.816066	0.3	0.0452258	0.0247293	-0.08	1	0.856437	0.14	0.758667	0.48156	0.22	0.210339	0.129072	2.71	2.65	1.81	9.69	1.15056e+06	1.10926e+06	1.09153e+06	1.18963e+06	1.2407e+06	1.25009e+06	1.19241e+06
161	P49588	Alanine--tRNA ligase, cytoplasmic	AARS	26	19	55	19	968	106.7	5.53	78.918	129.54	metabolic process;regulation of biological process	cytoplasm;cytosol;membrane;mitochondrion	catalytic activity;metal ion binding;nucleotide binding;RNA binding	Aminoacyl-tRNA biosynthesis		Cytosolic tRNA aminoacylation	5	0	0.01	1	0.991269	-0.31	0.150565	0.0223599	-0.35	0.0108413	0.00477163	-0.32	0.193621	0.0439685	-0.36	0.0303056	0.00906601	-0.04	1	0.83596	3.39	8.3	2.57	12	2.01327e+06	2.12591e+06	1.99966e+06	1.81291e+06	2.03172e+06	2.13719e+06	1.62593e+06
162	P26599	Polypyrimidine tract-binding protein 1	PTBP1	39	12	67	10	531	57.2	9.17	77.517	201.3	metabolic process;regulation of biological process;response to stimulus	membrane;nucleus	protein binding;RNA binding		mir-124 predicted interactions with cell cycle and differentiation; mRNA Processing	mRNA Splicing - Major Pathway; FGFR2 alternative splicing	11	2	-0.28	0.031602	0.010112	-0.16	0.885711	0.321196	-0.49	0.00374565	0.00137541	0.11	0.519447	0.219547	-0.21	0.935572	0.639836	-0.32	0.0531911	0.0261507	3.14	13.09	2.02	5.44	2.98919e+06	2.85046e+06	2.81886e+06	2.53068e+06	2.35555e+06	1.94942e+06	2.63678e+06
163	Q12906	Interleukin enhancer-binding factor 3	ILF3	26	21	68	21	894	95.3	8.76	76.882	167.91	defense response;metabolic process;regulation of biological process;response to stimulus	cytoplasm;extracellular;membrane;mitochondrion;nucleus	DNA binding;protein binding;RNA binding				0	0	-0.43	0.00169727	0.000215696	-0.11	1	0.493796	-0.42	0.0012025	0.00032696	0.32	0.0356018	0.00175919	0.01	1	0.996175	-0.31	0.00919384	0.00285935	1.42	6.73	0.54	7.69	4.53948e+06	4.65545e+06	4.65008e+06	3.75796e+06	3.44974e+06	3.29494e+06	4.35536e+06
164	Q16719	Kynureninase	KYNU	41	16	89	16	465	52.3	7.03	76.753	238.35	metabolic process;response to stimulus	cytoplasm;cytosol;mitochondrion	catalytic activity;protein binding	Metabolic pathways; Tryptophan metabolism	Selenium Micronutrient Network; NAD Biosynthesis II (from tryptophan); Tryptophan metabolism	Tryptophan catabolism	9	0	0.57	0.0308666	0.00981741	0.27	0.877202	0.312575	-0.17	0.834706	0.695354	-0.31	0.519749	0.219942	-0.74	0.00786443	0.00152956	-0.43	0.0861291	0.0456745	2.77	10.43	0.56	0.57	4.32505e+06	4.57135e+06	4.44996e+06	5.88723e+06	7.26117e+06	6.62389e+06	5.36434e+06
165	Q01105	Protein SET	SET	54	13	73	13	290	33.5	4.32	76.564	315.19	cell organization and biogenesis;metabolic process;regulation of biological process;transport	cytoplasm;cytosol;endoplasmic reticulum;nucleus	DNA binding;enzyme regulator activity;protein binding		Histone Modifications	HuR (ELAVL1) binds and stabilizes mRNA; Condensation of Prophase Chromosomes	9	0	0.29	0.00798288	0.00174805	0.03	1	0.861373	0.21	0.00860286	0.00364135	-0.27	0.0657902	0.00695163	-0.08	1	0.982426	0.18	0.0342086	0.0153334	2.92	4.6	1.1	3.93	2.94643e+06	2.97464e+06	2.81516e+06	3.34886e+06	3.64403e+06	3.61474e+06	3.00787e+06
166	P27824	Calnexin	CANX	34	18	75	18	592	67.5	4.6	76.421	236.74	metabolic process;regulation of biological process;response to stimulus;transport	cytoplasm;endoplasmic reticulum;membrane;organelle lumen;ribosome	metal ion binding;protein binding;RNA binding	Protein processing in endoplasmic reticulum; HTLV-I infection; Phagosome; Thyroid hormone synthesis; Antigen processing and presentation		Assembly of Viral Components at the Budding Site; Antigen Presentation: Folding, assembly and peptide loading of class I MHC; Interleukin-35 Signalling; Calnexin/calreticulin cycle; MHC class II antigen presentation	25	0	-0.55	0.226406	0.121498	0.03	1	0.999971	-1.02	0.00527443	0.00206084	0.58	0.327139	0.104133	-0.47	0.245462	0.119506	-1.05	0.00629824	0.00179192	1.92	12.66	3.19	21.87	4.69797e+06	4.54003e+06	4.69143e+06	3.46477e+06	2.68936e+06	3.20859e+06	4.54187e+06
167	Q99623	Prohibitin-2	PHB2	64	17	77	17	299	33.3	9.83	76.208	177.57	cell organization and biogenesis;metabolic process;regulation of biological process;response to stimulus;transport	cell surface;cytoplasm;membrane;mitochondrion;nucleus	protein binding			Processing of SMDT1	3	0	-0.95	0.0433159	0.0149176	-0.07	1	0.998802	-1.25	0.00453751	0.00171062	0.87	0.13422	0.0222377	-0.3	0.872943	0.585908	-1.17	0.00805307	0.0024471	2.09	20.14	4.69	18.51	4.4622e+06	4.31342e+06	4.29643e+06	2.72728e+06	1.81756e+06	2.23678e+06	4.03518e+06
168	P18669	Phosphoglycerate mutase 1	PGAM1	63	11	66	11	254	28.8	7.18	75.708	188.21	metabolic process;regulation of biological process;transport	cytoplasm;cytosol;extracellular;membrane;organelle lumen	catalytic activity;protein binding	Central carbon metabolism in cancer; Carbon metabolism; Glycine, serine and threonine metabolism; Glucagon signaling pathway; Glycolysis / Gluconeogenesis; Biosynthesis of amino acids; Metabolic pathways	Cori Cycle; Glycolysis and Gluconeogenesis	Gluconeogenesis; Glycolysis; Neutrophil degranulation	17	0	0.57	0.0108004	0.00256637	0.14	1	0.686108	0.92	8.78579e-05	1.0014e-05	-0.43	0.114702	0.0178404	0.36	0.0163027	0.00408259	0.78	0.000327287	3.485e-05	4.35	10.48	2.55	5.46	2.69637e+06	2.93397e+06	2.76859e+06	3.44147e+06	4.19356e+06	4.10129e+06	3.04737e+06
169	P14866	Heterogeneous nuclear ribonucleoprotein L	HNRNPL	34	13	65	12	589	64.1	8.22	75.664	134.68	metabolic process;regulation of biological process	cytoplasm;membrane;nucleus	DNA binding;protein binding;RNA binding		mRNA Processing	mRNA Splicing - Major Pathway	5	1	-0.79	0.00257505	0.000385003	-0.27	0.821815	0.278931	-0.98	0.000581623	0.000134126	0.52	0.0646611	0.006805	-0.2	1	0.889711	-0.72	0.00656528	0.00188724	0.97	15.62	2.2	12.23	1.42019e+06	1.44415e+06	1.44429e+06	977707	837510	714532	1.24074e+06
170	O95831	Apoptosis-inducing factor 1, mitochondrial	AIFM1	39	19	50	19	613	66.9	8.95	74.895	108.71	cell death;cell differentiation;cell organization and biogenesis;cellular homeostasis;metabolic process;regulation of biological process;response to stimulus	cytoplasm;cytosol;membrane;mitochondrion;nucleus	catalytic activity;DNA binding;nucleotide binding;protein binding	Apoptosis	Apoptosis Modulation and Signaling; Nanomaterial induced apoptosis; Apoptosis Modulation by HSP70		4	0	-0.17	1	0.993731	0.36	1	0.502891	-0.7	0.0232527	0.0115577	0.53	0.632665	0.311889	-0.54	0.0610592	0.0212672	-1.06	0.00428719	0.00111691	2.01	13.05	2.56	18.36	1.78853e+06	1.72924e+06	1.72612e+06	1.91135e+06	1.53141e+06	1.54069e+06	2.1417e+06
171	P61981	14-3-3 protein gamma	YWHAG	60	14	112	9	247	28.3	4.89	74.752	286.04	cell organization and biogenesis;regulation of biological process;response to stimulus;transport	cytoplasm;cytosol;membrane;mitochondrion	enzyme regulator activity;protein binding;RNA binding	Viral carcinogenesis; Epstein-Barr virus infection; Hippo signaling pathway; Oocyte meiosis; Cell cycle; PI3K-Akt signaling pathway	Cell Cycle; Prolactin Signaling Pathway; Myometrial Relaxation and Contraction Pathways; Calcium Regulation in the Cardiac Cell; Sudden Infant Death Syndrome (SIDS) Susceptibility Pathways	Chk1/Chk2(Cds1) mediated inactivation of Cyclin B:Cdk1 complex; Regulation of PLK1 Activity at G2/M Transition; AURKA Activation by TPX2; Anchoring of the basal body to the plasma membrane; Recruitment of NuMA to mitotic centrosomes; Activation of BAD and translocation to mitochondria ; Recruitment of mitotic centrosome proteins and complexes; Loss of Nlp from mitotic centrosomes; Translocation o…	48	2	0.39	0.0056484	0.00109332	0.16	0.653064	0.195342	0.86	2.19294e-05	1.26533e-06	-0.22	0.175959	0.0351769	0.47	0.00240224	0.000328781	0.69	0.000124554	8.75444e-06	2.45	4.05	1.61	2.04	6.20431e+06	6.51289e+06	6.32325e+06	8.06435e+06	8.26098e+06	8.72366e+06	7.20573e+06
172	P42765	3-ketoacyl-CoA thiolase, mitochondrial	ACAA2	55	14	46	14	397	41.9	8.09	74.422	138.37	cell organization and biogenesis;metabolic process;regulation of biological process;response to stimulus	membrane;mitochondrion;organelle lumen	catalytic activity;protein binding;RNA binding	Fatty acid degradation; Fatty acid elongation; Metabolic pathways; Valine, leucine and isoleucine degradation; Fatty acid metabolism	Fatty Acid Biosynthesis	Mitochondrial Fatty Acid Beta-Oxidation	10	0	0.73	0.00105057	7.60893e-05	0.71	0.00330715	8.9044e-05	0.95	3.06718e-05	2.17237e-06	-0.02	1	0.999877	0.22	0.0562372	0.0193017	0.24	0.0343958	0.0154318	1.76	6.99	3.26	12.19	1.0992e+06	1.13105e+06	1.13542e+06	1.93315e+06	1.87211e+06	1.68729e+06	1.84503e+06
173	Q99497	Protein/nucleic acid deglycase DJ-1	PARK7	68	10	84	10	189	19.9	6.79	74.085	273.87	cell communication;cell organization and biogenesis;defense response;metabolic process;regulation of biological process;response to stimulus;transport	chromosome;cytoplasm;cytosol;endoplasmic reticulum;membrane;mitochondrion;nucleus;organelle lumen	antioxidant activity;catalytic activity;DNA binding;enzyme regulator activity;metal ion binding;protein binding;RNA binding	Parkinson's disease	Androgen receptor signaling pathway; Synaptic Vesicle Pathway; Parkinsons Disease Pathway		4	0	0.53	0.00228671	0.000331238	0.1	1	0.769184	0.35	0.00607749	0.00243663	-0.43	0.0356018	0.00146401	-0.17	0.850409	0.562495	0.25	0.03042	0.0133408	3.82	9.35	1.65	7.28	5.98816e+06	6.46243e+06	6.20645e+06	8.06629e+06	9.73304e+06	8.9549e+06	6.68196e+06
174	P31946	14-3-3 protein beta/alpha	YWHAB	67	13	236	6	246	28.1	4.83	73.88	578.45	cell organization and biogenesis;metabolic process;regulation of biological process;response to stimulus;transport	cytoplasm;cytosol;membrane;mitochondrion;nucleus	protein binding	Viral carcinogenesis; Hepatitis B; Epstein-Barr virus infection; Hippo signaling pathway; Oocyte meiosis; Cell cycle; PI3K-Akt signaling pathway	Cell Cycle; IL-3 Signaling Pathway; Myometrial Relaxation and Contraction Pathways; Calcium Regulation in the Cardiac Cell; Sudden Infant Death Syndrome (SIDS) Susceptibility Pathways	MAP2K and MAPK activation; mTORC1-mediated signalling; Negative regulation of MAPK pathway; ARMS-mediated activation; Tristetraprolin (TTP, ZFP36) binds and destabilizes mRNA; Translocation of GLUT4 to the plasma membrane; Rap1 signalling; Paradoxical activation of RAF signaling by kinase inactive BRAF; Frs2-mediated activation; Butyrate Response Factor 1 (BRF1) binds and destabilizes mRNA; Inter…	68	0	0.17	0.290669	0.166955	0.04	1	0.990154	0.27	0.00867622	0.00367606	-0.13	0.632665	0.312036	0.11	0.313113	0.160537	0.23	0.0178511	0.00706984	1.99	4.58	2.26	1.73	2.25127e+06	2.33692e+06	2.268e+06	2.38407e+06	2.60536e+06	2.54916e+06	2.37343e+06
175	P11940	Polyadenylate-binding protein 1	PABPC1	30	17	70	12	636	70.6	9.5	73.678	191.83	metabolic process;regulation of biological process	cytoplasm;cytosol;membrane;nucleus;spliceosomal complex	protein binding;RNA binding;translation regulator activity	RNA degradation; mRNA surveillance pathway; RNA transport	Translation Factors; Endoderm Differentiation	AUF1 (hnRNP D0) binds and destabilizes mRNA; L13a-mediated translational silencing of Ceruloplasmin expression; Regulation of expression of SLITs and ROBOs; Nonsense Mediated Decay (NMD) independent of the Exon Junction Complex (EJC); Translation initiation complex formation; Nonsense Mediated Decay (NMD) enhanced by the Exon Junction Complex (EJC); Deadenylation of mRNA	24	5	-0.37	0.00117846	9.5834e-05	-0.24	0.0269824	0.00187299	-0.35	0.000519767	0.000115699	0.13	0.467503	0.183958	0.02	1	0.999769	-0.11	0.349659	0.234512	1.06	2.48	2.26	7.85	4.54554e+06	4.61522e+06	4.52193e+06	3.6207e+06	3.51038e+06	3.44805e+06	3.87779e+06
176	P45880	Voltage-dependent anion-selective channel protein 2	VDAC2	62	13	50	13	294	31.5	7.56	73.522	141.89	regulation of biological process;transport	membrane;mitochondrion;nucleus	nucleotide binding;protein binding;transporter activity	NOD-like receptor signaling pathway; cGMP-PKG signaling pathway; Huntington's disease; HTLV-I infection; Parkinson's disease; Calcium signaling pathway		Mitochondrial calcium ion transport; Ub-specific processing proteases	12	0	-0.99	0.287036	0.163881	-0.22	1	0.965	-1.75	0.0203018	0.00989414	0.77	0.729614	0.388984	-0.76	0.658221	0.406499	-1.53	0.0531911	0.0262074	2.25	22.87	6.49	15.23	5.04225e+06	4.82178e+06	4.9129e+06	3.06134e+06	1.92429e+06	2.47333e+06	3.82659e+06
177	Q04637	Eukaryotic translation initiation factor 4 gamma 1	EIF4G1	14	19	57	19	1599	175.4	5.33	73.493	141.13	cell organization and biogenesis;defense response;metabolic process;regulation of biological process;response to stimulus	cytoplasm;cytosol;membrane;nucleus	nucleotide binding;protein binding;RNA binding;structural molecule activity	RNA transport; Viral myocarditis	Translation Factors	ISG15 antiviral mechanism; mTORC1-mediated signalling; L13a-mediated translational silencing of Ceruloplasmin expression; Nonsense Mediated Decay (NMD) independent of the Exon Junction Complex (EJC); Nonsense Mediated Decay (NMD) enhanced by the Exon Junction Complex (EJC); GTP hydrolysis and joining of the 60S ribosomal subunit; Deadenylation of mRNA; Ribosomal scanning and start codon recogniti…	32	0	-0.37	0.0666055	0.0257316	-0.27	0.436066	0.105852	-0.41	0.0108761	0.00480531	0.1	1	0.884575	-0.04	1	0.794717	-0.13	0.452914	0.318146	0.84	1.16	1.1	15.6	1.63851e+06	1.6284e+06	1.61159e+06	1.2393e+06	1.26813e+06	1.25751e+06	1.34604e+06
178	P07339	Cathepsin D	CTSD	38	12	64	12	412	44.5	6.54	73.085	171.35	metabolic process;transport	extracellular;membrane;organelle lumen;vacuole	catalytic activity;protein binding	Lysosome; Tuberculosis; Apoptosis; Sphingolipid signaling pathway	Prolactin Signaling Pathway	Collagen degradation; Metabolism of Angiotensinogen to Angiotensins; Neutrophil degranulation; MHC class II antigen presentation	16	0	1.82	1.58283e-06	3.26074e-09	1.38	4.61561e-05	7.28599e-08	1.08	1.62807e-05	6.743e-07	-0.43	0.0356018	0.00169248	-0.74	0.000305662	2.39608e-05	-0.3	0.0531911	0.0261899	1.84	9.66	2.43	4.68	1.72927e+06	1.79097e+06	1.77804e+06	5.62809e+06	6.83294e+06	6.27301e+06	4.45389e+06
179	P40939	Trifunctional enzyme subunit alpha, mitochondrial	HADHA	34	18	47	18	763	82.9	9.04	72.644	111.37	metabolic process;response to stimulus	membrane;mitochondrion	catalytic activity;nucleotide binding;protein binding	Butanoate metabolism; Fatty acid degradation; Propanoate metabolism; Carbon metabolism; Lysine degradation; beta-Alanine metabolism; Fatty acid elongation; Biosynthesis of unsaturated fatty acids; Metabolic pathways; Tryptophan metabolism; Valine, leucine and isoleucine degradation; Fatty acid metabolism	Fatty Acid Beta Oxidation; Mitochondrial LC-Fatty Acid Beta-Oxidation; Valproic acid pathway; Sudden Infant Death Syndrome (SIDS) Susceptibility Pathways	Beta oxidation of hexanoyl-CoA to butanoyl-CoA; Beta oxidation of lauroyl-CoA to decanoyl-CoA-CoA; Beta oxidation of palmitoyl-CoA to myristoyl-CoA; Beta oxidation of myristoyl-CoA to lauroyl-CoA; Acyl chain remodeling of CL; Beta oxidation of decanoyl-CoA to octanoyl-CoA-CoA; mitochondrial fatty acid beta-oxidation of unsaturated fatty acids; Beta oxidation of octanoyl-CoA to hexanoyl-CoA	31	0	0.24	0.537942	0.359312	0.5	0.116851	0.015436	0.07	1	0.994863	0.26	0.598734	0.285229	-0.17	0.400336	0.216664	-0.43	0.0212857	0.00870779	3.09	9	0.62	16.01	2.69219e+06	2.66227e+06	2.53893e+06	3.41462e+06	2.85025e+06	3.14116e+06	3.80399e+06
180	P31040	Succinate dehydrogenase [ubiquinone] flavoprotein subunit, mitochondrial	SDHA	25	11	40	11	664	72.6	7.39	72.459	121.78	metabolic process;transport	membrane;mitochondrion	catalytic activity;nucleotide binding;protein binding	Citrate cycle (TCA cycle); Carbon metabolism; Huntington's disease; Parkinson's disease; Alzheimer's disease; Oxidative phosphorylation; Non-alcoholic fatty liver disease (NAFLD); Metabolic pathways	Electron Transport Chain; TCA Cycle and Deficiency of Pyruvate Dehydrogenase complex (PDHc); Amino Acid metabolism; TCA Cycle	Respiratory electron transport; Citric acid cycle (TCA cycle)	18	0	-0.41	0.884454	0.674673	0.24	1	0.816769	-0.75	0.088954	0.0537399	0.64	0.474256	0.189015	-0.34	0.616016	0.374058	-0.99	0.0245358	0.0103472	2.36	12.27	3.73	23.34	1.74907e+06	1.67493e+06	1.74111e+06	1.5985e+06	1.31178e+06	1.29087e+06	1.95796e+06
181	Q07021	Complement component 1 Q subcomponent-binding protein, mitochondrial	C1QBP	60	8	67	8	282	31.3	4.84	72.325	241.57	cell death;cell organization and biogenesis;defense response;metabolic process;regulation of biological process;response to stimulus	cell surface;cytoplasm;cytosol;extracellular;membrane;mitochondrion;nucleus;organelle lumen	protein binding;RNA binding	Herpes simplex infection	Mesodermal Commitment Pathway	Intrinsic Pathway of Fibrin Clot Formation	5	0	-0.02	1	0.988523	0.04	1	0.996155	-1.01	0.000158423	2.38436e-05	0.06	1	0.918057	-0.99	0.000446919	3.78745e-05	-1.05	0.000196771	1.70601e-05	1.05	3.07	2.28	15.99	4.65257e+06	4.62435e+06	4.72005e+06	4.58935e+06	4.58982e+06	4.34952e+06	4.67742e+06
182	P43243	Matrin-3	MATR3	26	18	46	18	847	94.6	6.25	72.048	132.82	defense response;regulation of biological process;response to stimulus	membrane;nucleus	metal ion binding;protein binding;RNA binding;structural molecule activity				0	0	-0.51	0.0198833	0.00563586	-0.05	1	0.951085	-0.81	0.000274519	5.0572e-05	0.46	0.107531	0.0161341	-0.3	0.0629916	0.0222606	-0.77	0.00071894	0.000106939	3.28	10.54	1.41	10.91	1.59506e+06	1.49666e+06	1.52608e+06	1.27981e+06	1.0724e+06	1.07071e+06	1.44807e+06
183	P00533	Epidermal growth factor receptor	EGFR	19	19	48	19	1210	134.2	6.68	71.848	124.88	cell organization and biogenesis;cell proliferation;cellular component movement;development;metabolic process;regulation of biological process;response to stimulus	cell surface;cytoplasm;endoplasmic reticulum;endosome;extracellular;Golgi;membrane;nucleus;organelle lumen	catalytic activity;DNA binding;enzyme regulator activity;nucleotide binding;protein binding;receptor activity;signal transducer activity	Endocytosis; Dorso-ventral axis formation; HIF-1 signaling pathway; Central carbon metabolism in cancer; Pancreatic cancer; FoxO signaling pathway; MicroRNAs in cancer; Phospholipase D signaling pathway; Cytokine-cytokine receptor interaction; Rap1 signaling pathway; Non-small cell lung cancer; MAPK signaling pathway; Oxytocin signaling pathway; Endometrial cancer; Breast cancer; ErbB signaling p…	Androgen receptor signaling pathway; Signaling Pathways in Glioblastoma; AGE/RAGE pathway; Gastric cancer network 2; Spinal Cord Injury; Aryl Hydrocarbon Receptor; Bladder Cancer; TCA Cycle Nutrient Utilization and Invasiveness of Ovarian Cancer; Extracellular vesicle-mediated signaling in recipient cells; Aryl Hydrocarbon Receptor Pathway; Focal Adhesion; Rac1/Pak1/p38/MMP-2 pathway; Association…	EGFR interacts with phospholipase C-gamma; TFAP2 (AP-2) family regulates transcription of growth factors and their receptors; SHC1 events in ERBB2 signaling; EGFR downregulation; Signaling by GPCR; ERBB2 Regulates Cell Motility; GRB2 events in EGFR signaling; EGFR Transactivation by Gastrin; ERBB2 Activates PTK6 Signaling; Constitutive Signaling by Aberrant PI3K in Cancer; Interleukin-20 family s…	115	0	-1.31	0.00178203	0.000237755	-0.85	0.0711726	0.00748555	-0.23	0.362385	0.259261	0.46	0.401104	0.14376	1.07	0.0163091	0.00409801	0.61	0.316527	0.207421	1.29	9.7	2.39	28.35	1.74225e+06	1.69811e+06	1.71713e+06	759144	624782	694210	945214
184	P20810	Calpastatin	CAST	30	14	37	14	708	76.5	5.07	71.843	113.24	regulation of biological process	cytosol;endoplasmic reticulum;membrane	enzyme regulator activity;protein binding;RNA binding			Degradation of the extracellular matrix; Deregulated CDK5 triggers multiple neurodegenerative pathways in Alzheimer's disease models	5	0	0.26	0.831729	0.62065	0.05	1	0.943182	2.43	6.73741e-06	1.53381e-07	-0.21	1	0.9516	2.17	1.95206e-05	3.63943e-07	2.38	1.51455e-05	2.35852e-07	4.59	8.69	9.14	6.42	367586	402946	384703	477094	403518	462135	459938
185	P43490	Nicotinamide phosphoribosyltransferase	NAMPT	41	17	61	17	491	55.5	7.15	71.106	150.35	cell communication;metabolic process;regulation of biological process;response to stimulus	cytoplasm;cytosol;extracellular;nucleus	catalytic activity;protein binding	NOD-like receptor signaling pathway; Nicotinate and nicotinamide metabolism; Metabolic pathways	Adipogenesis; NAD metabolism, sirtuins and aging; NAD+ metabolism; NAD+ biosynthetic pathways	BMAL1:CLOCK,NPAS2 activates circadian gene expression; Nicotinamide salvaging	14	0	0.01	1	0.973127	-0.26	0.392617	0.0903499	-0.31	0.109837	0.067977	-0.27	0.516033	0.216936	-0.32	0.321326	0.166382	-0.05	1	0.999688	1.63	9.38	0.41	9.19	3.05539e+06	3.07746e+06	2.98257e+06	2.62335e+06	3.06917e+06	3.1274e+06	2.5531e+06
186	P14314	Glucosidase 2 subunit beta	PRKCSH	28	12	58	12	528	59.4	4.41	71.04	185.45	metabolic process;regulation of biological process;response to stimulus	endoplasmic reticulum;organelle lumen	metal ion binding;protein binding	Protein processing in endoplasmic reticulum		Advanced glycosylation endproduct receptor signaling; Post-translational protein phosphorylation; Regulation of Insulin-like Growth Factor (IGF) transport and uptake by Insulin-like Growth Factor Binding Proteins (IGFBPs); Calnexin/calreticulin cycle	11	0	0.2	0.123756	0.0559813	0.08	1	0.693458	0.02	0.615455	0.480792	-0.12	0.707699	0.370729	-0.18	0.856732	0.568205	-0.06	1	0.99472	2.18	3.77	0.35	11.28	2.31851e+06	2.42024e+06	2.38706e+06	2.63489e+06	2.742e+06	2.8412e+06	2.5074e+06
187	Q92597	Protein NDRG1	NDRG1	52	10	56	10	394	42.8	5.82	70.955	200.34	cell organization and biogenesis;regulation of biological process;response to stimulus	cytoplasm;cytoskeleton;cytosol;membrane;nucleus	protein binding		VEGFA-VEGFR2 Signaling Pathway	TP53 regulates transcription of several additional cell death genes whose specific roles in p53-dependent apoptosis remain uncertain	7	0	-0.04	1	0.997161	0.04	1	0.954947	2.86	3.889e-06	4.75468e-08	0.08	1	0.995734	2.91	8.92097e-06	5.67011e-08	2.82	8.62507e-06	6.89715e-08	3.69	14.72	9.59	9.88	482128	502661	519087	611012	469016	488487	601436
188	Q92945	Far upstream element-binding protein 2	KHSRP	30	17	48	14	711	73.1	7.3	70.494	131.56	metabolic process;regulation of biological process;response to stimulus;transport	cytoplasm;cytosol;membrane;nucleus	DNA binding;protein binding;RNA binding		Preimplantation Embryo	ATF4 activates genes; KSRP (KHSRP) binds and destabilizes mRNA	8	3	-0.17	0.0496626	0.0178373	0.01	1	0.996731	-0.33	0.00349581	0.00125861	0.19	0.160245	0.0300036	-0.16	0.654393	0.402896	-0.34	0.00682619	0.00198522	1.81	9.32	3.09	4.49	1.34601e+06	1.30573e+06	1.3036e+06	1.20263e+06	1.15754e+06	1.00331e+06	1.33021e+06
189	P06396	Gelsolin	GSN	24	15	49	15	782	85.6	6.28	70.114	137.84	cell death;cell organization and biogenesis;metabolic process;regulation of biological process;response to stimulus;transport	cytoplasm;cytoskeleton;cytosol;extracellular;membrane;nucleus;organelle lumen	metal ion binding;protein binding	Viral carcinogenesis; Regulation of actin cytoskeleton; Fc gamma R-mediated phagocytosis	Regulation of Actin Cytoskeleton; Senescence and Autophagy in Cancer	Neutrophil degranulation; Caspase-mediated cleavage of cytoskeletal proteins; Amyloid fiber formation	15	0	1.36	2.20838e-05	1.31581e-07	1.11	0.000306377	1.07889e-06	2.6	1.42151e-07	3.32157e-10	-0.26	0.208168	0.0494465	1.24	4.2363e-05	1.48989e-06	1.49	1.21426e-05	1.68647e-07	7.46	11.02	3.87	8.87	575035	646812	663238	1.59946e+06	1.6644e+06	1.95953e+06	1.4733e+06
190	O75367	Core histone macro-H2A.1	H2AFY	51	14	57	14	372	39.6	9.79	69.821	147.49	cell organization and biogenesis;regulation of biological process	chromosome;nucleus	DNA binding;enzyme regulator activity;protein binding	Systemic lupus erythematosus; Alcoholism	H19 action Rb-E2F1 signaling and CDK-beta-catenin activity		3	0	-0.15	1	0.854362	0.06	1	0.977369	-0.04	1	0.998502	0.2	0.911015	0.554264	0.1	1	0.716608	-0.1	1	0.998201	3.83	4.12	2	15.89	2.64851e+06	2.45342e+06	2.56475e+06	2.46988e+06	2.31709e+06	2.28933e+06	2.73095e+06
191	P13667	Protein disulfide-isomerase A4	PDIA4	32	18	50	18	645	72.9	5.07	69.781	105.68	cellular homeostasis;metabolic process;regulation of biological process;response to stimulus;transport	cell surface;endoplasmic reticulum;organelle lumen	catalytic activity;metal ion binding;protein binding;RNA binding	Protein processing in endoplasmic reticulum; Thyroid hormone synthesis; Vibrio cholerae infection			3	0	-0.03	1	0.989073	-0.04	1	0.901753	0.19	0.0736793	0.0432385	-0.01	1	0.993354	0.22	0.0607221	0.0210984	0.23	0.026595	0.0113611	3.3	4.06	3.45	14.52	1.8765e+06	1.77017e+06	1.77671e+06	1.70304e+06	1.84126e+06	1.74067e+06	1.72489e+06
192	Q9BUF5	Tubulin beta-6 chain	TUBB6	27	11	119	3	446	49.8	4.88	69.571	298.84	cell organization and biogenesis	cytoplasm;cytoskeleton;nucleus	catalytic activity;nucleotide binding;structural molecule activity	Pathogenic Escherichia coli infection; Gap junction; Phagosome	Pathogenic Escherichia coli infection; Parkin-Ubiquitin Proteasomal System pathway	COPI-independent Golgi-to-ER retrograde traffic; COPI-dependent Golgi-to-ER retrograde traffic; Carboxyterminal post-translational modifications of tubulin; Recruitment of NuMA to mitotic centrosomes; Hedgehog 'off' state; Translocation of GLUT4 to the plasma membrane; Prefoldin mediated transfer of substrate to CCT/TriC; Microtubule-dependent trafficking of connexons from Golgi to the plasma mem…	65	0	-0.07	1	1	-0.24	1	0.963796	0.84	0.0129845	0.00589009	-0.17	1	0.959572	0.92	0.0222607	0.00607163	1.08	0.00777556	0.00234968	12.21	10.45	13.79	16.82	229800	287931	284654	238347	270836	294052	216281
193	Q9Y490	Talin-1	TLN1	8	19	45	19	2541	269.6	6.07	69.469	112.27	cell organization and biogenesis;cellular component movement;regulation of biological process;response to stimulus;transport	cell surface;cytoplasm;cytoskeleton;cytosol;extracellular;membrane	protein binding;structural molecule activity	Rap1 signaling pathway; HTLV-I infection; Focal adhesion; Platelet activation	Integrin-mediated Cell Adhesion; Primary Focal Segmental Glomerulosclerosis FSGS; Focal Adhesion	SEMA3A-Plexin repulsion signaling by inhibiting Integrin adhesion; Signaling by BRAF and RAF fusions; MAP2K and MAPK activation; Smooth Muscle Contraction; XBP1(S) activates chaperone genes; GRB2:SOS provides linkage to MAPK signaling for Integrins ; Signaling by RAS mutants; Signaling by high-kinase activity BRAF mutants; Signaling by moderate kinase activity BRAF mutants; p130Cas linkage to MAP…	43	0	-0.3	0.124205	0.0564999	0.01	1	0.999919	0.64	0.00413559	0.00154155	0.31	0.258878	0.0692603	0.94	0.000436799	3.64616e-05	0.63	0.00479289	0.00129213	4.27	12.67	0.82	14.87	793361	741958	733732	671829	520408	603886	755158
194	Q13451	Peptidyl-prolyl cis-trans isomerase FKBP5	FKBP5	39	15	42	15	457	51.2	5.9	69.047	114.29	metabolic process	cytoplasm;cytosol;membrane;nucleus	catalytic activity;protein binding	Estrogen signaling pathway	Farnesoid X Receptor Pathway; Mecp2 and Associated Rett Syndrome	HSP90 chaperone cycle for steroid hormone receptors (SHR)	6	0	-0.18	0.448295	0.28823	-0.08	1	0.924996	-3.44	1.30819e-08	5.51514e-12	0.11	1	0.692684	-3.26	2.2411e-08	9.49618e-12	-3.36	1.61486e-08	6.79656e-12	1.57	4.29	2.14	6.78	2.71033e+06	2.69536e+06	2.63114e+06	2.34531e+06	2.53792e+06	2.3741e+06	2.55403e+06
195	P08865	40S ribosomal protein SA	RPSA	51	11	54	11	295	32.8	4.87	69.007	156.87	cell organization and biogenesis;metabolic process;transport	cytoplasm;cytosol;membrane;nucleus;ribosome	protein binding;receptor activity;RNA binding;structural molecule activity	Ribosome	Cytoplasmic Ribosomal Proteins	Peptide chain elongation; Eukaryotic Translation Termination; Viral mRNA Translation; Formation of the ternary complex, and subsequently, the 43S complex; L13a-mediated translational silencing of Ceruloplasmin expression; Selenocysteine synthesis; Nonsense Mediated Decay (NMD) independent of the Exon Junction Complex (EJC); Nonsense Mediated Decay (NMD) enhanced by the Exon Junction Complex (EJC)…	38	0	-0.24	0.0850896	0.034562	-0.09	1	0.636229	-0.59	0.000159357	2.44014e-05	0.14	0.598491	0.283401	-0.36	0.00715104	0.00136388	-0.5	0.00071313	0.000104148	1.18	1.71	0.14	12.56	3.9659e+06	3.87954e+06	3.89504e+06	3.30946e+06	3.23444e+06	3.34459e+06	3.65422e+06
196	P08670	Vimentin	VIM	40	19	73	17	466	53.6	5.12	68.961	162.63	cell differentiation;cell organization and biogenesis;cellular component movement;metabolic process;regulation of biological process;response to stimulus	cytoplasm;cytoskeleton;cytosol;membrane	protein binding;RNA binding;structural molecule activity	MicroRNAs in cancer; Epstein-Barr virus infection	Allograft Rejection; Spinal Cord Injury; Primary Focal Segmental Glomerulosclerosis FSGS; Apoptosis-related network due to altered Notch3 in ovarian cancer; Striated Muscle Contraction; TGF-B Signaling in Thyroid Cells for Epithelial-Mesenchymal Transition; T-Cell antigen Receptor (TCR) Signaling Pathway	Interleukin-4 and 13 signaling; Caspase-mediated cleavage of cytoskeletal proteins; Striated Muscle Contraction	20	0	-0.6	0.531535	0.354807	-0.06	1	0.993626	2.42	0.000327509	6.4204e-05	0.54	0.917047	0.559298	3.02	0.000160807	9.74383e-06	2.48	0.00037438	4.23856e-05	3.64	7.39	13.44	36.42	287334	297762	309009	219081	191150	195982	284960
197	O43143	Pre-mRNA-splicing factor ATP-dependent RNA helicase DHX15	DHX15	28	18	55	18	795	90.9	7.46	68.696	138.34	metabolic process;response to stimulus	cytoplasm;nucleus;spliceosomal complex	catalytic activity;nucleotide binding;protein binding;RNA binding	Spliceosome	mRNA Processing	mRNA Splicing - Major Pathway	6	0	-0.13	0.391203	0.240919	-0.18	0.208663	0.0354648	-0.34	0.000846902	0.00021601	-0.05	1	0.712543	-0.22	0.0158168	0.00393409	-0.16	0.0535352	0.0264071	0.59	3.78	1.09	8.69	2.64926e+06	2.67731e+06	2.65071e+06	2.35901e+06	2.42363e+06	2.54112e+06	2.2949e+06
198	P04083	Annexin A1	ANXA1	51	14	54	14	346	38.7	7.02	68.677	135.79	cell differentiation;cell organization and biogenesis;cellular component movement;defense response;metabolic process;regulation of biological process;response to stimulus;transport	cell surface;cytoplasm;cytoskeleton;cytosol;endosome;extracellular;membrane;nucleus;vacuole	catalytic activity;DNA binding;enzyme regulator activity;metal ion binding;protein binding;RNA binding;structural molecule activity		Integrated Breast Cancer Pathway; Spinal Cord Injury; VEGFA-VEGFR2 Signaling Pathway; Prostaglandin Synthesis and Regulation	Gastrin-CREB signalling pathway via PKC and MAPK; G alpha (i) signalling events; Smooth Muscle Contraction; Interleukin-4 and 13 signaling; Formyl peptide receptors bind formyl peptides and many other ligands	20	0	-1.17	0.0525525	0.0192091	-0.23	1	0.952803	-2.11	0.00076145	0.000185919	0.94	0.226689	0.0564328	-0.94	0.101739	0.0399629	-1.88	0.00202122	0.000425342	3.15	11.76	0.81	31.7	2.88637e+06	2.90018e+06	2.73881e+06	1.43804e+06	1.13562e+06	1.28542e+06	2.48681e+06
199	P60981	Destrin	DSTN	61	11	117	10	165	18.5	7.85	68.644	287.52	cell organization and biogenesis;regulation of biological process	cytoplasm;cytoskeleton	protein binding		Androgen receptor signaling pathway		1	0	0.49	0.0651893	0.0251259	0.1	1	0.808186	0.17	0.940603	0.824003	-0.39	0.382382	0.134303	-0.31	0.259862	0.127839	0.07	1	1	1.74	10.42	3.59	14.67	5.79984e+06	6.00276e+06	5.93017e+06	7.02084e+06	8.30765e+06	8.57281e+06	6.35362e+06
200	P17174	Aspartate aminotransferase, cytoplasmic	GOT1	43	14	62	14	413	46.2	7.01	68.565	188.1	metabolic process;regulation of biological process;response to stimulus	cytoplasm;cytosol;mitochondrion;nucleus;vacuole	catalytic activity	Phenylalanine, tyrosine and tryptophan biosynthesis; Arginine biosynthesis; Tyrosine metabolism; Carbon metabolism; Alanine, aspartate and glutamate metabolism; Phenylalanine metabolism; Biosynthesis of amino acids; 2-Oxocarboxylic acid metabolism; Metabolic pathways; Cysteine and methionine metabolism; Arginine and proline metabolism	Alanine and aspartate metabolism; Trans-sulfuration pathway; Amino Acid metabolism; Glycolysis and Gluconeogenesis	Gluconeogenesis; Amino acid synthesis and interconversion (transamination); Methionine salvage pathway	24	0	1.43	2.40404e-05	2.37629e-07	0.81	0.00175745	3.44663e-05	0.9	0.00013237	1.82108e-05	-0.63	0.0288781	0.000619641	-0.54	0.0075609	0.00146092	0.09	1	0.961168	4.36	10.05	1.04	5.21	992372	1.01126e+06	1.07759e+06	2.34341e+06	2.85111e+06	2.73209e+06	1.76852e+06
201	O43252	Bifunctional 3'-phosphoadenosine 5'-phosphosulfate synthase 1	PAPSS1	33	16	60	16	624	70.8	6.86	68.561	153.02	metabolic process	cytosol	catalytic activity;nucleotide binding;protein binding	Purine metabolism; Selenocompound metabolism; Sulfur metabolism; Metabolic pathways	Sulfation Biotransformation Reaction	Transport and synthesis of PAPS; Signaling by BRAF and RAF fusions; Metabolism of ingested H2SeO4 and H2SeO3 into H2Se	19	0	0.76	0.000522873	2.76828e-05	0.47	0.0233988	0.00145605	0.74	0.000186119	3.11506e-05	-0.29	0.183458	0.0391861	-0.02	1	0.999944	0.27	0.0885379	0.0472128	1.97	12.28	1.3	7.69	1.63623e+06	1.67655e+06	1.61257e+06	2.41737e+06	2.76446e+06	3.09488e+06	2.23074e+06
202	Q13838	Spliceosome RNA helicase DDX39B	DDX39B	46	16	67	8	428	49	5.67	68.418	184.11	cell organization and biogenesis;metabolic process;regulation of biological process;transport	cytoplasm;nucleus;spliceosomal complex	catalytic activity;nucleotide binding;protein binding;RNA binding	Spliceosome; mRNA surveillance pathway; RNA transport; Influenza A		Cleavage of Growing Transcript in the Termination Region ; Transport of Mature mRNA derived from an Intron-Containing Transcript; mRNA 3'-end processing	13	8	-0.6	0.00103136	7.31404e-05	-0.18	0.39165	0.0891003	-0.65	0.000202013	3.48327e-05	0.42	0.0364887	0.00259092	-0.05	1	0.947137	-0.46	0.00389565	0.000979906	1.61	10.49	2.03	6.68	3.70913e+06	3.59678e+06	3.62322e+06	2.76094e+06	2.391e+06	2.26119e+06	3.09617e+06
203	P49321	Nuclear autoantigenic sperm protein	NASP	28	14	39	14	788	85.2	4.3	68.376	94.29	cell organization and biogenesis;cell proliferation;metabolic process;response to stimulus;transport	cytoplasm;nucleus	protein binding				0	0	-0.42	0.042158	0.0143684	-0.45	0.0373599	0.00300021	-0.55	0.00713371	0.00293452	-0.03	1	0.818994	-0.13	1	0.811445	-0.1	1	1	3.5	8.97	2.59	10.86	2.10764e+06	2.08399e+06	1.973e+06	1.51136e+06	1.78271e+06	1.55825e+06	1.52331e+06
204	P04843	Dolichyl-diphosphooligosaccharide--protein glycosyltransferase subunit 1	RPN1	32	19	57	19	607	68.5	6.38	67.928	138.43	metabolic process	cytosol;endoplasmic reticulum;membrane	catalytic activity;protein binding;RNA binding	N-Glycan biosynthesis; Protein processing in endoplasmic reticulum; Metabolic pathways	Proteasome Degradation	Asparagine N-linked glycosylation; SRP-dependent cotranslational protein targeting to membrane	9	0	-0.6	0.214712	0.112767	0.01	1	0.999998	-1.05	0.0067317	0.00273582	0.61	0.358271	0.121444	-0.45	0.332903	0.173928	-1.06	0.00939957	0.00293143	4.8	16.64	1.91	20.51	2.96722e+06	2.95351e+06	3.21339e+06	2.23711e+06	1.5963e+06	1.96081e+06	2.97992e+06
205	P62191	26S proteasome regulatory subunit 4	PSMC1	45	14	39	13	440	49.2	6.21	67.853	99.84	metabolic process;regulation of biological process;response to stimulus;transport	cytoplasm;cytosol;membrane;nucleus;proteasome	catalytic activity;nucleotide binding;protein binding;RNA binding	Viral carcinogenesis; Epstein-Barr virus infection; Proteasome	Proteasome Degradation; Parkin-Ubiquitin Proteasomal System pathway	Regulation of RAS by GAPs; CDT1 association with the CDC6:ORC:origin complex; Downstream TCR signaling; UCH proteinases; NIK-->noncanonical NF-kB signaling; Hh mutants that don't undergo autocatalytic processing are degraded by ERAD; SCF-beta-TrCP mediated degradation of Emi1; Cross-presentation of soluble exogenous antigens (endosomes); Separation of Sister Chromatids; Vpu mediated degradation o…	155	1	-0.1	1	0.904409	-0.09	1	0.927962	0.01	0.923427	0.802743	0.01	1	0.999993	0.11	1	0.999151	0.1	1	0.997611	1.56	2.92	1.22	16.33	1.43586e+06	1.48074e+06	1.46589e+06	1.33591e+06	1.36905e+06	1.41564e+06	1.36556e+06
206	P36578	60S ribosomal protein L4	RPL4	36	15	69	15	427	47.7	11.06	67.605	148.96	cell organization and biogenesis;metabolic process;transport	cytoplasm;cytosol;endoplasmic reticulum;membrane;nucleus;ribosome	protein binding;RNA binding;structural molecule activity	Ribosome	Cytoplasmic Ribosomal Proteins	Peptide chain elongation; Eukaryotic Translation Termination; Viral mRNA Translation; L13a-mediated translational silencing of Ceruloplasmin expression; Nonsense Mediated Decay (NMD) independent of the Exon Junction Complex (EJC); Selenocysteine synthesis; Nonsense Mediated Decay (NMD) enhanced by the Exon Junction Complex (EJC); GTP hydrolysis and joining of the 60S ribosomal subunit; Major path…	34	0	-0.38	0.0224357	0.00652922	-0.24	0.496169	0.131276	-0.73	0.000242248	4.36087e-05	0.14	0.674481	0.346648	-0.35	0.0468628	0.01529	-0.49	0.003772	0.000938237	2.62	5.91	1.9	14.18	4.9209e+06	4.67322e+06	4.83882e+06	3.71778e+06	3.35024e+06	3.71917e+06	4.09622e+06
207	P13489	Ribonuclease inhibitor	RNH1	45	14	41	14	461	49.9	4.82	67.577	119.16	metabolic process;regulation of biological process	cytoplasm;cytosol	enzyme regulator activity;protein binding				0	0	0.2	0.620519	0.428677	-0.12	1	0.748335	0.26	0.145499	0.0934082	-0.32	0.277119	0.0788256	0.06	1	0.805134	0.37	0.032692	0.014516	2.47	4.97	0.97	10.07	1.01235e+06	1.06357e+06	1.04154e+06	1.10615e+06	1.21475e+06	1.19722e+06	961052
208	P35221	Catenin alpha-1	CTNNA1	20	16	42	16	906	100	6.29	67.151	112.85	cell organization and biogenesis;regulation of biological process;response to stimulus	cytoplasm;cytoskeleton;cytosol;Golgi;membrane	protein binding;RNA binding;structural molecule activity	Arrhythmogenic right ventricular cardiomyopathy (ARVC); Tight junction; Hippo signaling pathway; Endometrial cancer; Pathways in cancer; Adherens junction; Leukocyte transendothelial migration; Bacterial invasion of epithelial cells	Arrhythmogenic Right Ventricular Cardiomyopathy; Apoptosis-related network due to altered Notch3 in ovarian cancer; VEGFA-VEGFR2 Signaling Pathway; White fat cell differentiation	Adherens junctions interactions; CDO in myogenesis; VEGFR2 mediated vascular permeability; RHO GTPases activate IQGAPs	27	0	-0.57	0.062938	0.0241515	-0.01	1	0.99758	0.05	1	0.948708	0.56	0.183458	0.039167	0.62	0.165024	0.0729323	0.06	1	0.993652	3.4	9.27	1.65	23.79	1.28766e+06	1.21202e+06	1.21792e+06	943894	797846	818279	1.2163e+06
209	P04792	Heat shock protein beta-1	HSPB1	84	12	91	12	205	22.8	6.4	66.958	203.69	cellular component movement;metabolic process;regulation of biological process;response to stimulus	cytoplasm;cytoskeleton;cytosol;membrane;nucleus;proteasome	enzyme regulator activity;protein binding;RNA binding	Amoebiasis; Epstein-Barr virus infection; VEGF signaling pathway; MAPK signaling pathway	Apoptosis-related network due to altered Notch3 in ovarian cancer; Fas Ligand (FasL) pathway and Stress induction of Heat Shock Proteins (HSP) regulation; MAPK Signaling Pathway; ATM Signaling Network in Development and Disease; VEGFA-VEGFR2 Signaling Pathway; p38 MAPK Signaling Pathway	AUF1 (hnRNP D0) binds and destabilizes mRNA; VEGFA-VEGFR2 Pathway; MAPK6/MAPK4 signaling	19	0	1.21	0.00322349	0.000533835	1.18	0.0125955	0.000556025	2.54	1.68373e-05	7.37672e-07	-0.04	1	1	1.33	0.00199926	0.000261616	1.37	0.0013412	0.000251757	8.04	8.38	7.78	21.8	1.3366e+06	1.5691e+06	1.48403e+06	3.44055e+06	3.59892e+06	3.05146e+06	3.6064e+06
210	P47897	Glutamine--tRNA ligase	QARS	31	20	51	20	775	87.7	7.15	66.685	115.22	metabolic process;regulation of biological process	cytoplasm;cytosol;organelle lumen	catalytic activity;enzyme regulator activity;nucleotide binding;protein binding	Aminoacyl-tRNA biosynthesis; Metabolic pathways		Mitochondrial tRNA aminoacylation; Cytosolic tRNA aminoacylation; SeMet incorporation into proteins	11	0	0.18	0.469696	0.303581	0.05	1	0.969066	0.28	0.0227621	0.0113043	-0.13	0.95861	0.611866	0.1	0.460696	0.258263	0.23	0.0580601	0.0290545	2.12	6.02	1.54	9.32	1.47141e+06	1.41088e+06	1.43382e+06	1.65849e+06	1.47719e+06	1.61936e+06	1.47993e+06
211	P51858	Hepatoma-derived growth factor	HDGF	61	12	54	11	240	26.8	4.73	65.832	147.51	cell proliferation;metabolic process;regulation of biological process;response to stimulus	cytoplasm;extracellular;nucleus	DNA binding;nucleotide binding;protein binding;RNA binding			XBP1(S) activates chaperone genes	4	1	-0.34	0.000505649	2.53844e-05	-0.18	0.0451555	0.00398934	-0.36	8.03917e-05	8.64245e-06	0.17	0.0845114	0.0112096	-0.01	1	0.770583	-0.18	0.00710006	0.00208579	0.92	3.22	1.53	3.73	3.60718e+06	3.67132e+06	3.6236e+06	2.97227e+06	2.85542e+06	2.78957e+06	3.15268e+06
212	P27695	DNA-(apurinic or apyrimidinic site) lyase	APEX1	51	11	72	11	318	35.5	8.12	65.735	200.28	cell organization and biogenesis;cellular homeostasis;metabolic process;regulation of biological process;response to stimulus	cytoplasm;endoplasmic reticulum;mitochondrion;nucleus;ribosome	catalytic activity;DNA binding;metal ion binding;protein binding;RNA binding	Base excision repair	Human Thyroid Stimulating Hormone (TSH) signaling pathway; Spinal Cord Injury	POLB-Dependent Long Patch Base Excision Repair; Displacement of DNA glycosylase by APEX1; PCNA-Dependent Long Patch Base Excision Repair; Abasic sugar-phosphate removal via the single-nucleotide replacement pathway	12	0	-0.08	0.830293	0.61894	-0.1	1	0.661185	-0.09	0.573292	0.440845	-0.02	1	0.999992	-0.01	1	0.9971	0.01	1	0.99362	2.2	8.25	0.54	9.1	1.72577e+06	1.7102e+06	1.65477e+06	1.61524e+06	1.70561e+06	1.44732e+06	1.59487e+06
213	P12235	ADP/ATP translocase 1	SLC25A4	54	13	106	6	298	33	9.76	65.704	286.95	cell organization and biogenesis;metabolic process;regulation of biological process;transport	membrane;mitochondrion;nucleus	protein binding;transporter activity	cGMP-PKG signaling pathway; Huntington's disease; HTLV-I infection; Parkinson's disease; Calcium signaling pathway	Electron Transport Chain; Synaptic Vesicle Pathway; Sudden Infant Death Syndrome (SIDS) Susceptibility Pathways	Vpr-mediated induction of apoptosis by mitochondrial outer membrane permeabilization; Mitochondrial protein import; Metabolism of proteins; Regulation of insulin secretion	19	0	-0.62	0.382923	0.235171	0.18	1	0.973207	-1.12	0.0170206	0.00799368	0.8	0.319536	0.0987525	-0.5	0.439995	0.243675	-1.3	0.0104239	0.00338251	1.19	18.92	4.42	27.21	2.55372e+06	2.51088e+06	2.49613e+06	1.99352e+06	1.3657e+06	1.63445e+06	2.68362e+06
214	P31939	Bifunctional purine biosynthesis protein PURH	ATIC	38	16	42	16	592	64.6	6.71	65.696	118.13	metabolic process;response to stimulus	cytosol;membrane;mitochondrion	catalytic activity;protein binding	Antifolate resistance; Purine metabolism; One carbon pool by folate; Metabolic pathways	One Carbon Metabolism	Purine ribonucleoside monophosphate biosynthesis	9	0	0.05	1	0.998918	-0.23	0.816711	0.275902	-0.44	0.015762	0.00734276	-0.29	0.721567	0.382211	-0.49	0.0349524	0.0107227	-0.2	0.293811	0.19068	3.44	8.86	0.59	15.16	1.54432e+06	1.65106e+06	1.57664e+06	1.40295e+06	1.64789e+06	1.63721e+06	1.33577e+06
215	Q8WUM4	Programmed cell death 6-interacting protein	PDCD6IP	25	18	39	18	868	96	6.52	65.494	89.55	cell death;cell division;cell organization and biogenesis;regulation of biological process;transport	cytoplasm;cytoskeleton;cytosol;extracellular;membrane	protein binding	Endocytosis		Budding and maturation of HIV virion; Uptake and function of anthrax toxins	9	0	-0.08	0.793416	0.585064	-0.12	0.601631	0.17363	0.23	0.0220457	0.0108741	-0.05	1	0.86183	0.31	0.00685208	0.00128912	0.36	0.00184289	0.000373853	0.92	5.76	4.37	3.6	1.20763e+06	1.19724e+06	1.18551e+06	1.07106e+06	1.20176e+06	1.13369e+06	1.09874e+06
216	Q7KZF4	Staphylococcal nuclease domain-containing protein 1	SND1	25	18	41	18	910	101.9	7.17	65.217	93.95	cell differentiation;metabolic process;regulation of biological process	cytoplasm;cytosol;membrane;mitochondrion;nucleus	catalytic activity;protein binding;RNA binding	Viral carcinogenesis; Epstein-Barr virus infection		Signaling by BRAF and RAF fusions	6	0	-0.35	0.0874593	0.0356699	-0.07	1	0.931763	-0.97	0.000179444	2.95039e-05	0.28	0.354295	0.117963	-0.62	0.00857115	0.00172513	-0.89	0.000517028	6.50637e-05	1.53	10.42	0.19	10.37	1.26168e+06	1.22928e+06	1.22842e+06	1.0459e+06	848385	964908	1.16825e+06
217	P31943	Heterogeneous nuclear ribonucleoprotein H	HNRNPH1	31	10	51	5	449	49.2	6.3	65.003	171.99	metabolic process;regulation of biological process;response to stimulus	cytosol;membrane;nucleus;spliceosomal complex	protein binding;RNA binding		Mecp2 and Associated Rett Syndrome; mRNA Processing	mRNA Splicing - Major Pathway; FGFR2 alternative splicing	11	5	-0.38	0.0450105	0.0156898	-0.07	1	0.736517	-0.84	0.000176017	2.82726e-05	0.31	0.327155	0.104396	-0.45	0.0143724	0.00340431	-0.76	0.000702381	0.000100883	3	8.69	1.69	11.56	4.33408e+06	4.11901e+06	4.11386e+06	3.58544e+06	3.16314e+06	3.0457e+06	3.91957e+06
218	P12268	Inosine-5'-monophosphate dehydrogenase 2	IMPDH2	26	11	32	11	514	55.8	6.9	64.959	106.52	cell organization and biogenesis;cell proliferation;metabolic process;response to stimulus;transport	cytoplasm;cytosol;extracellular;membrane;nucleus;organelle lumen	catalytic activity;DNA binding;metal ion binding;nucleotide binding;protein binding;RNA binding	Purine metabolism; Metabolic pathways; Drug metabolism - other enzymes		Neutrophil degranulation; Purine ribonucleoside monophosphate biosynthesis	10	0	-0.96	0.00290231	0.000460976	-0.95	0.0112754	0.000470103	-1.09	0.000265123	4.84196e-05	0.01	1	1	-0.13	0.557673	0.332241	-0.14	0.461529	0.325557	1.07	14.32	3.39	18.04	1.93924e+06	1.89994e+06	1.91002e+06	880442	982620	1.1657e+06	990690
219	P41252	Isoleucine--tRNA ligase, cytoplasmic	IARS	21	19	47	19	1262	144.4	6.15	64.828	115.44	cell differentiation;metabolic process;regulation of biological process	cytoplasm;cytosol;membrane	catalytic activity;nucleotide binding;protein binding;RNA binding	Aminoacyl-tRNA biosynthesis	Amino Acid metabolism	Cytosolic tRNA aminoacylation; SeMet incorporation into proteins	10	0	-0.34	0.142846	0.0676414	-0.38	0.184176	0.0299082	-0.78	0.000240651	4.31971e-05	-0.04	1	0.982524	-0.43	0.00831695	0.00165282	-0.4	0.0105156	0.00342995	2.06	5.02	1.85	17.14	2.06043e+06	1.98824e+06	1.98911e+06	1.56823e+06	1.53922e+06	1.69051e+06	1.56883e+06
220	Q9NSE4	Isoleucine--tRNA ligase, mitochondrial	IARS2	21	17	41	17	1012	113.7	7.2	64.827	105.16	metabolic process;regulation of biological process	cytoplasm;cytosol;mitochondrion;organelle lumen	catalytic activity;nucleotide binding;RNA binding	Aminoacyl-tRNA biosynthesis		Mitochondrial tRNA aminoacylation	5	0	0.11	0.400842	0.248892	0.15	0.359588	0.076698	-0.47	0.000229554	4.08397e-05	0.03	1	0.925279	-0.58	0.000101134	5.27095e-06	-0.61	6.01025e-05	2.7374e-06	0.3	6.64	0.16	6.25	1.50887e+06	1.51186e+06	1.51768e+06	1.63592e+06	1.73732e+06	1.52085e+06	1.67032e+06
221	P29508	Serpin B3	SERPINB3	47	16	74	6	390	44.5	6.81	64.794	202.68	cell communication;regulation of biological process;transport	cytoplasm;extracellular;nucleus;organelle lumen	enzyme regulator activity;protein binding;receptor activity	Amoebiasis		Neutrophil degranulation	4	9	0.38	0.689691	0.489298	0.09	1	0.993121	2.58	4.11538e-05	3.26177e-06	-0.29	1	0.717515	2.2	0.00020374	1.38129e-05	2.49	8.1605e-05	4.56796e-06	4.41	4.27	8.88	7.37	1.10771e+06	1.18022e+06	1.08544e+06	1.43935e+06	1.40647e+06	1.52688e+06	1.31709e+06
222	P17844	Probable ATP-dependent RNA helicase DDX5	DDX5	30	18	55	11	614	69.1	8.92	64.474	111.75	cell differentiation;cell growth;cell organization and biogenesis;metabolic process;regulation of biological process;response to stimulus	cytoplasm;membrane;nucleus;spliceosomal complex	catalytic activity;nucleotide binding;protein binding;RNA binding	Spliceosome; Proteoglycans in cancer; Transcriptional misregulation in cancer		mRNA Splicing - Major Pathway	7	0	-0.57	0.00703342	0.00147758	-0.25	0.749172	0.243946	-0.94	0.000404519	8.33938e-05	0.32	0.183458	0.0390926	-0.37	0.369475	0.196636	-0.69	0.00453864	0.00120343	4.53	6.47	5.03	17.7	666535	610307	628129	425842	422542	378422	528781
223	Q92598	Heat shock protein 105 kDa	HSPH1	24	17	43	13	858	96.8	5.39	64.251	117.88	metabolic process;regulation of biological process;response to stimulus;transport	cytoplasm;cytosol;extracellular;nucleus;organelle lumen	enzyme regulator activity;nucleotide binding;protein binding	Protein processing in endoplasmic reticulum		Scavenging by Class F Receptors; Regulation of HSF1-mediated heat shock response	8	2	-0.01	0.90939	0.697959	-0.27	0.182981	0.0296009	-0.22	0.0784705	0.0465795	-0.25	0.511831	0.212434	-0.2	0.535721	0.315817	0.05	1	0.998128	1.94	9.5	2.52	6.19	1.67975e+06	1.63012e+06	1.62035e+06	1.37207e+06	1.61377e+06	1.63589e+06	1.33105e+06
224	P23246	Splicing factor, proline- and glutamine-rich	SFPQ	23	15	54	14	707	76.1	9.44	63.693	138.37	cell organization and biogenesis;defense response;metabolic process;regulation of biological process;response to stimulus	chromosome;cytoplasm;nucleus	DNA binding;protein binding;RNA binding		mRNA Processing	PTK6 Regulates Proteins Involved in RNA Processing	5	1	-0.93	0.0054973	0.00105243	-0.21	1	0.56429	-1.39	0.000201658	3.46016e-05	0.72	0.0750352	0.00913362	-0.45	0.179272	0.081128	-1.18	0.00103235	0.000179011	0.92	16.55	1.43	18.38	3.03582e+06	2.98087e+06	3.00377e+06	1.98723e+06	1.46096e+06	1.57376e+06	2.53588e+06
225	Q14152	Eukaryotic translation initiation factor 3 subunit A	EIF3A	20	21	57	21	1382	166.5	6.79	63.584	113.49	cell organization and biogenesis;metabolic process;regulation of biological process	cytoplasm;cytosol;membrane;nucleus	protein binding;RNA binding;structural molecule activity	RNA transport	Translation Factors	Formation of the ternary complex, and subsequently, the 43S complex; L13a-mediated translational silencing of Ceruloplasmin expression; Translation initiation complex formation; GTP hydrolysis and joining of the 60S ribosomal subunit; Formation of a pool of free 40S subunits; Ribosomal scanning and start codon recognition	13	0	-0.35	0.00167634	0.000186414	-0.15	0.151366	0.0225425	-0.2	0.0108761	0.00480405	0.2	0.173636	0.0341255	0.15	0.319331	0.164985	-0.05	1	0.835687	1.54	6.62	2.7	1.62	1.78213e+06	1.74146e+06	1.73112e+06	1.4889e+06	1.30929e+06	1.36568e+06	1.58059e+06
226	P41091	Eukaryotic translation initiation factor 2 subunit 3	EIF2S3	46	15	46	15	472	51.1	8.4	63.504	115.89	metabolic process;transport	cytoplasm;cytosol;nucleus	catalytic activity;nucleotide binding;protein binding;RNA binding	RNA transport	Translation Factors	Formation of the ternary complex, and subsequently, the 43S complex; L13a-mediated translational silencing of Ceruloplasmin expression; ABC-family proteins mediated transport; Translation initiation complex formation; GTP hydrolysis and joining of the 60S ribosomal subunit; Recycling of eIF2:GDP; Ribosomal scanning and start codon recognition	15	0	-0.34	0.00167319	0.000173627	-0.23	0.0492069	0.00452258	-0.75	1.21399e-05	3.73615e-07	0.11	0.431206	0.160199	-0.4	0.00184521	0.00023847	-0.52	0.00019639	1.68741e-05	0.06	4.76	0.61	6.24	2.67819e+06	2.68139e+06	2.67958e+06	2.11175e+06	1.9836e+06	2.1797e+06	2.2819e+06
227	Q96KP4	Cytosolic non-specific dipeptidase	CNDP2	42	14	36	14	475	52.8	5.97	63.331	94.55	metabolic process	cytoplasm;cytosol	catalytic activity;metal ion binding	Histidine metabolism; beta-Alanine metabolism; Metabolic pathways; Arginine and proline metabolism		Glutathione synthesis and recycling	9	0	0.6	0.000621682	3.67878e-05	0.26	0.102075	0.0130116	0.37	0.00195125	0.000626013	-0.34	0.0602645	0.00596022	-0.23	0.316534	0.163095	0.11	0.388028	0.263584	2.73	8.34	1.35	7.51	870394	882595	836989	1.17953e+06	1.39261e+06	1.31835e+06	1.0598e+06
228	P62937	Peptidyl-prolyl cis-trans isomerase A	PPIA	59	9	206	5	165	18	7.81	63.25	558.12	cell organization and biogenesis;cellular component movement;metabolic process;regulation of biological process;response to stimulus;transport	cytoplasm;cytosol;extracellular;membrane;nucleus;organelle lumen	catalytic activity;protein binding;RNA binding		Prolactin Signaling Pathway	Budding and maturation of HIV virion; Gene and protein expression by JAK-STAT signaling after Interleukin-12 stimulation; Minus-strand DNA synthesis; Binding and entry of HIV virion; Basigin interactions; APOBEC3G mediated resistance to HIV-1 infection; Uncoating of the HIV Virion; Calcineurin activates NFAT; Platelet degranulation ; Plus-strand DNA synthesis; Integration of provirus; Neutrophil …	34	4	0.37	0.00171782	0.000224095	0.14	0.337054	0.0694812	0.16	0.292531	0.204389	-0.23	0.0985436	0.0142443	-0.21	0.0186761	0.00487477	0.02	1	0.946682	0.85	2.88	1.28	7.58	1.19005e+07	1.2059e+07	1.20905e+07	1.49083e+07	1.57135e+07	1.56346e+07	1.35596e+07
229	Q1KMD3	Heterogeneous nuclear ribonucleoprotein U-like protein 2	HNRNPUL2	25	16	49	16	747	85.1	4.91	63.231	128.69		membrane;nucleus	protein binding;RNA binding				0	0	-0.59	0.00724207	0.00154596	-0.1	1	0.83331	-0.64	0.00198601	0.000643863	0.48	0.0643184	0.00667848	-0.05	1	0.958711	-0.53	0.00837998	0.00255702	2.28	13.32	0.54	9.13	2.52524e+06	2.41443e+06	2.48882e+06	2.01116e+06	1.65607e+06	1.57314e+06	2.31612e+06
230	Q9H4A4	Aminopeptidase B	RNPEP	31	16	46	16	650	72.5	5.74	62.998	100.94	metabolic process	extracellular;membrane	catalytic activity;metal ion binding				0	0	0.67	0.00139055	0.00012545	0.24	0.392617	0.089997	0.24	0.162215	0.106069	-0.44	0.0583003	0.00519922	-0.43	0.0174937	0.00444756	0	1	0.999963	2.68	11.05	2.03	7.69	1.07212e+06	1.1293e+06	1.08869e+06	1.49713e+06	1.86827e+06	1.7336e+06	1.28214e+06
231	P30086	Phosphatidylethanolamine-binding protein 1	PEBP1	57	9	58	9	187	21	7.53	62.737	200.1	metabolic process;regulation of biological process;response to stimulus	cytoplasm;cytosol;nucleus	enzyme regulator activity;nucleotide binding;protein binding;RNA binding		EGF/EGFR Signaling Pathway	Paradoxical activation of RAF signaling by kinase inactive BRAF; Signaling by BRAF and RAF fusions; MAP2K and MAPK activation; Negative regulation of MAPK pathway; Signaling by RAS mutants; Signaling by high-kinase activity BRAF mutants; Signaling by moderate kinase activity BRAF mutants; Interleukin-20 family signaling	19	0	0.68	0.00169727	0.000216382	0.14	1	0.64484	0.36	0.013641	0.00622819	-0.54	0.0356018	0.00122612	-0.31	0.301811	0.153456	0.23	0.0965664	0.0521036	2.54	11.16	1.17	9.76	3.37403e+06	3.52932e+06	3.38319e+06	4.5249e+06	5.61334e+06	5.4068e+06	3.74881e+06
232	Q06830	Peroxiredoxin-1	PRDX1	74	12	131	9	199	22.1	8.13	62.736	313.46	cell proliferation;cellular homeostasis;defense response;metabolic process;regulation of biological process;response to stimulus	cytoplasm;cytosol;mitochondrion;nucleus	antioxidant activity;catalytic activity;protein binding;RNA binding	Peroxisome	Androgen receptor signaling pathway; Selenium Micronutrient Network; NRF2 pathway	TP53 Regulates Metabolic Genes; Deregulated CDK5 triggers multiple neurodegenerative pathways in Alzheimer's disease models; Detoxification of Reactive Oxygen Species	15	3	0.4	0.0151183	0.0040353	0.07	1	0.860148	0.26	0.0710567	0.0416395	-0.33	0.112658	0.0171891	-0.14	0.844395	0.557485	0.19	0.283438	0.183352	1.48	7.07	1.95	4.7	1.2505e+07	1.288e+07	1.26847e+07	1.50882e+07	1.67114e+07	1.73315e+07	1.36049e+07
233	O75874	Isocitrate dehydrogenase [NADP] cytoplasmic	IDH1	40	15	66	15	414	46.6	7.01	62.689	166.26	metabolic process;regulation of biological process;response to stimulus;transport	cytoplasm;cytosol;extracellular;mitochondrion;organelle lumen	catalytic activity;metal ion binding;nucleotide binding;protein binding	Peroxisome; Citrate cycle (TCA cycle); Central carbon metabolism in cancer; Carbon metabolism; Glutathione metabolism; Biosynthesis of amino acids; 2-Oxocarboxylic acid metabolism; Metabolic pathways	Glutathione metabolism; TCA Cycle and Deficiency of Pyruvate Dehydrogenase complex (PDHc); Amino Acid metabolism	Neutrophil degranulation; NADPH regeneration; Abnormal conversion of 2-oxoglutarate to 2-hydroxyglutarate	21	0	1.14	6.61362e-06	1.93381e-08	0.6	0.000795569	8.03267e-06	0.58	0.00012375	1.60166e-05	-0.54	0.0183944	2.34863e-05	-0.56	0.000179269	1.151e-05	-0.02	1	0.935554	1.03	9.46	0.31	4.34	1.66416e+06	1.69868e+06	1.68075e+06	3.35419e+06	4.05551e+06	3.71488e+06	2.54387e+06
234	P05388	60S acidic ribosomal protein P0	RPLP0	46	11	68	11	317	34.3	5.97	62.515	184.34	cell organization and biogenesis;metabolic process;regulation of biological process;response to stimulus;transport	cytoplasm;cytosol;endoplasmic reticulum;membrane;nucleus;ribosome	protein binding;RNA binding;structural molecule activity	Ribosome	Cytoplasmic Ribosomal Proteins	Peptide chain elongation; Gene and protein expression by JAK-STAT signaling after Interleukin-12 stimulation; Eukaryotic Translation Termination; Viral mRNA Translation; L13a-mediated translational silencing of Ceruloplasmin expression; Nonsense Mediated Decay (NMD) independent of the Exon Junction Complex (EJC); Selenocysteine synthesis; Nonsense Mediated Decay (NMD) enhanced by the Exon Junctio…	39	0	-0.22	0.0255122	0.00769364	-0.14	0.747252	0.242692	-0.57	0.000129048	1.75742e-05	0.08	0.52834	0.227817	-0.35	0.0141394	0.00330059	-0.43	0.00103235	0.000178787	0.64	6.86	0.89	7.71	4.27998e+06	4.24042e+06	4.29299e+06	3.68416e+06	3.28247e+06	3.72467e+06	3.87064e+06
235	Q9Y3F4	Serine-threonine kinase receptor-associated protein	STRAP	48	12	35	12	350	38.4	5.12	62.376	110.88	cell organization and biogenesis;metabolic process;regulation of biological process	cytoplasm;cytosol;nucleus	protein binding;RNA binding	RNA transport	TGF-beta Signaling Pathway	Downregulation of TGF-beta receptor signaling	7	0	-0.18	0.205592	0.107281	-0.19	0.660819	0.199886	-0.22	0.0866686	0.0521766	-0.01	1	0.992314	-0.03	1	0.988591	-0.02	1	0.894016	1.38	4.14	3.93	10.4	1.81389e+06	1.79973e+06	1.76574e+06	1.50233e+06	1.58664e+06	1.6306e+06	1.56097e+06
236	P12532	Creatine kinase U-type, mitochondrial	CKMT1A	38	11	47	11	417	47	8.34	62.373	148.07	metabolic process	membrane;mitochondrion	catalytic activity;nucleotide binding	Metabolic pathways; Arginine and proline metabolism		Creatine metabolism	6	0	0.79	0.000837444	5.67518e-05	0.83	0.00175745	3.49333e-05	1.01	4.80962e-05	4.13492e-06	0.03	1	0.987948	0.21	0.21648	0.102186	0.18	0.314998	0.206154	2.89	5.45	1.23	7.13	1.0826e+06	1.14634e+06	1.12311e+06	2.02602e+06	1.94826e+06	1.81773e+06	1.96437e+06
237	P53621	Coatomer subunit alpha	COPA	18	19	44	19	1224	138.3	7.66	62.299	101.53	regulation of biological process;transport	cytoplasm;cytosol;extracellular;Golgi;membrane	protein binding;structural molecule activity			COPI-dependent Golgi-to-ER retrograde traffic; COPI-mediated anterograde transport	11	0	0.08	0.965495	0.765526	0.1	1	0.579527	-0.15	0.433739	0.317076	0.02	1	0.996808	-0.23	0.135226	0.0568223	-0.24	0.0656598	0.0337695	2.98	6.43	2.7	8.21	1.04931e+06	1.11333e+06	1.08847e+06	1.14857e+06	1.0824e+06	1.23044e+06	1.1626e+06
238	P35998	26S proteasome regulatory subunit 7	PSMC2	42	15	41	15	433	48.6	5.95	62.226	112.49	cell differentiation;metabolic process;regulation of biological process;response to stimulus;transport	cytoplasm;cytosol;extracellular;membrane;nucleus;organelle lumen;proteasome	catalytic activity;nucleotide binding;protein binding	Epstein-Barr virus infection; Proteasome	Proteasome Degradation; Parkin-Ubiquitin Proteasomal System pathway	Regulation of RAS by GAPs; CDT1 association with the CDC6:ORC:origin complex; Downstream TCR signaling; UCH proteinases; NIK-->noncanonical NF-kB signaling; Hh mutants that don't undergo autocatalytic processing are degraded by ERAD; SCF-beta-TrCP mediated degradation of Emi1; Neutrophil degranulation; Cross-presentation of soluble exogenous antigens (endosomes); Separation of Sister Chromatids; …	153	0	-0.04	1	0.999428	-0.03	1	0.998468	0.02	1	0.960384	0.01	1	0.999996	0.07	1	0.99055	0.06	1	0.994617	2.1	7.37	0.65	14.81	1.82241e+06	1.85452e+06	1.77835e+06	1.67573e+06	1.7666e+06	1.93605e+06	1.79389e+06
239	P15121	Aldo-keto reductase family 1 member B1	AKR1B1	59	15	90	14	316	35.8	6.98	62.064	165.61	metabolic process;regulation of biological process;response to stimulus	cytoplasm;cytosol;extracellular;vacuole	catalytic activity;protein binding	Galactose metabolism; Glycerolipid metabolism; Fructose and mannose metabolism; Pentose and glucuronate interconversions; Metabolic pathways	Polyol Pathway; Metapathway biotransformation	Pregnenolone biosynthesis; Fructose biosynthesis	15	1	1.16	0.0107479	0.00254616	0.2	1	0.94487	0.06	1	0.999942	-0.97	0.0672989	0.00725326	-1.1	0.0131579	0.00301627	-0.14	1	0.970627	4.55	46.67	2.01	4.83	3.70906e+06	3.90474e+06	3.56697e+06	6.2556e+06	8.2982e+06	1.50576e+07	4.24991e+06
240	Q15046	Lysine--tRNA ligase	KARS1	29	16	49	16	597	68	6.35	62.064	123.07	metabolic process;regulation of biological process;response to stimulus	cytoplasm;cytosol;extracellular;membrane;mitochondrion;nucleus;organelle lumen	catalytic activity;nucleotide binding;protein binding;RNA binding	Aminoacyl-tRNA biosynthesis		Mitochondrial tRNA aminoacylation; Cytosolic tRNA aminoacylation; SeMet incorporation into proteins	10	0	-0.25	0.00305891	0.00049948	-0.22	0.0254972	0.00169135	-0.51	1.7483e-05	7.96021e-07	0.02	1	0.875698	-0.27	0.00234744	0.000317303	-0.29	0.000722366	0.000107929	1.47	2.46	1.59	4.72	2.34717e+06	2.31821e+06	2.27941e+06	1.95555e+06	1.87375e+06	1.95596e+06	1.94443e+06
241	P40925	Malate dehydrogenase, cytoplasmic	MDH1	42	11	55	11	334	36.4	7.36	61.817	144.05	metabolic process	cytoplasm;cytosol;mitochondrion	catalytic activity;nucleotide binding;protein binding	Citrate cycle (TCA cycle); Carbon metabolism; Pyruvate metabolism; Proximal tubule bicarbonate reclamation; Metabolic pathways; Cysteine and methionine metabolism; Glyoxylate and dicarboxylate metabolism	Sterol Regulatory Element-Binding Proteins (SREBP) signalling; TCA Cycle and Deficiency of Pyruvate Dehydrogenase complex (PDHc); Amino Acid metabolism; Glycolysis and Gluconeogenesis	Gluconeogenesis	15	0	0.99	2.61052e-05	2.98534e-07	0.6	0.00235944	5.45938e-05	0.97	1.8646e-05	8.66921e-07	-0.39	0.0288743	0.000561376	-0.02	0.808057	0.527291	0.37	0.0136109	0.00490306	3.25	10.7	1.38	7	1.75342e+06	1.86444e+06	1.84463e+06	3.62457e+06	4.35996e+06	3.65826e+06	2.83544e+06
242	P19367	Hexokinase-1	HK1	22	19	49	19	917	102.4	6.8	61.719	79.68	cellular homeostasis;metabolic process;regulation of biological process	cytosol;membrane;mitochondrion	catalytic activity;nucleotide binding;protein binding	Insulin signaling pathway; HIF-1 signaling pathway; Central carbon metabolism in cancer; Carbon metabolism; Galactose metabolism; Type II diabetes mellitus; Neomycin, kanamycin and gentamicin biosynthesis; Starch and sucrose metabolism; Fructose and mannose metabolism; Glycolysis / Gluconeogenesis; Carbohydrate digestion and absorption; Amino sugar and nucleotide sugar metabolism; Metabolic pathw…	Cori Cycle; Photodynamic therapy-induced HIF-1 survival signaling; Glycolysis and Gluconeogenesis; Glucuronidation	Glycolysis; Defective HK1 causes hexokinase deficiency (HK deficiency)	25	0	-0.48	0.07732	0.0308494	0.11	1	0.793015	-0.75	0.00121738	0.000331546	0.58	0.0593555	0.00566945	-0.28	0.128785	0.0532058	-0.86	0.000664913	9.20692e-05	2.63	13.7	1.55	13.4	1.4545e+06	1.39382e+06	1.463e+06	1.23959e+06	949494	1.04601e+06	1.56559e+06
243	O43242	26S proteasome non-ATPase regulatory subunit 3	PSMD3	34	15	41	15	534	60.9	8.44	61.629	115.85	metabolic process;regulation of biological process;response to stimulus;transport	cytosol;extracellular;membrane;nucleus;organelle lumen;proteasome	catalytic activity;enzyme regulator activity;protein binding	Epstein-Barr virus infection; Proteasome	Proteasome Degradation; Parkin-Ubiquitin Proteasomal System pathway	Regulation of RAS by GAPs; CDT1 association with the CDC6:ORC:origin complex; Downstream TCR signaling; UCH proteinases; NIK-->noncanonical NF-kB signaling; Hh mutants that don't undergo autocatalytic processing are degraded by ERAD; SCF-beta-TrCP mediated degradation of Emi1; Neutrophil degranulation; Cross-presentation of soluble exogenous antigens (endosomes); Separation of Sister Chromatids; …	153	0	0	1	0.999784	0.03	1	1	-0.01	1	0.999999	0.03	1	0.999843	0	1	0.999502	-0.04	1	0.999998	4.16	6.13	4.22	6.65	1.27638e+06	1.34979e+06	1.24536e+06	1.24194e+06	1.2734e+06	1.39332e+06	1.33966e+06
244	P78347	General transcription factor II-I	GTF2I	19	15	30	15	998	112.3	6.39	61.462	80.77	cellular homeostasis;metabolic process;regulation of biological process;response to stimulus	cytoplasm;membrane;nucleus	DNA binding;protein binding	Basal transcription factors; cGMP-PKG signaling pathway; Herpes simplex infection	B Cell Receptor Signaling Pathway		4	0	-0.12	0.927951	0.722787	0.09	1	0.607897	-0.45	0.00170751	0.000539894	0.21	0.358271	0.121488	-0.33	0.012573	0.00285023	-0.54	0.000692017	9.81163e-05	1.65	7.36	0.78	8.74	1.31548e+06	1.27483e+06	1.30708e+06	1.32952e+06	1.20537e+06	1.15328e+06	1.37608e+06
245	P35232	Prohibitin	PHB	59	13	70	13	272	29.8	5.76	61.32	155.31	cell differentiation;cell organization and biogenesis;metabolic process;regulation of biological process;response to stimulus;transport	cell surface;cytoplasm;endosome;membrane;mitochondrion;nucleus	DNA binding;protein binding		Integrated Breast Cancer Pathway	Paradoxical activation of RAF signaling by kinase inactive BRAF; Processing of SMDT1; RAF activation; Signaling by RAS mutants; Signaling by moderate kinase activity BRAF mutants; Interleukin-20 family signaling	19	0	-0.97	0.0884207	0.0361398	-0.07	1	0.999377	-1.37	0.00411451	0.00152993	0.9	0.212405	0.0509017	-0.4	0.477506	0.270722	-1.31	0.00706295	0.00206597	5.22	17.41	2.63	27.08	2.14065e+06	1.92855e+06	2.05138e+06	1.30844e+06	936587	1.04653e+06	1.90845e+06
246	O43776	Asparagine--tRNA ligase, cytoplasmic	NARS1	30	15	56	15	548	62.9	6.25	61.22	145.06	metabolic process	cytoplasm;cytosol;mitochondrion	catalytic activity;nucleotide binding	Aminoacyl-tRNA biosynthesis	Photodynamic therapy-induced unfolded protein response	Cytosolic tRNA aminoacylation	6	0	0.31	0.016543	0.00453338	0.11	0.886912	0.322378	-0.18	0.0450259	0.0245441	-0.19	0.318587	0.0980269	-0.49	0.00051256	4.62607e-05	-0.3	0.00482954	0.00130698	2.29	6.9	1.74	6.9	2.51262e+06	2.62873e+06	2.5896e+06	2.95133e+06	3.20503e+06	3.38834e+06	2.86332e+06
247	Q16851	UTP--glucose-1-phosphate uridylyltransferase	UGP2	35	16	55	16	508	56.9	8.15	61.126	142.73	metabolic process	cytoplasm;cytosol;nucleus	catalytic activity;metal ion binding;nucleotide binding;protein binding	Galactose metabolism; Starch and sucrose metabolism; Amino sugar and nucleotide sugar metabolism; Pentose and glucuronate interconversions; Metabolic pathways	Exercise-induced Circadian Regulation; Glycogen Metabolism; Glucuronidation	Formation of the active cofactor, UDP-glucuronate; Glycogen synthesis	16	0	0.39	0.00308872	0.000508899	0.17	0.451713	0.112691	0.44	0.000902176	0.000233912	-0.22	0.142877	0.0248797	0.05	1	0.964082	0.28	0.0225108	0.00934162	2.82	6.74	0.23	5.05	2.51213e+06	2.63051e+06	2.5007e+06	3.01259e+06	3.29823e+06	3.44333e+06	2.82484e+06
248	P05455	Lupus La protein	SSB	42	17	56	17	408	46.8	7.12	61.077	125.07	metabolic process;transport	cytoplasm;nucleus	protein binding;RNA binding	Systemic lupus erythematosus		RNA Polymerase III Abortive And Retractive Initiation; RNA Polymerase III Transcription Termination	5	0	-0.05	0.994253	0.803488	-0.17	0.481191	0.124498	-0.59	0.000126307	1.706e-05	-0.12	0.889407	0.530426	-0.54	0.000543971	5.02482e-05	-0.42	0.00153412	0.000295718	1.28	6.17	1.61	6.33	4.95624e+06	5.01348e+06	5.08409e+06	4.46575e+06	5.0504e+06	4.83026e+06	4.51164e+06
249	Q14980	Nuclear mitotic apparatus protein 1	NUMA1	9	17	40	17	2115	238.1	5.78	61.073	102.94	cell differentiation;cell division;cell organization and biogenesis;metabolic process;regulation of biological process	chromosome;cytoplasm;cytoskeleton;cytosol;membrane;nucleus	protein binding;structural molecule activity		Ectoderm Differentiation	Mitotic Prophase; Recruitment of NuMA to mitotic centrosomes	7	0	-0.85	0.000707274	4.5534e-05	-0.2	0.839631	0.289296	-0.64	0.00143193	0.000416048	0.65	0.0271227	0.00048815	0.21	0.570476	0.342251	-0.45	0.0181018	0.00717674	4.49	11.03	0.95	4.53	761763	697640	742904	488715	400745	412123	637831
250	Q9UQ80	Proliferation-associated protein 2G4	PA2G4	48	15	66	15	394	43.8	6.55	60.545	169.44	cell proliferation;metabolic process;regulation of biological process;transport	cytoplasm;extracellular;membrane;nucleus;organelle lumen	DNA binding;protein binding;RNA binding			Neutrophil degranulation	3	0	-0.62	0.00295277	0.000472743	-0.46	0.0762746	0.00847139	-1.07	4.13291e-05	3.32794e-06	0.16	0.599196	0.286176	-0.45	0.0161637	0.00403408	-0.61	0.0013571	0.000255884	1.54	5.68	0.74	16.55	7.0783e+06	7.26596e+06	7.2739e+06	4.71506e+06	4.29228e+06	4.76781e+06	5.28109e+06
251	P30044	Peroxiredoxin-5, mitochondrial	PRDX5	55	9	69	9	214	22.1	8.7	60.193	199.54	cell death;cellular homeostasis;defense response;metabolic process;regulation of biological process;response to stimulus	cytoplasm;cytosol;mitochondrion;nucleus;organelle lumen	antioxidant activity;catalytic activity;DNA binding;enzyme regulator activity;protein binding	Peroxisome	Selenium Micronutrient Network	Detoxification of Reactive Oxygen Species	5	0	1.02	2.20838e-05	1.12326e-07	0.53	0.00175745	3.49011e-05	1.2	2.95354e-06	2.84108e-08	-0.49	0.0235819	0.000129986	0.18	0.313668	0.161087	0.67	0.000143072	1.04173e-05	3.33	7.64	2.27	4.39	3.69519e+06	3.94809e+06	3.80101e+06	7.05245e+06	8.21977e+06	7.7218e+06	5.48912e+06
252	O60716	Catenin delta-1	CTNND1	17	13	26	13	968	108.1	6.23	60.169	64.37	cell organization and biogenesis;metabolic process;regulation of biological process;response to stimulus	cytoplasm;cytosol;membrane;nucleus	protein binding	Rap1 signaling pathway; Adherens junction; Leukocyte transendothelial migration	VEGFA-VEGFR2 Signaling Pathway; Wnt Signaling Pathway and Pluripotency	VEGFR2 mediated vascular permeability; Adherens junctions interactions; InlA-mediated entry of Listeria monocytogenes into host cells	18	0	-0.91	0.0297166	0.00935172	-0.01	1	0.999854	-0.59	0.0328077	0.0170861	0.9	0.0875448	0.0117664	0.32	1	0.993829	-0.58	0.0453448	0.0216037	3.23	13.86	1.45	26.75	1.09157e+06	1.13962e+06	1.07029e+06	726870	582255	571253	1.08314e+06
253	P15880	40S ribosomal protein S2	RPS2	45	12	84	12	293	31.3	10.24	59.919	210.88	cell organization and biogenesis;metabolic process;regulation of biological process;transport	cytosol;membrane;nucleus;ribosome	protein binding;RNA binding;structural molecule activity	Ribosome	Cytoplasmic Ribosomal Proteins	Peptide chain elongation; Protein methylation; Eukaryotic Translation Termination; Viral mRNA Translation; RMTs methylate histone arginines; Formation of the ternary complex, and subsequently, the 43S complex; L13a-mediated translational silencing of Ceruloplasmin expression; Selenocysteine synthesis; Nonsense Mediated Decay (NMD) independent of the Exon Junction Complex (EJC); Nonsense Mediated …	44	0	-0.21	0.0934115	0.0388522	-0.12	1	0.53633	-0.6	0.000177738	2.88775e-05	0.09	0.73157	0.391344	-0.39	0.00795822	0.00155455	-0.49	0.00092366	0.000153943	0.93	4.63	0.28	11.85	7.12397e+06	7.24761e+06	7.22988e+06	6.25391e+06	5.77256e+06	6.26844e+06	6.68415e+06
254	P28066	Proteasome subunit alpha type-5	PSMA5	43	7	43	7	241	26.4	4.79	59.723	116.47	metabolic process;regulation of biological process;response to stimulus;transport	cytoplasm;cytosol;extracellular;nucleus;organelle lumen;proteasome	catalytic activity;nucleotide binding;protein binding	Proteasome	Proteasome Degradation	Regulation of RAS by GAPs; CDT1 association with the CDC6:ORC:origin complex; Downstream TCR signaling; UCH proteinases; NIK-->noncanonical NF-kB signaling; Hh mutants that don't undergo autocatalytic processing are degraded by ERAD; SCF-beta-TrCP mediated degradation of Emi1; Neutrophil degranulation; Cross-presentation of soluble exogenous antigens (endosomes); Separation of Sister Chromatids; …	151	0	0.07	0.743567	0.538857	0	1	0.999999	0.39	0.00516979	0.00200079	-0.07	0.876829	0.517351	0.32	0.0583617	0.0202288	0.39	0.00657893	0.0018962	5.25	4.95	1.17	5.98	1.3356e+06	1.39999e+06	1.26022e+06	1.37167e+06	1.50798e+06	1.40685e+06	1.3389e+06
255	P61247	40S ribosomal protein S3a	RPS3A	50	13	64	13	264	29.9	9.73	59.467	177.15	cell differentiation;cell organization and biogenesis;metabolic process;regulation of biological process;transport	cytoplasm;cytosol;endoplasmic reticulum;nucleus;ribosome	protein binding;RNA binding;structural molecule activity	Ribosome	Cytoplasmic Ribosomal Proteins	Peptide chain elongation; Eukaryotic Translation Termination; Viral mRNA Translation; Formation of the ternary complex, and subsequently, the 43S complex; L13a-mediated translational silencing of Ceruloplasmin expression; Selenocysteine synthesis; Nonsense Mediated Decay (NMD) independent of the Exon Junction Complex (EJC); Nonsense Mediated Decay (NMD) enhanced by the Exon Junction Complex (EJC)…	38	0	-0.25	0.0673624	0.0262488	-0.1	1	0.483352	-0.62	0.000111918	1.40605e-05	0.14	0.644202	0.322312	-0.37	0.00477272	0.000800171	-0.51	0.000568363	7.46335e-05	0.63	4.09	0.37	11.05	3.44169e+06	3.4356e+06	3.47571e+06	2.90411e+06	2.82567e+06	3.0613e+06	3.21223e+06
256	P12004	Proliferating cell nuclear antigen	PCNA	64	13	50	13	261	28.8	4.69	59.394	140.2	cell differentiation;cell organization and biogenesis;cell proliferation;cellular homeostasis;metabolic process;regulation of biological process;response to stimulus	nucleus	catalytic activity;DNA binding;enzyme regulator activity;protein binding	Hepatitis B; DNA replication; Mismatch repair; Base excision repair; HTLV-I infection; Nucleotide excision repair; Cell cycle	Cell Cycle; Retinoblastoma (RB) in Cancer; Primary Focal Segmental Glomerulosclerosis FSGS; Oxidative Damage; EGF/EGFR Signaling Pathway; G1 to S cell cycle control; DNA Replication; Mismatch repair; Senescence and Autophagy in Cancer	Translesion Synthesis by POLH; Mismatch repair (MMR) directed by MSH2:MSH6 (MutSalpha); TP53 Regulates Transcription of Genes Involved in G2 Cell Cycle Arrest; HDR through Homologous Recombination (HRR); Termination of translesion DNA synthesis; Translesion synthesis by POLI; Recognition of DNA damage by PCNA-containing replication complex; Translesion synthesis by REV1; Polymerase switching on t…	80	0	-0.39	0.00650562	0.00132226	-0.3	0.0504037	0.00477564	-0.28	0.00365445	0.00133251	0.09	1	0.881705	0.11	1	1	0.02	1	0.883961	2.14	5.85	2.01	10.18	3.80705e+06	3.95663e+06	3.82102e+06	2.84851e+06	3.17673e+06	2.91068e+06	3.10038e+06
257	P62424	60S ribosomal protein L7a	RPL7A	46	10	59	10	266	30	10.61	59.344	139.44	cell organization and biogenesis;metabolic process;transport	cytoplasm;cytosol;membrane;nucleus;ribosome	protein binding;RNA binding;structural molecule activity	Ribosome	Cytoplasmic Ribosomal Proteins	Peptide chain elongation; Eukaryotic Translation Termination; Viral mRNA Translation; L13a-mediated translational silencing of Ceruloplasmin expression; Nonsense Mediated Decay (NMD) independent of the Exon Junction Complex (EJC); Selenocysteine synthesis; Nonsense Mediated Decay (NMD) enhanced by the Exon Junction Complex (EJC); GTP hydrolysis and joining of the 60S ribosomal subunit; Major path…	34	0	-0.32	0.059374	0.0224067	-0.23	0.736391	0.236067	-0.74	0.000422973	8.86246e-05	0.09	0.911015	0.554105	-0.43	0.0395599	0.0123373	-0.51	0.00489422	0.00133891	3.22	7.83	1.37	14.2	5.42319e+06	5.08742e+06	5.29896e+06	4.25476e+06	3.74179e+06	4.33525e+06	4.6137e+06
258	Q15366	Poly(rC)-binding protein 2	PCBP2	36	10	54	5	365	38.6	6.79	59.083	149.89	defense response;metabolic process;regulation of biological process;response to stimulus	cytoplasm;cytosol;membrane;nucleus	DNA binding;protein binding;RNA binding		mRNA Processing	Negative regulators of DDX58/IFIH1 signaling; mRNA Splicing - Major Pathway	9	0	-0.03	1	0.98082	0.03	1	0.998069	-0.09	0.35669	0.254736	0.06	1	0.913865	-0.06	0.774492	0.49656	-0.12	0.264312	0.167976	2.61	7.28	2.13	8.81	1.19923e+06	1.25988e+06	1.21252e+06	1.18596e+06	1.28895e+06	1.11562e+06	1.21609e+06
259	Q9Y4L1	Hypoxia up-regulated protein 1	HYOU1	16	14	41	14	999	111.3	5.22	58.946	111.95	regulation of biological process;response to stimulus;transport	endoplasmic reticulum;extracellular;membrane;organelle lumen	nucleotide binding;protein binding	Protein processing in endoplasmic reticulum		Scavenging by Class F Receptors; XBP1(S) activates chaperone genes	8	0	0.15	0.80692	0.598203	-0.01	1	0.997208	-0.31	0.0127127	0.00574538	-0.16	0.768237	0.424056	-0.46	0.00460675	0.00075738	-0.3	0.0224353	0.00927251	3.5	6.09	1.36	7.63	1.47314e+06	1.54074e+06	1.43868e+06	1.46438e+06	1.62912e+06	1.63164e+06	1.46185e+06
260	Q9H2U2	Inorganic pyrophosphatase 2, mitochondrial	PPA2	51	13	44	12	334	37.9	7.39	58.916	116.19	metabolic process	cytoplasm;mitochondrion;organelle lumen	catalytic activity;metal ion binding	Oxidative phosphorylation		Mitochondrial tRNA aminoacylation; Pyrophosphate hydrolysis	7	0	0.4	0.000581147	3.32295e-05	0.37	0.00330715	8.81214e-05	-0.11	0.132435	0.0839163	-0.02	1	0.87475	-0.51	5.95502e-05	2.43624e-06	-0.49	8.89737e-05	5.24955e-06	1.7	7.33	0.75	2.14	1.47174e+06	1.43564e+06	1.42491e+06	1.79015e+06	2.06712e+06	1.8884e+06	1.8422e+06
261	Q14914	Prostaglandin reductase 1	PTGR1	54	12	36	12	329	35.8	8.29	58.901	104.65	metabolic process;response to stimulus	cytoplasm	catalytic activity		NRF2 pathway	Synthesis of Leukotrienes (LT) and Eoxins (EX); Synthesis of Lipoxins (LX)	7	0	0.6	0.00111533	8.72122e-05	0.28	0.229577	0.0409031	0.56	0.000529421	0.000119856	-0.32	0.0644316	0.00675361	-0.03	1	0.998171	0.28	0.0246448	0.0104035	2.69	9.41	1.89	8.71	1.17831e+06	1.20759e+06	1.14432e+06	1.68812e+06	2.02262e+06	1.78384e+06	1.43783e+06
262	Q13263	Transcription intermediary factor 1-beta	TRIM28	20	14	40	14	835	88.5	5.77	58.548	111.5	cell organization and biogenesis;defense response;metabolic process;regulation of biological process;response to stimulus	chromosome;nucleus	catalytic activity;DNA binding;metal ion binding;protein binding;RNA binding		Corticotropin-releasing hormone signaling pathway; Mesodermal Commitment Pathway; ATM Signaling Network in Development and Disease	Generic Transcription Pathway	6	0	-0.45	0.000522873	2.76806e-05	-0.16	0.355656	0.07556	-0.46	0.000556316	0.000127118	0.29	0.0333993	0.000832865	-0.01	0.897833	0.607559	-0.3	0.0159789	0.00624763	2.01	7.23	1.98	5.99	1.62521e+06	1.56159e+06	1.58721e+06	1.18068e+06	1.16068e+06	1.03098e+06	1.42185e+06
263	P14923	Junction plakoglobin	JUP	18	8	21	7	745	81.7	6.14	58.33	84.11	cell death;cell organization and biogenesis;cellular component movement;regulation of biological process;response to stimulus;transport	cytoplasm;cytoskeleton;cytosol;extracellular;membrane;nucleus;organelle lumen	protein binding;signal transducer activity;structural molecule activity	Arrhythmogenic right ventricular cardiomyopathy (ARVC); Acute myeloid leukemia; Pathways in cancer; Transcriptional misregulation in cancer	Arrhythmogenic Right Ventricular Cardiomyopathy; Corticotropin-releasing hormone signaling pathway; Ectoderm Differentiation	Adherens junctions interactions; Neutrophil degranulation; Formation of the cornified envelope; VEGFR2 mediated vascular permeability	22	0	-0.44	0.620865	0.429425	0.04	1	0.999448	-0.18	0.633827	0.497549	0.47	0.65543	0.330485	0.26	1	0.99992	-0.22	0.538313	0.389235	4.84	21.38	2.15	32.1	445013	414166	454793	404010	262239	328895	456922
264	P61158	Actin-related protein 3	ACTR3	47	14	51	14	418	47.3	5.88	58.323	139.9	cell division;cell organization and biogenesis;cellular component movement;regulation of biological process;response to stimulus	cytoplasm;cytoskeleton;cytosol;membrane	nucleotide binding;protein binding;structural molecule activity		Association Between Physico-Chemical Features and Toxicity Associated Pathways	EPHB-mediated forward signaling; Clathrin-mediated endocytosis; RHO GTPases Activate WASPs and WAVEs; Regulation of actin dynamics for phagocytic cup formation	16	0	0.05	1	0.972262	0.03	1	0.974175	0.82	3.83042e-05	2.95906e-06	-0.03	1	1	0.77	9.58441e-05	4.83282e-06	0.8	8.40845e-05	4.78512e-06	0.64	1.83	3.46	9.52	965410	977624	969765	980682	1.00478e+06	1.01672e+06	1.03966e+06
265	P48594	Serpin B4	SERPINB4	44	14	49	4	390	44.8	6.21	57.915	135.53	regulation of biological process	cytoplasm	enzyme regulator activity;protein binding	Amoebiasis			1	0	0.59	0.486054	0.315596	0.4	1	0.561196	2.87	3.20232e-05	2.37609e-06	-0.19	1	0.98585	2.28	0.000201478	1.34195e-05	2.47	0.000123764	8.58233e-06	9.64	13.37	3.48	5.32	60839	50626.1	53317.1	80446.5	65172.3	84694.2	72897.6
266	O75390	Citrate synthase, mitochondrial	CS	32	12	60	12	466	51.7	8.32	57.802	165.44	metabolic process	mitochondrion;nucleus;organelle lumen	catalytic activity;RNA binding	Citrate cycle (TCA cycle); Carbon metabolism; Biosynthesis of amino acids; 2-Oxocarboxylic acid metabolism; Metabolic pathways; Glyoxylate and dicarboxylate metabolism	TCA Cycle and Deficiency of Pyruvate Dehydrogenase complex (PDHc); Amino Acid metabolism; TCA Cycle	Mitochondrial protein import; Metabolism of proteins; Citric acid cycle (TCA cycle)	15	0	0.5	0.0158083	0.00427848	0.45	0.0466484	0.0042586	-0.25	0.183828	0.121984	-0.05	1	1	-0.75	0.00118446	0.000135008	-0.71	0.000832336	0.000134519	1.25	9.25	3.57	3.18	2.11417e+06	2.16639e+06	2.15056e+06	3.03913e+06	3.25329e+06	2.7028e+06	2.94336e+06
267	P04844	Dolichyl-diphosphooligosaccharide--protein glycosyltransferase subunit 2	RPN2	31	12	26	12	631	69.2	5.69	57.608	69.62	metabolic process;response to stimulus	endoplasmic reticulum;membrane	catalytic activity;protein binding	N-Glycan biosynthesis; Protein processing in endoplasmic reticulum; Metabolic pathways	Proteasome Degradation	Asparagine N-linked glycosylation; SRP-dependent cotranslational protein targeting to membrane	9	0	-0.54	0.321954	0.190227	0.06	1	0.997459	-0.8	0.0125618	0.00566131	0.61	0.355545	0.119467	-0.26	0.400336	0.216792	-0.87	0.0108377	0.00358975	2.8	15.9	4.38	12.85	755645	757770	793975	658676	493033	520968	774895
268	Q9Y617	Phosphoserine aminotransferase	PSAT1	59	16	39	16	370	40.4	7.66	57.217	79.22	metabolic process	cytoplasm;cytosol	catalytic activity	Vitamin B6 metabolism; Carbon metabolism; Glycine, serine and threonine metabolism; Biosynthesis of amino acids; Metabolic pathways	Trans-sulfuration and one carbon metabolism	Serine biosynthesis	10	0	-0.45	0.0114139	0.00277007	-0.73	0.0070759	0.000264937	-1.01	8.78579e-05	1.01489e-05	-0.28	0.758083	0.414864	-0.56	0.0156095	0.00385707	-0.28	0.109142	0.060275	3.58	10.86	0.95	9.97	2.99586e+06	3.15827e+06	2.95203e+06	1.81617e+06	2.22187e+06	2.18923e+06	1.82702e+06
269	Q71DI3	Histone H3.2	HIST2H3A	52	6	84	1	136	15.4	11.27	57.094	190.16	cell organization and biogenesis;coagulation;metabolic process;regulation of biological process;response to stimulus	chromosome;extracellular;nucleus	DNA binding;protein binding	Transcriptional misregulation in cancer; Systemic lupus erythematosus; Alcoholism	Histone Modifications	SIRT1 negatively regulates rRNA expression; RMTs methylate histone arginines; Activation of anterior HOX genes in hindbrain development during early embryogenesis; NoRC negatively regulates rRNA expression; Interleukin-7 signaling; Factors involved in megakaryocyte development and platelet production; Transcriptional regulation by small RNAs; Meiotic recombination; PRC2 methylates histones and DN…	64	0	-0.54	0.357366	0.216902	-0.29	1	0.813769	-0.02	0.982164	0.873265	0.25	1	0.731654	0.52	0.127659	0.0525243	0.27	0.457897	0.322417	3.78	8.55	1.03	44.4	619874	575282	604754	426188	416269	362376	494164
270	Q9P2J5	Leucine--tRNA ligase, cytoplasmic	LARS	18	15	40	15	1176	134.4	7.3	57.043	90.18	cell communication;cell organization and biogenesis;metabolic process;regulation of biological process;response to stimulus;transport	cytoplasm;cytosol;endoplasmic reticulum;vacuole	catalytic activity;enzyme regulator activity;nucleotide binding;protein binding	Aminoacyl-tRNA biosynthesis		Cytosolic tRNA aminoacylation; SeMet incorporation into proteins	9	0	-0.16	0.923978	0.716954	-0.24	0.928228	0.354212	-0.55	0.00459876	0.00174489	-0.08	1	0.955626	-0.39	0.0349524	0.0107131	-0.31	0.0604966	0.0305029	4.76	5.66	3.09	17.33	859985	851643	787555	760607	715469	801327	744008
271	P67936	Tropomyosin alpha-4 chain	TPM4	46	15	124	4	248	28.5	4.69	56.911	306.28	cell differentiation;cell organization and biogenesis;cellular component movement	cytoplasm;cytoskeleton;cytosol;membrane	metal ion binding;protein binding;structural molecule activity	Dilated cardiomyopathy; Adrenergic signaling in cardiomyocytes; Cardiac muscle contraction; Hypertrophic cardiomyopathy (HCM)	Striated Muscle Contraction	Smooth Muscle Contraction; Striated Muscle Contraction	8	11	-0.12	0.95098	0.747573	-0.03	1	0.980443	0.93	0.000294872	5.63142e-05	0.08	1	0.959626	1.04	0.000240302	1.70785e-05	0.96	0.000313338	3.24416e-05	1.84	0.91	3.47	3.52	4.10551e+06	4.0551e+06	4.20457e+06	3.72816e+06	3.78735e+06	3.78774e+06	4.0602e+06
272	Q13200	26S proteasome non-ATPase regulatory subunit 2	PSMD2	20	15	43	15	908	100.1	5.2	56.79	103.18	metabolic process;regulation of biological process;response to stimulus;transport	cytoplasm;cytosol;extracellular;membrane;nucleus;organelle lumen;proteasome	catalytic activity;enzyme regulator activity;nucleotide binding;protein binding	Epstein-Barr virus infection; Proteasome	Proteasome Degradation; TNF alpha Signaling Pathway; Parkin-Ubiquitin Proteasomal System pathway	Regulation of RAS by GAPs; CDT1 association with the CDC6:ORC:origin complex; Downstream TCR signaling; UCH proteinases; NIK-->noncanonical NF-kB signaling; Hh mutants that don't undergo autocatalytic processing are degraded by ERAD; SCF-beta-TrCP mediated degradation of Emi1; Neutrophil degranulation; Cross-presentation of soluble exogenous antigens (endosomes); Separation of Sister Chromatids; …	154	0	-0.17	0.458136	0.295139	-0.11	1	0.835059	-0.04	0.759393	0.619808	0.06	1	0.823594	0.13	1	0.962344	0.07	1	0.993406	2.56	2.13	1.29	11.47	1.69497e+06	1.6805e+06	1.61499e+06	1.44133e+06	1.49904e+06	1.49161e+06	1.55635e+06
273	P26640	Valine--tRNA ligase	VARS	15	16	39	16	1264	140.4	7.59	56.396	98.26	metabolic process;regulation of biological process	cytoplasm;cytosol;mitochondrion	catalytic activity;nucleotide binding;protein binding	Aminoacyl-tRNA biosynthesis	Amino Acid metabolism	Cytosolic tRNA aminoacylation	6	0	-0.35	0.000808694	5.44532e-05	-0.28	0.0116786	0.000501141	-0.47	2.80682e-05	1.84597e-06	0.07	0.683303	0.352337	-0.12	0.0642195	0.0227762	-0.19	0.00490823	0.00134481	0.37	1.16	3.78	6.41	1.36242e+06	1.35576e+06	1.35268e+06	1.07474e+06	1.05029e+06	1.06048e+06	1.17042e+06
274	Q12905	Interleukin enhancer-binding factor 2	ILF2	56	14	55	14	390	43	5.26	56.159	110.28	metabolic process;regulation of biological process;response to stimulus;transport	cytoplasm;extracellular;membrane;nucleus;organelle lumen	catalytic activity;DNA binding;nucleotide binding;protein binding;RNA binding		B Cell Receptor Signaling Pathway	Neutrophil degranulation	4	0	-0.36	0.00723244	0.00153777	-0.03	1	0.853211	-0.34	0.0064083	0.00258547	0.32	0.0615754	0.00622	0.01	1	0.994903	-0.31	0.0257286	0.0109221	1.85	6.08	1.89	9.35	1.94625e+06	1.88477e+06	1.88573e+06	1.61146e+06	1.4729e+06	1.43836e+06	1.78877e+06
275	P46777	60S ribosomal protein L5	RPL5	50	12	54	12	297	34.3	9.72	56.1	154.15	cell organization and biogenesis;metabolic process;regulation of biological process;transport	cytoplasm;cytosol;membrane;nucleus;ribosome	protein binding;RNA binding;structural molecule activity	Ribosome	Cytoplasmic Ribosomal Proteins	Peptide chain elongation; Eukaryotic Translation Termination; Viral mRNA Translation; L13a-mediated translational silencing of Ceruloplasmin expression; Nonsense Mediated Decay (NMD) independent of the Exon Junction Complex (EJC); Selenocysteine synthesis; Nonsense Mediated Decay (NMD) enhanced by the Exon Junction Complex (EJC); GTP hydrolysis and joining of the 60S ribosomal subunit; Major path…	34	0	-0.42	0.00305854	0.000496796	-0.24	0.176429	0.0273884	-0.81	1.91093e-05	9.37949e-07	0.18	0.320613	0.0995978	-0.39	0.00294765	0.000422163	-0.57	0.000215249	1.95843e-05	0.83	3.89	1.82	7.8	3.13486e+06	3.10881e+06	3.1606e+06	2.44749e+06	2.26531e+06	2.34349e+06	2.62817e+06
276	O14818	Proteasome subunit alpha type-7	PSMA7	52	11	68	11	248	27.9	8.46	56.01	185.87	metabolic process;regulation of biological process;response to stimulus;transport	cytoplasm;cytosol;nucleus;proteasome	catalytic activity;nucleotide binding;protein binding	Proteasome	Proteasome Degradation	Regulation of RAS by GAPs; CDT1 association with the CDC6:ORC:origin complex; Downstream TCR signaling; UCH proteinases; NIK-->noncanonical NF-kB signaling; Hh mutants that don't undergo autocatalytic processing are degraded by ERAD; SCF-beta-TrCP mediated degradation of Emi1; Cross-presentation of soluble exogenous antigens (endosomes); Separation of Sister Chromatids; Vpu mediated degradation o…	150	0	0.14	0.12568	0.0574368	0.04	1	0.947881	0.37	0.00115733	0.000310314	-0.11	0.447417	0.170062	0.23	0.0716857	0.0262443	0.33	0.00314579	0.000754672	0.6	3.52	1.62	5.68	2.57901e+06	2.55009e+06	2.57404e+06	2.75906e+06	2.84138e+06	2.95884e+06	2.66452e+06
277	P39023	60S ribosomal protein L3	RPL3	39	14	55	14	403	46.1	10.18	55.873	112.6	cell organization and biogenesis;metabolic process;response to stimulus;transport	cytoplasm;cytosol;nucleus;ribosome	protein binding;RNA binding;structural molecule activity	Ribosome	Cytoplasmic Ribosomal Proteins	Peptide chain elongation; Eukaryotic Translation Termination; Viral mRNA Translation; L13a-mediated translational silencing of Ceruloplasmin expression; Nonsense Mediated Decay (NMD) independent of the Exon Junction Complex (EJC); Selenocysteine synthesis; Nonsense Mediated Decay (NMD) enhanced by the Exon Junction Complex (EJC); GTP hydrolysis and joining of the 60S ribosomal subunit; Major path…	34	0	-0.3	0.0415999	0.0141133	-0.23	0.528532	0.145196	-0.85	0.000111953	1.41131e-05	0.06	0.932303	0.574513	-0.56	0.00715104	0.00136796	-0.62	0.00115159	0.000205987	1.06	7.13	2.19	14.23	4.53232e+06	4.58108e+06	4.48487e+06	3.6859e+06	3.25342e+06	3.69615e+06	3.9723e+06
278	Q96AE4	Far upstream element-binding protein 1	FUBP1	26	16	56	12	644	67.5	7.61	55.831	133.7	metabolic process;regulation of biological process	nucleus	DNA binding;protein binding;RNA binding				0	1	-0.46	0.0116921	0.00285741	-0.16	1	0.454864	-0.46	0.00603773	0.0024156	0.3	0.183323	0.0383538	0	1	0.999944	-0.3	0.0626875	0.0318232	3.53	13.56	2.35	3.54	1.28897e+06	1.29297e+06	1.21361e+06	1.06214e+06	937429	808362	1.15356e+06
279	P05198	Eukaryotic translation initiation factor 2 subunit 1	EIF2S1	54	14	41	14	315	36.1	5.08	55.732	108.43	cell communication;metabolic process;regulation of biological process;response to stimulus;transport	cytoplasm;cytosol;membrane;nucleus;ribosome	protein binding;RNA binding	Protein processing in endoplasmic reticulum; Apoptosis; Non-alcoholic fatty liver disease (NAFLD); RNA transport; Measles; Herpes simplex infection; Hepatitis C; Influenza A	Translation Factors; Brain-Derived Neurotrophic Factor (BDNF) signaling pathway	Formation of the ternary complex, and subsequently, the 43S complex; L13a-mediated translational silencing of Ceruloplasmin expression; ABC-family proteins mediated transport; Translation initiation complex formation; PERK regulates gene expression; GTP hydrolysis and joining of the 60S ribosomal subunit; Recycling of eIF2:GDP; Ribosomal scanning and start codon recognition	25	0	-0.42	0.00141796	0.000133929	-0.23	0.0889261	0.0106622	-0.73	9.31824e-06	2.70994e-07	0.19	0.200121	0.0465482	-0.32	0.00141129	0.000171627	-0.5	0.000100815	6.32217e-06	1.58	5.99	1.03	5.51	2.16666e+06	2.15662e+06	2.10378e+06	1.6169e+06	1.58138e+06	1.76799e+06	1.84026e+06
280	Q8N257	Histone H2B type 3-B	HIST3H2BB	57	8	251	4	126	13.9	10.32	55.692	946.2	cell organization and biogenesis	chromosome;cytosol;nucleus	DNA binding;protein binding	Viral carcinogenesis; Systemic lupus erythematosus; Alcoholism		SIRT1 negatively regulates rRNA expression; Nonhomologous End-Joining (NHEJ); Activation of anterior HOX genes in hindbrain development during early embryogenesis; NoRC negatively regulates rRNA expression; Meiotic synapsis; Transcriptional regulation by small RNAs; Meiotic recombination; PRC2 methylates histones and DNA; Recruitment and ATM-mediated phosphorylation of repair and signaling protei…	75	0	-0.59	0.0550272	0.0204633	-0.24	1	0.502957	-0.43	0.641401	0.503765	0.35	0.549861	0.2475	0.16	0.445641	0.246991	-0.19	1	1	0.97	10.51	2.93	23.11	6.32111e+06	6.33347e+06	6.43373e+06	4.57277e+06	4.22165e+06	3.70229e+06	5.12791e+06
282	Q13435	Splicing factor 3B subunit 2	SF3B2	19	16	37	16	895	100.2	5.67	55.468	78.46	metabolic process	nucleus;spliceosomal complex	protein binding;RNA binding	Spliceosome	mRNA Processing	mRNA Splicing - Major Pathway; mRNA Splicing - Minor Pathway	7	0	-0.5	0.000486202	2.32701e-05	-0.15	0.182486	0.0290418	-0.64	1.69594e-05	7.53015e-07	0.35	0.0356018	0.00148433	-0.14	0.0409693	0.0129157	-0.48	0.000172349	1.41448e-05	3.57	6.74	1.54	3.79	1.22424e+06	1.14588e+06	1.15894e+06	912952	809794	818998	1.01576e+06
283	P22695	Cytochrome b-c1 complex subunit 2, mitochondrial	UQCRC2	39	12	32	12	453	48.4	8.63	55.421	97.17	metabolic process;transport	membrane;mitochondrion	catalytic activity;metal ion binding;protein binding	Huntington's disease; Parkinson's disease; Alzheimer's disease; Oxidative phosphorylation; Non-alcoholic fatty liver disease (NAFLD); Metabolic pathways; Cardiac muscle contraction	Electron Transport Chain	Respiratory electron transport	12	0	-0.33	1	0.834529	0.33	1	0.721873	-0.62	0.17717	0.116968	0.66	0.52554	0.225009	-0.29	0.747079	0.472939	-0.95	0.0370539	0.0168895	3.12	13.02	1.88	27.15	1.2063e+06	1.13356e+06	1.16459e+06	1.13223e+06	898717	923537	1.41465e+06
284	Q9NQR4	Omega-amidase NIT2	NIT2	66	13	47	13	276	30.6	7.21	55.339	122.97	metabolic process;transport	cytoplasm;cytosol;extracellular;mitochondrion;organelle lumen	catalytic activity	Alanine, aspartate and glutamate metabolism		Neutrophil degranulation	4	0	0.32	0.0909412	0.037324	0.08	1	0.950032	0.23	0.160772	0.10499	-0.24	0.342315	0.111115	-0.09	1	0.958548	0.15	0.419436	0.290582	2.57	6.55	1.08	8.03	1.3792e+06	1.32434e+06	1.31587e+06	1.59829e+06	1.81162e+06	1.6548e+06	1.41985e+06
285	P17655	Calpain-2 catalytic subunit	CAPN2	25	11	33	11	700	79.9	4.98	55.283	109.87	cell organization and biogenesis;metabolic process;regulation of biological process;response to stimulus	chromosome;cytoplasm;cytoskeleton;cytosol;endoplasmic reticulum;Golgi;membrane;nucleus;vacuole	catalytic activity;metal ion binding;protein binding	Protein processing in endoplasmic reticulum; Apoptosis; Focal adhesion; Alzheimer's disease	Integrin-mediated Cell Adhesion; Alzheimers Disease; VEGFA-VEGFR2 Signaling Pathway	Degradation of the extracellular matrix; Deregulated CDK5 triggers multiple neurodegenerative pathways in Alzheimer's disease models	12	0	0.27	0.00567968	0.00110418	0.1	0.496169	0.131296	0.36	0.000190055	3.20498e-05	-0.16	0.220926	0.0542509	0.09	0.156072	0.068116	0.25	0.00274856	0.000632771	1.43	4.64	1.87	4.27	671582	689185	687606	762799	827144	828130	747155
286	P22102	Trifunctional purine biosynthetic protein adenosine-3	GART	17	13	32	13	1010	107.7	6.7	55.079	77.28	metabolic process;response to stimulus	cytoplasm;cytosol	catalytic activity;metal ion binding;nucleotide binding	Antifolate resistance; Purine metabolism; One carbon pool by folate; Metabolic pathways	Folate Metabolism; One Carbon Metabolism	Purine ribonucleoside monophosphate biosynthesis	10	0	-0.12	0.682963	0.482789	-0.38	0.279406	0.0532481	-0.47	0.0107247	0.00470674	-0.25	0.904555	0.548097	-0.35	0.142345	0.060798	-0.1	0.697508	0.529003	3.41	12.64	3.4	14.4	1.25764e+06	1.23426e+06	1.17673e+06	919396	1.13542e+06	1.17028e+06	951502
287	P57053	Histone H2B type F-S	H2BFS	57	8	273	4	126	13.9	10.37	55.078	982.81	cell organization and biogenesis;defense response;response to stimulus	chromosome;cytosol;nucleus	DNA binding;protein binding			SIRT1 negatively regulates rRNA expression; Nonhomologous End-Joining (NHEJ); Activation of anterior HOX genes in hindbrain development during early embryogenesis; NoRC negatively regulates rRNA expression; Meiotic synapsis; Transcriptional regulation by small RNAs; Meiotic recombination; PRC2 methylates histones and DNA; Recruitment and ATM-mediated phosphorylation of repair and signaling protei…	65	6	-0.53	0.0932965	0.0387649	-0.28	0.9812	0.4163	-0.35	0.888154	0.757103	0.25	0.865933	0.507262	0.19	0.424268	0.232628	-0.06	1	0.967446	2.39	14.11	5.06	22.03	7.17536e+07	6.8683e+07	7.14461e+07	5.58699e+07	4.93441e+07	4.20301e+07	6.0852e+07
288	P51659	Peroxisomal multifunctional enzyme type 2	HSD17B4	21	11	24	11	736	79.6	8.84	55.058	67.21	cell differentiation;metabolic process	membrane;mitochondrion;organelle lumen	catalytic activity;protein binding	Peroxisome; Metabolic pathways; Primary bile acid biosynthesis	Steroid Biosynthesis	Beta-oxidation of pristanoyl-CoA; Synthesis of bile acids and bile salts via 7alpha-hydroxycholesterol; alpha-linolenic acid (ALA) metabolism; Beta-oxidation of very long chain fatty acids	16	0	0.39	0.00027446	1.04623e-05	0.42	0.000495108	3.54095e-06	-0.09	0.334071	0.237032	0.03	1	0.715857	-0.48	4.50723e-05	1.62995e-06	-0.52	2.41945e-05	6.51703e-07	1.26	6.12	1.07	2.63	721363	706845	723431	989279	945082	875566	956023
289	Q96G03	Phosphoglucomutase-2	PGM2	33	16	35	16	612	68.2	6.73	54.933	77.58	metabolic process;transport	cytoplasm;cytosol;extracellular;organelle lumen	catalytic activity;metal ion binding;protein binding	Purine metabolism; Galactose metabolism; Starch and sucrose metabolism; Pentose phosphate pathway; Glycolysis / Gluconeogenesis; Amino sugar and nucleotide sugar metabolism; Metabolic pathways	Glucuronidation	Neutrophil degranulation; Galactose catabolism; Glycogen breakdown (glycogenolysis); Glycogen synthesis; Pentose phosphate pathway (hexose monophosphate shunt)	18	0	0.31	0.254382	0.139312	-0.02	1	0.999877	0.76	0.000759396	0.000185047	-0.32	0.450043	0.172713	0.45	0.0210006	0.0056239	0.77	0.0012076	0.000219202	2.2	5.82	2.79	5.97	711283	739724	738458	832384	928681	914175	761361
290	P62241	40S ribosomal protein S8	RPS8	48	8	56	8	208	24.2	10.32	54.796	134.8	cell organization and biogenesis;metabolic process;transport	cytoplasm;cytosol;endoplasmic reticulum;membrane;nucleus;ribosome	protein binding;RNA binding;structural molecule activity	Ribosome	Cytoplasmic Ribosomal Proteins	Peptide chain elongation; Eukaryotic Translation Termination; Viral mRNA Translation; Formation of the ternary complex, and subsequently, the 43S complex; L13a-mediated translational silencing of Ceruloplasmin expression; Selenocysteine synthesis; Nonsense Mediated Decay (NMD) independent of the Exon Junction Complex (EJC); Nonsense Mediated Decay (NMD) enhanced by the Exon Junction Complex (EJC)…	38	0	-0.19	0.0340264	0.0110251	-0.08	0.942879	0.364506	-0.4	8.8877e-05	1.0304e-05	0.11	0.501882	0.206819	-0.21	0.00590444	0.00107331	-0.32	0.000529134	6.70325e-05	0.66	2.5	0.55	5.92	2.90351e+06	2.92353e+06	2.94225e+06	2.55315e+06	2.56752e+06	2.67231e+06	2.75494e+06
291	Q01469	Fatty acid-binding protein 5	FABP5	60	7	108	7	135	15.2	7.01	54.641	334.21	metabolic process;transport	cytoplasm;cytosol;extracellular;membrane;organelle lumen	protein binding;transporter activity	PPAR signaling pathway	PPAR signaling pathway	Triglyceride catabolism; Signaling by Retinoic Acid; Neutrophil degranulation	12	0	-0.28	1	0.933549	-0.68	1	0.518407	3.7	0.000137612	1.96672e-05	-0.4	1	0.908938	3.98	0.000160807	9.68161e-06	4.38	8.25152e-05	4.65364e-06	1.79	33.9	46.13	20.19	582419	602740	587570	675105	337435	485231	616505
292	P09651	Heterogeneous nuclear ribonucleoprotein A1	HNRNPA1	28	9	80	6	372	38.7	9.13	54.545	249.42	cell communication;metabolic process;regulation of biological process;response to stimulus;transport	cytoplasm;membrane;nucleus;spliceosomal complex	DNA binding;protein binding;RNA binding	Spliceosome	mRNA Processing	mRNA Splicing - Major Pathway; FGFR2 alternative splicing	11	0	-0.71	0.000595552	3.48099e-05	-0.14	0.881382	0.315989	-0.85	5.19123e-05	4.63971e-06	0.57	0.0256234	0.000324895	-0.14	0.451033	0.251317	-0.71	0.000291936	2.93656e-05	1.01	10.37	1.52	8.29	3.66565e+06	3.64442e+06	3.71652e+06	2.65747e+06	2.24622e+06	2.21743e+06	3.33041e+06
293	P25789	Proteasome subunit alpha type-4	PSMA4	61	12	55	12	261	29.5	7.72	54.179	122.85	metabolic process;regulation of biological process;response to stimulus;transport	cytoplasm;cytosol;nucleus;proteasome	catalytic activity;protein binding	Proteasome	Proteasome Degradation; Exercise-induced Circadian Regulation	Regulation of RAS by GAPs; CDT1 association with the CDC6:ORC:origin complex; Downstream TCR signaling; UCH proteinases; NIK-->noncanonical NF-kB signaling; Hh mutants that don't undergo autocatalytic processing are degraded by ERAD; SCF-beta-TrCP mediated degradation of Emi1; Cross-presentation of soluble exogenous antigens (endosomes); Separation of Sister Chromatids; Vpu mediated degradation o…	151	0	0.13	0.703127	0.501808	0.01	1	0.997122	0.38	0.00881346	0.0037565	-0.12	0.669625	0.341888	0.25	0.112265	0.0450964	0.37	0.00783455	0.00237303	3.86	5.36	1.54	5.79	2.24802e+06	2.39514e+06	2.23663e+06	2.33835e+06	2.45215e+06	2.60147e+06	2.22373e+06
294	Q02790	Peptidyl-prolyl cis-trans isomerase FKBP4	FKBP4	28	12	30	12	459	51.8	5.43	53.925	87.69	cell organization and biogenesis;metabolic process;regulation of biological process;response to stimulus;transport	cytoplasm;cytoskeleton;cytosol;mitochondrion;nucleus	catalytic activity;nucleotide binding;protein binding;RNA binding	Estrogen signaling pathway	Androgen receptor signaling pathway	Attenuation phase; HSP90 chaperone cycle for steroid hormone receptors (SHR)	8	0	-0.22	0.153383	0.0741253	-0.39	0.0217223	0.0012337	-0.52	0.00063255	0.000149337	-0.17	0.340507	0.109952	-0.3	0.0270942	0.0078642	-0.13	0.622367	0.463899	1.56	7.24	1.19	7.54	1.65021e+06	1.62698e+06	1.5994e+06	1.31699e+06	1.51971e+06	1.39667e+06	1.23842e+06
295	Q00325	Phosphate carrier protein, mitochondrial	SLC25A3	35	11	58	11	362	40.1	9.38	53.922	183.8	transport	membrane;mitochondrion	protein binding;transporter activity				0	0	-0.97	0.166639	0.0819432	0.08	1	0.995578	-1.13	0.0363519	0.0192334	1.05	0.200121	0.0466083	-0.16	1	0.876235	-1.21	0.0259697	0.0110393	2.42	21.51	3.03	30.33	3.8838e+06	3.74147e+06	3.91609e+06	2.67821e+06	1.7991e+06	1.98467e+06	4.02943e+06
296	P34897	Serine hydroxymethyltransferase, mitochondrial	SHMT2	37	13	33	13	504	56	8.53	53.908	96.74	cell organization and biogenesis;metabolic process;regulation of biological process;response to stimulus	cytoplasm;cytoskeleton;membrane;mitochondrion;nucleus;organelle lumen	catalytic activity;protein binding	Carbon metabolism; Glycine, serine and threonine metabolism; Antifolate resistance; Biosynthesis of amino acids; One carbon pool by folate; Metabolic pathways; Glyoxylate and dicarboxylate metabolism	Vitamin B12 Metabolism; Folate Metabolism; One Carbon Metabolism; Trans-sulfuration and one carbon metabolism; One carbon metabolism and related pathways	Metabolism of folate and pterines	16	0	-0.07	1	0.973346	-0.11	1	0.694308	-0.84	7.27115e-05	7.41829e-06	-0.05	1	0.948469	-0.77	0.000191325	1.25658e-05	-0.73	0.00025736	2.45879e-05	0.44	3.22	1.92	10.99	919489	927254	921107	879422	924408	870921	872902
297	P55884	Eukaryotic translation initiation factor 3 subunit B	EIF3B	20	13	26	13	814	92.4	5	53.635	78.53	cell organization and biogenesis;metabolic process;regulation of biological process	cytoplasm;cytosol	protein binding;RNA binding;structural molecule activity	RNA transport	Translation Factors	Formation of the ternary complex, and subsequently, the 43S complex; L13a-mediated translational silencing of Ceruloplasmin expression; Translation initiation complex formation; GTP hydrolysis and joining of the 60S ribosomal subunit; Formation of a pool of free 40S subunits; Ribosomal scanning and start codon recognition	13	0	-0.33	0.00250445	0.000370204	-0.23	0.081625	0.00923733	-0.19	0.0252442	0.0127711	0.1	0.490987	0.20067	0.14	0.290903	0.146807	0.04	1	0.999434	3.25	5.56	2.19	5.86	547947	514517	524406	391931	415978	438131	463222
298	Q07065	Cytoskeleton-associated protein 4	CKAP4	28	15	36	15	602	66	5.92	53.453	92.4	metabolic process;transport	cytoplasm;cytoskeleton;cytosol;endoplasmic reticulum;membrane;organelle lumen	RNA binding	Protein processing in endoplasmic reticulum		Post-translational protein phosphorylation; Regulation of Insulin-like Growth Factor (IGF) transport and uptake by Insulin-like Growth Factor Binding Proteins (IGFBPs); Surfactant metabolism; Neutrophil degranulation	9	0	-0.63	0.0549819	0.0204232	-0.13	1	0.895795	-0.05	0.859435	0.723925	0.5	0.280801	0.0804662	0.58	0.280124	0.139988	0.08	1	0.995535	3.9	12.9	4.88	22.82	760224	755102	809809	553190	426669	491315	664627
299	P09104	Gamma-enolase	ENO2	23	6	323	3	434	47.2	5.03	53.415	1083.31	metabolic process	cytoplasm;cytosol;membrane	catalytic activity;metal ion binding;protein binding	HIF-1 signaling pathway; Carbon metabolism; Glycolysis / Gluconeogenesis; RNA degradation; Biosynthesis of amino acids; Metabolic pathways	Glycolysis and Gluconeogenesis	Gluconeogenesis; Glycolysis	12	0	-0.15	1	0.831893	-0.13	1	0.954277	3.19	1.62807e-05	6.75024e-07	0.02	1	0.996239	3.34	1.86482e-05	3.39722e-07	3.31	1.92588e-05	4.25104e-07	6.29	27.57	8.01	25.58	82956.6	86999.4	93901.4	95987.3	54152.2	78404.3	79714.7
300	P60900	Proteasome subunit alpha type-6	PSMA6	54	12	56	12	246	27.4	6.76	53.346	153.33	metabolic process;regulation of biological process;response to stimulus;transport	cytoplasm;cytosol;nucleus;proteasome	catalytic activity;nucleotide binding;protein binding;RNA binding	Proteasome	Proteasome Degradation	Regulation of RAS by GAPs; CDT1 association with the CDC6:ORC:origin complex; Downstream TCR signaling; UCH proteinases; NIK-->noncanonical NF-kB signaling; Hh mutants that don't undergo autocatalytic processing are degraded by ERAD; SCF-beta-TrCP mediated degradation of Emi1; Cross-presentation of soluble exogenous antigens (endosomes); Separation of Sister Chromatids; Vpu mediated degradation o…	150	0	0.11	0.422227	0.266642	-0.01	1	0.999982	0.4	0.00107547	0.000283829	-0.12	0.615848	0.300636	0.29	0.0188222	0.00493684	0.4	0.0016046	0.000316058	0.15	1.95	2.12	6.73	2.47837e+06	2.47151e+06	2.47724e+06	2.63011e+06	2.67333e+06	2.73422e+06	2.54361e+06
301	Q13310	Polyadenylate-binding protein 4	PABPC4	25	15	46	10	644	70.7	9.26	53.27	123.81	coagulation;metabolic process	cytoplasm;cytosol;nucleus	protein binding;RNA binding	RNA degradation; mRNA surveillance pathway; RNA transport			3	0	-0.47	0.00176329	0.000232267	-0.32	0.0492069	0.00453358	-1	5.61872e-06	1.1607e-07	0.15	0.52834	0.228996	-0.53	0.000291913	2.2494e-05	-0.68	6.11827e-05	3.04602e-06	1.69	1.05	2.22	11.27	1.51529e+06	1.46637e+06	1.50147e+06	1.10186e+06	1.08459e+06	1.08022e+06	1.17858e+06
302	P07910	Heterogeneous nuclear ribonucleoproteins C1/C2	HNRNPC	33	10	72	10	306	33.7	5.08	53.269	182.97	cell differentiation;cell organization and biogenesis;metabolic process;regulation of biological process	cytoskeleton;cytosol;extracellular;membrane;nucleus;spliceosomal complex	DNA binding;protein binding;RNA binding	Spliceosome	mRNA Processing	mRNA Splicing - Major Pathway; SUMOylation of RNA binding proteins	11	0	-0.78	0.000777198	5.13523e-05	-0.28	0.35292	0.0742365	-0.97	9.38317e-05	1.09294e-05	0.5	0.0356018	0.00191577	-0.19	0.807311	0.526462	-0.69	0.00133572	0.000249042	2.2	13.09	2.19	9.71	6.37966e+06	6.10946e+06	6.28803e+06	4.13099e+06	3.66478e+06	3.17352e+06	5.17726e+06
303	P62701	40S ribosomal protein S4, X isoform	RPS4X	48	13	83	13	263	29.6	10.15	52.634	212.51	cell organization and biogenesis;development;metabolic process;regulation of biological process;transport	cytoplasm;cytosol;membrane;ribosome	protein binding;RNA binding;structural molecule activity	Ribosome	Cytoplasmic Ribosomal Proteins	Peptide chain elongation; Eukaryotic Translation Termination; Viral mRNA Translation; Formation of the ternary complex, and subsequently, the 43S complex; L13a-mediated translational silencing of Ceruloplasmin expression; Selenocysteine synthesis; Nonsense Mediated Decay (NMD) independent of the Exon Junction Complex (EJC); Nonsense Mediated Decay (NMD) enhanced by the Exon Junction Complex (EJC)…	38	0	-0.22	0.100083	0.0427717	-0.1	1	0.588867	-0.64	0.000101027	1.21856e-05	0.12	0.713953	0.376289	-0.42	0.00304988	0.000441974	-0.54	0.000428716	5.17851e-05	1.18	4.91	0.97	11.38	3.6706e+06	3.68003e+06	3.60143e+06	3.25481e+06	2.95221e+06	3.14341e+06	3.36594e+06
304	Q9NTK5	Obg-like ATPase 1	OLA1	44	15	48	15	396	44.7	7.81	52.586	94.31	metabolic process;transport	cytoplasm;cytosol;extracellular;membrane;nucleus;organelle lumen	catalytic activity;metal ion binding;nucleotide binding;protein binding			Platelet degranulation	4	0	0.07	1	0.980487	0.04	1	0.999999	-0.16	0.360617	0.257844	-0.02	1	0.986083	-0.23	0.780027	0.502721	-0.21	0.401656	0.27504	14.04	11.8	2.16	5.88	3.33447e+06	4.35369e+06	3.60204e+06	3.11039e+06	3.90028e+06	3.77392e+06	3.81157e+06
305	P84077	ADP-ribosylation factor 1	ARF1	59	8	51	5	181	20.7	6.8	52.491	133.5	cell organization and biogenesis;cellular homeostasis;metabolic process;regulation of biological process;response to stimulus;transport	cytoplasm;cytosol;endosome;Golgi;membrane	catalytic activity;enzyme regulator activity;metal ion binding;nucleotide binding;protein binding;RNA binding;signal transducer activity	Endocytosis; Phospholipase D signaling pathway; Vibrio cholerae infection; Legionellosis	Cell Cycle; Insulin Signaling	COPI-dependent Golgi-to-ER retrograde traffic; Gene and protein expression by JAK-STAT signaling after Interleukin-12 stimulation; Intra-Golgi traffic; Nef Mediated CD4 Down-regulation; Golgi Associated Vesicle Biogenesis; Lysosome Vesicle Biogenesis; Synthesis of PIPs at the Golgi membrane; Synthesis of PIPs at the plasma membrane; COPI-mediated anterograde transport; MHC class II antigen presen…	42	4	0.11	0.859304	0.650392	0.11	1	0.615853	-0.26	0.0721706	0.0423226	0	1	0.999996	-0.37	0.0196519	0.0051961	-0.37	0.013453	0.00475612	0.82	3.43	0.91	8.84	2.77013e+06	2.7291e+06	2.73348e+06	2.95959e+06	2.84724e+06	3.04952e+06	2.93456e+06
306	P05387	60S acidic ribosomal protein P2	RPLP2	77	6	51	6	115	11.7	4.54	52.446	173.82	cell organization and biogenesis;metabolic process;transport	cytosol;membrane;ribosome	protein binding;structural molecule activity	Ribosome	Cytoplasmic Ribosomal Proteins	Peptide chain elongation; Eukaryotic Translation Termination; Viral mRNA Translation; L13a-mediated translational silencing of Ceruloplasmin expression; Nonsense Mediated Decay (NMD) independent of the Exon Junction Complex (EJC); Selenocysteine synthesis; Nonsense Mediated Decay (NMD) enhanced by the Exon Junction Complex (EJC); GTP hydrolysis and joining of the 60S ribosomal subunit; Major path…	34	0	-0.15	0.59816	0.409921	-0.11	1	0.629373	-0.36	0.0142615	0.00655958	0.04	1	0.993255	-0.21	0.225643	0.107372	-0.25	0.104779	0.0574169	0.8	10.67	2.38	8.1	2.046e+06	2.03103e+06	2.06357e+06	1.84933e+06	1.6912e+06	2.08883e+06	1.89986e+06
307	P68431	Histone H3.1	H3C1	52	6	121	1	136	15.4	11.12	52.242	382.13	cell organization and biogenesis;coagulation;metabolic process;regulation of biological process;response to stimulus	chromosome;extracellular;membrane;nucleus	catalytic activity;DNA binding;protein binding	Transcriptional misregulation in cancer; Systemic lupus erythematosus; Alcoholism	Histone Modifications	SIRT1 negatively regulates rRNA expression; RMTs methylate histone arginines; Activation of anterior HOX genes in hindbrain development during early embryogenesis; NoRC negatively regulates rRNA expression; Interleukin-7 signaling; Factors involved in megakaryocyte development and platelet production; Transcriptional regulation by small RNAs; Meiotic recombination; PRC2 methylates histones and DN…	64	6	-0.65	0.0413339	0.0140055	-0.25	0.987998	0.420176	-0.31	0.936696	0.819017	0.4	0.518668	0.218998	0.35	0.164881	0.0727295	-0.05	1	0.94172	2.82	10.11	5.57	18.89	2.205e+07	2.14629e+07	2.27072e+07	1.6242e+07	1.40238e+07	1.34544e+07	1.93262e+07
308	P67809	Y-box-binding protein 1	YBX1	30	8	36	6	324	35.9	9.88	52.234	126.69	metabolic process;regulation of biological process	cytoplasm;cytosol;extracellular;membrane;nucleus;spliceosomal complex	DNA binding;protein binding;RNA binding		Brain-Derived Neurotrophic Factor (BDNF) signaling pathway; Mecp2 and Associated Rett Syndrome; mRNA Processing; Sudden Infant Death Syndrome (SIDS) Susceptibility Pathways	mRNA Splicing - Major Pathway; mRNA Splicing - Minor Pathway	9	2	-0.84	1.58283e-06	2.73632e-09	-0.38	0.000795569	7.98653e-06	-0.79	8.30241e-07	4.90024e-09	0.46	0.0029869	1.26243e-06	0.05	1	0.830562	-0.42	6.01089e-05	2.81619e-06	0.06	4.99	2.11	0.73	1.7002e+06	1.70135e+06	1.70237e+06	1.00329e+06	951223	908259	1.2829e+06
309	P19971	Thymidine phosphorylase	TYMP	38	12	41	12	482	49.9	5.53	52.205	127.53	cell differentiation;cell organization and biogenesis;cellular homeostasis;development;metabolic process;regulation of biological process;response to stimulus;transport	cytosol;membrane;mitochondrion;organelle lumen	catalytic activity;metal ion binding;protein binding	Bladder cancer; Metabolic pathways; Pyrimidine metabolism; Drug metabolism - other enzymes	Fluoropyrimidine Activity; Bladder Cancer	Pyrimidine salvage; Pyrimidine catabolism	12	0	0.18	0.880963	0.670499	0.15	1	0.732831	2.83	9.07873e-06	2.52612e-07	-0.03	1	0.999957	2.64	2.40259e-05	6.00648e-07	2.67	2.16461e-05	5.56499e-07	2.48	9.5	7.91	5.57	287593	286659	275011	374994	314673	325607	363608
310	P10768	S-formylglutathione hydrolase	ESD	48	9	35	9	282	31.4	7.02	52.054	97.71	metabolic process	cytoplasm;organelle lumen	catalytic activity;protein binding	Carbon metabolism	Phase I biotransformations, non P450	Glutathione conjugation	6	0	0.28	0.092993	0.0384084	0.05	1	0.98225	0.31	0.034394	0.0180235	-0.23	0.293371	0.0869828	0.02	1	0.986584	0.26	0.0774689	0.0407885	2.35	8.6	1.72	8.49	1.98305e+06	2.07398e+06	2.00433e+06	2.2463e+06	2.66693e+06	2.4375e+06	2.11742e+06
311	Q9UNZ2	NSFL1 cofactor p47	NSFL1C	33	10	25	10	370	40.5	5.1	51.857	78.04	cell organization and biogenesis;metabolic process;regulation of biological process	chromosome;cytoskeleton;cytosol;Golgi;membrane;nucleus	enzyme regulator activity;protein binding	Protein processing in endoplasmic reticulum			1	0	0.17	0.0525525	0.0191896	0.1	0.913574	0.340909	0.21	0.0221079	0.0109234	-0.07	0.696202	0.361637	0.04	1	0.995316	0.11	0.333873	0.221036	4.28	6.28	3	4.23	616493	616844	572084	676221	761039	694437	668285
312	Q14247	Src substrate cortactin	CTTN	31	14	36	14	550	61.5	5.4	51.32	99.56	cell organization and biogenesis;cellular component movement;regulation of biological process;transport	cytoplasm;cytoskeleton;cytosol;Golgi;membrane	protein binding	Tight junction; Pathogenic Escherichia coli infection; Proteoglycans in cancer; Bacterial invasion of epithelial cells; Shigellosis	Pathogenic Escherichia coli infection; Hepatitis C and Hepatocellular Carcinoma	RHO GTPases activate PAKs; Clathrin-mediated endocytosis	14	0	0.34	0.0360091	0.011759	0.35	0.0882379	0.0104312	0.04	1	0.995311	0.01	1	0.999989	-0.3	0.024164	0.00676512	-0.31	0.0154111	0.00601915	2.79	1.21	0.56	7.59	774963	736628	741302	958057	936143	941483	945011
313	P10599	Thioredoxin	TXN	67	5	228	5	105	11.7	4.92	51.093	818.71	cell communication;cell proliferation;cellular component movement;cellular homeostasis;metabolic process;regulation of biological process;response to stimulus;transport	cytoplasm;cytosol;extracellular;mitochondrion;nucleus	antioxidant activity;catalytic activity;protein binding;RNA binding	NOD-like receptor signaling pathway	Selenium Micronutrient Network; TNF alpha Signaling Pathway; NRF2 pathway; VEGFA-VEGFR2 Signaling Pathway	Interconversion of nucleotide di- and triphosphates; Protein repair; TP53 Regulates Metabolic Genes; The NLRP3 inflammasome; Oxidative Stress Induced Senescence; Detoxification of Reactive Oxygen Species	25	0	0.54	0.00609269	0.00120512	0.12	1	0.757915	-0.07	0.726781	0.584305	-0.42	0.0626125	0.00635122	-0.61	0.00150631	0.000188288	-0.19	0.205552	0.125875	3.62	8.7	1.56	5.79	1.21931e+07	1.28729e+07	1.20295e+07	1.57097e+07	1.86753e+07	1.76807e+07	1.32192e+07
314	Q13011	Delta(3,5)-Delta(2,4)-dienoyl-CoA isomerase, mitochondrial	ECH1	44	12	39	12	328	35.8	8	51.065	91.5	metabolic process	membrane;mitochondrion	catalytic activity;protein binding	Peroxisome	Fatty Acid Biosynthesis		2	0	0.57	0.00724207	0.00154393	0.49	0.0374779	0.00302724	0.37	0.0187385	0.00897834	-0.07	1	0.986731	-0.19	1	0.731964	-0.12	1	0.939583	3.78	7.56	3.28	9.49	2.09209e+06	2.11005e+06	2.24081e+06	3.12302e+06	3.31439e+06	2.84886e+06	2.91282e+06
315	P49419	Alpha-aminoadipic semialdehyde dehydrogenase	ALDH7A1	27	12	36	12	539	58.5	7.99	50.864	81.69	metabolic process	cytoplasm;cytosol;mitochondrion;nucleus;organelle lumen	catalytic activity;protein binding	Fatty acid degradation; Lysine biosynthesis; Ascorbate and aldarate metabolism; Lysine degradation; Glycine, serine and threonine metabolism; Histidine metabolism; beta-Alanine metabolism; Pyruvate metabolism; Glycerolipid metabolism; Glycolysis / Gluconeogenesis; Biosynthesis of amino acids; Metabolic pathways; Tryptophan metabolism; Arginine and proline metabolism; Valine, leucine and isoleucin…	Amino Acid metabolism	Lysine catabolism; Choline catabolism	21	0	0.24	0.149026	0.0708836	0.11	1	0.484393	0.16	0.86421	0.729769	-0.13	0.989815	0.650534	-0.09	0.665187	0.411675	0.04	1	0.990889	1.65	4.05	2.5	12.78	1.6936e+06	1.70268e+06	1.65062e+06	1.92087e+06	2.08297e+06	2.00215e+06	1.83058e+06
316	O95202	Mitochondrial proton/calcium exchanger protein	LETM1	25	14	36	14	739	83.3	6.7	50.783	83.96	cell organization and biogenesis;cellular homeostasis;transport	membrane;mitochondrion	metal ion binding;protein binding;transporter activity			Mitochondrial calcium ion transport	2	0	-0.39	0.0675657	0.0263566	0	1	1	-0.96	5.69068e-05	5.18207e-06	0.39	0.147068	0.0261988	-0.57	0.00158922	0.000199999	-0.95	8.829e-05	5.16511e-06	0.33	8.76	0.72	13.94	1.50115e+06	1.49473e+06	1.49153e+06	1.3125e+06	1.12255e+06	1.14233e+06	1.49218e+06
317	Q96FW1	Ubiquitin thioesterase OTUB1	OTUB1	49	10	49	10	271	31.3	4.94	50.692	139.09	metabolic process;regulation of biological process;response to stimulus	cytoplasm;cytosol;nucleus	catalytic activity;nucleotide binding;protein binding			Ovarian tumor domain proteases; Ub-specific processing proteases	5	0	0.48	0.0299524	0.00945129	0.17	1	0.536718	0.51	0.00695617	0.00282998	-0.31	0.336494	0.107945	0.03	1	0.914935	0.35	0.0596573	0.0299291	2.03	8.65	1.78	11.68	1.47374e+06	1.52574e+06	1.4728e+06	1.79382e+06	2.11846e+06	2.05533e+06	1.68166e+06
318	Q9Y277	Voltage-dependent anion-selective channel protein 3	VDAC3	37	8	46	7	283	30.6	8.66	50.683	132.34	cell communication;defense response;regulation of biological process;response to stimulus;transport	membrane;mitochondrion;nucleus	nucleotide binding;transporter activity	Viral carcinogenesis; NOD-like receptor signaling pathway; Hepatitis B; cGMP-PKG signaling pathway; Huntington's disease; HTLV-I infection; Parkinson's disease; Calcium signaling pathway		Mitochondrial calcium ion transport; Ub-specific processing proteases	14	0	-0.95	0.318475	0.187497	-0.17	1	0.984912	-1.74	0.02379	0.011885	0.77	0.707699	0.370349	-0.79	0.67533	0.420651	-1.57	0.0527433	0.0257576	3.71	24.99	4.4	15.88	4.02616e+06	3.73985e+06	3.86051e+06	2.48443e+06	1.48908e+06	2.00107e+06	3.18897e+06
319	Q16555	Dihydropyrimidinase-related protein 2	DPYSL2	27	10	24	10	572	62.3	6.38	50.449	67.84	cell differentiation;cell organization and biogenesis;cellular component movement;development;metabolic process;regulation of biological process;response to stimulus;transport	cytoplasm;cytoskeleton;cytosol;membrane	catalytic activity;protein binding	Axon guidance	Regulation of Microtubule Cytoskeleton; Brain-Derived Neurotrophic Factor (BDNF) signaling pathway	Recycling pathway of L1; CRMPs in Sema3A signaling	9	0	-0.06	1	0.999998	-0.36	0.226304	0.0399864	0.04	0.917891	0.793674	-0.3	0.179101	0.0368897	0.11	1	0.81902	0.41	0.0181741	0.00726166	2.57	11.91	0.98	14.56	971086	965442	926126	869700	925735	1.09012e+06	760138
320	Q06210	Glutamine--fructose-6-phosphate aminotransferase [isomerizing] 1	GFPT1	27	13	32	13	699	78.8	7.11	50.306	78.42	metabolic process;regulation of biological process	cytosol	catalytic activity	Alanine, aspartate and glutamate metabolism; Amino sugar and nucleotide sugar metabolism; Metabolic pathways; Insulin resistance		XBP1(S) activates chaperone genes; Defective GFPT1 causes CMSTA1; Synthesis of UDP-N-acetyl-glucosamine	17	0	-0.01	1	0.911152	-0.22	0.223083	0.0392342	-0.21	0.0247593	0.0124631	-0.21	0.399343	0.142623	-0.2	0.113147	0.0455943	0.01	1	0.940414	4.44	10.12	2.5	7.29	750745	697920	693895	614745	691450	753467	599279
321	P13804	Electron transfer flavoprotein subunit alpha, mitochondrial	ETFA	46	11	38	11	333	35.1	8.38	50.219	99.54	metabolic process;transport	mitochondrion;organelle lumen	catalytic activity;nucleotide binding;protein binding			Respiratory electron transport	4	0	0.39	0.00212103	0.000301458	0.21	0.0959605	0.0117882	-0.35	0.00195125	0.000625206	-0.19	0.360543	0.123248	-0.74	3.11317e-05	8.76648e-07	-0.56	0.000112158	7.40139e-06	1.27	8.85	2.62	2.31	2.63965e+06	2.62435e+06	2.57598e+06	3.44837e+06	3.629e+06	3.04593e+06	3.03287e+06
322	P47929	Galectin-7	LGALS7	72	7	48	7	136	15.1	7.62	50.023	118.68	cell death	cytoplasm;extracellular;nucleus					0	0	-0.54	1	0.958532	-0.55	1	0.705562	4.56	9.31824e-06	2.70735e-07	-0.02	1	0.969379	5.09	1.38183e-05	1.81511e-07	5.11	1.12443e-05	1.27776e-07	22.2	45.72	29.42	7.06	233910	201559	148337	269875	122023	138982	198984
323	Q07955	Serine/arginine-rich splicing factor 1	SRSF1	43	11	46	11	248	27.7	10.36	49.971	105.55	cell differentiation;cell organization and biogenesis;metabolic process;regulation of biological process;transport	cytoplasm;nucleus;spliceosomal complex	protein binding;RNA binding	Spliceosome; Herpes simplex infection	mRNA Processing	Cleavage of Growing Transcript in the Termination Region ; Transport of Mature mRNA derived from an Intron-Containing Transcript; mRNA 3'-end processing; mRNA Splicing - Major Pathway; mRNA Splicing - Minor Pathway	15	0	-0.2	0.105342	0.0455835	-0.1	1	0.758753	-0.52	0.000632007	0.000148943	0.1	0.577553	0.267242	-0.32	0.0400729	0.0125482	-0.42	0.00269201	0.000615221	1.79	5.14	2.21	7.2	1.31705e+06	1.33776e+06	1.29089e+06	1.14877e+06	1.14752e+06	1.04892e+06	1.21906e+06
324	P55786	Puromycin-sensitive aminopeptidase	NPEPPS	21	16	32	16	919	103.2	5.72	49.666	72.07	metabolic process;response to stimulus	cytoplasm;cytosol;nucleus	catalytic activity;metal ion binding			Antigen processing: Ubiquitination & Proteasome degradation	4	0	0.72	0.000184349	6.0903e-06	0.33	0.028568	0.00201911	0.67	8.39242e-05	9.32996e-06	-0.39	0.0356923	0.00233826	-0.05	1	0.986642	0.34	0.013267	0.00467359	3.21	9.65	1.21	5.28	482162	506158	512610	720441	870418	832336	636312
325	Q08945	FACT complex subunit SSRP1	SSRP1	21	13	35	13	709	81	6.87	49.477	70.21	metabolic process;regulation of biological process;response to stimulus	chromosome;nucleus	DNA binding;protein binding;RNA binding			HIV elongation arrest and recovery; TP53 Regulates Transcription of DNA Repair Genes; Tat-mediated HIV elongation arrest and recovery; Formation of RNA Pol II elongation complex ; Formation of HIV elongation complex in the absence of HIV Tat; Regulation of TP53 Activity through Phosphorylation; RNA Polymerase II Pre-transcription Events; Pausing and recovery of HIV elongation; Pausing and recover…	24	0	-0.73	0.000722439	4.71222e-05	-0.38	0.0860382	0.00991774	-1.16	2.19294e-05	1.26466e-06	0.35	0.0845114	0.0111952	-0.43	0.0415353	0.0131118	-0.78	0.000462707	5.70595e-05	2.01	9.23	0.85	6.46	1.44551e+06	1.38882e+06	1.41356e+06	910666	854641	757345	1.08929e+06
326	P00491	Purine nucleoside phosphorylase	PNP	52	11	38	11	289	32.1	6.95	49.196	111.53	metabolic process;regulation of biological process;response to stimulus;transport	cytoplasm;cytoskeleton;cytosol;extracellular;nucleus;organelle lumen	catalytic activity	Purine metabolism; Nicotinate and nicotinamide metabolism; Metabolic pathways; Pyrimidine metabolism		Neutrophil degranulation; Purine salvage; Purine catabolism	13	0	0.5	0.0308666	0.0098309	-0.11	1	0.814898	-0.09	0.976426	0.867751	-0.61	0.0356018	0.00208951	-0.59	0.0112315	0.00245964	0.02	1	0.999948	1	14.68	1.86	3.44	2.16893e+06	2.20409e+06	2.20919e+06	2.55009e+06	3.11057e+06	3.42878e+06	1.98689e+06
327	Q16698	2,4-dienoyl-CoA reductase, mitochondrial	DECR1	36	9	27	9	335	36	9.28	48.863	78.97	cell organization and biogenesis;metabolic process	cytosol;mitochondrion;nucleus;organelle lumen	catalytic activity;nucleotide binding		Fatty Acid Beta Oxidation; Fatty Acid Biosynthesis	mitochondrial fatty acid beta-oxidation of unsaturated fatty acids	7	0	1.01	0.000270241	1.0187e-05	0.94	0.00110231	1.4376e-05	1.08	5.19123e-05	4.63071e-06	-0.07	1	0.9949	0.07	1	0.886109	0.14	0.880527	0.702642	2.25	6.52	1.7	2.54	677181	674701	650047	1.39126e+06	1.35489e+06	1.22695e+06	1.29232e+06
328	Q13409	Cytoplasmic dynein 1 intermediate chain 2	DYNC1I2	23	10	27	10	638	71.4	5.2	48.68	95.27	cell division;cell organization and biogenesis;cellular component movement;regulation of biological process;transport	cytoplasm;cytoskeleton;cytosol;extracellular;Golgi;mitochondrion;organelle lumen	catalytic activity;motor activity;protein binding	Phagosome; Salmonella infection; Vasopressin-regulated water reabsorption		COPI-independent Golgi-to-ER retrograde traffic; Regulation of PLK1 Activity at G2/M Transition; AURKA Activation by TPX2; Anchoring of the basal body to the plasma membrane; Recruitment of NuMA to mitotic centrosomes; Recruitment of mitotic centrosome proteins and complexes; Loss of Nlp from mitotic centrosomes; Amplification of signal from unattached kinetochores via a MAD2 inhibitory signal; S…	48	0	0.05	1	0.900164	0.03	1	0.99134	0.46	0.00588019	0.00234514	-0.03	1	0.991125	0.41	0.0280673	0.00824179	0.44	0.0125273	0.00433923	3.23	2.8	2.91	10.06	766910	818069	795361	824548	816999	860698	838755
329	P46782	40S ribosomal protein S5	RPS5	55	10	49	10	204	22.9	9.72	48.603	129.01	cell organization and biogenesis;metabolic process;regulation of biological process;transport	cytosol;membrane;ribosome	protein binding;RNA binding;structural molecule activity	Ribosome	Cytoplasmic Ribosomal Proteins	Peptide chain elongation; Eukaryotic Translation Termination; Viral mRNA Translation; Formation of the ternary complex, and subsequently, the 43S complex; L13a-mediated translational silencing of Ceruloplasmin expression; Selenocysteine synthesis; Nonsense Mediated Decay (NMD) independent of the Exon Junction Complex (EJC); Nonsense Mediated Decay (NMD) enhanced by the Exon Junction Complex (EJC)…	38	0	-0.28	0.00853019	0.00190403	-0.11	0.792418	0.26337	-0.61	3.06746e-05	2.18804e-06	0.18	0.204206	0.0479012	-0.32	0.00322436	0.000478189	-0.5	0.000169999	1.38088e-05	2.51	4.88	1.49	8.08	2.53177e+06	2.56748e+06	2.65768e+06	2.215e+06	2.10761e+06	2.00927e+06	2.42082e+06
330	Q8NC51	Plasminogen activator inhibitor 1 RNA-binding protein	SERBP1	26	9	36	9	408	44.9	8.65	48.595	89.27	regulation of biological process	cytoplasm;cytosol;membrane;nucleus	protein binding;RNA binding		Apoptosis-related network due to altered Notch3 in ovarian cancer		1	0	-0.47	0.000115392	2.6392e-06	-0.3	0.00683886	0.000246591	-0.6	9.07873e-06	2.52029e-07	0.17	0.0593555	0.00579433	-0.13	0.112265	0.0450963	-0.3	0.000617231	8.33885e-05	1.49	4.72	1.4	3.62	2.36643e+06	2.43274e+06	2.42312e+06	1.8275e+06	1.66254e+06	1.74925e+06	1.96839e+06
331	P62979	Ubiquitin-40S ribosomal protein S27a	RPS27A	52	7	83	7	156	18	9.64	48.478	250.99	cell communication;cell organization and biogenesis;cellular homeostasis;defense response;metabolic process;regulation of biological process;response to stimulus;transport	cytoplasm;cytosol;membrane;nucleus;ribosome	metal ion binding;protein binding;RNA binding;structural molecule activity	Ribosome	Cytoplasmic Ribosomal Proteins	NOTCH1 Intracellular Domain Regulates Transcription; Activated NOTCH1 Transmits Signal to the Nucleus; Regulation of RAS by GAPs; Viral mRNA Translation; UCH proteinases; ISG15 antiviral mechanism; Regulation of PLK1 Activity at G2/M Transition; Constitutive Signaling by NOTCH1 HD+PEST Domain Mutants; Activated TLR4 signalling; Hh mutants that don't undergo autocatalytic processing are degraded b…	364	0	0.19	0.0456324	0.0159881	0.23	0.0285809	0.00203204	0.09	0.157816	0.102727	0.05	0.974602	0.631473	-0.09	1	0.748821	-0.14	0.224444	0.138955	4.22	5.44	0.88	3.32	5.57159e+06	5.94676e+06	6.03798e+06	6.76874e+06	6.94642e+06	6.24922e+06	6.88423e+06
332	Q04917	14-3-3 protein eta	YWHAH	47	11	85	7	246	28.2	4.84	48.477	190.71	cell organization and biogenesis;metabolic process;regulation of biological process;response to stimulus;transport	cytoplasm;cytosol;membrane;mitochondrion	catalytic activity;protein binding	Viral carcinogenesis; Epstein-Barr virus infection; Hippo signaling pathway; Oocyte meiosis; Cell cycle; PI3K-Akt signaling pathway	Cell Cycle; Myometrial Relaxation and Contraction Pathways; Calcium Regulation in the Cardiac Cell; Sudden Infant Death Syndrome (SIDS) Susceptibility Pathways	Translocation of GLUT4 to the plasma membrane; Chk1/Chk2(Cds1) mediated inactivation of Cyclin B:Cdk1 complex; TP53 Regulates Metabolic Genes; Activation of BAD and translocation to mitochondria ; RHO GTPases activate PKNs	32	0	-0.13	0.100769	0.0431074	-0.17	0.0390934	0.00320707	0.35	6.36551e-05	6.10636e-06	-0.04	0.806252	0.45833	0.48	2.15517e-05	4.70759e-07	0.52	1.21426e-05	1.62525e-07	1.16	3.94	0.21	2.81	1.07506e+06	1.09982e+06	1.08338e+06	974510	989892	1.04944e+06	962362
333	Q15233	Non-POU domain-containing octamer-binding protein	NONO	34	15	45	13	471	54.2	8.95	48.394	115.59	defense response;metabolic process;regulation of biological process;response to stimulus	membrane;nucleus	DNA binding;protein binding;RNA binding		mRNA Processing		1	1	-0.79	0.0157021	0.00422978	-0.21	1	0.741651	-1.44	0.0003861	7.81314e-05	0.58	0.147068	0.0262847	-0.65	0.136501	0.0574924	-1.23	0.00158528	0.000310917	2.89	16.02	3.48	21.19	3.50366e+06	3.30718e+06	3.40124e+06	2.33752e+06	1.69907e+06	1.96788e+06	2.93931e+06
335	P40261	Nicotinamide N-methyltransferase	NNMT	55	10	31	10	264	29.6	5.74	48.131	101.97	metabolic process;response to stimulus	cytoplasm;cytosol	catalytic activity	Nicotinate and nicotinamide metabolism; Metabolic pathways	Metapathway biotransformation; Methylation Pathways	Metabolism of ingested SeMet, Sec, MeSec into H2Se; Methylation; Nicotinamide salvaging	15	0	0.13	0.792367	0.583956	-0.06	1	0.993607	-1.59	1.48089e-05	5.58427e-07	-0.19	0.711917	0.374559	-1.72	1.53036e-05	2.16006e-07	-1.53	2.53196e-05	7.3572e-07	2.34	17.58	2.26	7.29	1.24939e+06	1.3092e+06	1.28263e+06	1.23688e+06	1.74063e+06	1.40341e+06	1.21469e+06
336	P09622	Dihydrolipoyl dehydrogenase, mitochondrial	DLD	28	10	44	10	509	54.1	7.85	48.118	118.57	cellular homeostasis;metabolic process;regulation of biological process	mitochondrion;organelle lumen	catalytic activity;nucleotide binding;protein binding	Propanoate metabolism; Citrate cycle (TCA cycle); Carbon metabolism; Glycine, serine and threonine metabolism; Pyruvate metabolism; Glycolysis / Gluconeogenesis; Metabolic pathways; Glyoxylate and dicarboxylate metabolism; Valine, leucine and isoleucine degradation	Fatty Acid Beta Oxidation; TCA Cycle and Deficiency of Pyruvate Dehydrogenase complex (PDHc); Amino Acid metabolism; Glycolysis and Gluconeogenesis; TCA Cycle	Glycine degradation; Regulation of pyruvate dehydrogenase (PDH) complex; Lysine catabolism; Signaling by Retinoic Acid; Branched-chain amino acid catabolism; Citric acid cycle (TCA cycle)	29	0	0.37	0.0234383	0.00689945	0.48	0.0229777	0.00137267	0.1	0.771028	0.630605	0.11	1	0.779444	-0.27	0.141709	0.0603464	-0.38	0.0245358	0.0103395	2.72	6.67	1.12	10.89	1.97991e+06	1.94041e+06	2.04739e+06	2.77531e+06	2.55656e+06	2.43456e+06	2.76571e+06
337	P35241	Radixin	RDX	22	13	55	4	583	68.5	6.37	48.085	140.79	cell organization and biogenesis;regulation of biological process;response to stimulus	cytoplasm;cytoskeleton;membrane	protein binding;RNA binding	MicroRNAs in cancer; Proteoglycans in cancer; Regulation of actin cytoskeleton	Regulation of Actin Cytoskeleton	Recycling pathway of L1	8	0	-0.69	0.00136303	0.000120657	-0.31	0.245678	0.0447533	-0.65	0.000834787	0.000211864	0.38	0.0779812	0.00962405	0.05	1	0.98599	-0.33	0.0432829	0.0204283	3.34	8.93	1.3	6.41	241422	238536	226598	163762	137263	147597	195886
338	P11766	Alcohol dehydrogenase class-3	ADH5	36	11	43	11	374	39.7	7.49	48.081	109.05	metabolic process;response to stimulus	cytoplasm;cytosol;mitochondrion	catalytic activity;metal ion binding;protein binding	Fatty acid degradation; Tyrosine metabolism; Carbon metabolism; Metabolism of xenobiotics by cytochrome P450; Retinol metabolism; Drug metabolism - cytochrome P450; Chemical carcinogenesis; Glycolysis / Gluconeogenesis; Metabolic pathways	Folate-Alcohol and Cancer Pathway; Amino Acid metabolism	Ethanol oxidation	15	0	0.29	0.117267	0.051953	0.18	0.942879	0.380679	0.16	0.584074	0.451106	-0.11	0.991733	0.654343	-0.12	0.860211	0.573139	-0.01	1	0.999886	5.9	7.04	0.82	13.35	1.81949e+06	2.03946e+06	1.98731e+06	2.42624e+06	2.71977e+06	2.40109e+06	2.27723e+06
339	P30084	Enoyl-CoA hydratase, mitochondrial	ECHS1	49	11	32	11	290	31.4	8.07	47.989	90.71	metabolic process	mitochondrion;organelle lumen	catalytic activity;protein binding	Butanoate metabolism; Fatty acid degradation; Propanoate metabolism; Carbon metabolism; Lysine degradation; beta-Alanine metabolism; Fatty acid elongation; Metabolic pathways; Tryptophan metabolism; Valine, leucine and isoleucine degradation; Fatty acid metabolism	Fatty Acid Beta Oxidation; Fatty Acid Biosynthesis; Tryptophan metabolism	Beta oxidation of hexanoyl-CoA to butanoyl-CoA; Beta oxidation of butanoyl-CoA to acetyl-CoA; Beta oxidation of decanoyl-CoA to octanoyl-CoA-CoA; Beta oxidation of octanoyl-CoA to hexanoyl-CoA; Beta oxidation of lauroyl-CoA to decanoyl-CoA-CoA	24	0	0.37	0.0239558	0.00708224	0.32	0.120039	0.0161096	-0.17	0.902811	0.771881	-0.05	1	0.979904	-0.54	0.00716441	0.00137824	-0.49	0.00937073	0.00291849	2.14	2.67	0.51	13	1.0958e+06	1.05692e+06	1.09839e+06	1.37457e+06	1.45005e+06	1.41512e+06	1.37021e+06
340	Q9H0U4	Ras-related protein Rab-1B	RAB1B	51	9	48	1	201	22.2	5.73	47.644	107.02	cell organization and biogenesis;metabolic process;regulation of biological process;response to stimulus;transport	cytoplasm;cytosol;Golgi;membrane;mitochondrion	catalytic activity;nucleotide binding;protein binding	Legionellosis		COPI-dependent Golgi-to-ER retrograde traffic; COPII (Coat Protein 2) Mediated Vesicle Transport; COPI-mediated anterograde transport; Golgi Cisternae Pericentriolar Stack Reorganization; RAB GEFs exchange GTP for GDP on RABs; RAB geranylgeranylation	21	0	-0.13	1	0.994027	0.15	1	0.954367	-0.35	0.126641	0.0799248	0.27	1	0.810804	-0.22	0.288656	0.145184	-0.5	0.0554812	0.0274775	9.18	4.18	10.09	17.88	69255.9	57686.6	65367.9	59900.8	59827.8	64301.1	60977
341	Q7Z6Z7	E3 ubiquitin-protein ligase HUWE1	HUWE1	3	12	20	12	4374	481.6	5.22	47.588	51.65	cell differentiation;cell organization and biogenesis;metabolic process;response to stimulus;transport	cytoplasm;cytosol;extracellular;membrane;nucleus;organelle lumen	catalytic activity;DNA binding;protein binding;RNA binding	Ubiquitin mediated proteolysis		Neutrophil degranulation; Antigen processing: Ubiquitination & Proteasome degradation	7	0	-0.03	0.982358	0.784721	-0.19	0.603135	0.175055	-0.08	0.768078	0.627544	-0.16	1	0.681269	-0.06	1	0.998239	0.1	1	0.831025	4.98	6.31	6.15	10.25	349156	318609	323238	286884	316872	323490	283619
342	O43852	Calumenin	CALU	47	10	32	10	315	37.1	4.64	47.491	110.86	metabolic process	endoplasmic reticulum;extracellular;Golgi;membrane;organelle lumen	metal ion binding;protein binding		NOTCH1 regulation of human endothelial cell calcification	Platelet degranulation ; Post-translational protein phosphorylation; Regulation of Insulin-like Growth Factor (IGF) transport and uptake by Insulin-like Growth Factor Binding Proteins (IGFBPs)	9	0	0.58	0.00467712	0.000869656	0.16	0.955209	0.397836	0.17	0.785973	0.645519	-0.42	0.0875982	0.0118106	-0.41	0.0219294	0.00594696	0.01	1	0.989265	2.62	7.8	2.39	10.12	1.54953e+06	1.61933e+06	1.54639e+06	2.03329e+06	2.31295e+06	2.35303e+06	1.72781e+06
343	Q99460	26S proteasome non-ATPase regulatory subunit 1	PSMD1	14	12	28	12	953	105.8	5.39	47.322	56.18	metabolic process;regulation of biological process;response to stimulus;transport	cytosol;extracellular;membrane;nucleus;organelle lumen;proteasome	catalytic activity;enzyme regulator activity;protein binding	Epstein-Barr virus infection; Proteasome	Proteasome Degradation; Parkin-Ubiquitin Proteasomal System pathway	Regulation of RAS by GAPs; CDT1 association with the CDC6:ORC:origin complex; Downstream TCR signaling; UCH proteinases; NIK-->noncanonical NF-kB signaling; Hh mutants that don't undergo autocatalytic processing are degraded by ERAD; SCF-beta-TrCP mediated degradation of Emi1; Neutrophil degranulation; Cross-presentation of soluble exogenous antigens (endosomes); Separation of Sister Chromatids; …	153	0	0.1	0.762236	0.557552	0.03	1	0.97708	0.04	1	0.980168	-0.07	1	0.857762	-0.07	1	0.848098	0.01	1	1	0.84	7.25	1.74	6.9	660618	649758	656932	659994	705685	762657	687421
344	Q9HDC9	Adipocyte plasma membrane-associated protein	APMAP	36	12	39	12	416	46.5	6.16	47.079	81.46	metabolic process	cell surface;endoplasmic reticulum;membrane	catalytic activity				0	0	-0.27	0.467855	0.301995	0.12	1	0.901786	-0.15	0.291021	0.203052	0.39	0.290853	0.0857963	0.13	1	0.998187	-0.27	0.101062	0.0548694	2.59	7.04	3.1	17.22	1.78533e+06	1.71922e+06	1.69979e+06	1.60219e+06	1.42184e+06	1.42125e+06	1.79311e+06
345	P24534	Elongation factor 1-beta	EEF1B2	62	9	59	7	225	24.7	4.67	47.05	157.52	metabolic process;response to stimulus	cytoplasm;cytosol;endoplasmic reticulum;nucleus	protein binding;RNA binding		Translation Factors	Eukaryotic Translation Elongation	4	0	-0.24	0.000621682	3.71049e-05	-0.13	0.0502542	0.00471463	-0.47	6.15887e-06	1.33967e-07	0.11	0.110734	0.0168488	-0.23	0.0014191	0.000173179	-0.34	6.9717e-05	3.66777e-06	0.88	3.11	1.02	2.46	6.14198e+06	6.19962e+06	6.09196e+06	5.20567e+06	5.30801e+06	4.99276e+06	5.62701e+06
346	P30041	Peroxiredoxin-6	PRDX6	63	13	66	13	224	25	6.38	47.05	163.53	cellular homeostasis;metabolic process;regulation of biological process;response to stimulus;transport	cytoplasm;cytosol;extracellular;membrane;nucleus;organelle lumen;vacuole	antioxidant activity;catalytic activity;protein binding	Metabolic pathways	NRF2 pathway	Neutrophil degranulation; Detoxification of Reactive Oxygen Species	8	0	0.28	0.115736	0.0510295	-0.03	1	0.988535	-0.33	0.0137413	0.00628556	-0.3	0.142717	0.0246414	-0.6	0.000893433	9.65362e-05	-0.3	0.0290517	0.0126613	2.81	9.22	0.98	6.09	2.55101e+06	2.69595e+06	2.60138e+06	2.7716e+06	3.32876e+06	3.14828e+06	2.5314e+06
347	P09382	Galectin-1	LGALS1	59	8	51	8	135	14.7	5.5	46.894	141.56	cell death;cell differentiation;cellular homeostasis;metabolic process;regulation of biological process;response to stimulus	cell surface;cytoplasm;cytosol;extracellular;nucleus;organelle lumen	protein binding;RNA binding;signal transducer activity			Post-translational protein phosphorylation; Regulation of Insulin-like Growth Factor (IGF) transport and uptake by Insulin-like Growth Factor Binding Proteins (IGFBPs)	4	0	-0.97	0.00656748	0.00135188	0.08	1	0.9731	-0.25	0.545798	0.417045	1.05	0.0288781	0.00062525	0.72	0.0542301	0.018521	-0.33	0.293729	0.190504	3.31	23.17	3.06	5.77	2.71335e+06	2.54281e+06	2.66177e+06	1.9289e+06	1.28486e+06	1.35647e+06	2.80987e+06
348	Q9P258	Protein RCC2	RCC2	22	10	34	10	522	56	8.78	46.85	93.42	cell division;cell organization and biogenesis;regulation of biological process;response to stimulus	chromosome;cytoplasm;cytoskeleton;cytosol;membrane;nucleus	protein binding;RNA binding			Amplification of signal from unattached kinetochores via a MAD2 inhibitory signal; Separation of Sister Chromatids; Resolution of Sister Chromatid Cohesion; RHO GTPases Activate Formins	16	0	-0.41	0.00550756	0.00105906	-0.45	0.0131319	0.000603639	-0.61	0.000170148	2.66126e-05	-0.04	1	0.991266	-0.2	0.129091	0.0533867	-0.16	0.174192	0.104471	1.02	3.28	3	4.49	2.6006e+06	2.58542e+06	2.63715e+06	1.96323e+06	1.88586e+06	2.01294e+06	1.90888e+06
349	P37837	Transaldolase	TALDO1	39	13	52	13	337	37.5	6.81	46.788	114.48	metabolic process;regulation of biological process;response to stimulus	cytoplasm;cytosol;nucleus	catalytic activity;protein binding	Carbon metabolism; Pentose phosphate pathway; Biosynthesis of amino acids; Metabolic pathways	Pentose Phosphate Pathway; Cori Cycle	Gene and protein expression by JAK-STAT signaling after Interleukin-12 stimulation; Insulin effects increased synthesis of Xylulose-5-Phosphate; TALDO1 deficiency: failed conversion of Fru(6)P, E4P to SH7P, GA3P; Interleukin-12 family signaling; TALDO1 deficiency: failed conversion of SH7P, GA3P to Fru(6)P, E4P; Pentose phosphate pathway (hexose monophosphate shunt)	22	0	0.59	0.00129877	0.000112219	0.26	0.208663	0.0353268	0.52	0.00111322	0.00029567	-0.33	0.0839515	0.0109641	-0.07	1	0.910642	0.26	0.0762608	0.0400562	4.85	6.65	2.15	6.25	3.86747e+06	4.25816e+06	4.02767e+06	5.38605e+06	6.05489e+06	6.06104e+06	4.81007e+06
350	O43399	Tumor protein D54	TPD52L2	48	9	30	9	206	22.2	5.36	46.398	81.27	regulation of biological process	cytoplasm	protein binding;RNA binding				0	0	-0.29	0.00124406	0.000104858	-0.23	0.0136879	0.000667981	-0.15	0.0260094	0.0131911	0.06	0.904131	0.547217	0.15	0.0723019	0.0265617	0.08	0.405662	0.278978	0.25	2.12	2.37	3.9	1.5536e+06	1.56071e+06	1.56009e+06	1.27271e+06	1.2475e+06	1.30135e+06	1.33082e+06
351	P06753	Tropomyosin alpha-3 chain	TPM3	27	11	106	2	285	32.9	4.72	46.369	250.88	cell organization and biogenesis;cellular component movement	cytoplasm;cytoskeleton;cytosol	protein binding;structural molecule activity	Dilated cardiomyopathy; Pathways in cancer; Adrenergic signaling in cardiomyocytes; Thyroid cancer; Cardiac muscle contraction; Hypertrophic cardiomyopathy (HCM)	Striated Muscle Contraction	Smooth Muscle Contraction; Striated Muscle Contraction	10	1	-0.02	1	0.993651	-0.05	1	0.896629	0.73	5.90411e-05	5.46965e-06	-0.02	1	0.987305	0.76	8.31808e-05	3.91232e-06	0.78	6.01025e-05	2.64833e-06	0.44	4.12	2.96	8.05	1.45005e+06	1.45534e+06	1.46287e+06	1.3674e+06	1.43064e+06	1.48479e+06	1.42416e+06
352	P32969	60S ribosomal protein L9	RPL9	53	7	29	7	192	21.9	9.95	46.349	72.83	cell organization and biogenesis;metabolic process;transport	cytosol;membrane;nucleus;ribosome	protein binding;RNA binding;structural molecule activity	Ribosome	Cytoplasmic Ribosomal Proteins	Peptide chain elongation; Eukaryotic Translation Termination; Viral mRNA Translation; L13a-mediated translational silencing of Ceruloplasmin expression; Nonsense Mediated Decay (NMD) independent of the Exon Junction Complex (EJC); Selenocysteine synthesis; Nonsense Mediated Decay (NMD) enhanced by the Exon Junction Complex (EJC); GTP hydrolysis and joining of the 60S ribosomal subunit; Major path…	34	0	-0.28	0.0208465	0.00596599	-0.18	0.412829	0.0965641	-0.44	0.000561287	0.00012849	0.1	0.758083	0.41245	-0.16	0.178531	0.0804901	-0.26	0.0138591	0.00501636	2.91	6.97	2.12	8.5	2.35744e+06	2.22761e+06	2.26746e+06	1.86332e+06	1.71138e+06	1.96726e+06	1.9626e+06
353	P84243	Histone H3.3	H3-3A	52	6	77	2	136	15.3	11.27	46.22	179.73	cell differentiation;cell organization and biogenesis;cell proliferation;coagulation;metabolic process;regulation of biological process;response to stimulus	chromosome;extracellular;nucleus	DNA binding;protein binding	Transcriptional misregulation in cancer; Systemic lupus erythematosus; Alcoholism	Gastric Cancer Network 1; Histone Modifications	SIRT1 negatively regulates rRNA expression; Activation of anterior HOX genes in hindbrain development during early embryogenesis; NoRC negatively regulates rRNA expression; Factors involved in megakaryocyte development and platelet production; Transcriptional regulation by small RNAs; Meiotic recombination; PRC2 methylates histones and DNA; Formation of the beta-catenin:TCF transactivating comple…	54	0	-0.19	0.932987	0.728365	0.05	1	0.994035	0.27	0.364664	0.261353	0.24	0.866098	0.508092	0.46	0.102906	0.0406827	0.22	0.583791	0.430963	3.63	10.41	3.99	16.03	888257	909934	953674	897713	796814	730650	999311
354	P61586	Transforming protein RhoA	RHOA	60	7	44	2	193	21.8	6.1	46.121	147.9	cell differentiation;cell division;cell organization and biogenesis;cellular component movement;metabolic process;regulation of biological process;response to stimulus;transport	cytoplasm;cytoskeleton;cytosol;endosome;membrane	catalytic activity;nucleotide binding;protein binding	Viral carcinogenesis; Endocytosis; TGF-beta signaling pathway; T cell receptor signaling pathway; NOD-like receptor signaling pathway; Tight junction; Vascular smooth muscle contraction; Pathogenic Escherichia coli infection; MicroRNAs in cancer; Phospholipase D signaling pathway; cGMP-PKG signaling pathway; Neurotrophin signaling pathway; Rap1 signaling pathway; Oxytocin signaling pathway; Color…	Androgen receptor signaling pathway; Physiological and Pathological Hypertrophy of the Heart; MicroRNAs in cardiomyocyte hypertrophy; Leptin signaling pathway; Pathogenic Escherichia coli infection; AGE/RAGE pathway; Corticotropin-releasing hormone signaling pathway; Spinal Cord Injury; Alpha 6 Beta 4 signaling pathway; Focal Adhesion; G Protein Signaling Pathways; Wnt Signaling Pathway Netpath; …	Rho GTPase cycle; Ovarian tumor domain proteases; G beta:gamma signalling through PI3Kgamma; RHO GTPases activate CIT; PCP/CE pathway; PI3K/AKT activation; SLIT2:ROBO1 increases RHOA activity; EPHA-mediated growth cone collapse; EPHB-mediated forward signaling; ERBB2 Regulates Cell Motility; Neutrophil degranulation; TGF-beta receptor signaling in EMT (epithelial to mesenchymal transition); Sema4…	111	0	-0.43	0.027119	0.00832753	-0.2	0.879207	0.314029	-0.22	0.510982	0.386683	0.23	0.47226	0.187116	0.22	0.291079	0.14702	-0.01	1	0.9998	7.85	7.63	1.85	9.02	210952	244550	239852	171543	198074	177557	210525
355	P18124	60S ribosomal protein L7	RPL7	46	11	56	11	248	29.2	10.65	46.107	119.16	cell organization and biogenesis;metabolic process;transport	cytoplasm;cytosol;membrane;nucleus;ribosome	DNA binding;protein binding;RNA binding;structural molecule activity	Ribosome	Cytoplasmic Ribosomal Proteins	Peptide chain elongation; Eukaryotic Translation Termination; Viral mRNA Translation; L13a-mediated translational silencing of Ceruloplasmin expression; Nonsense Mediated Decay (NMD) independent of the Exon Junction Complex (EJC); Selenocysteine synthesis; Nonsense Mediated Decay (NMD) enhanced by the Exon Junction Complex (EJC); GTP hydrolysis and joining of the 60S ribosomal subunit; Major path…	34	0	-0.34	0.0214802	0.00619569	-0.23	0.452214	0.113318	-0.83	6.94349e-05	6.99618e-06	0.11	0.711917	0.374614	-0.49	0.0055688	0.00100286	-0.6	0.000704444	0.000102454	0.71	5.23	0.85	12.25	4.81991e+06	4.88861e+06	4.85948e+06	3.83808e+06	3.50031e+06	3.83703e+06	4.11609e+06
356	Q9Y266	Nuclear migration protein nudC	NUDC	43	13	42	13	331	38.2	5.38	46.091	112.85	cell division;cell organization and biogenesis;cell proliferation;development;metabolic process	cytoplasm;cytoskeleton;cytosol;nucleus	protein binding			Amplification of signal from unattached kinetochores via a MAD2 inhibitory signal; Separation of Sister Chromatids; Resolution of Sister Chromatid Cohesion; RHO GTPases Activate Formins; Mitotic Telophase/Cytokinesis	17	0	-0.29	0.00329323	0.000553754	-0.42	0.00263839	6.5488e-05	-0.42	0.000180979	3.01884e-05	-0.13	0.737887	0.3967	-0.14	0.280698	0.140468	0	1	0.936623	2.56	7.38	1.82	4.83	3.75207e+06	3.93513e+06	3.78347e+06	2.80089e+06	3.24123e+06	3.10075e+06	2.82666e+06
357	Q9H0D6	5'-3' exoribonuclease 2	XRN2	16	11	22	11	950	108.5	7.47	46.072	66.97	cell differentiation;metabolic process;regulation of biological process	membrane;nucleus	catalytic activity;DNA binding;metal ion binding;protein binding;RNA binding	Ribosome biogenesis in eukaryotes; RNA degradation	mRNA Processing	Major pathway of rRNA processing in the nucleolus and cytosol; Association of TriC/CCT with target proteins during biosynthesis	11	0	-0.29	0.00750687	0.00162156	-0.11	1	0.674263	-0.8	1.92416e-05	9.65323e-07	0.18	0.0843523	0.0110877	-0.52	0.00128781	0.000151154	-0.7	6.01025e-05	2.66655e-06	2.15	6.04	3.33	6.19	412601	400028	416985	338329	304449	339002	378723
358	Q14103	Heterogeneous nuclear ribonucleoprotein D0	HNRNPD	32	11	75	9	355	38.4	7.81	46.065	168.32	metabolic process;regulation of biological process;response to stimulus	cytoplasm;cytosol;nucleus	DNA binding;protein binding;RNA binding		mRNA Processing	mRNA Splicing - Major Pathway	5	2	-0.22	0.00126053	0.000107314	-0.15	0.0414814	0.00356004	-0.34	8.78579e-05	1.01081e-05	0.07	0.337479	0.108404	-0.12	0.369939	0.197039	-0.19	0.00952492	0.0029787	1.08	3.55	1.42	3.84	7.26771e+06	7.11297e+06	7.19872e+06	6.18278e+06	6.25281e+06	5.84766e+06	6.36715e+06
359	Q15393	Splicing factor 3B subunit 3	SF3B3	14	14	36	14	1217	135.5	5.26	46.052	80.32	cell organization and biogenesis;metabolic process;regulation of biological process	nucleus;spliceosomal complex	protein binding;RNA binding	Spliceosome	mRNA Processing	mRNA Splicing - Major Pathway; mRNA Splicing - Minor Pathway	7	0	-0.45	0.00211578	0.000297517	-0.07	1	0.625079	-0.52	0.000135526	1.87977e-05	0.38	0.0356018	0.00184852	-0.06	0.286902	0.144059	-0.45	0.0005971	7.9161e-05	1.8	6.31	3.63	6.5	1.44861e+06	1.47638e+06	1.5018e+06	1.19742e+06	1.07889e+06	1.07239e+06	1.33788e+06
360	Q14257	Reticulocalbin-2	RCN2	40	10	28	10	317	36.9	4.4	45.97	84.48		endoplasmic reticulum;organelle lumen	metal ion binding;protein binding				0	0	0.27	0.0954497	0.0399818	0.14	1	0.468431	0.02	0.875867	0.742825	-0.13	0.812554	0.463286	-0.24	0.447379	0.248144	-0.12	1	0.985941	4.26	7.65	1.37	14.48	832604	795450	866338	972052	1.1217e+06	1.00291e+06	917145
361	P31930	Cytochrome b-c1 complex subunit 1, mitochondrial	UQCRC1	26	9	23	9	480	52.6	6.37	45.747	85.37	metabolic process;response to stimulus;transport	cytosol;membrane;mitochondrion	catalytic activity;metal ion binding;protein binding;transporter activity	Huntington's disease; Parkinson's disease; Alzheimer's disease; Oxidative phosphorylation; Non-alcoholic fatty liver disease (NAFLD); Metabolic pathways; Cardiac muscle contraction	Electron Transport Chain	Respiratory electron transport	12	0	-0.28	1	0.965622	0.42	1	0.565633	-0.65	0.190901	0.127401	0.7	0.575161	0.265422	-0.37	0.532362	0.312733	-1.07	0.027902	0.0120603	2.29	14.81	6.39	29.64	490914	480191	502637	517034	405498	402173	681164
362	P04181	Ornithine aminotransferase, mitochondrial	OAT	41	11	25	11	439	48.5	7.03	45.662	71.29	cell organization and biogenesis;metabolic process	cytoplasm;mitochondrion;organelle lumen	catalytic activity;protein binding	Metabolic pathways; Arginine and proline metabolism	Amino Acid metabolism; Urea cycle and metabolism of amino groups	Amino acid synthesis and interconversion (transamination)	7	0	0.66	0.000243917	8.78142e-06	0.56	0.00234616	5.31964e-05	-0.57	0.0014077	0.000395842	-0.11	0.723063	0.383535	-1.23	9.55707e-06	8.45334e-08	-1.12	1.52092e-05	2.47336e-07	4.11	1.4	1.44	12.08	571388	579895	536293	904641	926776	904734	840417
363	Q10567	AP-1 complex subunit beta-1	AP1B1	17	13	32	4	949	104.6	5.06	45.648	75.46	regulation of biological process;transport	cytosol;Golgi;membrane	protein binding;transporter activity	Lysosome		Nef mediated downregulation of MHC class I complex cell surface expression; MHC class II antigen presentation; Golgi Associated Vesicle Biogenesis; Lysosome Vesicle Biogenesis	17	9	0	1	0.999993	0.21	0.838194	0.288449	-0.06	1	0.98897	0.21	0.573104	0.262329	-0.06	1	0.994079	-0.27	0.239286	0.149856	4.67	6.99	1.69	9.18	652257	603186	601217	665433	582719	603019	702736
364	P38159	RNA-binding motif protein, X chromosome	RBMX	31	14	69	14	391	42.3	10.05	45.645	131.34	cell differentiation;cell organization and biogenesis;metabolic process;regulation of biological process;response to stimulus	membrane;nucleus;spliceosomal complex	DNA binding;protein binding;RNA binding	Spliceosome	mRNA Processing	mRNA Splicing - Major Pathway	6	0	-0.86	0.00180705	0.000242624	-0.22	0.953075	0.395745	-1.07	0.000128695	1.74704e-05	0.65	0.0368222	0.00263756	-0.2	0.319908	0.165512	-0.85	0.000754589	0.000116118	1.34	13.7	2.49	12.86	2.10457e+06	2.06583e+06	2.12038e+06	1.40843e+06	1.09238e+06	1.15662e+06	1.77468e+06
365	Q9Y5B9	FACT complex subunit SPT16	SUPT16H	16	17	39	17	1047	119.8	5.66	45.587	73.13	cell organization and biogenesis;metabolic process;regulation of biological process;response to stimulus	chromosome;nucleus	protein binding;RNA binding			HIV elongation arrest and recovery; TP53 Regulates Transcription of DNA Repair Genes; Tat-mediated HIV elongation arrest and recovery; Formation of RNA Pol II elongation complex ; Formation of HIV elongation complex in the absence of HIV Tat; Regulation of TP53 Activity through Phosphorylation; RNA Polymerase II Pre-transcription Events; Pausing and recovery of HIV elongation; Pausing and recover…	24	0	-0.68	0.00103136	7.41859e-05	-0.43	0.0546772	0.00527012	-1.26	1.34993e-05	4.53674e-07	0.25	0.191361	0.042109	-0.57	0.00511593	0.000893827	-0.83	0.000219887	2.02674e-05	1.37	5.56	2.09	9.68	1.77772e+06	1.81175e+06	1.82594e+06	1.1725e+06	1.12891e+06	1.05001e+06	1.34682e+06
366	P39687	Acidic leucine-rich nuclear phosphoprotein 32 family member A	ANP32A	48	9	44	7	249	28.6	4.09	45.507	106.72	cell organization and biogenesis;metabolic process;regulation of biological process;response to stimulus;transport	cytoplasm;endoplasmic reticulum;nucleus	protein binding;RNA binding			HuR (ELAVL1) binds and stabilizes mRNA	3	2	0.34	0.023998	0.00710488	0.02	1	0.99853	0.08	0.917518	0.791804	-0.33	0.0829648	0.0106977	-0.27	0.100394	0.0393067	0.06	1	0.909222	1.28	9.3	2.54	3.62	2.89981e+06	2.91217e+06	2.84314e+06	3.23664e+06	3.89367e+06	3.67981e+06	2.99327e+06
367	P62820	Ras-related protein Rab-1A	RAB1A	49	9	47	1	205	22.7	6.21	45.462	100.63	cell organization and biogenesis;cellular component movement;defense response;metabolic process;regulation of biological process;response to stimulus;transport	cytoplasm;cytosol;endoplasmic reticulum;endosome;Golgi;membrane	catalytic activity;nucleotide binding;protein binding	Legionellosis		COPI-dependent Golgi-to-ER retrograde traffic; COPII (Coat Protein 2) Mediated Vesicle Transport; COPI-mediated anterograde transport; Golgi Cisternae Pericentriolar Stack Reorganization; RAB GEFs exchange GTP for GDP on RABs; RAB geranylgeranylation	21	8	-0.1	0.656766	0.460376	0.11	0.890125	0.325043	-0.34	0.0104802	0.00455527	0.21	0.142717	0.0247801	-0.24	0.145972	0.0627187	-0.45	0.00160962	0.000317723	1.54	6.16	1.59	6.53	3.53048e+06	3.62585e+06	3.62633e+06	3.50703e+06	3.10452e+06	3.37534e+06	3.8974e+06
368	P28070	Proteasome subunit beta type-4	PSMB4	48	8	34	8	264	29.2	5.97	45.07	103.26	metabolic process;regulation of biological process;response to stimulus;transport	cytoplasm;cytosol;nucleus;proteasome	catalytic activity;enzyme regulator activity;protein binding	Proteasome	Proteasome Degradation	Regulation of RAS by GAPs; CDT1 association with the CDC6:ORC:origin complex; Downstream TCR signaling; UCH proteinases; NIK-->noncanonical NF-kB signaling; Hh mutants that don't undergo autocatalytic processing are degraded by ERAD; SCF-beta-TrCP mediated degradation of Emi1; Cross-presentation of soluble exogenous antigens (endosomes); Separation of Sister Chromatids; Vpu mediated degradation o…	150	0	0.05	1	0.9736	-0.06	1	0.992813	0.43	0.0157177	0.00731549	-0.11	1	0.847804	0.38	0.0524836	0.017791	0.49	0.0118346	0.00400087	3.68	5.05	2.27	9.7	1.235e+06	1.23466e+06	1.15768e+06	1.17916e+06	1.29547e+06	1.28028e+06	1.18825e+06
369	Q16777	Histone H2A type 2-C	HIST2H2AC	55	5	66	2	129	14	10.9	45.003	148.72	regulation of biological process	chromosome;nucleus	DNA binding;protein binding	Systemic lupus erythematosus; Alcoholism		SIRT1 negatively regulates rRNA expression; UCH proteinases; RMTs methylate histone arginines; Activation of anterior HOX genes in hindbrain development during early embryogenesis; NoRC negatively regulates rRNA expression; Meiotic synapsis; Transcriptional regulation by small RNAs; Meiotic recombination; PRC2 methylates histones and DNA; HDACs deacetylate histones; Formation of the beta-catenin:…	66	0	-0.49	0.0759997	0.030145	-0.27	0.944918	0.390453	-0.38	0.72918	0.587156	0.23	0.798014	0.450048	0.12	0.491592	0.282874	-0.11	1	0.995163	1.97	9.85	3	23.87	7.37861e+06	7.28747e+06	7.57403e+06	5.35975e+06	5.23687e+06	4.44893e+06	5.84114e+06
370	P07951	Tropomyosin beta chain	TPM2	35	13	84	2	284	32.8	4.7	44.78	187.02	cell organization and biogenesis;cellular component movement;regulation of biological process	cytoplasm;cytoskeleton;cytosol	protein binding;structural molecule activity	Dilated cardiomyopathy; Adrenergic signaling in cardiomyocytes; Cardiac muscle contraction; Hypertrophic cardiomyopathy (HCM)	Striated Muscle Contraction	Smooth Muscle Contraction; Striated Muscle Contraction	8	3	-0.65	0.000384395	1.72579e-05	-0.39	0.0130059	0.00059093	0.41	0.00368253	0.00134757	0.26	0.218754	0.0534403	1.06	1.53036e-05	2.21496e-07	0.8	5.00706e-05	2.04602e-06	2.18	2.48	7.18	5.83	716725	722611	693276	470832	455529	448672	561258
371	P32119	Peroxiredoxin-2	PRDX2	57	9	68	8	198	21.9	5.97	44.713	154.79	cell communication;cellular homeostasis;metabolic process;regulation of biological process;response to stimulus	cytoplasm;cytosol;membrane	antioxidant activity;catalytic activity;protein binding		Selenium Micronutrient Network	TP53 Regulates Metabolic Genes; Deregulated CDK5 triggers multiple neurodegenerative pathways in Alzheimer's disease models; Detoxification of Reactive Oxygen Species	12	0	1.02	2.20838e-05	1.60497e-07	0.55	0.00172797	3.00859e-05	0.8	1.55629e-05	6.03619e-07	-0.46	0.0256234	0.000321865	-0.22	0.491592	0.281703	0.24	0.0142698	0.00541982	4.03	6.72	1.88	8.93	2.7201e+06	2.89582e+06	2.9359e+06	5.32086e+06	6.0716e+06	5.85447e+06	4.31944e+06
372	P04179	Superoxide dismutase [Mn], mitochondrial	SOD2	59	9	49	9	222	24.7	8.25	44.303	135.31							0	0	1.39	0.00529942	0.00100307	0.8	0.212396	0.0361886	-0.05	0.880407	0.749133	-0.59	0.450593	0.173114	-1.44	0.0200135	0.00530865	-0.85	0.336589	0.223333	3.36	13.19	3.54	46.13	2.27619e+06	2.41263e+06	2.41556e+06	5.67446e+06	6.30292e+06	7.35675e+06	4.18712e+06
373	P22234	Multifunctional protein ADE2	PAICS	30	11	31	11	425	47	7.23	44.288	64.95	metabolic process	cytoplasm;cytosol;membrane	catalytic activity;nucleotide binding;protein binding	Purine metabolism; Metabolic pathways		Purine ribonucleoside monophosphate biosynthesis	6	0	-0.33	0.0224443	0.00655933	-0.34	0.0300731	0.0021761	-0.17	0.258676	0.178194	-0.01	1	0.932633	0.16	0.470153	0.265158	0.17	0.147853	0.0855634	0.77	8.34	0.2	6.48	1.0627e+06	1.05757e+06	1.0467e+06	810566	841624	948442	838457
374	P35222	Catenin beta-1	CTNNB1	14	8	24	7	781	85.4	5.86	44.211	77.19	cell communication;cell differentiation;cell growth;cell organization and biogenesis;cell proliferation;cellular component movement;metabolic process;regulation of biological process;response to stimulus;transport	cytoplasm;cytoskeleton;cytosol;membrane;nucleus	DNA binding;protein binding;signal transducer activity	Arrhythmogenic right ventricular cardiomyopathy (ARVC); Tight junction; Pathogenic Escherichia coli infection; Hippo signaling pathway; Rap1 signaling pathway; Endometrial cancer; Breast cancer; Colorectal cancer; Pathways in cancer; Prostate cancer; Thyroid hormone signaling pathway; HTLV-I infection; Melanogenesis; Wnt signaling pathway; Focal adhesion; Proteoglycans in cancer; Adherens junctio…	Androgen receptor signaling pathway; MicroRNAs in cardiomyocyte hypertrophy; Heart Development; TNF related weak inducer of apoptosis (TWEAK) Signaling Pathway; Neural Crest Differentiation; Arrhythmogenic Right Ventricular Cardiomyopathy; Pathogenic Escherichia coli infection; Corticotropin-releasing hormone signaling pathway; Adipogenesis; Gastric cancer network 2; Brain-Derived Neurotrophic Fa…	Beta-catenin phosphorylation cascade; CDO in myogenesis; Binding of TCF/LEF:CTNNB1 to target gene promoters; Apoptotic cleavage of cell adhesion proteins; RUNX3 regulates WNT signaling; S37 mutants of beta-catenin aren't phosphorylated; LRR FLII-interacting protein 1 (LRRFIP1) activates type I IFN production; Ca2+ pathway; S33 mutants of beta-catenin aren't phosphorylated; Disassembly of the dest…	107	1	-0.95	0.0575496	0.0215232	-0.07	1	0.997806	-0.41	0.633763	0.497231	0.88	0.173754	0.0344582	0.54	0.466713	0.262625	-0.34	0.840409	0.667092	2.26	18.65	2.45	32.78	936995	918461	895654	628750	450085	475581	872295
375	P25786	Proteasome subunit alpha type-1	PSMA1	49	11	40	11	263	29.5	6.61	44.125	83.51	metabolic process;regulation of biological process;response to stimulus;transport	cytoplasm;cytosol;nucleus;proteasome	catalytic activity;protein binding;RNA binding	Proteasome	Proteasome Degradation	Regulation of RAS by GAPs; CDT1 association with the CDC6:ORC:origin complex; Downstream TCR signaling; UCH proteinases; NIK-->noncanonical NF-kB signaling; Hh mutants that don't undergo autocatalytic processing are degraded by ERAD; SCF-beta-TrCP mediated degradation of Emi1; Cross-presentation of soluble exogenous antigens (endosomes); Separation of Sister Chromatids; Vpu mediated degradation o…	150	0	0.13	0.492263	0.320878	0	1	0.995421	0.43	0.0023952	0.000813315	-0.13	0.853874	0.497672	0.3	0.0442506	0.0141752	0.43	0.00484723	0.00131853	1.8	4.77	2.63	6.51	2.1478e+06	2.0764e+06	2.135e+06	2.20201e+06	2.33369e+06	2.42195e+06	2.21838e+06
376	O00231	26S proteasome non-ATPase regulatory subunit 11	PSMD11	33	12	28	12	422	47.4	6.48	44.003	47.51	cell differentiation;cell organization and biogenesis;metabolic process;regulation of biological process;response to stimulus;transport	cytoplasm;cytosol;extracellular;membrane;nucleus;organelle lumen;proteasome	catalytic activity;protein binding;structural molecule activity	Epstein-Barr virus infection; Proteasome	Proteasome Degradation; Parkin-Ubiquitin Proteasomal System pathway	Regulation of RAS by GAPs; CDT1 association with the CDC6:ORC:origin complex; Downstream TCR signaling; UCH proteinases; NIK-->noncanonical NF-kB signaling; Hh mutants that don't undergo autocatalytic processing are degraded by ERAD; SCF-beta-TrCP mediated degradation of Emi1; Neutrophil degranulation; Cross-presentation of soluble exogenous antigens (endosomes); Separation of Sister Chromatids; …	153	0	-0.04	1	0.99979	-0.06	1	0.936743	-0.03	0.957184	0.845809	-0.02	1	0.973298	0.01	1	0.911503	0.03	1	0.998986	2.45	5.64	2.25	7.42	916767	873764	888143	852217	861866	943156	851311
377	P16104	Histone H2AX	H2AFX	59	7	70	4	143	15.1	10.74	43.959	177.19	cell organization and biogenesis;metabolic process;regulation of biological process;response to stimulus	chromosome;nucleus	DNA binding;protein binding	Systemic lupus erythematosus; Alcoholism	miRNA Regulation of DNA Damage Response; miRNAs involved in DNA damage response; Proteasome Degradation; ATM Signaling Network in Development and Disease; DNA Damage Response	SIRT1 negatively regulates rRNA expression; RMTs methylate histone arginines; Nonhomologous End-Joining (NHEJ); Activation of anterior HOX genes in hindbrain development during early embryogenesis; NoRC negatively regulates rRNA expression; Meiotic synapsis; Transcriptional regulation by small RNAs; Meiotic recombination; PRC2 methylates histones and DNA; Recruitment and ATM-mediated phosphorylat…	75	3	-0.65	0.124129	0.0563603	-0.31	1	0.459429	-0.32	1	0.967962	0.34	0.944495	0.593602	0.33	0.289144	0.145552	0	0.972539	0.799398	3.83	11.82	5.29	25.19	1.06928e+07	1.01483e+07	1.09404e+07	8.23497e+06	6.68987e+06	6.81991e+06	9.07771e+06
378	Q9BZZ5	Apoptosis inhibitor 5	API5	22	9	25	9	524	59	7.34	43.904	68.36	cell death;regulation of biological process	cytoplasm;membrane;nucleus;spliceosomal complex	protein binding;RNA binding				0	0	-0.27	0.00145833	0.000145154	-0.16	0.0967839	0.0119625	-0.31	0.000346626	6.86823e-05	0.11	0.199144	0.0462088	-0.04	1	0.955349	-0.15	0.0354169	0.0160423	2.2	2.18	0.46	5.35	679974	696836	666955	567140	564911	545005	609644
379	O60664	Perilipin-3	PLIN3	32	9	24	9	434	47	5.44	43.728	68.49	transport	cytoplasm;cytosol;endosome;Golgi;membrane	protein binding			Triglyceride catabolism; Retrograde transport at the Trans-Golgi-Network	8	0	0.34	0.0540408	0.0198905	0.31	0.399177	0.0920273	0.37	0.0373251	0.0198112	-0.03	1	0.853711	0.03	1	1	0.07	1	0.852581	4.27	7.67	4.98	6.97	406022	440894	432485	547234	613274	531803	544979
380	P18621	60S ribosomal protein L17	RPL17	44	8	37	8	184	21.4	10.17	43.545	86.04	cell organization and biogenesis;metabolic process;transport	cytosol;nucleus;ribosome	protein binding;RNA binding;structural molecule activity	Ribosome	Cytoplasmic Ribosomal Proteins	Peptide chain elongation; Eukaryotic Translation Termination; Viral mRNA Translation; L13a-mediated translational silencing of Ceruloplasmin expression; Nonsense Mediated Decay (NMD) independent of the Exon Junction Complex (EJC); Selenocysteine synthesis; Nonsense Mediated Decay (NMD) enhanced by the Exon Junction Complex (EJC); GTP hydrolysis and joining of the 60S ribosomal subunit; Major path…	34	0	-0.38	0.00668507	0.00137892	-0.2	0.324059	0.0657116	-0.68	6.31078e-05	5.95959e-06	0.18	0.392677	0.140076	-0.3	0.0142582	0.00334705	-0.48	0.000784955	0.000123558	1.35	6.73	0.64	9.36	3.74713e+06	3.696e+06	3.79715e+06	3.08717e+06	2.69894e+06	2.8747e+06	3.22512e+06
381	P52907	F-actin-capping protein subunit alpha-1	CAPZA1	52	9	44	8	286	32.9	5.69	43.529	127.91	cell organization and biogenesis;cellular component movement;coagulation;defense response;regulation of biological process;response to stimulus;transport	cytoplasm;cytoskeleton;cytosol;extracellular	protein binding	Endocytosis		COPI-independent Golgi-to-ER retrograde traffic; Gene and protein expression by JAK-STAT signaling after Interleukin-12 stimulation; Advanced glycosylation endproduct receptor signaling; Factors involved in megakaryocyte development and platelet production; COPI-mediated anterograde transport; MHC class II antigen presentation; HSP90 chaperone cycle for steroid hormone receptors (SHR); Interleuki…	26	1	0.21	0.300114	0.174653	0.05	1	0.961019	0.3	0.024438	0.0122705	-0.17	0.763068	0.419742	0.08	0.724456	0.456161	0.25	0.0656396	0.0337315	1.06	5.56	0.71	1.54	1.43059e+06	1.40231e+06	1.42498e+06	1.50924e+06	1.65385e+06	1.67316e+06	1.45615e+06
382	O43396	Thioredoxin-like protein 1	TXNL1	40	8	25	8	289	32.2	4.96	43.507	83.82	cellular homeostasis;metabolic process;regulation of biological process;response to stimulus;transport	cytoplasm;cytosol;nucleus;proteasome	antioxidant activity;catalytic activity				0	0	0.29	0.1738	0.0874924	0.14	1	0.735485	0.62	0.00809442	0.00339543	-0.16	0.827775	0.475887	0.33	0.479497	0.27246	0.48	0.0444821	0.0210991	4.25	6.82	0.77	12.58	508369	467929	480981	557036	589699	637663	524330
383	O95336	6-phosphogluconolactonase	PGLS	48	8	25	8	258	27.5	6.05	43.421	72.33	metabolic process	cytoplasm;cytosol	catalytic activity;protein binding	Carbon metabolism; Pentose phosphate pathway; Metabolic pathways	Pentose Phosphate Pathway	Pentose phosphate pathway (hexose monophosphate shunt)	7	0	0.8	0.00120617	9.85985e-05	0.23	0.725811	0.231108	0.46	0.00486458	0.00186149	-0.58	0.0356018	0.00155921	-0.35	0.363492	0.192219	0.23	0.099828	0.0541155	6.05	11.53	1.25	10.69	641947	672924	596251	977657	1.23316e+06	1.12138e+06	751380
384	Q00796	Sorbitol dehydrogenase	SORD	40	11	37	11	357	38.3	7.97	43.274	85.67	cellular component movement;metabolic process;response to stimulus	cytosol;membrane;mitochondrion	catalytic activity;metal ion binding;nucleotide binding;protein binding	Fructose and mannose metabolism; Pentose and glucuronate interconversions; Metabolic pathways	Polyol Pathway	Catabolism of glucuronate to xylulose-5-phosphate; Fructose biosynthesis	9	0	-0.24	0.249053	0.135761	-0.39	0.223083	0.0393234	-0.34	0.0884663	0.0533707	-0.15	1	0.922406	-0.1	1	0.970057	0.04	1	0.999603	4.07	10.02	4.93	4.25	2.18696e+06	2.37009e+06	2.30736e+06	1.69502e+06	1.95327e+06	2.06752e+06	1.72467e+06
385	P62805	Histone H4	H4C1	40	5	179	5	103	11.4	11.36	43.142	325.41	cell organization and biogenesis;metabolic process;regulation of biological process;response to stimulus	chromosome;extracellular;membrane;nucleus	DNA binding;protein binding;RNA binding	Viral carcinogenesis; Systemic lupus erythematosus; Alcoholism	Gastric Cancer Network 1; Histone Modifications; Type II interferon signaling (IFNG)	SIRT1 negatively regulates rRNA expression; RMTs methylate histone arginines; Nonhomologous End-Joining (NHEJ); Activation of anterior HOX genes in hindbrain development during early embryogenesis; NoRC negatively regulates rRNA expression; Meiotic synapsis; Transcriptional regulation by small RNAs; Meiotic recombination; PRC2 methylates histones and DNA; Recruitment and ATM-mediated phosphorylat…	82	0	-0.53	0.191074	0.0979246	-0.25	1	0.602899	-0.3	1	0.949053	0.28	0.988074	0.648249	0.23	0.482926	0.274818	-0.05	1	0.937629	3.66	11.5	3.46	25.45	3.89475e+07	3.62947e+07	3.70181e+07	2.96273e+07	2.56405e+07	2.36896e+07	3.22277e+07
386	P52788	Spermine synthase	SMS	41	10	27	10	366	41.2	5.02	42.896	86.78	metabolic process	cytosol	catalytic activity	Glutathione metabolism; beta-Alanine metabolism; Metabolic pathways; Cysteine and methionine metabolism; Arginine and proline metabolism	Amino Acid metabolism; Urea cycle and metabolism of amino groups	Metabolism of polyamines	10	0	0.22	0.654443	0.457849	-0.01	1	0.982424	0.05	0.943723	0.828948	-0.23	0.53359	0.23432	-0.17	1	0.954809	0.07	0.714433	0.543943	3.72	6.96	3.42	8.26	453151	477481	444597	466346	528048	526910	457448
387	P54819	Adenylate kinase 2, mitochondrial	AK2	57	10	43	10	239	26.5	7.81	42.679	102.28	metabolic process	membrane;mitochondrion	catalytic activity;nucleotide binding	Purine metabolism; Thiamine metabolism; Metabolic pathways		Interconversion of nucleotide di- and triphosphates	6	0	0.06	0.642656	0.44671	0.17	0.0959155	0.0117423	-0.1	0.888654	0.757903	0.1	0.449197	0.17196	-0.16	0.186893	0.0856065	-0.26	0.00713341	0.0021046	1.93	3.69	0.95	6.29	1.55984e+06	1.55978e+06	1.50813e+06	1.67928e+06	1.63e+06	1.56005e+06	1.75354e+06
388	P07741	Adenine phosphoribosyltransferase	APRT	72	10	63	10	180	19.6	6.02	42.519	183.91	metabolic process;response to stimulus;transport	cytoplasm;cytosol;extracellular;organelle lumen	catalytic activity;nucleotide binding	Purine metabolism; Metabolic pathways		Neutrophil degranulation; Purine salvage	9	0	0.24	0.317563	0.1868	0.03	1	0.999991	-0.27	0.165167	0.108139	-0.21	0.504414	0.208289	-0.51	0.0124645	0.00282036	-0.3	0.162621	0.0962998	4.04	13.26	1.61	12.86	1.79106e+06	1.90278e+06	1.7642e+06	1.97706e+06	2.54002e+06	2.11655e+06	1.86015e+06
389	O95861	3'(2'),5'-bisphosphate nucleotidase 1	BPNT1	56	12	23	12	308	33.4	5.69	42.492	52.36	metabolic process	cytosol	catalytic activity;metal ion binding	Sulfur metabolism; Metabolic pathways		Cytosolic sulfonation of small molecules	6	0	0.81	0.000198361	7.05733e-06	0.34	0.0889261	0.0106612	0.41	0.00302792	0.00106393	-0.47	0.0288781	0.000634683	-0.4	0.0217384	0.00588594	0.08	0.678383	0.511928	2.2	10.52	1.18	6.01	938342	977025	943554	1.48341e+06	1.83193e+06	1.6538e+06	1.1924e+06
390	P43686	26S proteasome regulatory subunit 6B	PSMC4	38	10	22	10	418	47.3	5.21	42.458	53.57	metabolic process;regulation of biological process;response to stimulus;transport	cytoplasm;cytosol;membrane;nucleus;proteasome	catalytic activity;nucleotide binding;protein binding;RNA binding	Epstein-Barr virus infection; Proteasome	Proteasome Degradation; Parkin-Ubiquitin Proteasomal System pathway	Regulation of RAS by GAPs; CDT1 association with the CDC6:ORC:origin complex; Downstream TCR signaling; UCH proteinases; NIK-->noncanonical NF-kB signaling; Hh mutants that don't undergo autocatalytic processing are degraded by ERAD; SCF-beta-TrCP mediated degradation of Emi1; Cross-presentation of soluble exogenous antigens (endosomes); Separation of Sister Chromatids; Vpu mediated degradation o…	152	0	0.04	1	0.999206	0	1	1	0.02	1	0.986415	-0.04	1	0.998912	-0.02	1	0.945541	0.02	1	0.988323	3.23	5.52	1.79	17.44	477189	447391	464153	477728	442797	493672	452880
391	P62081	40S ribosomal protein S7	RPS7	40	8	53	8	194	22.1	10.1	42.244	149	cell organization and biogenesis;metabolic process;regulation of biological process;transport	cytoplasm;cytoskeleton;cytosol;membrane;nucleus;ribosome	protein binding;RNA binding;structural molecule activity	Ribosome	Cytoplasmic Ribosomal Proteins	Peptide chain elongation; Eukaryotic Translation Termination; Viral mRNA Translation; Formation of the ternary complex, and subsequently, the 43S complex; L13a-mediated translational silencing of Ceruloplasmin expression; Selenocysteine synthesis; Nonsense Mediated Decay (NMD) independent of the Exon Junction Complex (EJC); Nonsense Mediated Decay (NMD) enhanced by the Exon Junction Complex (EJC)…	39	0	-0.21	0.0874593	0.0356727	-0.12	1	0.573497	-0.63	0.000158634	2.40723e-05	0.09	0.662184	0.336409	-0.42	0.00690815	0.0013026	-0.51	0.000754589	0.000115897	1.73	4.9	2.27	10.65	3.90261e+06	3.99386e+06	4.03771e+06	3.44744e+06	3.19655e+06	3.51012e+06	3.67464e+06
392	P02786	Transferrin receptor protein 1	TFRC	18	12	25	12	760	84.8	6.61	42.215	56.41	cell differentiation;cell organization and biogenesis;cellular homeostasis;metabolic process;regulation of biological process;response to stimulus;transport	cell surface;endosome;extracellular;membrane	protein binding;receptor activity;RNA binding;transporter activity	Endocytosis; HIF-1 signaling pathway; Hematopoietic cell lineage; Phagosome	Iron metabolism in placenta	Cargo recognition for clathrin-mediated endocytosis; Transferrin endocytosis and recycling; Golgi Associated Vesicle Biogenesis	15	0	0.22	1	0.962519	0.56	0.903413	0.334164	-0.79	0.402993	0.292731	0.33	1	0.67332	-1.01	0.237721	0.115335	-1.34	0.0327335	0.0145691	3.55	14.25	3.77	35.63	964628	900863	949183	1.20428e+06	904954	1.10783e+06	1.32726e+06
393	P51991	Heterogeneous nuclear ribonucleoprotein A3	HNRNPA3	29	11	54	9	378	39.6	9.01	42.2	160.05	metabolic process;transport	cytoplasm;nucleus;spliceosomal complex	protein binding;RNA binding;transporter activity	Spliceosome		mRNA Splicing - Major Pathway	5	1	-0.75	0.00423663	0.000755452	-0.13	1	0.625585	-0.62	0.00645891	0.00260862	0.62	0.0590222	0.00533844	0.13	1	0.880798	-0.49	0.0450464	0.0214204	3.73	14.26	2.35	13.93	1.43036e+06	1.34481e+06	1.3389e+06	989617	764006	799375	1.25439e+06
394	O75533	Splicing factor 3B subunit 1	SF3B1	10	11	22	11	1304	145.7	7.09	42.182	44.22	cell organization and biogenesis;metabolic process;regulation of biological process;response to stimulus	nucleus;spliceosomal complex	DNA binding;protein binding;receptor activity;RNA binding;signal transducer activity	Spliceosome	mRNA Processing	B-WICH complex positively regulates rRNA expression; mRNA Splicing - Major Pathway; mRNA Splicing - Minor Pathway	11	0	-0.56	0.00176329	0.000231802	-0.15	0.901465	0.331839	-0.58	0.000399762	8.22445e-05	0.41	0.0408864	0.00304695	-0.02	1	0.88159	-0.43	0.0035364	0.00087368	3.66	7.66	3.19	6.96	550591	581741	590667	444290	387254	393559	504853
395	P53597	Succinate--CoA ligase [ADP/GDP-forming] subunit alpha, mitochondrial	SUCLG1	34	9	27	9	346	36.2	8.79	42.148	85.38	metabolic process	cytosol;membrane;mitochondrion;organelle lumen	catalytic activity;nucleotide binding;RNA binding	Propanoate metabolism; Citrate cycle (TCA cycle); Carbon metabolism; Metabolic pathways	Amino Acid metabolism; TCA Cycle	Citric acid cycle (TCA cycle)	10	0	0.6	0.00129877	0.000111997	0.5	0.0151411	0.000751641	-0.64	0.000426644	9.00264e-05	-0.1	0.889407	0.529235	-1.25	1.37203e-05	1.74411e-07	-1.15	1.96317e-05	4.67558e-07	0.62	3.72	2.34	10.38	1.83287e+06	1.82944e+06	1.85051e+06	2.78366e+06	2.95308e+06	2.76008e+06	2.52672e+06
396	O75947	ATP synthase subunit d, mitochondrial	ATP5PD	59	7	30	7	161	18.5	5.3	42.116	83.79	cell organization and biogenesis;metabolic process;transport	cytosol;membrane;mitochondrion	catalytic activity;transporter activity	Huntington's disease; Parkinson's disease; Alzheimer's disease; Oxidative phosphorylation; Metabolic pathways	Electron Transport Chain; Oxidative phosphorylation	Cristae formation; Formation of ATP by chemiosmotic coupling	14	0	-0.47	0.801008	0.591341	0.36	1	0.608254	-0.82	0.0376316	0.0199898	0.83	0.290265	0.0851969	-0.35	0.365924	0.193661	-1.18	0.00777556	0.00234832	2.28	18.81	3.39	22.77	2.20398e+06	2.10782e+06	2.17422e+06	2.04518e+06	1.44349e+06	1.57002e+06	2.69119e+06
397	P56192	Methionine--tRNA ligase, cytoplasmic	MARS	20	12	25	12	900	101.1	6.16	41.957	50.23	cell communication;metabolic process;regulation of biological process;response to stimulus	cytoplasm;cytosol;membrane	catalytic activity;nucleotide binding;protein binding;RNA binding	Selenocompound metabolism; Aminoacyl-tRNA biosynthesis		Cytosolic tRNA aminoacylation; SeMet incorporation into proteins	10	0	-0.33	0.049553	0.017756	-0.26	0.142855	0.0208543	-0.56	0.000160794	2.48105e-05	0.07	1	0.999967	-0.23	0.0114213	0.00251656	-0.3	0.00729707	0.00217633	1.77	8.12	1.19	8.39	711093	690531	713000	556826	565862	643823	582563
398	P27694	Replication protein A 70 kDa DNA-binding subunit	RPA1	22	10	23	10	616	68.1	7.21	41.855	64.93	cell organization and biogenesis;cellular homeostasis;metabolic process;regulation of biological process;response to stimulus	nucleus	DNA binding;metal ion binding;protein binding	Homologous recombination; DNA replication; Fanconi anemia pathway; Mismatch repair; Nucleotide excision repair	Homologous recombination; Retinoblastoma (RB) in Cancer; ATR Signaling; G1 to S cell cycle control; DNA Replication; Mismatch repair	Translesion Synthesis by POLH; Mismatch repair (MMR) directed by MSH2:MSH6 (MutSalpha); Activation of the pre-replicative complex; Termination of translesion DNA synthesis; Translesion synthesis by POLI; Formation of Incision Complex in GG-NER; Recognition of DNA damage by PCNA-containing replication complex; Translesion synthesis by REV1; Meiotic recombination; Removal of the Flap Intermediate; …	87	0	0.01	1	0.999996	-0.17	0.627962	0.1844	0.03	1	0.987511	-0.17	0.445201	0.16816	0.02	1	0.992669	0.19	0.153783	0.0900951	2.16	3.94	1.84	9.3	674286	649069	673672	689086	676145	638466	599646
399	P09429	High mobility group protein B1	HMGB1	35	7	53	6	215	24.9	5.74	41.82	97.81	cell differentiation;cell organization and biogenesis;cell proliferation;cellular component movement;cellular homeostasis;defense response;metabolic process;regulation of biological process;response to stimulus;transport	cell surface;chromosome;cytoplasm;endosome;extracellular;membrane;nucleus;organelle lumen	catalytic activity;DNA binding;enzyme regulator activity;protein binding;RNA binding	Base excision repair	Retinoblastoma (RB) in Cancer; DNA Damage Response (only ATM dependent)	TRAF6 mediated NF-kB activation; Advanced glycosylation endproduct receptor signaling; TAK1 activates NFkB by phosphorylation and activation of IKKs complex; RIP-mediated NFkB activation via ZBP1; Activated TLR4 signalling; Interleukin-1 family signaling; Neutrophil degranulation; Regulation of TLR by endogenous ligand; DEx/H-box helicases activate type I IFN and inflammatory cytokines production…	40	1	-0.19	0.164232	0.080342	-0.24	0.0801453	0.00900123	0.09	0.599873	0.465584	-0.05	0.969825	0.627045	0.28	0.0216221	0.00583613	0.32	0.0033648	0.000819958	0.99	7.78	3.1	2.03	4.57986e+06	4.65878e+06	4.65991e+06	3.94604e+06	4.57007e+06	4.08986e+06	3.95481e+06
400	Q92499	ATP-dependent RNA helicase DDX1	DDX1	19	11	36	11	740	82.4	7.23	41.634	91.46	cell organization and biogenesis;development;metabolic process;regulation of biological process;response to stimulus	cytoplasm;cytosol;membrane;nucleus	catalytic activity;DNA binding;nucleotide binding;protein binding;RNA binding		DDX1 as a regulatory component of the Drosha microprocessor; mRNA Processing	tRNA processing in the nucleus	5	0	-0.15	0.594547	0.40664	-0.06	1	0.88729	-0.07	1	0.98533	0.09	1	0.880288	0.08	0.970993	0.678623	-0.01	1	0.9933	1.99	2.42	1.17	12.5	875300	878040	907201	820520	791555	783864	831607
401	P33121	Long-chain-fatty-acid--CoA ligase 1	ACSL1	20	12	29	12	698	77.9	7.15	41.593	71.73	metabolic process;regulation of biological process;response to stimulus;transport	endoplasmic reticulum;membrane;mitochondrion	catalytic activity;nucleotide binding	Peroxisome; Fatty acid degradation; PPAR signaling pathway; Fatty acid biosynthesis; Metabolic pathways; Adipocytokine signaling pathway; Fatty acid metabolism	Fatty Acid Beta Oxidation; Fatty Acid Biosynthesis; Mitochondrial LC-Fatty Acid Beta-Oxidation; PPAR signaling pathway	Synthesis of very long-chain fatty acyl-CoAs; PPARA activates gene expression; Linoleic acid (LA) metabolism; alpha-linolenic acid (ALA) metabolism	21	0	1	0.00868093	0.00194503	0.98	0.034224	0.00259163	-1.25	0.00167993	0.00052905	-0.03	1	0.999509	-2.25	5.86397e-05	2.3605e-06	-2.23	6.01025e-05	2.78252e-06	4.42	9.81	6.18	17.27	609954	566036	613238	1.40939e+06	1.22361e+06	1.1731e+06	1.20048e+06
402	P62826	GTP-binding nuclear protein Ran	RAN	32	6	64	6	216	24.4	7.49	41.549	200.47	cell division;cell organization and biogenesis;metabolic process;regulation of biological process;response to stimulus;transport	chromosome;cytoplasm;cytosol;endosome;membrane;nucleus	catalytic activity;metal ion binding;nucleotide binding;protein binding;RNA binding;transporter activity	Epstein-Barr virus infection; Ribosome biogenesis in eukaryotes; HTLV-I infection; RNA transport	Androgen receptor signaling pathway; miRNA Biogenesis	MicroRNA (miRNA) biogenesis; Rev-mediated nuclear export of HIV RNA; Nuclear import of Rev protein; Regulation of cholesterol biosynthesis by SREBP (SREBF); NEP/NS2 Interacts with the Cellular Export Machinery; tRNA processing in the nucleus; Transcriptional regulation by small RNAs	30	0	-0.09	0.716387	0.513092	-0.13	0.692919	0.215402	-0.08	0.195986	0.131125	-0.04	1	0.953892	0.02	1	0.835021	0.05	1	0.996578	1.76	2.87	2.6	10.93	6.31998e+06	6.34077e+06	6.52399e+06	5.74684e+06	6.08463e+06	5.94846e+06	5.79434e+06
403	P08134	Rho-related GTP-binding protein RhoC	RHOC	60	7	37	2	193	22	6.58	41.532	129.1	cell organization and biogenesis;cellular component movement;regulation of biological process;response to stimulus	cytosol;membrane;nucleus	catalytic activity;nucleotide binding;protein binding;signal transducer activity		Spinal Cord Injury; VEGFA-VEGFR2 Signaling Pathway	G alpha (12/13) signalling events; RHO GTPases Activate ROCKs; Sema4D induced cell migration and growth-cone collapse; Rho GTPase cycle; RHO GTPases Activate Formins; RHO GTPases activate CIT; RHO GTPases activate PKNs; RHO GTPases Activate Rhotekin and Rhophilins	19	5	-0.03	0.831729	0.620714	-0.07	1	0.859054	0.02	1	0.999996	-0.04	1	0.989557	0.04	0.954968	0.655529	0.08	1	0.884139	1.4	10.11	1.29	8.95	2.2489e+06	2.31224e+06	2.27476e+06	1.87747e+06	2.23379e+06	2.26328e+06	2.13749e+06
404	P54578	Ubiquitin carboxyl-terminal hydrolase 14	USP14	28	12	28	12	494	56	5.3	41.351	56.65	cell communication;metabolic process;regulation of biological process	cell surface;cytoplasm;cytosol;membrane;nucleus;proteasome	catalytic activity;enzyme regulator activity;protein binding			Ub-specific processing proteases	4	0	-0.11	0.671847	0.473793	0.01	1	0.989509	-0.13	0.388431	0.280188	0.12	1	0.72807	-0.02	1	0.992002	-0.14	0.653558	0.490719	6.84	5.64	2.66	3.54	718466	797743	703595	628328	665469	703450	697301
405	P08237	ATP-dependent 6-phosphofructokinase, muscle type	PFKM	15	11	33	8	780	85.1	7.99	41.204	74.96	cell organization and biogenesis;cellular homeostasis;metabolic process;regulation of biological process	cytoplasm;cytosol;membrane;nucleus	catalytic activity;metal ion binding;nucleotide binding;protein binding	Central carbon metabolism in cancer; Carbon metabolism; Galactose metabolism; Fructose and mannose metabolism; Pentose phosphate pathway; AMPK signaling pathway; Glycolysis / Gluconeogenesis; RNA degradation; Biosynthesis of amino acids; Metabolic pathways	Insulin Signaling; Glycolysis and Gluconeogenesis	Glycolysis	16	0	0.77	0.00111533	8.73932e-05	0.33	0.233232	0.0418974	0.7	0.00076145	0.000187794	-0.44	0.0643184	0.00662025	-0.07	1	0.955165	0.37	0.0400227	0.0185796	3.02	5.38	1.63	14.21	634135	672301	645334	1.0182e+06	1.10237e+06	1.13019e+06	818245
406	P39748	Flap endonuclease 1	FEN1	26	8	29	8	380	42.6	8.62	41.132	89.06	cell organization and biogenesis;cellular homeostasis;metabolic process;regulation of biological process;response to stimulus	membrane;mitochondrion;nucleus	catalytic activity;DNA binding;metal ion binding;protein binding	DNA replication; Non-homologous end-joining; Base excision repair		POLB-Dependent Long Patch Base Excision Repair; Early Phase of HIV Life Cycle; Removal of the Flap Intermediate; HDR through MMEJ (alt-NHEJ); PCNA-Dependent Long Patch Base Excision Repair; Removal of the Flap Intermediate from the C-strand	32	0	-0.46	0.00259965	0.000390883	-0.35	0.0373599	0.003002	-0.79	1.98597e-05	1.02145e-06	0.11	0.912016	0.555458	-0.33	0.00403158	0.000623528	-0.44	0.000701745	0.000100418	1.59	1.93	0.08	10.42	1.31098e+06	1.35136e+06	1.34282e+06	976133	970669	1.00592e+06	1.05685e+06
407	Q99729	Heterogeneous nuclear ribonucleoprotein A/B	HNRNPAB	28	9	47	8	332	36.2	8.21	41.094	102.94	cell organization and biogenesis;regulation of biological process	cytoplasm;nucleus	DNA binding;protein binding;RNA binding		Preimplantation Embryo; mRNA Processing		2	0	-0.48	0.000198361	6.98379e-06	-0.27	0.0180183	0.000955112	-0.45	7.96216e-05	8.42539e-06	0.21	0.0640596	0.00652509	0.03	1	0.999438	-0.18	0.0218175	0.00897126	2.83	5.69	1.77	4	1.49123e+06	1.41776e+06	1.42345e+06	1.06681e+06	952257	1.02148e+06	1.18217e+06
408	P26639	Threonine--tRNA ligase 1, cytoplasmic	TARS1	20	12	31	12	723	83.4	6.67	41.092	79.8	metabolic process	cytoplasm;cytoskeleton;cytosol	catalytic activity;nucleotide binding;protein binding;RNA binding	Aminoacyl-tRNA biosynthesis		Cytosolic tRNA aminoacylation	5	0	0.26	0.138962	0.0655079	-0.01	1	0.997275	0	1	0.979061	-0.27	0.184504	0.0397706	-0.26	0.0753543	0.0277862	0.01	1	0.99925	2.6	5.98	2.49	8.41	873970	888524	844233	946913	1.05593e+06	1.04799e+06	867145
409	P62136	Serine/threonine-protein phosphatase PP1-alpha catalytic subunit	PPP1CA	46	11	43	3	330	37.5	6.33	41.069	103.61	cell division;metabolic process;regulation of biological process;response to stimulus	cytoplasm;cytosol;membrane;nucleus	catalytic activity;metal ion binding;protein binding	Dopaminergic synapse; Vascular smooth muscle contraction; Insulin signaling pathway; Amphetamine addiction; cGMP-PKG signaling pathway; Hippo signaling pathway; Oxytocin signaling pathway; Long-term potentiation; Adrenergic signaling in cardiomyocytes; Focal adhesion; Proteoglycans in cancer; Regulation of actin cytoskeleton; mRNA surveillance pathway; Oocyte meiosis; Herpes simplex infection; In…	Nicotine Activity on Dopaminergic Neurons; Common Pathways Underlying Drug Addiction	Signaling by GPCR; Triglyceride catabolism; DARPP-32 events; Downregulation of TGF-beta receptor signaling; Circadian Clock	35	8	-0.45	0.000168058	5.05484e-06	-0.22	0.031554	0.0023629	-0.3	0.000289919	5.4757e-05	0.23	0.0356018	0.00148279	0.15	0.302689	0.154266	-0.08	0.115205	0.0645847	1.68	0.92	0.9	6.92	916510	937877	947092	680615	693094	685580	797504
410	P52597	Heterogeneous nuclear ribonucleoprotein F	HNRNPF	27	9	31	7	415	45.6	5.58	41.037	80.23	metabolic process;regulation of biological process;response to stimulus	cytosol;membrane;nucleus;spliceosomal complex	protein binding;RNA binding		Mecp2 and Associated Rett Syndrome	Gene and protein expression by JAK-STAT signaling after Interleukin-12 stimulation; mRNA Splicing - Major Pathway; FGFR2 alternative splicing; Interleukin-12 family signaling	15	0	-0.31	0.116796	0.0516457	-0.24	0.422897	0.101124	-0.64	0.000514049	0.000114209	0.07	1	0.991271	-0.33	0.026957	0.00779011	-0.4	0.0121044	0.00412038	2.25	8.5	0.99	8	738273	739716	710624	669351	568761	596312	625846
411	O00148	ATP-dependent RNA helicase DDX39A	DDX39A	27	11	40	3	427	49.1	5.68	40.988	100.97	metabolic process;regulation of biological process;response to stimulus;transport	cytoplasm;membrane;nucleus;spliceosomal complex	catalytic activity;nucleotide binding;protein binding;RNA binding			Cleavage of Growing Transcript in the Termination Region ; Transport of Mature mRNA derived from an Intron-Containing Transcript; mRNA 3'-end processing	9	0	-0.45	0.0026207	0.000396269	-0.19	0.343156	0.071178	-0.75	6.06949e-05	5.68055e-06	0.26	0.15672	0.0289462	-0.3	0.0409693	0.0128938	-0.56	0.000727621	0.000109633	2.27	6.14	2.83	10.02	744583	712137	734454	506513	572709	538733	614922
412	P09493	Tropomyosin alpha-1 chain	TPM1	28	11	69	2	284	32.7	4.74	40.982	159.9	cell organization and biogenesis;cellular component movement;regulation of biological process;response to stimulus	cytoplasm;cytoskeleton;cytosol	protein binding;structural molecule activity	Dilated cardiomyopathy; MicroRNAs in cancer; Adrenergic signaling in cardiomyocytes; Cardiac muscle contraction; Hypertrophic cardiomyopathy (HCM)	Striated Muscle Contraction	Smooth Muscle Contraction; Striated Muscle Contraction	9	0	-0.32	0.156124	0.0757144	-0.01	1	0.997571	1.8	3.3143e-06	3.63288e-08	0.31	0.200121	0.0466893	2.12	2.25686e-06	6.69851e-09	1.81	7.86789e-06	4.30482e-08	14.41	7.24	8.07	2.58	208217	156386	177697	141864	159429	140196	200737
413	P41250	Glycine--tRNA ligase	GARS1	23	13	29	13	739	83.1	7.03	40.827	62.99	metabolic process	cytoplasm;cytosol;extracellular;mitochondrion;organelle lumen	catalytic activity;nucleotide binding;protein binding	Aminoacyl-tRNA biosynthesis		Mitochondrial tRNA aminoacylation; Cytosolic tRNA aminoacylation	6	0	-0.05	1	0.935264	-0.32	0.208663	0.0353879	-0.49	0.00353703	0.00127643	-0.28	0.350799	0.114917	-0.44	0.0150781	0.00366091	-0.16	0.343923	0.229137	2.81	11.75	4.62	7.32	934320	964935	912520	791163	904884	1.00229e+06	745980
414	P63010	AP-2 complex subunit beta	AP2B1	14	12	29	3	937	104.5	5.38	40.82	74.66	cell organization and biogenesis;cellular component movement;metabolic process;regulation of biological process;response to stimulus;transport	cytosol;membrane	protein binding;transporter activity	Endocytosis; Huntington's disease; Endocrine and other factor-regulated calcium reabsorption; Synaptic vesicle cycle	Synaptic Vesicle Pathway; EGF/EGFR Signaling Pathway	Cargo recognition for clathrin-mediated endocytosis; Nef Mediated CD8 Down-regulation; Nef Mediated CD4 Down-regulation; Trafficking of GluR2-containing AMPA receptors; Recycling pathway of L1; LDL clearance; EPH-ephrin mediated repulsion of cells; Retrograde neurotrophin signalling; VLDLR internalisation and degradation; WNT5A-dependent internalization of FZD2, FZD5 and ROR2; MHC class II antige…	48	0	-0.24	0.530958	0.353972	-0.01	1	0.999837	-0.13	0.818624	0.676779	0.23	0.600057	0.288915	0.11	1	0.969904	-0.11	0.759664	0.587973	7.99	6.69	3.94	8.96	115785	98781.3	109964	101812	89460.8	93110.3	113511
415	P15144	Aminopeptidase N	ANPEP	13	10	21	10	967	109.5	5.48	40.795	69.94	cell communication;cell differentiation;development;metabolic process;regulation of biological process;response to stimulus;transport	membrane;nucleus	catalytic activity;metal ion binding;receptor activity	Hematopoietic cell lineage; Glutathione metabolism; Renin-angiotensin system; Metabolic pathways	Glutathione metabolism; Cardiac Progenitor Differentiation	Metabolism of Angiotensinogen to Angiotensins; Neutrophil degranulation	12	0	-0.43	1	0.933362	0.53	1	0.719447	-2.06	0.0184342	0.00877412	0.96	0.640711	0.318731	-1.63	0.0768015	0.02841	-2.59	0.00528234	0.00146609	2.83	17.61	2.84	39.24	976828	924885	964114	926524	672646	715715	1.33033e+06
416	P51149	Ras-related protein Rab-7a	RAB7A	57	9	24	9	207	23.5	6.7	40.714	58.02	cell organization and biogenesis;cellular homeostasis;metabolic process;regulation of biological process;response to stimulus;transport	cytoplasm;cytosol;endosome;Golgi;membrane;vacuole	catalytic activity;nucleotide binding;protein binding	Endocytosis; Amoebiasis; Tuberculosis; Phagosome; Salmonella infection		TBC/RABGAPs; Neutrophil degranulation; MHC class II antigen presentation; RAB GEFs exchange GTP for GDP on RABs; RAB geranylgeranylation	18	0	-0.16	0.290669	0.167141	0.2	0.41281	0.0962123	-0.59	0.000735597	0.000177387	0.37	0.0356018	0.00227654	-0.42	0.0174969	0.00445578	-0.79	0.000135229	9.7893e-06	3.16	7.82	3.57	5.22	849010	796974	822431	765624	656370	733619	939205
417	Q9Y230	RuvB-like 2	RUVBL2	24	9	26	9	463	51.1	5.64	40.685	61.63	cell organization and biogenesis;metabolic process;regulation of biological process;response to stimulus	cytoplasm;cytosol;membrane;nucleus	catalytic activity;DNA binding;nucleotide binding;protein binding			HATs acetylate histones; Telomere Extension By Telomerase	8	0	-0.72	6.61362e-06	1.96084e-08	-0.37	0.000837154	9.15692e-06	-0.59	5.1956e-06	8.9575e-08	0.35	0.0183944	2.08612e-05	0.13	0.227943	0.109142	-0.22	0.00202122	0.000425307	2.5	3.85	1.51	0.69	1.11718e+06	1.08307e+06	1.06353e+06	701188	659016	654186	838197
418	Q96QK1	Vacuolar protein sorting-associated protein 35	VPS35	21	13	28	13	796	91.6	5.49	40.473	55.5	cell organization and biogenesis;regulation of biological process;response to stimulus;transport	cytoplasm;cytosol;endosome;membrane;mitochondrion;vacuole	protein binding;transporter activity	Endocytosis		WNT ligand biogenesis and trafficking	4	0	-0.01	0.979434	0.781212	0.12	0.573298	0.1628	0.21	0.0182723	0.00868891	0.13	0.99381	0.657123	0.22	0.122867	0.0501262	0.09	0.513143	0.367796	5.03	5.48	1.38	7.68	365717	370487	337214	361620	364333	398495	400262
419	P62333	26S proteasome regulatory subunit 10B	PSMC6	34	11	30	11	389	44.1	7.49	40.342	74.4	cell organization and biogenesis;metabolic process;regulation of biological process;response to stimulus;transport	cytoplasm;cytosol;membrane;nucleus;proteasome	catalytic activity;nucleotide binding;protein binding;RNA binding	Epstein-Barr virus infection; Proteasome	Proteasome Degradation; Parkin-Ubiquitin Proteasomal System pathway	Regulation of RAS by GAPs; CDT1 association with the CDC6:ORC:origin complex; Downstream TCR signaling; UCH proteinases; NIK-->noncanonical NF-kB signaling; Hh mutants that don't undergo autocatalytic processing are degraded by ERAD; SCF-beta-TrCP mediated degradation of Emi1; Cross-presentation of soluble exogenous antigens (endosomes); Separation of Sister Chromatids; Vpu mediated degradation o…	152	0	0.01	1	0.999817	-0.03	1	0.992812	-0.08	0.821665	0.679987	-0.04	1	0.998936	-0.1	1	0.767877	-0.06	1	0.88422	1.68	6.15	1.36	12.02	2.08683e+06	2.03112e+06	2.02415e+06	1.89444e+06	2.05198e+06	2.14068e+06	2.0222e+06
420	Q96I99	Succinate--CoA ligase [GDP-forming] subunit beta, mitochondrial	SUCLG2	32	11	27	11	432	46.5	6.39	40.317	67.08	metabolic process	membrane;mitochondrion;organelle lumen	catalytic activity;metal ion binding;nucleotide binding;protein binding	Propanoate metabolism; Citrate cycle (TCA cycle); Carbon metabolism; Metabolic pathways	TCA Cycle and Deficiency of Pyruvate Dehydrogenase complex (PDHc); TCA Cycle	Citric acid cycle (TCA cycle)	10	0	0.57	0.000552833	2.95031e-05	0.51	0.00237559	5.67948e-05	-0.68	3.68598e-05	2.81266e-06	-0.06	1	0.963369	-1.25	2.85967e-06	1.09055e-08	-1.19	4.14588e-06	1.57041e-08	1.58	6.87	2.21	6.91	1.11396e+06	1.12692e+06	1.09225e+06	1.6512e+06	1.70661e+06	1.4925e+06	1.60019e+06
421	P26373	60S ribosomal protein L13	RPL13	39	9	56	9	211	24.2	11.65	40.272	107.34	cell organization and biogenesis;metabolic process;transport	cytosol;membrane;nucleus;ribosome	protein binding;RNA binding;structural molecule activity	Ribosome	Cytoplasmic Ribosomal Proteins	Peptide chain elongation; Eukaryotic Translation Termination; Viral mRNA Translation; L13a-mediated translational silencing of Ceruloplasmin expression; Nonsense Mediated Decay (NMD) independent of the Exon Junction Complex (EJC); Selenocysteine synthesis; Nonsense Mediated Decay (NMD) enhanced by the Exon Junction Complex (EJC); GTP hydrolysis and joining of the 60S ribosomal subunit; Major path…	34	0	-0.4	0.0375594	0.0123766	-0.3	0.487897	0.127043	-0.89	0.000136582	1.93677e-05	0.1	0.933899	0.576286	-0.49	0.0112091	0.00244298	-0.59	0.00172155	0.000341991	3.28	5.67	4.3	13.57	4.83692e+06	5.12421e+06	5.12127e+06	4.03514e+06	3.60591e+06	3.88549e+06	4.44138e+06
422	P47756	F-actin-capping protein subunit beta	CAPZB	33	9	57	9	277	31.3	5.59	40.125	151.49	cell organization and biogenesis;cellular component movement;coagulation;regulation of biological process;transport	cytoplasm;cytoskeleton;cytosol	protein binding	Endocytosis		COPI-independent Golgi-to-ER retrograde traffic; COPI-mediated anterograde transport; MHC class II antigen presentation; HSP90 chaperone cycle for steroid hormone receptors (SHR); Factors involved in megakaryocyte development and platelet production	20	0	0.22	0.0671108	0.0260543	0.07	1	0.835011	0.46	0.000801786	0.000200446	-0.15	0.368432	0.127794	0.24	0.0859649	0.0325282	0.39	0.00297939	0.000703467	3.3	3.66	0.66	3.69	1.45854e+06	1.55675e+06	1.49542e+06	1.68143e+06	1.74551e+06	1.80912e+06	1.57539e+06
423	P53634	Dipeptidyl peptidase 1	CTSC	22	7	20	7	463	51.8	6.99	40.116	55.94	cell death;cell organization and biogenesis;metabolic process;regulation of biological process;response to stimulus;transport	endoplasmic reticulum;extracellular;Golgi;membrane;organelle lumen;vacuole	catalytic activity;enzyme regulator activity;protein binding	Lysosome; Apoptosis		Neutrophil degranulation; MHC class II antigen presentation; Cargo concentration in the ER; COPII (Coat Protein 2) Mediated Vesicle Transport	16	0	0.74	0.00471181	0.000878101	0.59	0.0589759	0.0058306	1.4	3.47186e-05	2.59072e-06	-0.15	0.99381	0.657359	0.66	0.00702603	0.00133134	0.81	0.00128904	0.000238712	7.54	8.13	5.41	8.9	507492	589933	559038	864247	1.01649e+06	933017	781892
424	P62140	Serine/threonine-protein phosphatase PP1-beta catalytic subunit	PPP1CB	40	10	37	2	327	37.2	6.19	40.101	89.09	cell division;metabolic process;regulation of biological process;response to stimulus	cytoplasm;cytosol;nucleus	catalytic activity;metal ion binding;protein binding	Dopaminergic synapse; Vascular smooth muscle contraction; Insulin signaling pathway; Amphetamine addiction; cGMP-PKG signaling pathway; Hippo signaling pathway; Oxytocin signaling pathway; Long-term potentiation; Adrenergic signaling in cardiomyocytes; Focal adhesion; Proteoglycans in cancer; Regulation of actin cytoskeleton; mRNA surveillance pathway; Oocyte meiosis; Herpes simplex infection; In…	Common Pathways Underlying Drug Addiction; G13 Signaling Pathway	Triglyceride catabolism; RHO GTPases activate PAKs; RHO GTPases Activate ROCKs; Regulation of PLK1 Activity at G2/M Transition; Downregulation of TGF-beta receptor signaling; RHO GTPases activate CIT; RHO GTPases activate PKNs; Circadian Clock	43	0	-0.19	0.737404	0.532205	-0.12	1	1	-0.06	1	0.948997	0.07	0.885738	0.525977	0.13	1	0.897217	0.06	1	0.946188	6.68	5.66	14.19	3.56	63336.2	55395.9	59586.2	56725.3	52241.3	50989.5	54899.1
425	Q02878	60S ribosomal protein L6	RPL6	34	9	61	9	288	32.7	10.58	40.053	159.65	cell organization and biogenesis;metabolic process;regulation of biological process;transport	cytosol;membrane;nucleus;ribosome	DNA binding;protein binding;RNA binding;structural molecule activity	Ribosome	Cytoplasmic Ribosomal Proteins	Peptide chain elongation; Eukaryotic Translation Termination; Viral mRNA Translation; L13a-mediated translational silencing of Ceruloplasmin expression; Nonsense Mediated Decay (NMD) independent of the Exon Junction Complex (EJC); Selenocysteine synthesis; Nonsense Mediated Decay (NMD) enhanced by the Exon Junction Complex (EJC); GTP hydrolysis and joining of the 60S ribosomal subunit; Major path…	34	0	-0.32	0.0775995	0.0310595	-0.22	0.882336	0.31922	-0.83	0.000391752	7.97708e-05	0.11	0.903538	0.546476	-0.51	0.0269138	0.00776622	-0.61	0.00353817	0.000875609	1.21	10.43	1.63	13.75	3.58885e+06	3.65207e+06	3.6734e+06	2.9192e+06	2.52649e+06	3.10988e+06	3.12939e+06
426	P60660	Myosin light polypeptide 6	MYL6	51	7	46	7	151	16.9	4.65	39.937	121.52	cellular component movement	cytosol;membrane	catalytic activity;metal ion binding;motor activity;protein binding;structural molecule activity	Vascular smooth muscle contraction; Oxytocin signaling pathway	Focal Adhesion	RHO GTPases activate PAKs; EPHA-mediated growth cone collapse; RHO GTPases Activate ROCKs; Sema4D induced cell migration and growth-cone collapse; Smooth Muscle Contraction; RHO GTPases activate CIT; RHO GTPases activate PKNs	19	0	-0.43	0.0114683	0.00278838	-0.11	1	0.691213	0.65	0.000438244	9.40414e-05	0.32	0.121244	0.0192679	1.07	3.17044e-05	9.41731e-07	0.75	0.00025736	2.4502e-05	2.88	4.37	2.13	11.07	2.68181e+06	2.60246e+06	2.75675e+06	2.01721e+06	1.8594e+06	1.99593e+06	2.41896e+06
427	P22392	Nucleoside diphosphate kinase B	NME2	57	8	109	2	152	17.3	8.41	39.929	284.36	cell organization and biogenesis;cellular homeostasis;metabolic process;regulation of biological process;response to stimulus;transport	cytoplasm;cytosol;extracellular;membrane;nucleus;organelle lumen	catalytic activity;DNA binding;metal ion binding;nucleotide binding;protein binding	Purine metabolism; Metabolic pathways; Pyrimidine metabolism	Nucleotide Metabolism	Interconversion of nucleotide di- and triphosphates; Neutrophil degranulation	10	7	0.32	0.0103426	0.00241371	0.12	1	0.597804	0.41	0.0021717	0.0007206	-0.2	0.129553	0.0212018	0.09	1	0.888109	0.29	0.0142698	0.00543424	5.74	8.49	2.6	7.26	5.55448e+06	5.83134e+06	5.19824e+06	6.9467e+06	7.94301e+06	6.82127e+06	6.03344e+06
428	P23588	Eukaryotic translation initiation factor 4B	EIF4B	16	9	25	9	611	69.1	5.73	39.827	60.4	cell organization and biogenesis;metabolic process;regulation of biological process	cytosol	catalytic activity;protein binding;RNA binding	Proteoglycans in cancer; mTOR signaling pathway; RNA transport; PI3K-Akt signaling pathway	Translation Factors; Focal Adhesion-PI3K-Akt-mTOR-signaling pathway; Interferon type I signaling pathways	mTORC1-mediated signalling; L13a-mediated translational silencing of Ceruloplasmin expression; Translation initiation complex formation; GTP hydrolysis and joining of the 60S ribosomal subunit; Deadenylation of mRNA; Ribosomal scanning and start codon recognition	22	0	-0.22	0.0578894	0.0216748	-0.23	0.182981	0.0296372	-0.64	8.14773e-05	8.83404e-06	-0.01	1	0.999555	-0.42	0.00328221	0.00048816	-0.41	0.00186814	0.000380546	7.19	1.47	3.29	8.12	848671	740734	766036	668452	649251	656420	652193
429	O14979	Heterogeneous nuclear ribonucleoprotein D-like	HNRNPDL	22	8	45	6	420	46.4	9.57	39.771	107.72	metabolic process;regulation of biological process;response to stimulus	cytoplasm;cytosol;nucleus;spliceosomal complex	DNA binding;protein binding;RNA binding			Gene and protein expression by JAK-STAT signaling after Interleukin-12 stimulation; Interleukin-12 family signaling	5	0	-0.3	0.00817529	0.00180454	-0.03	1	0.979229	-0.67	0.000118678	1.51099e-05	0.27	0.0480611	0.00390014	-0.37	0.037553	0.0115682	-0.64	0.000263529	2.551e-05	2.56	6.16	0.33	6.8	1.27554e+06	1.24129e+06	1.21206e+06	1.00849e+06	909205	1.0181e+06	1.21593e+06
430	P38919	Eukaryotic initiation factor 4A-III	EIF4A3	30	11	46	9	411	46.8	6.73	39.655	86.48	metabolic process;regulation of biological process;response to stimulus;transport	cytoplasm;cytosol;membrane;nucleus;spliceosomal complex	catalytic activity;nucleotide binding;protein binding;RNA binding	Spliceosome; mRNA surveillance pathway; RNA transport		ISG15 antiviral mechanism; mRNA 3'-end processing; mRNA Splicing - Major Pathway; Cleavage of Growing Transcript in the Termination Region ; Regulation of expression of SLITs and ROBOs; Transport of Mature mRNA derived from an Intron-Containing Transcript; Nonsense Mediated Decay (NMD) enhanced by the Exon Junction Complex (EJC); Deadenylation of mRNA	27	0	-0.42	0.00359541	0.000613702	-0.24	0.329658	0.0671244	-0.7	0.000149277	2.22782e-05	0.18	0.218164	0.053028	-0.28	0.17265	0.0773266	-0.46	0.00294114	0.000689483	1.93	5.73	2.4	10.55	1.4622e+06	1.51077e+06	1.51349e+06	1.12886e+06	1.03048e+06	1.1485e+06	1.26116e+06
431	P24752	Acetyl-CoA acetyltransferase, mitochondrial	ACAT1	26	9	33	9	427	45.2	8.85	39.626	74.35	cell organization and biogenesis;metabolic process;response to stimulus	membrane;mitochondrion;organelle lumen	catalytic activity;metal ion binding;protein binding	Butanoate metabolism; Fatty acid degradation; Propanoate metabolism; Carbon metabolism; Lysine degradation; Pyruvate metabolism; Synthesis and degradation of ketone bodies; Terpenoid backbone biosynthesis; Metabolic pathways; Glyoxylate and dicarboxylate metabolism; Tryptophan metabolism; Valine, leucine and isoleucine degradation; Fatty acid metabolism	Fatty Acid Beta Oxidation; Synthesis and Degradation of Ketone Bodies; Tryptophan metabolism	Synthesis of Ketone Bodies; Branched-chain amino acid catabolism; Utilization of Ketone Bodies	23	0	0.02	1	0.97694	0.25	0.938686	0.360152	-0.86	0.00263913	0.000903446	0.24	0.996349	0.659881	-0.88	0.00304761	0.000440354	-1.11	0.000661052	9.06999e-05	0.64	8.33	2.26	15.03	1.44945e+06	1.4311e+06	1.43851e+06	1.66503e+06	1.45552e+06	1.43746e+06	1.67924e+06
432	P53618	Coatomer subunit beta	COPB1	15	11	28	11	953	107.1	6.05	39.56	68.8	transport	cytoplasm;cytosol;Golgi;membrane	protein binding;structural molecule activity			COPI-dependent Golgi-to-ER retrograde traffic; Neutrophil degranulation; COPI-mediated anterograde transport	14	0	0.13	0.506499	0.332732	0.11	0.977078	0.411466	0.06	0.851084	0.712944	-0.02	1	0.999765	-0.07	1	0.94558	-0.05	1	0.97898	0.25	4.31	1.94	7.74	1.1492e+06	1.15486e+06	1.15197e+06	1.26099e+06	1.19797e+06	1.3055e+06	1.24217e+06
433	Q06323	Proteasome activator complex subunit 1	PSME1	44	10	43	10	249	28.7	6.02	39.467	92.29	metabolic process;regulation of biological process;response to stimulus;transport	cytoplasm;cytosol;proteasome	enzyme regulator activity;protein binding	Proteasome; Antigen processing and presentation	Proteasome Degradation	Regulation of RAS by GAPs; CDT1 association with the CDC6:ORC:origin complex; Downstream TCR signaling; UCH proteinases; NIK-->noncanonical NF-kB signaling; Hh mutants that don't undergo autocatalytic processing are degraded by ERAD; SCF-beta-TrCP mediated degradation of Emi1; Cross-presentation of soluble exogenous antigens (endosomes); Separation of Sister Chromatids; Vpu mediated degradation o…	151	0	0.02	1	0.9985	-0.15	0.669567	0.204504	0.36	0.00503281	0.00193716	-0.16	0.612071	0.298533	0.35	0.00702603	0.00133375	0.51	0.00071894	0.000106758	0.75	6.93	1.63	6.8	2.25766e+06	2.22446e+06	2.24521e+06	2.04554e+06	2.2696e+06	2.33985e+06	2.03015e+06
434	Q8NBS9	Thioredoxin domain-containing protein 5	TXNDC5	24	7	17	7	432	47.6	5.97	39.464	50	cellular homeostasis;metabolic process;regulation of biological process;response to stimulus;transport	endoplasmic reticulum;extracellular;organelle lumen	catalytic activity;protein binding	Protein processing in endoplasmic reticulum		Neutrophil degranulation; Golgi Associated Vesicle Biogenesis; Lysosome Vesicle Biogenesis	10	0	-0.11	0.565313	0.382382	-0.21	0.296461	0.0574962	-0.05	1	0.998733	-0.1	1	0.689005	0.06	0.796824	0.516923	0.16	0.149014	0.086423	3.06	4.07	0.68	12.15	398547	375247	383677	336353	355549	364370	327625
435	P24821	Tenascin	TNC	8	12	21	12	2201	240.7	4.89	39.297	45.12	cell communication;cell differentiation;cell organization and biogenesis;metabolic process;regulation of biological process;response to stimulus	extracellular;membrane;organelle lumen	protein binding	MicroRNAs in cancer; Focal adhesion; ECM-receptor interaction; PI3K-Akt signaling pathway	Focal Adhesion; TGF-beta Signaling Pathway; Amplification and Expansion of Oncogenic Pathways as Metastatic Traits; TGF-B Signaling in Thyroid Cells for Epithelial-Mesenchymal Transition; Focal Adhesion-PI3K-Akt-mTOR-signaling pathway	ECM proteoglycans; Post-translational protein phosphorylation; Integrin cell surface interactions; Regulation of Insulin-like Growth Factor (IGF) transport and uptake by Insulin-like Growth Factor Binding Proteins (IGFBPs); Syndecan interactions	18	0	0.23	1	0.965906	0.12	1	0.82532	3.75	4.03754e-06	5.13524e-08	-0.11	1	0.992463	3.52	9.34192e-06	7.23994e-08	3.63	9.3385e-06	9.10324e-08	20.56	26.98	11.04	1.57	21976.2	25048	16460.5	28456.4	16360.4	25740.1	23864.6
436	P16402	Histone H1.3	H1-3	29	7	55	3	221	22.3	11.02	39.281	139.28	cell organization and biogenesis;metabolic process;regulation of biological process	chromosome;nucleus	DNA binding;RNA binding			Formation of Senescence-Associated Heterochromatin Foci (SAHF); Activation of DNA fragmentation factor	10	4	-1.96	0.00362431	0.000621705	-0.48	1	0.511063	-0.63	0.74199	0.601538	1.47	0.0593555	0.00576052	1.33	0.0178318	0.00454861	-0.15	1	0.999813	2.88	26.32	0.4	27.36	8.00465e+06	7.66199e+06	8.09395e+06	2.98685e+06	1.84877e+06	2.06154e+06	5.73041e+06
437	Q9BS26	Endoplasmic reticulum resident protein 44	ERP44	23	8	29	8	406	46.9	5.26	39.255	87.76	cellular homeostasis;metabolic process;regulation of biological process;response to stimulus;transport	cell surface;endoplasmic reticulum;extracellular;membrane;organelle lumen	catalytic activity;metal ion binding;protein binding			Neutrophil degranulation	3	0	0.21	0.117033	0.0517999	0.28	0.0848897	0.00974964	0.06	1	0.999976	0.07	1	0.80908	-0.15	0.141614	0.0602459	-0.22	0.0265006	0.0112873	2	2.3	0.65	10.75	951528	921867	917300	1.09507e+06	1.06938e+06	1.04578e+06	1.12062e+06
438	Q9Y262	Eukaryotic translation initiation factor 3 subunit L	EIF3L	27	12	25	12	564	66.7	6.34	39.171	52.81	metabolic process	cytoplasm;cytosol;membrane	protein binding;RNA binding			Formation of the ternary complex, and subsequently, the 43S complex; L13a-mediated translational silencing of Ceruloplasmin expression; Translation initiation complex formation; GTP hydrolysis and joining of the 60S ribosomal subunit; Formation of a pool of free 40S subunits; Ribosomal scanning and start codon recognition	11	0	-0.35	0.00145833	0.000145047	-0.14	0.441905	0.107827	-0.19	0.046726	0.0257663	0.21	0.0586638	0.00528123	0.16	0.061031	0.0212315	-0.05	1	0.880146	2.39	4.59	0.72	2.05	476274	474889	456228	393085	373030	358860	435239
439	P62906	60S ribosomal protein L10a	RPL10A	34	7	51	7	217	24.8	9.94	39.135	162.7	cell organization and biogenesis;metabolic process;response to stimulus;transport	cytosol;membrane;nucleus;ribosome	protein binding;RNA binding;structural molecule activity	Ribosome	Cytoplasmic Ribosomal Proteins	Peptide chain elongation; Eukaryotic Translation Termination; Viral mRNA Translation; L13a-mediated translational silencing of Ceruloplasmin expression; Nonsense Mediated Decay (NMD) independent of the Exon Junction Complex (EJC); Selenocysteine synthesis; Nonsense Mediated Decay (NMD) enhanced by the Exon Junction Complex (EJC); GTP hydrolysis and joining of the 60S ribosomal subunit; Major path…	34	0	-0.3	0.00699778	0.00146713	-0.21	0.227196	0.0402397	-0.59	4.632e-05	3.92509e-06	0.09	0.536666	0.236024	-0.29	0.00803134	0.00157564	-0.38	0.000702381	0.0001011	1.1	4.53	1.53	9.61	3.73185e+06	3.79154e+06	3.7129e+06	3.05919e+06	2.81615e+06	3.03765e+06	3.31222e+06
440	Q9UHX1	Poly(U)-binding-splicing factor PUF60	PUF60	19	8	22	8	559	59.8	5.29	39.112	76.16	cell death;cellular homeostasis;metabolic process;regulation of biological process	nucleus	catalytic activity;DNA binding;protein binding;RNA binding	Spliceosome		mRNA Splicing - Major Pathway	5	0	-0.42	0.0167002	0.00459769	-0.12	1	0.572202	-0.37	0.0291267	0.0149686	0.3	0.199058	0.0460205	0.05	1	0.92647	-0.25	0.245133	0.154652	3.55	12.42	5.94	5.74	378903	392519	406758	333443	293734	260052	361403
441	P35637	RNA-binding protein FUS	FUS	17	7	36	5	526	53.4	9.36	39.049	96.41	metabolic process;regulation of biological process;response to stimulus	cytoplasm;nucleus	DNA binding;metal ion binding;protein binding;RNA binding	Transcriptional misregulation in cancer	mRNA Processing	mRNA Splicing - Major Pathway	6	2	-0.7	0.00445134	0.000806934	-0.18	0.955707	0.399652	-0.67	0.0010417	0.0002736	0.51	0.0829648	0.0107615	0.03	1	0.900046	-0.48	0.0095785	0.00300739	0.59	10.58	0.44	12.46	3.45554e+06	3.43178e+06	3.41516e+06	2.51525e+06	2.09052e+06	2.11959e+06	3.02283e+06
442	P68036	Ubiquitin-conjugating enzyme E2 L3	UBE2L3	51	5	17	5	154	17.9	8.51	39.02	47.55	cell proliferation;metabolic process;regulation of biological process;response to stimulus	cytoplasm;cytosol;nucleus	catalytic activity;enzyme regulator activity;nucleotide binding;protein binding;RNA binding	Ubiquitin mediated proteolysis; Parkinson's disease	Parkin-Ubiquitin Proteasomal System pathway; Parkinsons Disease Pathway	Synthesis of active ubiquitin: roles of E1 and E2 enzymes; E3 ubiquitin ligases ubiquitinate target proteins; Antigen processing: Ubiquitination & Proteasome degradation	13	0	0.45	0.0103666	0.00242809	0.12	1	0.847835	0.53	0.00144045	0.000442093	-0.34	0.0819871	0.0103957	0.08	0.9895	0.697345	0.41	0.00576454	0.00161824	4.92	9.95	1.58	3.49	528550	573633	526212	627831	764467	723831	559407
443	P24666	Low molecular weight phosphotyrosine protein phosphatase	ACP1	58	6	21	6	158	18	6.74	38.935	71.29	metabolic process	cytoplasm;cytosol;membrane	catalytic activity;protein binding	Thiamine metabolism; Adherens junction; Metabolic pathways	VEGFA-VEGFR2 Signaling Pathway		4	0	0.05	0.652098	0.454894	-0.03	1	0.948056	0.1	0.838709	0.699395	-0.08	0.456763	0.177802	0.05	1	0.990808	0.13	0.462663	0.326551	1.37	5.47	2.16	4.72	391437	388976	399318	406456	444676	403733	384137
444	P62280	40S ribosomal protein S11	RPS11	44	7	39	7	158	18.4	10.3	38.935	104.59	cell differentiation;cell organization and biogenesis;metabolic process;transport	cytoplasm;cytosol;membrane;ribosome	protein binding;RNA binding;structural molecule activity	Ribosome	Cytoplasmic Ribosomal Proteins	Peptide chain elongation; Eukaryotic Translation Termination; Viral mRNA Translation; Formation of the ternary complex, and subsequently, the 43S complex; L13a-mediated translational silencing of Ceruloplasmin expression; Selenocysteine synthesis; Nonsense Mediated Decay (NMD) independent of the Exon Junction Complex (EJC); Nonsense Mediated Decay (NMD) enhanced by the Exon Junction Complex (EJC)…	38	0	-0.29	0.102448	0.0439986	-0.14	1	0.56477	-0.69	0.000274519	5.05753e-05	0.15	0.748431	0.40518	-0.4	0.0131104	0.00299985	-0.55	0.00145134	0.000276769	3.99	7.43	1.96	12.46	1.90854e+06	2.01998e+06	2.0627e+06	1.77644e+06	1.53093e+06	1.65067e+06	1.83119e+06
445	P20618	Proteasome subunit beta type-1	PSMB1	47	9	28	9	241	26.5	8.13	38.85	81.18	cell organization and biogenesis;metabolic process;regulation of biological process;response to stimulus;transport	cytoplasm;cytosol;extracellular;nucleus;organelle lumen;proteasome	catalytic activity;protein binding	Proteasome	Proteasome Degradation	Regulation of RAS by GAPs; CDT1 association with the CDC6:ORC:origin complex; Downstream TCR signaling; UCH proteinases; NIK-->noncanonical NF-kB signaling; Hh mutants that don't undergo autocatalytic processing are degraded by ERAD; SCF-beta-TrCP mediated degradation of Emi1; Neutrophil degranulation; Cross-presentation of soluble exogenous antigens (endosomes); Separation of Sister Chromatids; …	151	0	0.19	0.172593	0.0866212	0.05	1	0.705766	0.43	0.0054528	0.0021356	-0.15	0.857789	0.501379	0.24	0.331614	0.172692	0.39	0.0313364	0.0138086	3.26	0.69	4.69	7.89	781211	732499	764352	883021	872128	873191	852572
446	P17858	ATP-dependent 6-phosphofructokinase, liver type	PFKL	17	12	28	6	780	85	7.5	38.574	73.86	cell organization and biogenesis;metabolic process;regulation of biological process;response to stimulus;transport	cytoplasm;cytosol;extracellular;membrane;organelle lumen	catalytic activity;metal ion binding;nucleotide binding;protein binding	HIF-1 signaling pathway; Central carbon metabolism in cancer; Carbon metabolism; Galactose metabolism; Glucagon signaling pathway; Fructose and mannose metabolism; Pentose phosphate pathway; AMPK signaling pathway; Glycolysis / Gluconeogenesis; RNA degradation; Biosynthesis of amino acids; Metabolic pathways	Photodynamic therapy-induced HIF-1 survival signaling; Insulin Signaling; Glycolysis and Gluconeogenesis	Glycolysis; Neutrophil degranulation	22	1	-0.02	1	0.967087	0.12	1	0.999993	0.34	0.218391	0.147773	0.13	1	0.978446	0.36	0.135226	0.0568406	0.23	0.215841	0.133175	2.71	9.06	12.68	23.15	76865.9	73539.8	73207.1	72609.6	62655.6	74408.6	79969.5
447	P30050	60S ribosomal protein L12	RPL12	64	9	55	9	165	17.8	9.42	38.573	146.29	cell organization and biogenesis;metabolic process;transport	cytosol;membrane;ribosome	protein binding;RNA binding;structural molecule activity	Ribosome	Cytoplasmic Ribosomal Proteins	Peptide chain elongation; Eukaryotic Translation Termination; Viral mRNA Translation; L13a-mediated translational silencing of Ceruloplasmin expression; Nonsense Mediated Decay (NMD) independent of the Exon Junction Complex (EJC); Selenocysteine synthesis; Nonsense Mediated Decay (NMD) enhanced by the Exon Junction Complex (EJC); GTP hydrolysis and joining of the 60S ribosomal subunit; Major path…	34	0	-0.3	0.0241488	0.00717111	-0.21	0.4226	0.100228	-0.65	0.000164588	2.55347e-05	0.08	0.812554	0.463247	-0.35	0.0226541	0.00621067	-0.43	0.00260568	0.000592201	3.42	7.72	3.16	6.25	3.78578e+06	3.54522e+06	3.73114e+06	3.16303e+06	2.71772e+06	3.03738e+06	3.32342e+06
448	O95373	Importin-7	IPO7	12	10	22	10	1038	119.4	4.82	38.476	50.87	defense response;regulation of biological process;response to stimulus;transport	cytoplasm;cytosol;membrane;nucleus	enzyme regulator activity;protein binding;transporter activity				0	0	-0.18	0.197783	0.102619	-0.25	0.252186	0.0466814	-0.54	0.000996944	0.000261004	-0.07	1	0.98428	-0.36	0.0380656	0.0117907	-0.29	0.0527433	0.0257733	5.13	8	2.07	13.49	1.01276e+06	923843	932252	728494	821820	851152	754849
449	P10412	Histone H1.4	H1-4	26	6	58	2	219	21.9	11.03	38.205	141.99	cell organization and biogenesis;metabolic process;regulation of biological process	chromosome;nucleus	DNA binding;metal ion binding;nucleotide binding;protein binding;RNA binding		Pathways Affected in Adenoid Cystic Carcinoma	Formation of Senescence-Associated Heterochromatin Foci (SAHF); Activation of DNA fragmentation factor	11	0	-1.34	0.0508237	0.0183189	-0.34	1	0.823647	-0.3	1	0.999999	1.01	0.308783	0.0938357	1.04	0.0569153	0.0196068	0.04	1	0.843975	1.86	20.24	0.94	41.87	1.73174e+06	1.7878e+06	1.7894e+06	968643	683053	704826	1.40549e+06
450	Q9BY32	Inosine triphosphate pyrophosphatase	ITPA	70	8	40	8	194	21.4	5.66	38.138	81.32	cell organization and biogenesis;metabolic process	cytoplasm;cytosol	catalytic activity;metal ion binding;nucleotide binding;protein binding	Purine metabolism; Metabolic pathways; Drug metabolism - other enzymes		Purine catabolism	7	0	0.44	0.0363387	0.0118974	0.1	1	0.816265	0.4	0.0132229	0.00602054	-0.34	0.241895	0.062139	-0.03	1	0.98957	0.31	0.0605331	0.0305468	1.31	9.78	0.81	10.73	1.09712e+06	1.12272e+06	1.09797e+06	1.25138e+06	1.49512e+06	1.48494e+06	1.16687e+06
451	P27816	Microtubule-associated protein 4	MAP4	11	12	24	12	1152	120.9	5.43	38.013	48.02	cell division;cell organization and biogenesis;cellular component movement;regulation of biological process	cytoplasm;cytoskeleton	protein binding;RNA binding;structural molecule activity				0	0	-0.48	0.0188387	0.00528218	-0.23	0.602265	0.174066	0.08	0.772647	0.63258	0.25	0.521008	0.221087	0.56	0.00461228	0.000760384	0.31	0.0424849	0.019955	1.43	6.24	4.01	12.42	824797	848638	834668	640441	565423	599631	712296
452	Q9NR30	Nucleolar RNA helicase 2	DDX21	18	12	28	12	783	87.3	9.28	37.955	61.75	cell differentiation;metabolic process;regulation of biological process;response to stimulus	cytoplasm;membrane;nucleus	catalytic activity;nucleotide binding;protein binding;RNA binding			Major pathway of rRNA processing in the nucleolus and cytosol; B-WICH complex positively regulates rRNA expression	8	0	-1.51	0.000148852	3.99144e-06	-0.88	0.00999442	0.000403645	-2.19	5.1956e-06	9.78087e-08	0.63	0.0643184	0.00671455	-0.67	0.0089861	0.00184291	-1.31	0.000144107	1.09778e-05	2.83	4.7	3.64	19.45	2.30622e+06	2.19625e+06	2.30891e+06	864008	808546	789758	1.19271e+06
453	P25398	40S ribosomal protein S12	RPS12	53	6	39	6	132	14.5	7.21	37.929	84.28	cell organization and biogenesis;metabolic process;transport	cytoplasm;cytosol;membrane;ribosome	RNA binding;structural molecule activity	Ribosome	Cytoplasmic Ribosomal Proteins	Peptide chain elongation; Eukaryotic Translation Termination; Viral mRNA Translation; Formation of the ternary complex, and subsequently, the 43S complex; L13a-mediated translational silencing of Ceruloplasmin expression; Selenocysteine synthesis; Nonsense Mediated Decay (NMD) independent of the Exon Junction Complex (EJC); Nonsense Mediated Decay (NMD) enhanced by the Exon Junction Complex (EJC)…	38	0	-0.24	0.0456298	0.0159637	-0.07	1	0.731744	-0.54	0.000109154	1.34372e-05	0.17	0.335977	0.107637	-0.3	0.0062009	0.00114436	-0.47	0.000387095	4.44768e-05	1.3	4.13	1.32	10.2	3.01781e+06	3.08085e+06	3.00827e+06	2.6653e+06	2.45397e+06	2.55258e+06	2.9185e+06
454	P39019	40S ribosomal protein S19	RPS19	56	9	53	9	145	16.1	10.32	37.829	134.08	cell differentiation;cell organization and biogenesis;cellular component movement;defense response;metabolic process;regulation of biological process;response to stimulus;transport	cytoplasm;cytosol;membrane;nucleus;ribosome	protein binding;RNA binding;structural molecule activity	Ribosome	Cytoplasmic Ribosomal Proteins	Peptide chain elongation; Eukaryotic Translation Termination; Viral mRNA Translation; Formation of the ternary complex, and subsequently, the 43S complex; L13a-mediated translational silencing of Ceruloplasmin expression; Selenocysteine synthesis; Nonsense Mediated Decay (NMD) independent of the Exon Junction Complex (EJC); Nonsense Mediated Decay (NMD) enhanced by the Exon Junction Complex (EJC)…	38	0	-0.21	0.108138	0.0471299	-0.11	1	0.515683	-0.61	0.000157527	2.36423e-05	0.1	0.822427	0.472392	-0.4	0.0055688	0.00100271	-0.5	0.000801316	0.000127482	1.48	4.49	0.67	11.99	5.18699e+06	5.10843e+06	5.26188e+06	4.5748e+06	4.19267e+06	4.47353e+06	4.75631e+06
455	P51572	B-cell receptor-associated protein 31	BCAP31	46	11	38	11	246	28	8.44	37.801	98.52	cell death;cellular homeostasis;regulation of biological process;response to stimulus;transport	cytosol;endoplasmic reticulum;membrane;mitochondrion	protein binding	Protein processing in endoplasmic reticulum		Apoptotic cleavage of cellular proteins; Antigen Presentation: Folding, assembly and peptide loading of class I MHC	9	0	-0.43	0.696211	0.495693	0.02	1	1	-0.8	0.0854853	0.051356	0.45	0.832179	0.480455	-0.37	0.803077	0.521904	-0.81	0.0915676	0.0491252	1.91	15.6	1.15	14.31	4.66431e+06	4.58952e+06	4.76726e+06	3.98705e+06	2.90943e+06	3.47163e+06	4.63627e+06
456	P23284	Peptidyl-prolyl cis-trans isomerase B	PPIB	52	12	77	11	216	23.7	9.41	37.747	175.27	metabolic process;regulation of biological process	endoplasmic reticulum;membrane;nucleus;organelle lumen	catalytic activity;protein binding;RNA binding		Prolactin Signaling Pathway	Collagen biosynthesis and modifying enzymes	4	1	0.29	0.000247574	9.01796e-06	0.12	0.10323	0.0132023	0.09	0.216085	0.145757	-0.16	0.0314184	0.000756909	-0.19	0.0010429	0.000117106	-0.03	0.719243	0.548513	1.51	2.09	2.13	3.13	1.91124e+07	1.94666e+07	1.96942e+07	2.35852e+07	2.37215e+07	2.451e+07	2.11794e+07
457	P00367	Glutamate dehydrogenase 1, mitochondrial	GLUD1	19	9	24	9	558	61.4	7.8	37.677	54.95	cell organization and biogenesis;metabolic process;regulation of biological process	cytoplasm;mitochondrion;organelle lumen	catalytic activity;nucleotide binding;protein binding	Arginine biosynthesis; Carbon metabolism; Proximal tubule bicarbonate reclamation; Alanine, aspartate and glutamate metabolism; Nitrogen metabolism; Metabolic pathways; D-Glutamine and D-glutamate metabolism	Amino Acid metabolism; Urea cycle and metabolism of amino groups	Transcriptional activation of mitochondrial biogenesis; Amino acid synthesis and interconversion (transamination)	15	0	0.37	0.112898	0.0495871	0.29	0.451713	0.112587	-0.57	0.0080928	0.00339133	-0.08	1	0.981617	-0.94	0.000622883	5.9958e-05	-0.86	0.00071894	0.000106241	1.33	3.07	2.66	12.36	1.1793e+06	1.19899e+06	1.16796e+06	1.52651e+06	1.53446e+06	1.45082e+06	1.44417e+06
458	P26196	Probable ATP-dependent RNA helicase DDX6	DDX6	25	9	20	9	483	54.4	8.66	37.401	43.24	cell organization and biogenesis;metabolic process;regulation of biological process	cytoplasm;cytosol;membrane;mitochondrion;nucleus	catalytic activity;nucleotide binding;protein binding;RNA binding	RNA degradation		mRNA decay by 5' to 3' exoribonuclease	4	0	-0.08	0.803379	0.593772	-0.01	1	0.997212	-0.26	0.101151	0.0623024	0.06	0.763068	0.420236	-0.18	0.771585	0.493356	-0.24	0.0723247	0.0377049	4.94	11.12	0.58	5.14	412549	377036	409802	403766	388695	325647	406097
459	P53396	ATP-citrate synthase	ACLY	10	10	19	10	1101	120.8	7.33	37.372	43.12	metabolic process;regulation of biological process;transport	cytoplasm;cytosol;extracellular;membrane;organelle lumen	catalytic activity;metal ion binding;nucleotide binding;protein binding	Citrate cycle (TCA cycle); Metabolic pathways	Sterol Regulatory Element-Binding Proteins (SREBP) signalling; TCA Cycle and Deficiency of Pyruvate Dehydrogenase complex (PDHc); Fatty Acid Biosynthesis; Amino Acid metabolism	ChREBP activates metabolic gene expression; Fatty acyl-CoA biosynthesis; Neutrophil degranulation	15	0	0.12	1	0.916922	-0.33	1	0.820712	0.16	0.944411	0.83054	-0.45	0.721465	0.381468	0.04	1	0.99941	0.49	0.417406	0.288987	6	18.12	6.9	13.13	184011	180170	164089	175159	195788	247682	156356
460	P45974	Ubiquitin carboxyl-terminal hydrolase 5	USP5	16	13	26	13	858	95.7	5.03	37.371	58.27	metabolic process;regulation of biological process	cytosol;vacuole	catalytic activity;metal ion binding;protein binding			Synthesis of active ubiquitin: roles of E1 and E2 enzymes; Ub-specific processing proteases	6	0	0.19	0.651763	0.454137	-0.01	1	0.99999	0.47	0.0108054	0.00475126	-0.2	0.758083	0.414889	0.28	0.15399	0.0668478	0.48	0.0123169	0.0042456	3.18	7.85	1.16	11.21	287619	299730	306316	304852	355590	341760	292532
461	P78417	Glutathione S-transferase omega-1	GSTO1	54	11	44	11	241	27.5	6.6	37.301	99.25	cellular homeostasis;metabolic process;regulation of biological process;response to stimulus	cytoplasm;cytosol	antioxidant activity;catalytic activity;protein binding	Glutathione metabolism; Metabolism of xenobiotics by cytochrome P450; Drug metabolism - cytochrome P450; Chemical carcinogenesis; Platinum drug resistance	Myometrial Relaxation and Contraction Pathways; Metapathway biotransformation	Gene and protein expression by JAK-STAT signaling after Interleukin-12 stimulation; Glutathione conjugation; Methylation; Vitamin C (ascorbate) metabolism; Interleukin-12 family signaling	20	0	0.43	0.132855	0.0614474	0.06	1	0.976909	0.42	0.0314867	0.0163274	-0.37	0.404445	0.145812	-0.01	1	0.906085	0.36	0.0748314	0.0392424	3.78	11.42	2.66	5.68	2.42077e+06	2.59265e+06	2.44099e+06	2.67504e+06	3.2839e+06	3.28558e+06	2.65967e+06
462	P49720	Proteasome subunit beta type-3	PSMB3	40	8	31	8	205	22.9	6.55	37.278	103.07	metabolic process;regulation of biological process;response to stimulus;transport	cytoplasm;cytosol;nucleus;proteasome	catalytic activity;enzyme regulator activity;protein binding	Proteasome	Proteasome Degradation	Regulation of RAS by GAPs; CDT1 association with the CDC6:ORC:origin complex; Downstream TCR signaling; UCH proteinases; NIK-->noncanonical NF-kB signaling; Hh mutants that don't undergo autocatalytic processing are degraded by ERAD; SCF-beta-TrCP mediated degradation of Emi1; Cross-presentation of soluble exogenous antigens (endosomes); Separation of Sister Chromatids; Vpu mediated degradation o…	150	0	0.1	0.754776	0.548899	-0.01	1	0.964183	0.44	0.00143193	0.000410322	-0.11	0.556684	0.252225	0.34	0.0139279	0.00322821	0.46	0.00108164	0.000191122	4.73	1.64	2.91	6.79	1.02295e+06	930682	973267	1.05134e+06	1.04386e+06	1.01891e+06	965366
463	Q8NCW5	NAD(P)H-hydrate epimerase	NAXE	45	9	36	9	288	31.7	7.66	37.198	94.59	cell organization and biogenesis;metabolic process	cytosol;extracellular;mitochondrion;nucleus;organelle lumen	catalytic activity;metal ion binding;nucleotide binding;protein binding			Nicotinamide salvaging	5	0	0.6	0.000194774	6.59971e-06	0.27	0.0737356	0.00796914	0.33	0.00523531	0.00203497	-0.33	0.0314184	0.000736816	-0.27	0.0117879	0.00264229	0.06	1	0.86925	2	9.43	1.35	3.51	1.42496e+06	1.46871e+06	1.41474e+06	1.96836e+06	2.37685e+06	2.15789e+06	1.71817e+06
464	P28074	Proteasome subunit beta type-5	PSMB5	41	8	35	8	263	28.5	6.92	37.152	117.95	metabolic process;regulation of biological process;response to stimulus;transport	cytoplasm;cytosol;nucleus;proteasome	catalytic activity;protein binding	Proteasome	Proteasome Degradation	Regulation of RAS by GAPs; CDT1 association with the CDC6:ORC:origin complex; Downstream TCR signaling; UCH proteinases; NIK-->noncanonical NF-kB signaling; Hh mutants that don't undergo autocatalytic processing are degraded by ERAD; SCF-beta-TrCP mediated degradation of Emi1; Cross-presentation of soluble exogenous antigens (endosomes); Separation of Sister Chromatids; Vpu mediated degradation o…	150	0	0.12	0.920437	0.713036	0	1	0.999996	0.2	0.280424	0.194595	-0.12	1	0.678645	0.08	1	0.792927	0.2	0.27645	0.178017	2.53	5.62	2.56	8.29	1.41813e+06	1.35543e+06	1.41505e+06	1.40057e+06	1.55609e+06	1.534e+06	1.4127e+06
465	P00492	Hypoxanthine-guanine phosphoribosyltransferase	HPRT1	49	7	22	7	218	24.6	6.68	37.105	58.65	cell differentiation;cell organization and biogenesis;cell proliferation;metabolic process;regulation of biological process;response to stimulus	cytoplasm;cytosol	catalytic activity;metal ion binding;nucleotide binding;protein binding	Purine metabolism; Metabolic pathways; Drug metabolism - other enzymes	Mesodermal Commitment Pathway; Nucleotide Metabolism	Purine salvage	9	0	-0.16	0.344249	0.206025	-0.33	0.182981	0.0295856	0.51	0.00428315	0.00160167	-0.17	1	0.709757	0.67	0.000870094	9.2171e-05	0.84	0.000259067	2.48599e-05	3.89	4.54	4.44	8.7	1.21252e+06	1.30343e+06	1.22826e+06	1.01709e+06	1.10453e+06	1.09824e+06	1.03659e+06
466	P46781	40S ribosomal protein S9	RPS9	39	10	63	10	194	22.6	10.65	36.987	143.64	cell organization and biogenesis;metabolic process;regulation of biological process;transport	cytoplasm;cytosol;membrane;nucleus;ribosome	protein binding;RNA binding;structural molecule activity;translation regulator activity	Ribosome	Cytoplasmic Ribosomal Proteins	Peptide chain elongation; Eukaryotic Translation Termination; Viral mRNA Translation; Formation of the ternary complex, and subsequently, the 43S complex; L13a-mediated translational silencing of Ceruloplasmin expression; Selenocysteine synthesis; Nonsense Mediated Decay (NMD) independent of the Exon Junction Complex (EJC); Nonsense Mediated Decay (NMD) enhanced by the Exon Junction Complex (EJC)…	39	0	-0.21	0.148724	0.0706772	-0.1	1	0.758996	-0.65	0.000264671	4.82031e-05	0.11	0.724545	0.384627	-0.44	0.0089861	0.00183987	-0.55	0.00101848	0.000174463	1.24	4.34	1.7	13.09	3.55363e+06	3.57631e+06	3.63973e+06	3.09673e+06	2.89351e+06	3.14136e+06	3.32893e+06
467	P07099	Epoxide hydrolase 1	EPHX1	27	10	28	10	455	52.9	7.25	36.934	72.41	metabolic process;response to stimulus	endoplasmic reticulum;membrane	catalytic activity;protein binding	Bile secretion; Metabolism of xenobiotics by cytochrome P450; Chemical carcinogenesis	Photodynamic therapy-induced NFE2L2 (NRF2) survival signaling; Benzene metabolism; Benzo(a)pyrene metabolism; Aflatoxin B1 metabolism; Metapathway biotransformation	Phase I - Functionalization of compounds	11	0	1.02	0.0138492	0.00356643	0.77	0.175037	0.0270987	0.21	1	0.962592	-0.25	0.999887	0.664899	-0.8	0.0307825	0.00922171	-0.55	0.130486	0.0743046	2.25	16.89	2.2	24.25	426760	446400	436435	882256	768621	1.07196e+06	741803
468	O75475	PC4 and SFRS1-interacting protein	PSIP1	19	10	36	9	530	60.1	9.13	36.872	71.94	cell organization and biogenesis;metabolic process;regulation of biological process;response to stimulus;transport	cytosol;nucleus	DNA binding;metal ion binding;protein binding;RNA binding			2-LTR circle formation; APOBEC3G mediated resistance to HIV-1 infection; Integration of viral DNA into host genomic DNA; Vpr-mediated nuclear import of PICs; Autointegration results in viral DNA circles	13	0	-1.76	0.000650431	4.02654e-05	-0.77	0.129712	0.0180675	-1.79	0.000158634	2.40873e-05	0.98	0.0567302	0.00496329	-0.03	1	0.983297	-1.02	0.00783455	0.00237411	3.71	20.75	2.58	5.96	3.49522e+06	3.24554e+06	3.3679e+06	1.26542e+06	841088	996746	1.91282e+06
469	P48047	ATP synthase subunit O, mitochondrial	ATP5PO	53	9	38	9	213	23.3	9.96	36.866	94.63	cell organization and biogenesis;metabolic process;transport	membrane;mitochondrion;nucleus	catalytic activity;protein binding;transporter activity	Huntington's disease; Parkinson's disease; Alzheimer's disease; Oxidative phosphorylation; Metabolic pathways	Electron Transport Chain; Oxidative phosphorylation	Cristae formation; Formation of ATP by chemiosmotic coupling	14	0	-0.53	0.589646	0.402088	0.36	1	0.564008	-0.71	0.0568472	0.0319466	0.89	0.193011	0.0434707	-0.18	0.724925	0.456764	-1.07	0.0100468	0.00321786	2.17	17.78	2.1	23.04	2.01286e+06	1.9283e+06	1.96079e+06	1.79278e+06	1.31133e+06	1.3616e+06	2.44205e+06
470	B5ME19	Eukaryotic translation initiation factor 3 subunit C-like protein	EIF3CL	15	13	29	13	914	105.4	5.64	36.839	50.89	metabolic process	cytoplasm	protein binding;RNA binding	RNA transport			1	0	-0.26	0.0251625	0.00756688	-0.19	0.892701	0.327487	-0.16	0.589918	0.456117	0.07	0.435584	0.162562	0.1	0.226655	0.108141	0.03	1	0.998551	4.31	8.56	7.06	6.81	910797	937621	990908	783789	675986	790378	823727
471	P20700	Lamin-B1	LMNB1	17	9	29	8	586	66.4	5.16	36.714	76.44	regulation of biological process;response to stimulus	membrane;nucleus	catalytic activity;motor activity;protein binding;structural molecule activity	Apoptosis	Fas Ligand (FasL) pathway and Stress induction of Heat Shock Proteins (HSP) regulation	Gene and protein expression by JAK-STAT signaling after Interleukin-12 stimulation; Breakdown of the nuclear lamina; Initiation of Nuclear Envelope Reformation; Clearance of Nuclear Envelope Membranes from Chromatin; Meiotic synapsis; Depolymerisation of the Nuclear Lamina; Formation of Senescence-Associated Heterochromatin Foci (SAHF); Deregulated CDK5 triggers multiple neurodegenerative pathway…	34	0	-1.66	0.0529517	0.0193999	-0.63	1	0.614462	-2.15	0.00843781	0.00356793	1.03	0.456763	0.17754	-0.49	1	0.782515	-1.52	0.0615818	0.0311279	4.03	21.64	1.92	42.74	1.38801e+06	1.30583e+06	1.41057e+06	569011	372859	440169	899671
472	P39656	Dolichyl-diphosphooligosaccharide--protein glycosyltransferase 48 kDa subunit	DDOST	21	8	27	8	456	50.8	6.55	36.676	53.44	metabolic process;response to stimulus;transport	endoplasmic reticulum;membrane	catalytic activity;protein binding	N-Glycan biosynthesis; Protein processing in endoplasmic reticulum; Metabolic pathways	AGE/RAGE pathway	Advanced glycosylation endproduct receptor signaling; Asparagine N-linked glycosylation; Neutrophil degranulation; SRP-dependent cotranslational protein targeting to membrane	13	0	-0.76	0.164642	0.0807519	0.02	1	0.999987	-1.06	0.00810391	0.00340282	0.79	0.303683	0.0917725	-0.3	0.504664	0.292748	-1.09	0.0114539	0.00383243	2.14	16.05	4.25	15.55	844142	810563	818065	611056	456460	481864	773861
473	P35613	Basigin	BSG	25	8	28	8	385	42.2	5.66	36.618	52.19	cell organization and biogenesis;cellular component movement;metabolic process;regulation of biological process;response to stimulus;transport	membrane;mitochondrion	protein binding;transporter activity		Matrix Metalloproteinases	Integrin cell surface interactions; Proton-coupled monocarboxylate transport; Basigin interactions; Degradation of the extracellular matrix; Pyruvate metabolism	15	0	-1.43	0.0182773	0.00509823	-0.35	1	0.722162	-1.97	0.00143193	0.00041572	1.08	0.173385	0.0339565	-0.54	0.636069	0.389038	-1.62	0.00719459	0.0021287	2.57	23.7	4.52	29.05	2.35536e+06	2.25801e+06	2.24961e+06	1.14806e+06	734277	839687	1.71495e+06
474	Q96AG4	Leucine-rich repeat-containing protein 59	LRRC59	36	10	37	10	307	34.9	9.57	36.578	76.29		endoplasmic reticulum;membrane;nucleus	protein binding;RNA binding				0	0	-0.76	0.0345435	0.0112365	-0.18	1	0.818776	-1.43	0.000270343	4.95782e-05	0.58	0.22997	0.0581242	-0.67	0.0348262	0.0106432	-1.25	0.000933626	0.000157176	3.81	11.78	1.42	19.76	1.56643e+06	1.45444e+06	1.49004e+06	993837	785400	879162	1.29523e+06
475	Q16836	Hydroxyacyl-coenzyme A dehydrogenase, mitochondrial	HADH	33	8	29	8	314	34.3	8.85	36.49	76.9	metabolic process;regulation of biological process;response to stimulus	cytoplasm;membrane;mitochondrion;organelle lumen	catalytic activity;nucleotide binding	Butanoate metabolism; Fatty acid degradation; Lysine degradation; Fatty acid elongation; Metabolic pathways; Tryptophan metabolism; Valine, leucine and isoleucine degradation; Fatty acid metabolism	Fatty Acid Beta Oxidation; Fatty Acid Biosynthesis; Mitochondrial LC-Fatty Acid Beta-Oxidation; Amino Acid metabolism; Tryptophan metabolism	Beta oxidation of hexanoyl-CoA to butanoyl-CoA; Beta oxidation of butanoyl-CoA to acetyl-CoA; Beta oxidation of decanoyl-CoA to octanoyl-CoA-CoA; Beta oxidation of octanoyl-CoA to hexanoyl-CoA; Beta oxidation of lauroyl-CoA to decanoyl-CoA-CoA	23	0	0.28	0.0197013	0.00556577	0.26	0.12154	0.0164132	-0.37	0.00156263	0.000485523	-0.02	1	0.946241	-0.65	8.56349e-05	4.06403e-06	-0.62	0.000112158	7.50555e-06	1.06	7.87	2.36	5.06	998858	1.00191e+06	1.01868e+06	1.21787e+06	1.33374e+06	1.14121e+06	1.21627e+06
476	P09972	Fructose-bisphosphate aldolase C	ALDOC	20	5	56	1	364	39.4	6.87	36.445	202.77	cell differentiation;metabolic process;transport	cytoskeleton;cytosol;extracellular;mitochondrion;organelle lumen	catalytic activity;protein binding	Carbon metabolism; Fructose and mannose metabolism; Pentose phosphate pathway; Glycolysis / Gluconeogenesis; Biosynthesis of amino acids; Metabolic pathways	Glycolysis and Gluconeogenesis	Gluconeogenesis; Glycolysis; Neutrophil degranulation	15	0	0.89	0.00106732	7.77545e-05	0.49	0.0641043	0.00639926	1.39	1.71712e-05	7.74587e-07	-0.41	0.178586	0.0366834	0.5	0.011173	0.0024287	0.9	0.000351687	3.84843e-05	5.61	8.71	1.35	11.29	292461	286851	318332	468190	543208	549848	414787
477	Q5SSJ5	Heterochromatin protein 1-binding protein 3	HP1BP3	20	9	26	9	553	61.2	9.67	36.392	57.94	cell organization and biogenesis;regulation of biological process;response to stimulus	chromosome;nucleus	DNA binding;protein binding				0	0	-0.52	0.00323693	0.00053783	0	1	0.999982	-0.1	0.602179	0.467882	0.52	0.0271227	0.000480658	0.42	0.0205935	0.00547997	-0.1	0.574516	0.421941	2.72	9.44	0.78	5.65	840206	817373	863139	683083	577811	587511	838966
478	Q13148	TAR DNA-binding protein 43	TARDBP	31	7	17	7	414	44.7	6.19	36.382	48.94	cell organization and biogenesis;metabolic process;regulation of biological process;response to stimulus	cytoplasm;nucleus	DNA binding;protein binding;RNA binding				0	0	-0.57	0.010253	0.00237976	-0.11	1	0.799001	-0.78	0.000679246	0.000162653	0.46	0.0876952	0.0118957	-0.21	0.490317	0.279855	-0.67	0.00269201	0.000614431	0.51	13.04	2.59	11.91	506108	503850	509012	414899	340971	327405	484444
479	P15559	NAD(P)H dehydrogenase [quinone] 1	NQO1	40	9	36	9	274	30.8	8.88	36.203	100.19	cell communication;metabolic process;regulation of biological process;response to stimulus	cytoplasm;cytosol	antioxidant activity;catalytic activity;protein binding;RNA binding	Ubiquinone and other terpenoid-quinone biosynthesis	Dopamine metabolism; Aryl Hydrocarbon Receptor; Apoptosis-related network due to altered Notch3 in ovarian cancer; Aryl Hydrocarbon Receptor Pathway; NRF2 pathway; Transcriptional activation by NRF2; Photodynamic therapy-induced NFE2L2 (NRF2) survival signaling; Simplified Interaction Map Between LOXL4 and Oxidative Stress Pathway; Benzene metabolism; Oxidative Stress; Estrogen metabolism	Regulation of ornithine decarboxylase (ODC)	16	0	1.02	9.32279e-05	1.65844e-06	0.64	0.00265977	6.71376e-05	0.36	0.030257	0.015626	-0.38	0.0958771	0.0135346	-0.66	0.000626464	6.07882e-05	-0.28	0.027605	0.0118855	5.51	8.68	0.59	10.37	1.62151e+06	1.81008e+06	1.73506e+06	3.06682e+06	3.61844e+06	3.52619e+06	2.71094e+06
480	O15144	Actin-related protein 2/3 complex subunit 2	ARPC2	40	9	31	9	300	34.3	7.36	36.133	88.25	cell organization and biogenesis;cellular component movement;regulation of biological process;response to stimulus	cytoplasm;cytoskeleton;cytosol;endosome;membrane	protein binding;structural molecule activity	Endocytosis; Pathogenic Escherichia coli infection; Salmonella infection; Regulation of actin cytoskeleton; Bacterial invasion of epithelial cells; Fc gamma R-mediated phagocytosis; Shigellosis	Pathogenic Escherichia coli infection	EPHB-mediated forward signaling; Clathrin-mediated endocytosis; RHO GTPases Activate WASPs and WAVEs; Regulation of actin dynamics for phagocytic cup formation	23	0	0.09	0.957245	0.754525	0.06	1	0.991434	0.97	2.99518e-05	2.09612e-06	-0.03	1	0.93633	0.88	0.000103446	5.53393e-06	0.91	6.08212e-05	2.95429e-06	4.3	3.81	1.79	10.02	1.39395e+06	1.30501e+06	1.28741e+06	1.38838e+06	1.38539e+06	1.48042e+06	1.35588e+06
481	P48444	Coatomer subunit delta	ARCN1	24	11	25	11	511	57.2	6.21	36.096	62.64	response to stimulus;transport	cytoplasm;cytosol;endoplasmic reticulum;Golgi;membrane	RNA binding		miR-517 relationship with ARCN1 and USP1	COPI-dependent Golgi-to-ER retrograde traffic; COPI-mediated anterograde transport	12	0	0.12	0.223463	0.119314	0.12	0.942879	0.374062	0.07	0.689722	0.547242	0	1	0.918361	-0.05	1	0.773868	-0.05	1	0.996729	2.04	5.07	0.79	5.51	829377	858468	828385	891916	898876	976103	887660
482	Q9UJZ1	Stomatin-like protein 2, mitochondrial	STOML2	38	8	17	8	356	38.5	7.39	36.071	52.27	cell organization and biogenesis;cellular homeostasis;metabolic process;regulation of biological process;response to stimulus;transport	cytoplasm;cytoskeleton;membrane;mitochondrion	protein binding			Processing of SMDT1	3	0	-0.83	0.0151273	0.00404933	-0.12	1	0.950839	-1.37	0.000284688	5.30489e-05	0.72	0.0857918	0.011422	-0.54	0.0892953	0.0340561	-1.25	0.000737405	0.000112659	4.85	13.93	0.66	19.69	757905	687781	724876	465834	352149	406417	660972
483	P30740	Leukocyte elastase inhibitor	SERPINB1	28	10	21	9	379	42.7	6.28	35.969	42.94	regulation of biological process;transport	cytoplasm;extracellular;membrane;organelle lumen	enzyme regulator activity	Amoebiasis		Neutrophil degranulation	4	1	0.77	0.0079842	0.00175172	0.32	0.654865	0.197522	1.91	1.39744e-05	4.95436e-07	-0.45	0.235126	0.0600236	1.14	0.000543971	5.01962e-05	1.59	6.01089e-05	2.83342e-06	2.43	4.92	2.82	7.49	248249	236503	243044	393060	414940	433716	314230
484	P24539	ATP synthase F(0) complex subunit B1, mitochondrial	ATP5PB	32	7	29	7	256	28.9	9.36	35.924	74.13	cell organization and biogenesis;metabolic process;transport	membrane;mitochondrion;nucleus;organelle lumen	catalytic activity;protein binding;transporter activity	Huntington's disease; Parkinson's disease; Alzheimer's disease; Oxidative phosphorylation; Metabolic pathways	Electron Transport Chain; Oxidative phosphorylation	Cristae formation; Formation of ATP by chemiosmotic coupling	14	0	-0.48	0.828594	0.617322	0.4	1	0.653158	-0.86	0.0465555	0.025633	0.88	0.325399	0.103149	-0.38	0.416689	0.227943	-1.25	0.0102326	0.00329029	3.58	17.6	2.39	27.19	2.66228e+06	2.4789e+06	2.56107e+06	2.36607e+06	1.71367e+06	1.83456e+06	3.24269e+06
485	P27708	CAD protein	CAD	6	14	26	12	2225	242.8	6.46	35.91	45.09	metabolic process	cytoplasm;cytosol;membrane;nucleus	catalytic activity;metal ion binding;nucleotide binding;protein binding	Alanine, aspartate and glutamate metabolism; Metabolic pathways; Pyrimidine metabolism	Endothelin Pathways; Amino Acid metabolism	Pyrimidine biosynthesis	9	2	-0.38	0.237423	0.129002	-0.42	0.370602	0.0804481	-0.23	0.455005	0.337801	-0.04	1	0.997609	0.16	1	0.954899	0.2	1	0.850561	5.28	7.22	4.66	14.84	796629	750735	717225	576251	559510	640483	605871
486	P63241	Eukaryotic translation initiation factor 5A-1	EIF5A	41	6	56	6	154	16.8	5.24	35.794	199	cell death;cellular homeostasis;metabolic process;regulation of biological process;response to stimulus;transport	cytoplasm;cytosol;endoplasmic reticulum;membrane;nucleus	protein binding;RNA binding		Translation Factors; eIF5A regulation in response to inhibition of the nuclear export system	Hypusine synthesis from eIF5A-lysine	6	0	-0.21	0.0539469	0.0198331	-0.27	0.0994072	0.0125043	-0.67	6.56376e-05	6.41987e-06	-0.06	1	0.997859	-0.46	0.0024307	0.000334736	-0.4	0.00223546	0.000484538	0.83	6.99	1.42	9.05	7.75912e+06	7.63474e+06	7.72192e+06	5.99753e+06	6.85926e+06	6.68313e+06	6.32984e+06
487	Q08170	Serine/arginine-rich splicing factor 4	SRSF4	11	6	25	3	494	56.6	11.52	35.751	73.32	metabolic process;regulation of biological process;response to stimulus;transport	nucleus	protein binding;RNA binding	Spliceosome; Herpes simplex infection	mRNA Processing	Cleavage of Growing Transcript in the Termination Region ; Transport of Mature mRNA derived from an Intron-Containing Transcript; mRNA 3'-end processing; mRNA Splicing - Major Pathway	14	3	-0.23	0.520847	0.344805	-0.1	1	0.973736	-0.78	0.00165049	0.000516997	0.14	0.991598	0.652125	-0.55	0.0264756	0.00761734	-0.69	0.00424974	0.0011	4.12	5.73	2.48	14.31	452132	486098	485956	440157	413906	392615	445296
488	P62888	60S ribosomal protein L30	RPL30	49	5	33	5	115	12.8	9.63	35.697	89.99	cell organization and biogenesis;defense response;metabolic process;response to stimulus;transport	cytosol;membrane;nucleus;ribosome	protein binding;RNA binding;structural molecule activity	Ribosome	Selenium Metabolism and Selenoproteins; Cytoplasmic Ribosomal Proteins	Peptide chain elongation; Eukaryotic Translation Termination; Viral mRNA Translation; L13a-mediated translational silencing of Ceruloplasmin expression; Nonsense Mediated Decay (NMD) independent of the Exon Junction Complex (EJC); Selenocysteine synthesis; Nonsense Mediated Decay (NMD) enhanced by the Exon Junction Complex (EJC); GTP hydrolysis and joining of the 60S ribosomal subunit; Major path…	35	0	-0.29	0.0245058	0.00729674	-0.21	0.39165	0.0889318	-0.75	6.54426e-05	6.37321e-06	0.08	0.869487	0.511182	-0.47	0.00460675	0.000754889	-0.55	0.000723422	0.000108391	1.92	7.49	2.35	8.96	2.78549e+06	2.68131e+06	2.72255e+06	2.22847e+06	2.0272e+06	2.35441e+06	2.43946e+06
489	Q15008	26S proteasome non-ATPase regulatory subunit 6	PSMD6	33	10	24	10	389	45.5	5.62	35.67	59.36	metabolic process;regulation of biological process;response to stimulus;transport	cytosol;extracellular;organelle lumen;proteasome	catalytic activity;enzyme regulator activity;protein binding	Epstein-Barr virus infection; Proteasome	Proteasome Degradation; Parkin-Ubiquitin Proteasomal System pathway	Regulation of RAS by GAPs; CDT1 association with the CDC6:ORC:origin complex; Downstream TCR signaling; UCH proteinases; NIK-->noncanonical NF-kB signaling; Hh mutants that don't undergo autocatalytic processing are degraded by ERAD; SCF-beta-TrCP mediated degradation of Emi1; Neutrophil degranulation; Cross-presentation of soluble exogenous antigens (endosomes); Separation of Sister Chromatids; …	153	0	-0.02	1	0.999923	0	1	0.999627	-0.07	1	0.920156	0.03	1	0.997203	-0.04	1	0.955427	-0.07	1	0.845914	3.27	6.25	1.28	7.32	560520	566263	532498	514908	550928	583614	550624
490	Q02543	60S ribosomal protein L18a	RPL18A	34	6	44	6	176	20.7	10.71	35.662	104.67	cell organization and biogenesis;metabolic process;response to stimulus;transport	cytosol;membrane;ribosome	protein binding;RNA binding;structural molecule activity	Ribosome	Cytoplasmic Ribosomal Proteins	Peptide chain elongation; Eukaryotic Translation Termination; Viral mRNA Translation; L13a-mediated translational silencing of Ceruloplasmin expression; Nonsense Mediated Decay (NMD) independent of the Exon Junction Complex (EJC); Selenocysteine synthesis; Nonsense Mediated Decay (NMD) enhanced by the Exon Junction Complex (EJC); GTP hydrolysis and joining of the 60S ribosomal subunit; Major path…	34	0	-0.27	0.0493984	0.0176587	-0.18	0.792418	0.264028	-0.69	0.0002924	5.54162e-05	0.09	0.772423	0.428326	-0.42	0.0274499	0.00801397	-0.51	0.00288756	0.000675709	0.87	8.48	0.48	11.29	6.42616e+06	6.41634e+06	6.51857e+06	5.33965e+06	4.62375e+06	5.40774e+06	5.65422e+06
491	Q15717	ELAV-like protein 1	ELAVL1	32	9	24	9	326	36.1	9.17	35.644	52.96	development;metabolic process;regulation of biological process	cytoplasm;cytosol;membrane;nucleus	protein binding;RNA binding	AMPK signaling pathway	AMP-activated Protein Kinase (AMPK) Signaling; Endoderm Differentiation; Preimplantation Embryo; Focal Adhesion-PI3K-Akt-mTOR-signaling pathway	HuR (ELAVL1) binds and stabilizes mRNA; mRNA Splicing - Major Pathway	11	0	-0.42	0.003646	0.000628514	-0.09	0.997104	0.427229	-0.66	7.48618e-05	7.80876e-06	0.33	0.0673993	0.00738803	-0.24	0.0409383	0.0128539	-0.57	0.00037438	4.22811e-05	1.99	6.78	0.4	6.17	1.28988e+06	1.24781e+06	1.24517e+06	1.03731e+06	930263	919246	1.17119e+06
492	Q13283	Ras GTPase-activating protein-binding protein 1	G3BP1	24	8	24	8	466	52.1	5.52	35.544	80.99	metabolic process;regulation of biological process;response to stimulus;transport	cytoplasm;cytosol;membrane;nucleus	catalytic activity;DNA binding;nucleotide binding;protein binding;RNA binding				0	0	-0.17	0.17339	0.0871723	-0.08	1	0.881379	-0.53	0.000356433	7.14344e-05	0.09	0.65264	0.328539	-0.35	0.0115844	0.00256252	-0.44	0.00111748	0.000198946	2.68	2.52	2.99	10.25	776679	773666	739833	685508	655982	685394	758536
493	P16401	Histone H1.5	H1-5	25	6	52	5	226	22.6	10.92	35.509	113.15	cell organization and biogenesis;regulation of biological process	chromosome;nucleus	DNA binding;protein binding;RNA binding			Formation of Senescence-Associated Heterochromatin Foci (SAHF); Activation of DNA fragmentation factor	10	0	-1.32	0.00272166	0.000416146	-0.29	1	0.698104	-0.46	0.294485	0.206338	1.04	0.0356018	0.00226366	0.87	0.0341778	0.0103547	-0.17	0.996235	0.826003	2.21	22.18	1.87	5.19	6.27682e+06	6.12242e+06	6.3986e+06	2.88074e+06	1.82839e+06	2.50998e+06	5.10591e+06
494	P25788	Proteasome subunit alpha type-3	PSMA3	34	9	42	9	255	28.4	5.33	35.488	102.78	metabolic process;regulation of biological process;response to stimulus;transport	cytoplasm;cytosol;nucleus;proteasome	catalytic activity;nucleotide binding;protein binding	Proteasome	Proteasome Degradation	Regulation of RAS by GAPs; CDT1 association with the CDC6:ORC:origin complex; Downstream TCR signaling; UCH proteinases; NIK-->noncanonical NF-kB signaling; Hh mutants that don't undergo autocatalytic processing are degraded by ERAD; SCF-beta-TrCP mediated degradation of Emi1; Cross-presentation of soluble exogenous antigens (endosomes); Separation of Sister Chromatids; Vpu mediated degradation o…	150	0	0.16	0.491667	0.320281	0	1	0.999986	0.38	0.00666872	0.00270455	-0.16	0.688399	0.356711	0.22	0.134924	0.0564633	0.38	0.00965037	0.0030462	1.3	4.94	1.48	8.87	1.349e+06	1.34437e+06	1.31682e+06	1.39395e+06	1.50673e+06	1.53056e+06	1.3201e+06
495	P84085	ADP-ribosylation factor 5	ARF5	37	5	27	2	180	20.5	6.79	35.47	63.6	regulation of biological process;response to stimulus;transport	cytoplasm;Golgi;membrane	catalytic activity;nucleotide binding;protein binding;signal transducer activity	Endocytosis		COPI-dependent Golgi-to-ER retrograde traffic; COPI-mediated anterograde transport	12	0	0.15	0.732898	0.528642	0.32	0.156389	0.0234365	0.6	0.00218272	0.000726079	0.17	0.57245	0.261709	0.45	0.0237098	0.0065714	0.28	0.280571	0.181025	2	7	1.97	11.18	314791	325880	314913	373379	324467	349767	392817
496	P11310	Medium-chain specific acyl-CoA dehydrogenase, mitochondrial	ACADM	24	11	34	11	421	46.6	8.37	35.425	66.77	metabolic process;regulation of biological process	membrane;mitochondrion;nucleus;organelle lumen	catalytic activity;nucleotide binding;protein binding	Fatty acid degradation; Propanoate metabolism; Carbon metabolism; PPAR signaling pathway; beta-Alanine metabolism; Metabolic pathways; Valine, leucine and isoleucine degradation; Fatty acid metabolism	Fatty Acid Beta Oxidation; PPAR Alpha Pathway; Mitochondrial LC-Fatty Acid Beta-Oxidation; Amino Acid metabolism; PPAR signaling pathway; Sudden Infant Death Syndrome (SIDS) Susceptibility Pathways	PPARA activates gene expression; Beta oxidation of decanoyl-CoA to octanoyl-CoA-CoA; mitochondrial fatty acid beta-oxidation of unsaturated fatty acids; Beta oxidation of octanoyl-CoA to hexanoyl-CoA	24	0	1.36	9.07241e-05	1.43045e-06	1.07	0.000790983	6.98807e-06	0.3	0.140741	0.090029	-0.29	0.673968	0.345857	-1.06	0.000234824	1.63183e-05	-0.77	0.000776324	0.000120892	1.33	11.27	4.69	6.9	881659	888128	904654	2.27799e+06	2.28272e+06	1.8626e+06	1.86215e+06
497	P62195	26S proteasome regulatory subunit 8	PSMC5	25	9	22	8	406	45.6	7.55	35.295	44.09	metabolic process;regulation of biological process;response to stimulus;transport	cytoplasm;cytosol;membrane;nucleus;proteasome	catalytic activity;nucleotide binding;protein binding;RNA binding	Epstein-Barr virus infection; Proteasome	Proteasome Degradation; Parkin-Ubiquitin Proteasomal System pathway	Regulation of RAS by GAPs; CDT1 association with the CDC6:ORC:origin complex; Downstream TCR signaling; UCH proteinases; NIK-->noncanonical NF-kB signaling; Hh mutants that don't undergo autocatalytic processing are degraded by ERAD; SCF-beta-TrCP mediated degradation of Emi1; Cross-presentation of soluble exogenous antigens (endosomes); Separation of Sister Chromatids; Vpu mediated degradation o…	152	0	0.08	1	0.978744	0.02	1	0.991323	0.04	1	0.996172	-0.06	1	0.999945	-0.04	1	0.888028	0.02	1	0.928655	0.8	7.25	2.21	12.96	1.00297e+06	987508	998294	951569	1.05356e+06	1.09785e+06	1.01186e+06
498	P16403	Histone H1.2	H1-2	27	6	51	2	213	21.4	10.93	35.245	130.77	cell organization and biogenesis;metabolic process;regulation of biological process	chromosome;nucleus	DNA binding;protein binding;RNA binding			Formation of Senescence-Associated Heterochromatin Foci (SAHF); Activation of DNA fragmentation factor	10	0	-1.82	0.00108679	8.13697e-05	-0.68	0.439086	0.10677	-0.94	0.0193278	0.0093135	1.14	0.0364887	0.00252284	0.88	0.0721912	0.0264599	-0.26	0.704625	0.53529	5.29	20.3	4.59	9.15	927564	861854	956385	320672	212889	263527	580897
499	Q9NUQ9	Protein FAM49B	FAM49B	35	9	16	9	324	36.7	6.06	35.223	38.13	regulation of biological process;transport	extracellular;membrane;organelle lumen	protein binding			Platelet degranulation	4	0	0.49	0.00030912	1.27e-05	0.14	0.268538	0.0504991	0.66	1.2259e-05	3.82449e-07	-0.35	0.0271227	0.000409757	0.17	0.0261704	0.00747409	0.51	7.72776e-05	4.28163e-06	2.2	5.93	0.32	6.04	664591	686968	693080	882169	965622	988718	757944
500	P31153	S-adenosylmethionine synthase isoform type-2	MAT2A	28	10	25	10	395	43.6	6.48	35.15	62.07	cell organization and biogenesis;metabolic process	cytosol	catalytic activity;metal ion binding;nucleotide binding;protein binding	Biosynthesis of amino acids; Metabolic pathways; Cysteine and methionine metabolism	Trans-sulfuration and one carbon metabolism; One carbon metabolism and related pathways; Methylation Pathways	Methylation	10	0	0.32	0.0966944	0.0405863	0.04	1	0.982881	0.14	0.556599	0.426214	-0.28	0.302753	0.0911108	-0.18	0.791436	0.512421	0.1	0.889363	0.712719	7.52	4.21	3.69	11.91	641922	619288	554246	735385	799723	773734	637854
501	Q8NBJ7	Inactive C-alpha-formylglycine-generating enzyme 2	SUMF2	31	8	40	8	301	33.8	8	35.021	96.84	metabolic process	endoplasmic reticulum;organelle lumen	metal ion binding			The activation of arylsulfatases; Glycosphingolipid metabolism	8	0	0.15	1	0.8442	0.33	0.280028	0.0534846	-0.54	0.0164395	0.00771381	0.19	0.545698	0.242404	-0.68	0.00892678	0.00182318	-0.87	0.000754589	0.000116237	1.3	7.15	3.31	11.04	1.02735e+06	1.05408e+06	1.04451e+06	1.15517e+06	1.1847e+06	1.03315e+06	1.28401e+06
502	P36542	ATP synthase subunit gamma, mitochondrial	ATP5F1C	35	8	24	8	298	33	9.22	34.925	55.48	cell organization and biogenesis;metabolic process;transport	membrane;mitochondrion;organelle lumen	catalytic activity;RNA binding;transporter activity	Huntington's disease; Parkinson's disease; Alzheimer's disease; Oxidative phosphorylation; Metabolic pathways	Electron Transport Chain	Cristae formation; Formation of ATP by chemiosmotic coupling	13	0	-0.44	0.689721	0.489611	0.37	1	0.535768	-0.76	0.0413705	0.022255	0.81	0.217363	0.0524734	-0.31	0.484079	0.275679	-1.12	0.00728747	0.00216232	1.37	15.92	2.51	21.01	1.91091e+06	1.88598e+06	1.93849e+06	1.74137e+06	1.28805e+06	1.40491e+06	2.39532e+06
503	P67775	Serine/threonine-protein phosphatase 2A catalytic subunit alpha isoform	PPP2CA	39	9	18	2	309	35.6	5.54	34.804	38.61	cell death;cell organization and biogenesis;metabolic process;regulation of biological process;response to stimulus	chromosome;cytoplasm;cytoskeleton;cytosol;membrane;mitochondrion;nucleus	catalytic activity;metal ion binding;protein binding	Dopaminergic synapse; Chagas disease (American trypanosomiasis); TGF-beta signaling pathway; Tight junction; Hippo signaling pathway; Adrenergic signaling in cardiomyocytes; AMPK signaling pathway; Long-term depression; mRNA surveillance pathway; Oocyte meiosis; Sphingolipid signaling pathway; Hepatitis C; PI3K-Akt signaling pathway	TNF alpha Signaling Pathway; Brain-Derived Neurotrophic Factor (BDNF) signaling pathway; Dopamine metabolism; Mesodermal Commitment Pathway; Association Between Physico-Chemical Features and Toxicity Associated Pathways; Focal Adhesion-PI3K-Akt-mTOR-signaling pathway; Wnt Signaling Pathway and Pluripotency; Glycogen Metabolism	Glycolysis; AXIN missense mutants destabilize the destruction complex; PP2A-mediated dephosphorylation of key metabolic factors; APC truncation mutants have impaired AXIN binding; CTLA4 inhibitory signaling; Activated TLR4 signalling; Separation of Sister Chromatids; MASTL Facilitates Mitotic Progression; S37 mutants of beta-catenin aren't phosphorylated; S33 mutants of beta-catenin aren't phosph…	145	6	0.02	1	0.900499	0.01	1	1	0.1	0.754423	0.614798	-0.01	1	0.912142	0.09	1	0.97609	0.1	0.804898	0.633814	0.87	7.17	0.71	9.71	234793	236749	232680	231994	264856	237697	236147
504	Q04760	Lactoylglutathione lyase	GLO1	45	7	41	7	184	20.8	5.31	34.766	134.61	cell differentiation;metabolic process;regulation of biological process	cytoplasm;cytosol;membrane;nucleus	catalytic activity;metal ion binding	Pyruvate metabolism		Pyruvate metabolism	5	0	0.09	1	0.963076	-0.14	0.848103	0.295427	0.02	1	0.998188	-0.24	0.35365	0.117036	-0.07	1	0.995857	0.16	0.304047	0.198298	3.69	10.09	0.96	7.99	2.07168e+06	2.21187e+06	2.08119e+06	1.98089e+06	2.42627e+06	2.22273e+06	1.85672e+06
505	Q9Y265	RuvB-like 1	RUVBL1	28	9	29	9	456	50.2	6.42	34.758	65.7	cell division;cell organization and biogenesis;metabolic process;regulation of biological process;response to stimulus	cytoplasm;cytoskeleton;cytosol;membrane;nucleus	catalytic activity;nucleotide binding;protein binding	Wnt signaling pathway	Gastric Cancer Network 1	Ub-specific processing proteases; UCH proteinases; DNA Damage Recognition in GG-NER; HATs acetylate histones; Formation of the beta-catenin:TCF transactivating complex; Telomere Extension By Telomerase; Deposition of new CENPA-containing nucleosomes at the centromere	25	0	-0.57	1.52479e-05	6.1258e-08	-0.31	0.0013341	2.01136e-05	-0.55	5.1956e-06	1.00758e-07	0.26	0.0212644	7.18998e-05	0.02	1	0.885824	-0.24	0.0011159	0.000197725	0.76	3.46	1.16	3.18	1.88219e+06	1.86217e+06	1.85494e+06	1.25409e+06	1.2504e+06	1.17871e+06	1.49786e+06
506	P30520	Adenylosuccinate synthetase isozyme 2	ADSS2	20	7	13	7	456	50.1	6.55	34.716	36.47	metabolic process;response to stimulus	cytoplasm;cytosol;membrane	catalytic activity;metal ion binding;nucleotide binding;protein binding	Purine metabolism; Alanine, aspartate and glutamate metabolism; Metabolic pathways	Nucleotide Metabolism	Purine ribonucleoside monophosphate biosynthesis	8	0	0.03	1	0.999977	-0.16	1	0.44538	0.08	0.922215	0.800195	-0.19	0.851003	0.495396	0.05	1	0.751093	0.23	0.163269	0.0967517	5.37	6.97	1.37	8.73	387414	431162	414201	376311	422865	428174	369735
507	O14950	Myosin regulatory light chain 12B	MYL12B	40	5	28	5	172	19.8	4.84	34.657	95.39	regulation of biological process;response to stimulus	cytosol	metal ion binding;protein binding	Tight junction; Focal adhesion; Regulation of actin cytoskeleton; Leukocyte transendothelial migration; Platelet activation	Human Thyroid Stimulating Hormone (TSH) signaling pathway	RHO GTPases activate PAKs; EPHA-mediated growth cone collapse; RHO GTPases Activate ROCKs; Sema4D induced cell migration and growth-cone collapse; Smooth Muscle Contraction; RHO GTPases activate CIT; RHO GTPases activate PKNs	22	0	-0.57	0.0248954	0.0074549	-0.09	1	0.8074	0.73	0.000888601	0.000229268	0.48	0.183458	0.0393681	1.3	6.53434e-05	2.87954e-06	0.82	0.000533647	6.80901e-05	2.38	5.63	4.7	16.06	356773	340388	346464	256619	233048	233235	329039
508	P25205	DNA replication licensing factor MCM3	MCM3	16	11	17	11	808	90.9	5.77	34.622	32.09	metabolic process	cytoplasm;membrane;nucleus	catalytic activity;DNA binding;nucleotide binding;protein binding	DNA replication; Cell cycle	Cell Cycle; Retinoblastoma (RB) in Cancer; G1 to S cell cycle control; DNA Replication	M/G1 Transition; Assembly of the pre-replicative complex; Unwinding of DNA; Regulation of DNA replication; Activation of ATR in response to replication stress; Activation of the pre-replicative complex; Orc1 removal from chromatin; Removal of licensing factors from origins	26	0	-0.62	0.00169727	0.000215019	-0.36	0.145834	0.0214119	-0.29	0.0350096	0.0184199	0.26	0.193011	0.0435291	0.33	0.124071	0.0506799	0.07	1	0.999975	3.11	8.73	5.01	8.43	242385	245053	231027	174427	146694	158005	189324
509	P46063	ATP-dependent DNA helicase Q1	RECQL	18	10	26	10	649	73.4	7.88	34.612	70.07	metabolic process;response to stimulus	chromosome;cytoplasm;membrane;nucleus	catalytic activity;DNA binding;nucleotide binding;protein binding				0	0	-0.01	1	0.999929	0	1	0.998107	0.19	0.221692	0.150287	0.01	1	0.999799	0.2	0.344711	0.180973	0.19	0.343831	0.228931	1.92	9.47	1.02	2.72	360068	348243	360081	356759	395400	327438	360436
510	O14744	Protein arginine N-methyltransferase 5	PRMT5	28	12	19	12	637	72.6	6.29	34.598	30.03	cell organization and biogenesis;cell proliferation;metabolic process;regulation of biological process	cytoplasm;cytosol;Golgi;nucleus	catalytic activity;DNA binding;nucleotide binding;protein binding	RNA transport		snRNP Assembly; Regulation of TP53 Activity through Methylation; RMTs methylate histone arginines	13	0	-0.28	0.0128376	0.00327328	-0.23	0.0659207	0.00679451	-0.3	0.00705326	0.00288434	0.06	1	0.984922	-0.02	1	0.999982	-0.07	1	0.972719	2.89	3.47	2.93	5.95	358859	364324	344397	295296	309573	289499	293273
511	O76003	Glutaredoxin-3	GLRX3	33	9	23	9	335	37.4	5.39	34.48	58.67	cell organization and biogenesis;cellular homeostasis;metabolic process;regulation of biological process	cytoplasm;cytosol;nucleus;spliceosomal complex	catalytic activity;metal ion binding;protein binding;RNA binding			Iron uptake and transport	2	0	0.19	0.743556	0.538534	-0.09	1	0.96605	0.23	0.241215	0.164844	-0.28	0.551152	0.249141	0.04	1	0.881269	0.32	0.112973	0.0632382	6.93	10.07	1.83	4.6	1.25185e+06	1.28899e+06	1.12728e+06	1.20354e+06	1.42853e+06	1.45168e+06	1.18895e+06
512	P61604	10 kDa heat shock protein, mitochondrial	HSPE1	56	6	47	6	102	10.9	8.92	34.464	89.12	cell differentiation;metabolic process;regulation of biological process;response to stimulus	cytoplasm;membrane;mitochondrion;organelle lumen	metal ion binding;nucleotide binding;protein binding;RNA binding				0	0	0.35	0.0418492	0.0142156	0.2	0.474531	0.122176	-0.38	0.0245775	0.0123509	-0.15	0.984097	0.642616	-0.73	0.00064863	6.45882e-05	-0.59	0.00158528	0.000310631	1.99	7.01	2.25	12.34	5.46186e+06	5.59597e+06	5.68174e+06	7.13988e+06	7.49329e+06	6.51679e+06	6.44776e+06
513	P02768	Serum albumin	ALB	8	7	72	7	609	69.3	6.28	34.271	141.33	cell communication;cell organization and biogenesis;metabolic process;regulation of biological process;response to stimulus;transport	cytoplasm;endoplasmic reticulum;extracellular;Golgi;nucleus;organelle lumen	antioxidant activity;catalytic activity;DNA binding;metal ion binding;protein binding	Thyroid hormone synthesis	Selenium Micronutrient Network; Vitamin B12 Metabolism; Folate Metabolism	Post-translational protein phosphorylation; Regulation of Insulin-like Growth Factor (IGF) transport and uptake by Insulin-like Growth Factor Binding Proteins (IGFBPs); Scavenging of heme from plasma; Platelet degranulation ; Defective SLCO1B1 causes hyperbilirubinemia, Rotor type (HBLRR); HDL remodeling; Defective SLCO1B3 causes hyperbilirubinemia, Rotor type (HBLRR); Transport of organic anions…	32	0	0.95	0.120536	0.053987	0.37	1	0.567797	3.48	1.26789e-05	4.08643e-07	-0.58	0.816896	0.468869	2.52	9.15461e-05	4.49972e-06	3.11	3.49486e-05	1.17672e-06	32.26	15.97	24.98	4.49	1.9303e+06	3.57879e+06	2.39538e+06	3.54942e+06	4.63845e+06	4.83692e+06	2.64079e+06
514	P00568	Adenylate kinase isoenzyme 1	AK1	55	8	34	8	194	21.6	8.63	34.226	66.32	metabolic process	cytoplasm;cytosol	catalytic activity;nucleotide binding	Purine metabolism; Thiamine metabolism; Metabolic pathways		Interconversion of nucleotide di- and triphosphates	6	0	1.71	1.52479e-05	6.45825e-08	0.97	0.000837154	8.80876e-06	1.19	2.6346e-05	1.61074e-06	-0.74	0.0251196	0.000218361	-0.52	0.0136396	0.00314981	0.22	0.432971	0.301221	3.26	10.93	1.48	11.66	706793	750458	713311	1.92847e+06	2.35552e+06	2.33589e+06	1.37092e+06
515	P55084	Trifunctional enzyme subunit beta, mitochondrial	HADHB	25	11	30	11	474	51.3	9.41	34.192	62.57	metabolic process	endoplasmic reticulum;membrane;mitochondrion	catalytic activity;protein binding;RNA binding	Fatty acid degradation; Fatty acid elongation; Metabolic pathways; Valine, leucine and isoleucine degradation; Fatty acid metabolism	Fatty Acid Beta Oxidation; Valproic acid pathway; Sudden Infant Death Syndrome (SIDS) Susceptibility Pathways	Beta oxidation of hexanoyl-CoA to butanoyl-CoA; Beta oxidation of lauroyl-CoA to decanoyl-CoA-CoA; Beta oxidation of palmitoyl-CoA to myristoyl-CoA; Beta oxidation of myristoyl-CoA to lauroyl-CoA; Acyl chain remodeling of CL; Beta oxidation of decanoyl-CoA to octanoyl-CoA-CoA; mitochondrial fatty acid beta-oxidation of unsaturated fatty acids; Beta oxidation of octanoyl-CoA to hexanoyl-CoA	23	0	0.23	0.601346	0.412868	0.61	0.124251	0.0169361	0.09	1	0.999391	0.39	0.575161	0.265459	-0.14	0.534028	0.314307	-0.53	0.0279879	0.0121328	3.94	9.24	2.09	14.47	767768	787308	829121	1.05849e+06	893778	920190	1.20284e+06
516	P62244	40S ribosomal protein S15a	RPS15A	62	8	41	8	130	14.8	10.13	33.94	99.57	cell organization and biogenesis;metabolic process;regulation of biological process;response to stimulus;transport	cytoplasm;cytosol;membrane;mitochondrion;ribosome	protein binding;RNA binding;structural molecule activity	Ribosome	Cytoplasmic Ribosomal Proteins	Peptide chain elongation; Eukaryotic Translation Termination; Viral mRNA Translation; Formation of the ternary complex, and subsequently, the 43S complex; L13a-mediated translational silencing of Ceruloplasmin expression; Selenocysteine synthesis; Nonsense Mediated Decay (NMD) independent of the Exon Junction Complex (EJC); Nonsense Mediated Decay (NMD) enhanced by the Exon Junction Complex (EJC)…	38	0	-0.2	0.142661	0.0674934	-0.14	1	0.639	-0.59	0.000418017	8.70489e-05	0.06	0.830413	0.478383	-0.39	0.0167256	0.00421066	-0.45	0.0020741	0.000439808	3.15	7.52	2.42	9.23	859217	821915	873892	763884	662100	746762	779844
517	P09455	Retinol-binding protein 1	RBP1	65	9	32	9	135	15.8	5.11	33.809	84.07	metabolic process;transport	cytoplasm;cytosol	transporter activity		Retinoblastoma (RB) in Cancer; Vitamin A and Carotenoid Metabolism	Signaling by GPCR; Retinoid cycle disease events; The canonical retinoid cycle in rods (twilight vision); Retinoid metabolism and transport	14	0	0.15	1	0.850878	0.01	1	0.945954	2.65	4.03754e-06	5.27672e-08	-0.14	1	0.998562	2.5	9.55707e-06	9.07275e-08	2.64	9.28519e-06	7.81582e-08	4.84	6.97	10.99	16.24	245833	268649	266471	303419	265396	295619	316224
518	P09960	Leukotriene A-4 hydrolase	LTA4H	19	10	32	10	611	69.2	6.18	33.683	76.97	metabolic process;transport	cytoplasm;cytosol;extracellular;nucleus	catalytic activity;metal ion binding;protein binding;RNA binding	Arachidonic acid metabolism; Metabolic pathways	Eicosanoid Synthesis	Synthesis of Leukotrienes (LT) and Eoxins (EX); Neutrophil degranulation	11	0	0.47	0.0248706	0.0074264	0.08	1	0.909923	0.15	0.472521	0.354192	-0.39	0.148684	0.0268144	-0.32	0.2892	0.145703	0.07	0.974103	0.801913	1.34	7.82	3.41	15.94	1.86963e+06	1.86811e+06	1.82571e+06	2.37776e+06	2.78151e+06	2.58533e+06	1.97824e+06
519	P07384	Calpain-1 catalytic subunit	CAPN1	19	10	21	10	714	81.8	5.67	33.673	47.05	cell death;cell organization and biogenesis;metabolic process;regulation of biological process;transport	cytoplasm;cytosol;extracellular;membrane;mitochondrion;vacuole	catalytic activity;metal ion binding;protein binding	Protein processing in endoplasmic reticulum; Apoptosis; Alzheimer's disease	Integrin-mediated Cell Adhesion; Alzheimers Disease; Focal Adhesion	Degradation of the extracellular matrix; Formation of the cornified envelope; Neutrophil degranulation; Deregulated CDK5 triggers multiple neurodegenerative pathways in Alzheimer's disease models	17	0	0.45	0.00217094	0.000310791	0.48	0.0131319	0.000607703	0.78	9.38317e-05	1.10367e-05	0.03	1	0.980126	0.32	0.134924	0.0565938	0.29	0.0501717	0.0243045	3.69	9.51	3.28	0.71	211883	226591	225409	305189	308572	360296	314801
520	O76021	Ribosomal L1 domain-containing protein 1	RSL1D1	21	10	22	10	490	54.9	10.13	33.612	48.42	cell differentiation;metabolic process;regulation of biological process	membrane;nucleus	protein binding;RNA binding		Senescence and Autophagy in Cancer		1	0	-1.33	0.00216419	0.000308908	-0.52	0.443349	0.108926	-2.18	2.88203e-05	1.91973e-06	0.81	0.096642	0.0137652	-0.85	0.0112577	0.00247472	-1.66	0.000224568	2.08879e-05	3.93	17.05	1.96	25	1.87931e+06	1.74225e+06	1.84747e+06	919100	664704	732977	1.25765e+06
521	O75323	Protein NipSnap homolog 2	NIPSNAP2	35	8	56	7	286	33.7	9.36	33.555	180.69	metabolic process;regulation of biological process	cytoplasm;membrane;mitochondrion	protein binding				0	1	0.41	0.00656748	0.00134761	0.46	0.00621702	0.000204315	-0.2	0.32212	0.22801	0.05	0.934189	0.57686	-0.61	0.000829543	8.67165e-05	-0.66	0.00020858	1.87862e-05	0.79	6.25	1.25	6.98	2.85819e+06	2.81342e+06	2.84057e+06	3.78111e+06	3.78755e+06	3.38898e+06	3.91952e+06
523	P20042	Eukaryotic translation initiation factor 2 subunit 2	EIF2S2	30	9	25	9	333	38.4	5.8	33.461	72.79	cell proliferation;metabolic process;transport	cytoplasm;cytosol;nucleus	metal ion binding;protein binding;RNA binding	RNA transport	Translation Factors; Brain-Derived Neurotrophic Factor (BDNF) signaling pathway	Formation of the ternary complex, and subsequently, the 43S complex; L13a-mediated translational silencing of Ceruloplasmin expression; ABC-family proteins mediated transport; Translation initiation complex formation; GTP hydrolysis and joining of the 60S ribosomal subunit; Recycling of eIF2:GDP; Ribosomal scanning and start codon recognition	16	0	-0.6	0.00112713	8.97504e-05	-0.4	0.0237736	0.00156024	-0.86	2.14509e-05	1.18468e-06	0.2	0.497336	0.204526	-0.25	0.0180962	0.00464675	-0.45	0.00119199	0.000215721	4.74	5.51	1.66	10.43	1.00428e+06	915021	977074	699953	632617	642849	747850
524	Q05682	Caldesmon	CALD1	12	8	17	8	793	93.2	5.66	33.403	46.87	cellular component movement	cytoplasm;cytoskeleton;cytosol;membrane	protein binding	Vascular smooth muscle contraction	Myometrial Relaxation and Contraction Pathways	Smooth Muscle Contraction	4	0	0.06	0.442982	0.283501	0.09	0.436066	0.105671	0.69	3.3143e-06	3.55004e-08	0.03	1	0.955338	0.63	1.07955e-05	1.12656e-07	0.6	1.21426e-05	1.65894e-07	4.24	1.6	3.37	3.16	215830	198289	207900	222529	216554	216374	221840
525	Q02218	2-oxoglutarate dehydrogenase, mitochondrial	OGDH	14	11	20	11	1023	115.9	6.86	33.338	44.11	cellular component movement;metabolic process	cytosol;membrane;mitochondrion;organelle lumen	catalytic activity;metal ion binding;protein binding	Citrate cycle (TCA cycle); Carbon metabolism; Lysine degradation; Metabolic pathways; Tryptophan metabolism	TCA Cycle and Deficiency of Pyruvate Dehydrogenase complex (PDHc); Amino Acid metabolism; Tryptophan metabolism; TCA Cycle	Lysine catabolism; Glyoxylate metabolism and glycine degradation; Citric acid cycle (TCA cycle)	17	0	0.27	0.196737	0.101493	0.45	0.216517	0.0372552	-0.1	1	0.985837	0.18	1	0.962918	-0.37	0.116498	0.0471914	-0.55	0.0377552	0.0172969	9.75	14.88	7.38	9.34	771025	685617	636582	1.02794e+06	824209	784058	979254
526	O95757	Heat shock 70 kDa protein 4L	HSPA4L	10	8	19	5	839	94.5	5.88	33.312	56.27	metabolic process;response to stimulus	cytoplasm;cytosol;nucleus	nucleotide binding	Protein processing in endoplasmic reticulum		Regulation of HSF1-mediated heat shock response	5	0	-0.16	0.915894	0.707966	-0.28	0.721051	0.228722	1.69	8.87106e-06	2.39354e-07	-0.12	1	0.85114	1.85	1.07955e-05	1.14359e-07	1.97	8.62507e-06	6.62466e-08	1.88	3.77	4.23	7.44	121415	116962	119590	105178	107034	113005	98581
[truncated: 1,434 more rows]
[truncated: 10 more columns]

## Sheet: TMTpro Labeling
Supplementary File 5b. TMTpro channel assignments for proteomics analysis
Sample	Replicate	TMTpro Label
Sphere	1	127N
Sphere	2	129C
Sphere	3	132C
Emboli	1	126
Emboli	2	129N
Emboli	3	132N
Tumor	1	128N
Tumor	2	131N
Tumor	3	133C
2D	1	127C
2D	2	130N
2D	3	133N

## Sheet: EmC-vs-2D_IPA-Pathways
Supplementary File 5c. Ingenuity Pathway Analysis of differerntially expressed proteins in EmC versus 2D.
[truncated: 1,001 more rows]
[truncated: 31 more columns]

## Sheet: SphC-vs-2D_IPA-Pathways
Supplementary Data S5. Ingenuity Pathway Analysis of differerntially expressed proteins in Sphc versus 2D.
[truncated: 631 more rows]

[truncated: 1 more sheets: Tumor-vs-2D_IPA-Pathways]
